# Supplementary material for: Crystal structures of four organic salts of trihexyphenidyl at 90 K
Source: Acta Crystallogr E Crystallogr Commun. 2023 Jul 14;79(Pt 8):730–5. doi: 10.1107/S2056989023005960 (PMC10439416; doi:10.1107/S2056989023005960)
Supplement: Supplementary file 1 [file e-79-00730-sup1.cif]

##############################################################################
#                                                                            #
# This CIF contains the data in a paper accepted for publication in          #
# Acta Crystallographica Section E. It conforms to the requirements of       #
# Notes for Authors for Acta Crystallographica Section E, and has been       #
# peer reviewed under the auspices of the IUCr Commission on Journals.       #
#                                                                            #
# Full details of the Crystallographic Information File format               #
# are given in the paper "The Crystallographic Information File (CIF):       #
# a New Standard Archive File for Crystallography" by S. R. Hall, F. H.      #
# Allen and I. D. Brown [Acta Cryst. (1991), A47, 655-685].                  #
#                                                                            #
# The current version of the core CIF dictionary is obtainable from          #
# ftp://ftp.iucr.org/pub/cif_core.dic.                                       #
#                                                                            #
# Software is freely available for graphical display of the structure(s)     #
# in this CIF. For information consult the CIF software page                 #
# http://www.iucr.org/resources/cif/software.                                #
#                                                                            #
# This file may be used for bona fide research purposes within the           #
# scientific community so long as proper attribution is given to the journal # 
# article from which it was obtained.                                        #
#                                                                            #
##############################################################################
data_I
_audit_creation_method     'SHELXL-2019/2 and CIFFIX'
_chemical_name_systematic
;
1-(3-Cyclohexyl-3-hydroxy-3-phenylpropyl)piperidin-1-ium 4-nitrobenzoate
;
_chemical_name_common
;
Trihexyphenidylium 4-nitrobenzoate
;
_chemical_formula_moiety     'C20 H32 N O +, C7 H4 N O4 -'
_chemical_formula_sum     'C27 H36 N2 O5'
_chemical_formula_iupac     'C20 H32 N O +, C7 H4 N O4 -'
_chemical_formula_weight     468.58
_chemical_melting_point     ?
_space_group_crystal_system     triclinic
_space_group_name_H-M_alt     'P -1'
_space_group_name_Hall     '-P 1'
loop_
    _space_group_symop_operation_xyz
    'x, y, z'
    '-x, -y, -z'
_cell_length_a     6.2568(5)
_cell_length_b     11.7542(14)
_cell_length_c     16.9162(19)
_cell_angle_alpha     85.329(3)
_cell_angle_beta     79.534(4)
_cell_angle_gamma     87.785(3)
_cell_volume     1219.0(2)
_cell_formula_units_Z     2
_cell_measurement_reflns_used     9957
_cell_measurement_theta_min     2.20
_cell_measurement_theta_max     27.54
_cell_measurement_temperature     90.0(2)
_exptl_crystal_description     plate
_exptl_crystal_colour     colourless
_exptl_crystal_size_max     0.300
_exptl_crystal_size_mid     0.210
_exptl_crystal_size_min     0.040
_exptl_crystal_density_diffrn     1.277
_exptl_crystal_density_meas     ?
_exptl_crystal_density_method     ?
_exptl_crystal_F_000     504
_exptl_absorpt_coefficient_mu     0.088
_exptl_absorpt_correction_type     multi-scan
_exptl_absorpt_process_details
;
(<i>SADABS</i>; Krause <i>et al.</i>, 2015)
;
_exptl_absorpt_correction_T_min     0.907
_exptl_absorpt_correction_T_max     0.959
_exptl_special_details
;
The crystal was mounted using polyisobutene oil on the tip of a fine glass
fibre, which was fastened in a copper mounting pin with electrical solder.
It was placed directly into the cold gas stream of a liquid-nitrogen based
cryostat (Hope, 1994; Parkin & Hope, 1998).
Diffraction data were collected with the crystal at 90K, which is standard
practice in this laboratory for the majority of flash-cooled crystals.
;
_diffrn_ambient_temperature     90.0(2)
_diffrn_source     'microsource'
_diffrn_radiation_type     MoK\a
_diffrn_radiation_wavelength     0.71073
_diffrn_measurement_device_type     'Bruker D8 Venture dual source'
_diffrn_measurement_method     '\f and \w scans'
_diffrn_detector_area_resol_mean     7.41
_diffrn_reflns_number     35646
_diffrn_reflns_av_R_equivalents     0.0411
_diffrn_reflns_av_unetI/netI     0.0273
_diffrn_reflns_theta_min     2.051
_diffrn_reflns_theta_max     27.557
_diffrn_reflns_theta_full     25.242
_diffrn_measured_fraction_theta_max     0.996
_diffrn_measured_fraction_theta_full     0.999
_diffrn_reflns_limit_h_min     -8
_diffrn_reflns_limit_h_max     7
_diffrn_reflns_limit_k_min     -15
_diffrn_reflns_limit_k_max     15
_diffrn_reflns_limit_l_min     -21
_diffrn_reflns_limit_l_max     21
_refine_special_details
;
Refinement progress was checked using <i>Platon</i> (Spek, 2020) and by
an <i>R</i>-tensor (Parkin, 2000). The final model was further checked
with the IUCr utility <i>checkCIF</i>.
;
_reflns_number_total     5590
_reflns_number_gt     4825
_reflns_threshold_expression     'I > 2\s(I)'
_refine_ls_structure_factor_coef     Fsqd
_refine_ls_matrix_type     full
_refine_ls_R_factor_all     0.0555
_refine_ls_R_factor_gt     0.0465
_refine_ls_wR_factor_gt     0.1028
_refine_ls_wR_factor_ref     0.1074
_refine_ls_goodness_of_fit_ref     1.114
_refine_ls_restrained_S_all     1.109
_refine_ls_number_reflns     5590
_refine_ls_number_parameters     355
_refine_ls_number_restraints     68
_refine_ls_hydrogen_treatment     mixed
_refine_ls_weighting_scheme     calc
_refine_ls_weighting_details
              'w=1/[\s^2^(Fo^2^)+(0.0274P)^2^+0.7788P] where P=(Fo^2^+2Fc^2^)/3'
_atom_sites_solution_hydrogens     mixed
_atom_sites_solution_primary     direct
_atom_sites_solution_secondary     difmap
_refine_ls_shift/su_max     0.000
_refine_ls_shift/su_mean     0.000
_refine_diff_density_max     0.303
_refine_diff_density_min     -0.193
_refine_ls_extinction_method
;
SHELXL-2019/2 (Sheldrick 2008)
;
_refine_ls_extinction_coef     0.0101(18)
_refine_ls_extinction_expression
                                  'Fc^*^=kFc[1+0.001xFc^2^\l^3^/sin(2\q)]^-1/4^'
loop_
    _atom_type_symbol
    _atom_type_description
    _atom_type_scat_dispersion_real
    _atom_type_scat_dispersion_imag
    _atom_type_scat_source
    'C' 'C' 0.0033 0.0016
                         'International Tables Vol C Tables 4.2.6.8 and 6.1.1.4'
    'H' 'H' 0.0000 0.0000
                         'International Tables Vol C Tables 4.2.6.8 and 6.1.1.4'
    'N' 'N' 0.0061 0.0033
                         'International Tables Vol C Tables 4.2.6.8 and 6.1.1.4'
    'O' 'O' 0.0106 0.0060
                         'International Tables Vol C Tables 4.2.6.8 and 6.1.1.4'
_computing_data_collection
;
<i>APEX3</i> (Bruker, 2016)
;
_computing_cell_refinement
;
<i>APEX3</i> (Bruker, 2016)
;
_computing_data_reduction
;
<i>APEX3</i> (Bruker, 2016)
;
_computing_structure_solution
;
<i>SHELXT</i> (Sheldrick, 2015a)
;
_computing_structure_refinement
;
<i>SHELXL2019/2</i> (Sheldrick, 2015b)
;
_computing_molecular_graphics
;
<i>XP</i> in <i>SHELXTL</i> (Sheldrick, 2008) and
<i>Mercury</i> (Macrae <i>et al.</i>, 2020)
;
_computing_publication_material
;
<i>SHELX</i> (Sheldrick, 2008) and <i>publCIF</i> (Westrip,
2010)
;
loop_
    _atom_site_type_symbol
    _atom_site_label
    _atom_site_fract_x
    _atom_site_fract_y
    _atom_site_fract_z
    _atom_site_U_iso_or_equiv
    _atom_site_adp_type
    _atom_site_calc_flag
    _atom_site_occupancy
    _atom_site_disorder_assembly
    _atom_site_disorder_group
    O O1 0.82422(17) 0.32282(9) 0.66770(6) 0.0204(2) Uani d 1 . .
    H H1O 0.781(3) 0.3907(18) 0.6831(12) 0.037(5) Uiso d 1 . .
    N N1 0.28880(18) 0.32180(10)
                               0.83935(7) 0.0149(2) Uani d 1 . .
    H H1N 0.343(3) 0.4029(18) 0.8331(12) 0.040(5) Uiso d 1 . .
    C C2 0.4351(2) 0.30509(12) 0.69168(8) 0.0173(3) Uani d 1 . .
    H H2A 0.415565 0.389099 0.691340 0.021 Uiso calc 1 . .
    H H2B 0.312841 0.274844 0.670545 0.021 Uiso calc 1 . .
    C C3 0.4311(2) 0.25491(12) 0.77785(8) 0.0185(3) Uani d 1 . .
    H H3A 0.379240 0.175688 0.782916 0.022 Uiso calc 1 . .
    H H3B 0.581117 0.251798 0.789138 0.022 Uiso calc 1 . .
    C C4 0.0570(2) 0.33002(12) 0.82710(9) 0.0191(3) Uani d 1 . .
    H H4A -0.000299 0.252326 0.828888 0.023 Uiso calc 1 . .
    H H4B 0.049986 0.368697 0.773374 0.023 Uiso calc 1 . .
    C C5 -0.0824(2) 0.39645(12) 0.89201(9) 0.0223(3) Uani d 1 . .
    H H5A -0.235727 0.397598 0.884423 0.027 Uiso calc 1 . .
    H H5B -0.033901 0.476326 0.886619 0.027 Uiso calc 1 . .
    C C6 -0.0675(3) 0.34350(13) 0.97607(9) 0.0260(3) Uani d 1 . .
    H H6A -0.153718 0.390390 1.017119 0.031 Uiso calc 1 . .
    H H6B -0.127707 0.265915 0.983520 0.031 Uiso calc 1 . .
    C C7 0.1686(3) 0.33709(13) 0.98665(8) 0.0233(3) Uani d 1 . .
    H H7A 0.224705 0.415231 0.983490 0.028 Uiso calc 1 . .
    H H7B 0.179046 0.299809 1.040486 0.028 Uiso calc 1 . .
    C C8 0.3055(2) 0.26997(12) 0.92196(8) 0.0187(3) Uani d 1 . .
    H H8A 0.459291 0.268557 0.928976 0.022 Uiso calc 1 . .
    H H8B 0.256145 0.190218 0.927814 0.022 Uiso calc 1 . .
    C C1 0.6509(2) 0.27540(12) 0.63673(8) 0.0164(3) Uani d 1 . .
    C C9 0.6913(11) 0.1497(8) 0.6352(4) 0.0153(7) Uani d 0.503(4) A 1
    C C10 0.9061(5) 0.1091(3) 0.6302(2) 0.0200(6) Uani d 0.503(4) A 1
    H H10 1.017442 0.161637 0.630723 0.024 Uiso calc 0.503(4) A 1
    C C11 0.9611(8) -0.0066(3) 0.6246(3) 0.0202(8) Uani d 0.503(4) A 1
    H H11 1.107859 -0.032621 0.621441 0.024 Uiso calc 0.503(4) A 1
    C C12 0.7960(9) -0.0841(6) 0.6235(3) 0.0200(8) Uani d 0.503(4) A 1
    H H12 0.830948 -0.163027 0.619228 0.024 Uiso calc 0.503(4) A 1
    C C13 0.5802(7) -0.0449(4) 0.6288(3) 0.0217(8) Uani d 0.503(4) A 1
    H H13 0.468533 -0.097386 0.628653 0.026 Uiso calc 0.503(4) A 1
    C C14 0.5286(14) 0.0713(6) 0.6344(5) 0.0185(6) Uani d 0.503(4) A 1
    H H14 0.381829 0.097303 0.637796 0.022 Uiso calc 0.503(4) A 1
    C C15 0.639(2) 0.3364(10) 0.5511(7) 0.0156(12) Uani d 0.503(4) A 1
    H H15 0.595441 0.417765 0.559790 0.019 Uiso calc 0.503(4) A 1
    C C16 0.863(2) 0.3384(9) 0.4978(8) 0.0172(13) Uani d 0.503(4) A 1
    H H16A 0.914545 0.259178 0.488027 0.021 Uiso calc 0.503(4) A 1
    H H16B 0.967116 0.373263 0.525847 0.021 Uiso calc 0.503(4) A 1
    C C17 0.858(2) 0.4059(9) 0.4174(7) 0.0191(5) Uani d 0.503(4) A 1
    H H17A 0.818716 0.486717 0.426845 0.023 Uiso calc 0.503(4) A 1
    H H17B 1.004414 0.403480 0.383390 0.023 Uiso calc 0.503(4) A 1
    C C18 0.695(2) 0.3579(7) 0.3737(6) 0.0202(12) Uani d 0.503(4) A 1
    H H18A 0.740979 0.279132 0.360210 0.024 Uiso calc 0.503(4) A 1
    H H18B 0.690913 0.404932 0.322736 0.024 Uiso calc 0.503(4) A 1
    C C19 0.471(2) 0.3569(10) 0.4260(8) 0.0188(12) Uani d 0.503(4) A 1
    H H19A 0.368218 0.321764 0.397780 0.023 Uiso calc 0.503(4) A 1
    H H19B 0.420477 0.436353 0.435100 0.023 Uiso calc 0.503(4) A 1
    C C20 0.475(2) 0.2905(11) 0.5065(8) 0.0191(10) Uani d 0.503(4) A 1
    H H20A 0.511136 0.209320 0.497424 0.023 Uiso calc 0.503(4) A 1
    H H20B 0.328551 0.294531 0.540256 0.023 Uiso calc 0.503(4) A 1
    C C9' 0.662(2) 0.3164(9) 0.5487(7) 0.0156(12) Uani d 0.497(4) A 2
    C C10' 0.851(2) 0.3635(8) 0.5021(8) 0.0172(13) Uani d 0.497(4) A 2
    H H10' 0.973969 0.372373 0.526510 0.021 Uiso calc 0.497(4) A 2
    C C11' 0.862(2) 0.3977(9) 0.4201(7) 0.0191(5) Uani d 0.497(4) A 2
    H H11' 0.991624 0.429451 0.389556 0.023 Uiso calc 0.497(4) A 2
    C C12' 0.682(2) 0.3850(7) 0.3834(6) 0.0202(12) Uani d 0.497(4) A 2
    H H12' 0.688241 0.407963 0.327914 0.024 Uiso calc 0.497(4) A 2
    C C13' 0.492(2) 0.3382(10) 0.4292(8) 0.0188(12) Uani d 0.497(4) A 2
    H H13' 0.369144 0.329390 0.404641 0.023 Uiso calc 0.497(4) A 2
    C C14' 0.482(2) 0.3043(11) 0.5110(8) 0.0191(10) Uani d 0.497(4) A 2
    H H14' 0.352773 0.272635 0.541527 0.023 Uiso calc 0.497(4) A 2
    C C15' 0.7100(12) 0.1425(8) 0.6432(4) 0.0153(7) Uani d 0.497(4) A 2
    H H15' 0.730895 0.122954 0.699947 0.018 Uiso calc 0.497(4) A 2
    C C16' 0.5296(15) 0.0665(6) 0.6297(6) 0.0200(6) Uani d 0.497(4) A 2
    H H16C 0.391453 0.087722 0.664630 0.024 Uiso calc 0.497(4) A 2
    H H16D 0.509202 0.078531 0.572899 0.024 Uiso calc 0.497(4) A 2
    C C17' 0.5852(7) -0.0584(4) 0.6487(3) 0.0202(8) Uani d 0.497(4) A 2
    H H17C 0.467720 -0.106094 0.638287 0.024 Uiso calc 0.497(4) A 2
    H H17D 0.594430 -0.071330 0.706574 0.024 Uiso calc 0.497(4) A 2
    C C18' 0.7999(9) -0.0947(6) 0.5981(3) 0.0200(8) Uani d 0.497(4) A 2
    H H18C 0.838653 -0.173790 0.616098 0.024 Uiso calc 0.497(4) A 2
    H H18D 0.783465 -0.093545 0.540911 0.024 Uiso calc 0.497(4) A 2
    C C19' 0.9794(8) -0.0169(4) 0.6051(4) 0.0217(8) Uani d 0.497(4) A 2
    H H19C 1.110868 -0.036668 0.566067 0.026 Uiso calc 0.497(4) A 2
    H H19D 1.014763 -0.029729 0.659896 0.026 Uiso calc 0.497(4) A 2
    C C20' 0.9217(5) 0.1084(2) 0.5897(3) 0.0185(6) Uani d 0.497(4) A 2
    H H20C 0.907689 0.124037 0.532398 0.022 Uiso calc 0.497(4) A 2
    H H20D 1.040472 0.155317 0.599858 0.022 Uiso calc 0.497(4) A 2
    O O2 0.40809(17) 0.53766(9) 0.83371(6) 0.0228(2) Uani d 1 . .
    O O3 0.71358(18) 0.52200(9) 0.74198(6) 0.0271(3) Uani d 1 . .
    O O4 1.0546(2) 1.02209(11) 0.85879(11) 0.0526(4) Uani d 1 . .
    O O5 0.7218(2) 1.07163(11) 0.90394(11) 0.0524(4) Uani d 1 . .
    N N2 0.8591(2) 1.00387(12) 0.87272(10) 0.0365(4) Uani d 1 . .
    C C21 0.5869(2) 0.57318(12) 0.79342(8) 0.0179(3) Uani d 1 . .
    C C22 0.6545(2) 0.68961(11) 0.81174(8) 0.0170(3) Uani d 1 . .
    C C23 0.8706(2) 0.72132(12) 0.78779(8) 0.0191(3) Uani d 1 . .
    H H23 0.972057 0.671709 0.757832 0.023 Uiso calc 1 . .
    C C24 0.9384(2) 0.82466(12) 0.80738(9) 0.0214(3) Uani d 1 . .
    H H24 1.085757 0.846162 0.791836 0.026 Uiso calc 1 . .
    C C25 0.7863(3) 0.89562(12) 0.85005(10) 0.0246(3) Uani d 1 . .
    C C26 0.5694(3) 0.86797(13) 0.87355(11) 0.0287(4) Uani d 1 . .
    H H26 0.467630 0.918967 0.901992 0.034 Uiso calc 1 . .
    C C27 0.5057(2) 0.76343(12) 0.85422(9) 0.0223(3) Uani d 1 . .
    H H27 0.358403 0.742036 0.870235 0.027 Uiso calc 1 . .
loop_
    _atom_site_aniso_label
    _atom_site_aniso_U_11
    _atom_site_aniso_U_22
    _atom_site_aniso_U_33
    _atom_site_aniso_U_12
    _atom_site_aniso_U_13
    _atom_site_aniso_U_23
    O1 0.0231(5) 0.0180(5) 0.0231(5) -0.0037(4) -0.0100(4) -0.0046(4)
    N1 0.0161(6) 0.0155(6) 0.0135(5) -0.0013(4) -0.0030(4) -0.0018(4)
    C2 0.0211(7) 0.0168(7) 0.0149(6) 0.0012(5) -0.0049(5) -0.0026(5)
    C3 0.0202(7) 0.0192(7) 0.0157(7) 0.0044(5) -0.0022(5) -0.0031(5)
    C4 0.0171(7) 0.0188(7) 0.0229(7) -0.0018(5) -0.0063(5) -0.0035(5)
    C5 0.0186(7) 0.0185(7) 0.0281(8) 0.0008(5) 0.0001(6) -0.0006(6)
    C6 0.0306(8) 0.0181(7) 0.0240(8) 0.0012(6) 0.0080(6) 0.0008(6)
    C7 0.0370(9) 0.0178(7) 0.0137(7) -0.0004(6) -0.0010(6) 0.0003(5)
    C8 0.0233(7) 0.0183(7) 0.0145(6) -0.0008(5) -0.0043(5) 0.0009(5)
    C1 0.0177(6) 0.0171(7) 0.0155(6) -0.0039(5) -0.0045(5) -0.0028(5)
    C9 0.0155(11) 0.0162(11) 0.0147(12) -0.0003(9) -0.0040(9) -0.0019(9)
    C10 0.0188(13) 0.0194(14) 0.0221(14) -0.0033(10) -0.0039(9) -0.0018(9)
    C11 0.0217(15) 0.0168(13) 0.024(2) -0.0003(10) -0.0081(11) -0.0012(9)
    C12 0.0237(9) 0.0163(13) 0.020(3) 0.0006(8) -0.0031(17) -0.0017(19)
    C13 0.0210(15) 0.0209(14) 0.025(2) -0.0009(10) -0.0069(11) -0.0045(10)
    C14 0.0134(12) 0.0168(13) 0.0243(15) 0.0006(9) 0.0004(9) -0.0043(9)
    C15 0.017(2) 0.013(3) 0.0174(8) -0.001(2) -0.0035(11) -0.0007(16)
    C16 0.0158(13) 0.018(4) 0.0177(12) -0.002(2) -0.0027(10) -0.004(2)
    C17 0.0177(8) 0.0186(12) 0.0192(9) -0.0011(8) 0.0009(6) -0.0005(9)
    C18 0.0247(15) 0.019(4) 0.015(2) 0.001(3) -0.0024(15) 0.001(2)
    C19 0.0205(19) 0.018(3) 0.0185(10) 0.0010(18) -0.0055(11) -0.0008(18)
    C20 0.0167(9) 0.024(2) 0.0173(13) -0.0028(13) -0.0033(8) -0.0019(15)
    C9' 0.017(2) 0.013(3) 0.0174(8) -0.001(2) -0.0035(11) -0.0007(16)
    C10' 0.0158(13) 0.018(4) 0.0177(12) -0.002(2) -0.0027(10) -0.004(2)
    C11' 0.0177(8) 0.0186(12) 0.0192(9) -0.0011(8) 0.0009(6) -0.0005(9)
    C12' 0.0247(15) 0.019(4) 0.015(2) 0.001(3) -0.0024(15) 0.001(2)
    C13' 0.0205(19) 0.018(3) 0.0185(10) 0.0010(18) -0.0055(11) -0.0008(18)
    C14' 0.0167(9) 0.024(2) 0.0173(13) -0.0028(13) -0.0033(8) -0.0019(15)
    C15' 0.0155(11) 0.0162(11) 0.0147(12) -0.0003(9) -0.0040(9) -0.0019(9)
    C16' 0.0188(13) 0.0194(14) 0.0221(14) -0.0033(10) -0.0039(9) -0.0018(9)
    C17' 0.0217(15) 0.0168(13) 0.024(2) -0.0003(10) -0.0081(11) -0.0012(9)
    C18' 0.0237(9) 0.0163(13) 0.020(3) 0.0006(8) -0.0031(17) -0.0017(19)
    C19' 0.0210(15) 0.0209(14) 0.025(2) -0.0009(10) -0.0069(11) -0.0045(10)
    C20' 0.0134(12) 0.0168(13) 0.0243(15) 0.0006(9) 0.0004(9) -0.0043(9)
    O2 0.0253(5) 0.0184(5) 0.0243(5) -0.0074(4) -0.0022(4) -0.0011(4)
    O3 0.0324(6) 0.0253(6) 0.0235(6) -0.0079(5) 0.0002(5) -0.0103(4)
    O4 0.0333(7) 0.0273(7) 0.1028(13) -0.0086(6) -0.0199(8) -0.0171(7)
    O5 0.0425(8) 0.0214(6) 0.0975(12) 0.0029(6) -0.0154(8) -0.0250(7)
    N2 0.0337(8) 0.0158(7) 0.0639(11) -0.0020(6) -0.0171(7) -0.0070(7)
    C21 0.0240(7) 0.0163(7) 0.0146(6) -0.0039(5) -0.0069(5) 0.0007(5)
    C22 0.0223(7) 0.0151(6) 0.0145(6) -0.0039(5) -0.0065(5) 0.0022(5)
    C23 0.0219(7) 0.0192(7) 0.0158(6) -0.0026(5) -0.0024(5) -0.0005(5)
    C24 0.0216(7) 0.0195(7) 0.0238(7) -0.0057(6) -0.0071(6) 0.0034(6)
    C25 0.0277(8) 0.0118(7) 0.0368(9) -0.0027(6) -0.0127(7) -0.0006(6)
    C26 0.0240(8) 0.0161(7) 0.0473(10) 0.0039(6) -0.0087(7) -0.0067(7)
    C27 0.0178(7) 0.0182(7) 0.0317(8) -0.0009(5) -0.0068(6) 0.0000(6)
_geom_special_details
;
 All esds (except the esd in the dihedral angle between two l.s. planes)
 are estimated using the full covariance matrix.  The cell esds are taken
 into account individually in the estimation of esds in distances, angles
 and torsion angles; correlations between esds in cell parameters are only
 used when they are defined by crystal symmetry.  An approximate (isotropic)
 treatment of cell esds is used for estimating esds involving l.s. planes.
;
loop_
    _geom_bond_atom_site_label_1
    _geom_bond_atom_site_label_2
    _geom_bond_site_symmetry_2
    _geom_bond_distance
    _geom_bond_publ_flag
    O1 C1 . 1.4358(16) ?
    O1 H1O . 0.88(2) ?
    N1 C3 . 1.4953(17) ?
    N1 C8 . 1.4982(17) ?
    N1 C4 . 1.5004(17) ?
    N1 H1N . 1.01(2) ?
    C2 C3 . 1.5235(18) ?
    C2 C1 . 1.5396(19) ?
    C2 H2A . 0.9900 ?
    C2 H2B . 0.9900 ?
    C3 H3A . 0.9900 ?
    C3 H3B . 0.9900 ?
    C4 C5 . 1.522(2) ?
    C4 H4A . 0.9900 ?
    C4 H4B . 0.9900 ?
    C5 C6 . 1.522(2) ?
    C5 H5A . 0.9900 ?
    C5 H5B . 0.9900 ?
    C6 C7 . 1.518(2) ?
    C6 H6A . 0.9900 ?
    C6 H6B . 0.9900 ?
    C7 C8 . 1.517(2) ?
    C7 H7A . 0.9900 ?
    C7 H7B . 0.9900 ?
    C8 H8A . 0.9900 ?
    C8 H8B . 0.9900 ?
    C1 C9 . 1.490(9) ?
    C1 C9' . 1.517(11) ?
    C1 C15 . 1.576(11) ?
    C1 C15' . 1.592(10) ?
    C9 C10 . 1.399(7) ?
    C9 C14 . 1.402(7) ?
    C10 C11 . 1.397(5) ?
    C10 H10 . 0.9500 ?
    C11 C12 . 1.407(6) ?
    C11 H11 . 0.9500 ?
    C12 C13 . 1.399(6) ?
    C12 H12 . 0.9500 ?
    C13 C14 . 1.398(6) ?
    C13 H13 . 0.9500 ?
    C14 H14 . 0.9500 ?
    C15 C20 . 1.519(7) ?
    C15 C16 . 1.521(7) ?
    C15 H15 . 1.0000 ?
    C16 C17 . 1.523(7) ?
    C16 H16A . 0.9900 ?
    C16 H16B . 0.9900 ?
    C17 C18 . 1.512(7) ?
    C17 H17A . 0.9900 ?
    C17 H17B . 0.9900 ?
    C18 C19 . 1.515(7) ?
    C18 H18A . 0.9900 ?
    C18 H18B . 0.9900 ?
    C19 C20 . 1.516(7) ?
    C19 H19A . 0.9900 ?
    C19 H19B . 0.9900 ?
    C20 H20A . 0.9900 ?
    C20 H20B . 0.9900 ?
    C9' C10' . 1.404(7) ?
    C9' C14' . 1.405(7) ?
    C10' C11' . 1.401(6) ?
    C10' H10' . 0.9500 ?
    C11' C12' . 1.402(7) ?
    C11' H11' . 0.9500 ?
    C12' C13' . 1.400(7) ?
    C12' H12' . 0.9500 ?
    C13' C14' . 1.401(7) ?
    C13' H13' . 0.9500 ?
    C14' H14' . 0.9500 ?
    C15' C20' . 1.522(7) ?
    C15' C16' . 1.526(7) ?
    C15' H15' . 1.0000 ?
    C16' C17' . 1.518(7) ?
    C16' H16C . 0.9900 ?
    C16' H16D . 0.9900 ?
    C17' C18' . 1.522(6) ?
    C17' H17C . 0.9900 ?
    C17' H17D . 0.9900 ?
    C18' C19' . 1.502(6) ?
    C18' H18C . 0.9900 ?
    C18' H18D . 0.9900 ?
    C19' C20' . 1.516(5) ?
    C19' H19C . 0.9900 ?
    C19' H19D . 0.9900 ?
    C20' H20C . 0.9900 ?
    C20' H20D . 0.9900 ?
    O2 C21 . 1.2661(17) ?
    O3 C21 . 1.2431(18) ?
    O4 N2 . 1.227(2) ?
    O5 N2 . 1.226(2) ?
    N2 C25 . 1.4698(19) ?
    C21 C22 . 1.5197(19) ?
    C22 C27 . 1.390(2) ?
    C22 C23 . 1.395(2) ?
    C23 C24 . 1.386(2) ?
    C23 H23 . 0.9500 ?
    C24 C25 . 1.382(2) ?
    C24 H24 . 0.9500 ?
    C25 C26 . 1.387(2) ?
    C26 C27 . 1.388(2) ?
    C26 H26 . 0.9500 ?
    C27 H27 . 0.9500 ?
loop_
    _geom_angle_atom_site_label_1
    _geom_angle_atom_site_label_2
    _geom_angle_atom_site_label_3
    _geom_angle_site_symmetry_1
    _geom_angle_site_symmetry_3
    _geom_angle
    _geom_angle_publ_flag
    C1 O1 H1O . . 107.8(13) ?
    C3 N1 C8 . . 109.22(10) ?
    C3 N1 C4 . . 112.50(11) ?
    C8 N1 C4 . . 111.30(11) ?
    C3 N1 H1N . . 108.1(11) ?
    C8 N1 H1N . . 109.2(11) ?
    C4 N1 H1N . . 106.4(11) ?
    C3 C2 C1 . . 111.20(11) ?
    C3 C2 H2A . . 109.4 ?
    C1 C2 H2A . . 109.4 ?
    C3 C2 H2B . . 109.4 ?
    C1 C2 H2B . . 109.4 ?
    H2A C2 H2B . . 108.0 ?
    N1 C3 C2 . . 113.20(11) ?
    N1 C3 H3A . . 108.9 ?
    C2 C3 H3A . . 108.9 ?
    N1 C3 H3B . . 108.9 ?
    C2 C3 H3B . . 108.9 ?
    H3A C3 H3B . . 107.8 ?
    N1 C4 C5 . . 110.64(11) ?
    N1 C4 H4A . . 109.5 ?
    C5 C4 H4A . . 109.5 ?
    N1 C4 H4B . . 109.5 ?
    C5 C4 H4B . . 109.5 ?
    H4A C4 H4B . . 108.1 ?
    C4 C5 C6 . . 111.42(12) ?
    C4 C5 H5A . . 109.3 ?
    C6 C5 H5A . . 109.3 ?
    C4 C5 H5B . . 109.3 ?
    C6 C5 H5B . . 109.3 ?
    H5A C5 H5B . . 108.0 ?
    C7 C6 C5 . . 109.47(12) ?
    C7 C6 H6A . . 109.8 ?
    C5 C6 H6A . . 109.8 ?
    C7 C6 H6B . . 109.8 ?
    C5 C6 H6B . . 109.8 ?
    H6A C6 H6B . . 108.2 ?
    C8 C7 C6 . . 110.62(12) ?
    C8 C7 H7A . . 109.5 ?
    C6 C7 H7A . . 109.5 ?
    C8 C7 H7B . . 109.5 ?
    C6 C7 H7B . . 109.5 ?
    H7A C7 H7B . . 108.1 ?
    N1 C8 C7 . . 111.18(11) ?
    N1 C8 H8A . . 109.4 ?
    C7 C8 H8A . . 109.4 ?
    N1 C8 H8B . . 109.4 ?
    C7 C8 H8B . . 109.4 ?
    H8A C8 H8B . . 108.0 ?
    O1 C1 C9 . . 108.1(3) ?
    O1 C1 C9' . . 110.1(6) ?
    O1 C1 C2 . . 108.07(11) ?
    C9 C1 C2 . . 112.1(3) ?
    C9' C1 C2 . . 114.3(5) ?
    O1 C1 C15 . . 109.0(5) ?
    C9 C1 C15 . . 113.1(5) ?
    C2 C1 C15 . . 106.3(5) ?
    O1 C1 C15' . . 102.0(3) ?
    C9' C1 C15' . . 109.1(5) ?
    C2 C1 C15' . . 112.5(3) ?
    C10 C9 C14 . . 118.5(6) ?
    C10 C9 C1 . . 117.6(5) ?
    C14 C9 C1 . . 123.8(5) ?
    C11 C10 C9 . . 121.7(5) ?
    C11 C10 H10 . . 119.1 ?
    C9 C10 H10 . . 119.1 ?
    C10 C11 C12 . . 119.0(4) ?
    C10 C11 H11 . . 120.5 ?
    C12 C11 H11 . . 120.5 ?
    C13 C12 C11 . . 119.9(5) ?
    C13 C12 H12 . . 120.0 ?
    C11 C12 H12 . . 120.0 ?
    C14 C13 C12 . . 120.1(5) ?
    C14 C13 H13 . . 119.9 ?
    C12 C13 H13 . . 119.9 ?
    C13 C14 C9 . . 120.7(6) ?
    C13 C14 H14 . . 119.7 ?
    C9 C14 H14 . . 119.7 ?
    C20 C15 C16 . . 109.9(6) ?
    C20 C15 C1 . . 116.1(9) ?
    C16 C15 C1 . . 110.7(8) ?
    C20 C15 H15 . . 106.5 ?
    C16 C15 H15 . . 106.5 ?
    C1 C15 H15 . . 106.5 ?
    C15 C16 C17 . . 111.3(6) ?
    C15 C16 H16A . . 109.4 ?
    C17 C16 H16A . . 109.4 ?
    C15 C16 H16B . . 109.4 ?
    C17 C16 H16B . . 109.4 ?
    H16A C16 H16B . . 108.0 ?
    C18 C17 C16 . . 111.1(6) ?
    C18 C17 H17A . . 109.4 ?
    C16 C17 H17A . . 109.4 ?
    C18 C17 H17B . . 109.4 ?
    C16 C17 H17B . . 109.4 ?
    H17A C17 H17B . . 108.0 ?
    C17 C18 C19 . . 110.3(6) ?
    C17 C18 H18A . . 109.6 ?
    C19 C18 H18A . . 109.6 ?
    C17 C18 H18B . . 109.6 ?
    C19 C18 H18B . . 109.6 ?
    H18A C18 H18B . . 108.1 ?
    C18 C19 C20 . . 111.0(6) ?
    C18 C19 H19A . . 109.4 ?
    C20 C19 H19A . . 109.4 ?
    C18 C19 H19B . . 109.4 ?
    C20 C19 H19B . . 109.4 ?
    H19A C19 H19B . . 108.0 ?
    C19 C20 C15 . . 112.1(7) ?
    C19 C20 H20A . . 109.2 ?
    C15 C20 H20A . . 109.2 ?
    C19 C20 H20B . . 109.2 ?
    C15 C20 H20B . . 109.2 ?
    H20A C20 H20B . . 107.9 ?
    C10' C9' C14' . . 118.1(7) ?
    C10' C9' C1 . . 121.7(10) ?
    C14' C9' C1 . . 120.1(10) ?
    C11' C10' C9' . . 121.3(7) ?
    C11' C10' H10' . . 119.3 ?
    C9' C10' H10' . . 119.3 ?
    C10' C11' C12' . . 119.8(7) ?
    C10' C11' H11' . . 120.1 ?
    C12' C11' H11' . . 120.1 ?
    C13' C12' C11' . . 119.5(7) ?
    C13' C12' H12' . . 120.2 ?
    C11' C12' H12' . . 120.2 ?
    C12' C13' C14' . . 120.2(7) ?
    C12' C13' H13' . . 119.9 ?
    C14' C13' H13' . . 119.9 ?
    C13' C14' C9' . . 121.0(7) ?
    C13' C14' H14' . . 119.5 ?
    C9' C14' H14' . . 119.5 ?
    C20' C15' C16' . . 109.0(6) ?
    C20' C15' C1 . . 114.6(5) ?
    C16' C15' C1 . . 114.1(5) ?
    C20' C15' H15' . . 106.1 ?
    C16' C15' H15' . . 106.1 ?
    C1 C15' H15' . . 106.1 ?
    C17' C16' C15' . . 110.7(6) ?
    C17' C16' H16C . . 109.5 ?
    C15' C16' H16C . . 109.5 ?
    C17' C16' H16D . . 109.5 ?
    C15' C16' H16D . . 109.5 ?
    H16C C16' H16D . . 108.1 ?
    C16' C17' C18' . . 111.6(5) ?
    C16' C17' H17C . . 109.3 ?
    C18' C17' H17C . . 109.3 ?
    C16' C17' H17D . . 109.3 ?
    C18' C17' H17D . . 109.3 ?
    H17C C17' H17D . . 108.0 ?
    C19' C18' C17' . . 111.4(4) ?
    C19' C18' H18C . . 109.4 ?
    C17' C18' H18C . . 109.4 ?
    C19' C18' H18D . . 109.4 ?
    C17' C18' H18D . . 109.4 ?
    H18C C18' H18D . . 108.0 ?
    C18' C19' C20' . . 113.1(4) ?
    C18' C19' H19C . . 109.0 ?
    C20' C19' H19C . . 109.0 ?
    C18' C19' H19D . . 109.0 ?
    C20' C19' H19D . . 109.0 ?
    H19C C19' H19D . . 107.8 ?
    C19' C20' C15' . . 111.7(4) ?
    C19' C20' H20C . . 109.3 ?
    C15' C20' H20C . . 109.3 ?
    C19' C20' H20D . . 109.3 ?
    C15' C20' H20D . . 109.3 ?
    H20C C20' H20D . . 107.9 ?
    O5 N2 O4 . . 123.33(14) ?
    O5 N2 C25 . . 118.52(14) ?
    O4 N2 C25 . . 118.15(14) ?
    O3 C21 O2 . . 126.87(13) ?
    O3 C21 C22 . . 117.08(12) ?
    O2 C21 C22 . . 116.04(12) ?
    C27 C22 C23 . . 119.55(13) ?
    C27 C22 C21 . . 120.94(13) ?
    C23 C22 C21 . . 119.48(13) ?
    C24 C23 C22 . . 120.50(14) ?
    C24 C23 H23 . . 119.8 ?
    C22 C23 H23 . . 119.7 ?
    C25 C24 C23 . . 118.38(14) ?
    C25 C24 H24 . . 120.8 ?
    C23 C24 H24 . . 120.8 ?
    C24 C25 C26 . . 122.75(14) ?
    C24 C25 N2 . . 118.45(14) ?
    C26 C25 N2 . . 118.80(14) ?
    C25 C26 C27 . . 117.89(15) ?
    C25 C26 H26 . . 121.1 ?
    C27 C26 H26 . . 121.1 ?
    C26 C27 C22 . . 120.92(14) ?
    C26 C27 H27 . . 119.5 ?
    C22 C27 H27 . . 119.5 ?
loop_
    _geom_torsion_atom_site_label_1
    _geom_torsion_atom_site_label_2
    _geom_torsion_atom_site_label_3
    _geom_torsion_atom_site_label_4
    _geom_torsion_site_symmetry_1
    _geom_torsion_site_symmetry_2
    _geom_torsion_site_symmetry_3
    _geom_torsion_site_symmetry_4
    _geom_torsion
    _geom_torsion_publ_flag
    C8 N1 C3 C2 . . . . -176.78(11) ?
    C4 N1 C3 C2 . . . . 59.11(15) ?
    C1 C2 C3 N1 . . . . 152.29(11) ?
    C3 N1 C4 C5 . . . . 178.76(11) ?
    C8 N1 C4 C5 . . . . 55.81(14) ?
    N1 C4 C5 C6 . . . . -56.25(16) ?
    C4 C5 C6 C7 . . . . 56.67(16) ?
    C5 C6 C7 C8 . . . . -56.90(16) ?
    C3 N1 C8 C7 . . . . 178.38(12) ?
    C4 N1 C8 C7 . . . . -56.81(15) ?
    C6 C7 C8 N1 . . . . 57.53(15) ?
    C3 C2 C1 O1 . . . . -60.52(14) ?
    C3 C2 C1 C9 . . . . 58.5(3) ?
    C3 C2 C1 C9' . . . . 176.5(5) ?
    C3 C2 C1 C15 . . . . -177.4(5) ?
    C3 C2 C1 C15' . . . . 51.3(3) ?
    O1 C1 C9 C10 . . . . -25.0(5) ?
    C2 C1 C9 C10 . . . . -144.1(3) ?
    C15 C1 C9 C10 . . . . 95.7(7) ?
    O1 C1 C9 C14 . . . . 158.2(4) ?
    C2 C1 C9 C14 . . . . 39.1(5) ?
    C15 C1 C9 C14 . . . . -81.1(7) ?
    C14 C9 C10 C11 . . . . 0.1(3) ?
    C1 C9 C10 C11 . . . . -176.9(5) ?
    C9 C10 C11 C12 . . . . 0.2(2) ?
    C10 C11 C12 C13 . . . . -0.5(5) ?
    C11 C12 C13 C14 . . . . 0.6(6) ?
    C12 C13 C14 C9 . . . . -0.3(7) ?
    C10 C9 C14 C13 . . . . 0.0(6) ?
    C1 C9 C14 C13 . . . . 176.7(6) ?
    O1 C1 C15 C20 . . . . 175.6(5) ?
    C9 C1 C15 C20 . . . . 55.4(8) ?
    C2 C1 C15 C20 . . . . -68.1(6) ?
    O1 C1 C15 C16 . . . . 49.4(7) ?
    C9 C1 C15 C16 . . . . -70.9(7) ?
    C2 C1 C15 C16 . . . . 165.6(5) ?
    C20 C15 C16 C17 . . . . 55.2(7) ?
    C1 C15 C16 C17 . . . . -175.1(8) ?
    C15 C16 C17 C18 . . . . -57.1(6) ?
    C16 C17 C18 C19 . . . . 57.1(7) ?
    C17 C18 C19 C20 . . . . -56.3(8) ?
    C18 C19 C20 C15 . . . . 56.1(8) ?
    C16 C15 C20 C19 . . . . -55.1(7) ?
    C1 C15 C20 C19 . . . . 178.3(8) ?
    O1 C1 C9' C10' . . . . 17.5(8) ?
    C2 C1 C9' C10' . . . . 139.3(6) ?
    C15' C1 C9' C10' . . . . -93.7(7) ?
    O1 C1 C9' C14' . . . . -164.6(5) ?
    C2 C1 C9' C14' . . . . -42.8(7) ?
    C15' C1 C9' C14' . . . . 84.1(7) ?
    C14' C9' C10' C11' . . . . 0.0(3) ?
    C1 C9' C10' C11' . . . . 177.9(8) ?
    C9' C10' C11' C12' . . . . 0.0(3) ?
    C10' C11' C12' C13' . . . . 0.0(6) ?
    C11' C12' C13' C14' . . . . 0.0(8) ?
    C12' C13' C14' C9' . . . . 0.0(8) ?
    C10' C9' C14' C13' . . . . 0.0(6) ?
    C1 C9' C14' C13' . . . . -177.9(9) ?
    O1 C1 C15' C20' . . . . -64.7(6) ?
    C9' C1 C15' C20' . . . . 51.8(8) ?
    C2 C1 C15' C20' . . . . 179.7(4) ?
    O1 C1 C15' C16' . . . . 168.6(4) ?
    C9' C1 C15' C16' . . . . -74.9(7) ?
    C2 C1 C15' C16' . . . . 53.1(5) ?
    C20' C15' C16' C17' . . . . 58.7(7) ?
    C1 C15' C16' C17' . . . . -171.8(5) ?
    C15' C16' C17' C18' . . . . -57.6(7) ?
    C16' C17' C18' C19' . . . . 53.0(6) ?
    C17' C18' C19' C20' . . . . -51.2(6) ?
    C18' C19' C20' C15' . . . . 54.0(6) ?
    C16' C15' C20' C19' . . . . -56.6(6) ?
    C1 C15' C20' C19' . . . . 174.1(5) ?
    O3 C21 C22 C27 . . . . 165.70(13) ?
    O2 C21 C22 C27 . . . . -15.63(19) ?
    O3 C21 C22 C23 . . . . -16.34(19) ?
    O2 C21 C22 C23 . . . . 162.33(13) ?
    C27 C22 C23 C24 . . . . 1.2(2) ?
    C21 C22 C23 C24 . . . . -176.75(13) ?
    C22 C23 C24 C25 . . . . -0.9(2) ?
    C23 C24 C25 C26 . . . . -0.4(2) ?
    C23 C24 C25 N2 . . . . 178.42(14) ?
    O5 N2 C25 C24 . . . . 173.37(16) ?
    O4 N2 C25 C24 . . . . -6.1(2) ?
    O5 N2 C25 C26 . . . . -7.8(2) ?
    O4 N2 C25 C26 . . . . 172.74(17) ?
    C24 C25 C26 C27 . . . . 1.2(2) ?
    N2 C25 C26 C27 . . . . -177.59(15) ?
    C25 C26 C27 C22 . . . . -0.8(2) ?
    C23 C22 C27 C26 . . . . -0.4(2) ?
    C21 C22 C27 C26 . . . . 177.57(14) ?
loop_
    _geom_hbond_atom_site_label_D
    _geom_hbond_atom_site_label_H
    _geom_hbond_atom_site_label_A
    _geom_hbond_site_symmetry_A
    _geom_hbond_distance_DH
    _geom_hbond_distance_HA
    _geom_hbond_distance_DA
    _geom_hbond_angle_DHA
    _geom_hbond_publ_flag
    O1 H1O O3 . 0.88(2) 1.90(2) 2.7527(15) 164.5(19) yes
    N1 H1N O2 . 1.01(2) 1.65(2) 2.6618(15) 172.6(18) yes
    C4 H4B O1 1_455 0.99 2.57 3.2972(17) 130 yes
_shelx_space_group_comment
;
The symmetry employed for this shelxl refinement is uniquely defined
by the following loop, which should always be used as a source of
symmetry information in preference to the above space-group names.
They are only intended as comments.
;
_shelx_estimated_absorpt_T_min     0.974
_shelx_estimated_absorpt_T_max     0.996
_shelx_hkl_file
;
  -1   0   0 319.934 9.01045   3
  -1   0   0 317.495 9.01819   3
   1   0   0 305.708 9.00549   3
   1   0   0 320.334 8.97611   3
  -2   0   0 260.137 8.02854   3
  -2   0   0 254.529 7.89631   3
   2   0   0 265.403 7.86042   3
   2   0   0 266.925 7.99746   3
  -3   0   0 3.88053 0.79691   3
   3   0   0 5.07266 0.74135   3
   3   0   0 4.51133 0.79161   3
  -4   0   0 39.9526 3.50149   5
  -4   0   0 41.6146 2.24566   3
  -4   0   0 42.4480 2.44864   3
  -5   0   0 179.993 8.87433   5
  -6   0   0 1.92374 0.91727   6
  -6   0   0 0.52728 0.77170   6
  -6   0   0 4.08338 1.66036   5
  -6   0   0 -1.7635 2.27782   4
  -7   0   0 15.5069 2.96965   5
  -7   0   0 14.8857 2.15492   6
  -7   0   0 12.7490 2.24464   6
  -7   0   0 15.2216 3.71420   5
  -8   0   0 119.914 11.9293   4
  -7   1   0 1.89817 2.07432   5
  -7   1   0 2.28012 3.34280   4
  -7   1   0 2.63357 1.34427   6
  -7   1   0 0.40359 1.06224   6
  -7   1   0 1.23190 2.66171   5
  -6   1   0 31.1539 5.66831   4
  -6   1   0 34.4473 4.27840   5
  -6   1   0 31.3880 2.17577   6
  -6   1   0 30.6560 2.30396   6
  -5   1   0 396.312 16.2753   5
  -5   1   0 403.507 18.7453   4
  -4   1   0 3.45508 0.69747   3
   3  -1   0 15.5125 1.22186   3
   3  -1   0 15.0704 1.03979   3
  -3   1   0 16.9758 1.26304   3
  -3   1   0 16.3497 1.51245   3
   2  -1   0 40.5851 1.84080   3
   2  -1   0 39.9809 2.16216   3
  -2   1   0 36.2014 2.13741   3
  -2   1   0 41.6266 2.04473   3
   1  -1   0 1159.07 33.0297   3
  -1   1   0 1147.33 33.1795   3
  -1   1   0 1225.72 34.5109   4
  -1  -1   0 147.353 4.85901   6
  -1  -1   0 150.820 5.56051   3
  -1  -1   0 149.351 5.48909   3
  -1  -1   0 145.111 4.63798   6
  -1  -1   0 153.794 5.25854   4
  -1  -1   0 150.298 4.49799   5
   1   1   0 146.945 5.53577   3
   1   1   0 151.172 4.52866   5
  -2  -1   0 1291.27 37.1365   3
  -2  -1   0 1310.86 37.5048   3
  -2  -1   0 1319.42 36.8175   5
   2   1   0 1288.21 37.4435   3
   2   1   0 1333.96 36.9689   3
  -3  -1   0 269.236 9.48755   5
  -3  -1   0 275.884 9.10467   3
  -3  -1   0 278.418 9.72458   3
   3   1   0 268.228 9.42478   3
   3   1   0 273.900 8.76315   3
  -4  -1   0 675.997 20.8213   3
  -4  -1   0 645.582 20.9307   5
   4   1   0 665.557 19.2300   3
   4   1   0 666.582 19.7334   3
  -5  -1   0 213.949 7.34805   3
  -5  -1   0 206.948 7.00154   6
  -5  -1   0 218.725 8.11754   3
  -5  -1   0 204.671 7.35969   6
  -5  -1   0 211.928 8.92666   5
  -6  -1   0 2.75636 1.15878   6
  -6  -1   0 1.38172 1.24183   5
  -6  -1   0 -0.6300 0.79989   6
  -7  -1   0 54.8593 5.31738   5
  -7  -1   0 62.2196 3.93460   6
  -7  -1   0 63.4787 7.79480   4
  -7  -1   0 54.8956 4.64015   6
  -7  -1   0 56.1972 4.33955   5
  -7   2   0 12.6550 1.90446   6
  -7   2   0 9.24217 4.25273   4
  -7   2   0 17.0643 2.54691   6
  -7   2   0 5.65785 3.49614   5
  -6   2   0 3.44056 0.97141   6
  -6   2   0 4.99044 1.31556   6
  -6   2   0 7.00418 3.11439   4
  -6   2   0 1.67303 2.01370   5
  -5   2   0 3.67631 0.87147   3
  -5   2   0 5.12296 2.75390   4
  -5   2   0 3.73732 0.79731   3
   4  -2   0 50.0955 2.21300   3
  -4   2   0 52.4638 5.90492   4
  -4   2   0 49.7718 2.68615   3
   3  -2   0 251.860 8.80344   3
   3  -2   0 242.671 8.01825   3
  -3   2   0 237.358 8.40443   3
  -3   2   0 241.065 9.05631   3
  -3   2   0 236.616 11.7611   4
   2  -2   0 818.102 24.4125   3
   2  -2   0 831.069 25.0231   3
  -2   2   0 809.103 22.9812   6
  -2   2   0 807.848 23.2102   6
  -2   2   0 830.207 24.8163   3
  -2   2   0 814.527 25.0613   3
  -2   2   0 887.802 27.5780   4
   1  -2   0 1888.45 53.1272   4
   1  -2   0 1858.09 52.3940   3
   1  -2   0 1759.22 52.0653   3
   1  -2   0 1834.41 50.6250   6
  -1   2   0 1843.17 52.3315   3
  -1   2   0 1854.30 53.1137   4
  -1   2   0 1828.69 52.3764   3
  -1   2   0 1783.36 51.2928   6
   0  -2   0 560.149 17.3526   6
   0  -2   0 559.365 17.9991   3
   0  -2   0 578.569 17.4245   6
   0  -2   0 583.102 17.3423   4
   0  -2   0 572.374 18.0230   3
   0   2   0 542.599 17.3477   6
   0   2   0 540.893 17.9099   3
   0   2   0 567.333 17.2264   4
   0   2   0 556.703 17.3995   6
   0   2   0 578.701 18.0734   3
  -1  -2   0 192.609 7.81491   3
  -1  -2   0 207.032 6.52510   4
  -1  -2   0 175.870 7.68903   3
  -1  -2   0 198.543 7.29921   6
  -1  -2   0 196.386 6.50833   5
  -1  -2   0 185.157 6.97407   6
   1   2   0 195.077 6.50029   4
   1   2   0 188.117 6.64560   6
   1   2   0 188.979 6.92054   6
   1   2   0 194.642 7.89574   3
   1   2   0 188.764 7.70939   3
   1   2   0 195.115 6.29815   5
  -2  -2   0 780.863 21.2937   5
  -2  -2   0 791.597 23.7987   3
  -2  -2   0 723.350 22.6323   4
  -2  -2   0 743.923 21.9262   6
  -2  -2   0 739.768 23.2854   3
  -2  -2   0 761.421 22.4923   6
   2   2   0 727.801 23.5054   3
   2   2   0 744.233 21.3170   5
  -3  -2   0 37.9734 2.82354   3
  -3  -2   0 36.4046 2.42957   6
  -3  -2   0 30.3242 2.91838   4
  -3  -2   0 35.8836 1.99199   5
  -3  -2   0 36.7713 3.13360   3
  -3  -2   0 34.9311 2.03680   6
   3   2   0 36.5685 2.61369   3
   3   2   0 36.2744 3.06462   3
  -4  -2   0 200.177 9.52197   4
  -4  -2   0 202.791 7.89935   3
  -4  -2   0 197.149 7.22583   5
  -4  -2   0 198.327 6.98855   6
  -4  -2   0 203.128 8.83385   3
  -4  -2   0 196.806 7.61968   6
   4   2   0 202.351 7.37653   3
   4   2   0 196.721 8.29176   3
  -5  -2   0 405.309 14.5114   3
  -5  -2   0 381.251 16.2186   4
  -5  -2   0 401.453 13.1803   3
  -5  -2   0 385.791 12.8012   6
  -5  -2   0 389.330 13.7562   6
  -5  -2   0 395.041 13.1233   5
   5   2   0 390.783 12.1943   3
   5   2   0 401.615 12.7069   3
  -6  -2   0 638.242 18.5802   3
  -6  -2   0 596.302 20.0338   3
  -6  -2   0 586.224 20.5003   5
  -6  -2   0 618.993 20.6728   6
  -6  -2   0 618.899 19.6074   6
  -6  -2   0 604.928 23.7350   4
  -6  -2   0 623.612 19.4101   5
  -7  -2   0 49.6563 6.74216   4
  -7  -2   0 54.3791 4.15717   6
  -7  -2   0 51.4908 3.36464   5
  -7  -2   0 51.8976 3.94476   5
  -7  -2   0 56.5026 4.74804   6
  -7   3   0 5.74773 3.66702   4
  -7   3   0 4.19267 1.99717   6
  -7   3   0 0.24353 2.77373   5
  -6   3   0 898.245 25.9011   6
  -6   3   0 869.401 38.5506   4
  -6   3   0 867.770 27.2615   6
  -6   3   0 841.022 32.1894   5
  -5   3   0 70.7322 3.58138   3
  -5   3   0 73.3285 4.09798   6
  -5   3   0 72.9773 3.42394   6
  -5   3   0 76.5705 8.37697   4
  -5   3   0 66.6698 4.15379   3
   4  -3   0 380.942 12.9659   3
   4  -3   0 393.670 12.1313   3
  -4   3   0 376.819 11.6789   6
  -4   3   0 381.936 12.8318   3
  -4   3   0 356.148 17.5732   4
  -4   3   0 373.294 12.4265   6
  -4   3   0 401.220 14.0595   3
   3  -3   0 345.914 12.1159   3
   3  -3   0 357.891 13.0850   3
  -3   3   0 375.765 13.5375   3
  -3   3   0 360.125 12.7633   3
  -3   3   0 353.446 11.7567   6
  -3   3   0 355.795 16.0065   4
  -3   3   0 351.435 11.0933   6
   2  -3   0 9.27235 1.80268   3
  -2   3   0 8.48357 1.91844   3
  -2   3   0 13.2821 2.74050   4
  -2   3   0 9.98956 1.55025   6
  -2   3   0 6.67272 1.65354   3
   1  -3   0 2.54846 1.36184   3
   1  -3   0 2.59621 0.88335   6
   1  -3   0 1.01976 1.10940   3
   1  -3   0 6.08414 1.60585   4
   1  -3   0 2.07814 0.90596   6
  -1   3   0 2.19678 1.23592   3
  -1   3   0 3.29906 1.21448   6
  -1   3   0 0.58887 1.04098   3
  -1   3   0 0.29988 0.94494   6
  -1   3   0 3.35732 1.66952   4
   0  -3   0 9999.99 290.761   2
   0   3   0 9956.90 290.250   2
  -1  -3   0 2388.66 70.1060   6
  -1  -3   0 2385.46 69.9227   6
  -1  -3   0 2484.55 71.2145   3
  -1  -3   0 2475.78 71.0938   3
   1   3   0 2413.53 71.0878   3
   1   3   0 2617.60 71.2619   3
  -2  -3   0 273.820 10.6801   6
  -2  -3   0 283.334 11.6307   3
  -2  -3   0 282.137 9.65851   4
  -2  -3   0 275.492 9.06743   5
  -2  -3   0 268.186 11.2411   3
  -2  -3   0 279.833 10.3236   6
   2   3   0 292.074 8.62097   5
   2   3   0 282.091 10.1093   4
   2   3   0 281.351 9.17555   6
   2   3   0 280.170 8.85477   6
   2   3   0 268.481 11.5493   3
   2   3   0 293.903 11.3057   3
  -3  -3   0 15.6101 1.86418   6
  -3  -3   0 16.4072 2.32249   6
  -3  -3   0 15.5996 1.22361   5
  -3  -3   0 15.3109 2.52043   3
  -3  -3   0 15.2936 1.96039   4
   3   3   0 16.6495 2.60843   3
  -4  -3   0 12.9325 2.28192   4
  -4  -3   0 12.3971 2.56371   3
  -4  -3   0 10.8558 1.13313   5
  -4  -3   0 11.8016 2.17253   6
  -4  -3   0 9.28833 1.73928   6
  -4  -3   0 14.9942 2.22569   3
   4   3   0 13.0361 2.45110   3
   4   3   0 11.2684 1.84683   3
  -5  -3   0 8.05790 2.07856   6
  -5  -3   0 6.86772 2.05797   3
  -5  -3   0 6.43009 1.01741   5
  -5  -3   0 6.34794 1.19761   5
  -5  -3   0 7.86883 2.39309   4
  -5  -3   0 7.80053 1.71491   3
  -5  -3   0 10.9828 1.89463   6
   5   3   0 6.91127 1.89329   3
   5   3   0 5.96491 1.46386   3
  -6  -3   0 16.0387 2.63278   3
  -6  -3   0 12.0721 2.05012   3
  -6  -3   0 9.46266 2.81480   6
  -6  -3   0 10.1891 2.29424   6
  -6  -3   0 10.6888 2.99218   4
  -7  -3   0 0.99662 2.30920   4
  -7  -3   0 0.50125 2.16086   6
  -7  -3   0 2.03729 2.13997   4
  -7  -3   0 4.61061 2.09652   6
  -7   4   0 34.8198 3.46692   6
  -7   4   0 36.4580 4.22445   6
  -7   4   0 39.8069 6.29740   5
  -7   4   0 48.5831 8.30330   4
  -6   4   0 4.78879 1.13655   3
  -6   4   0 -2.3991 2.40704   4
  -6   4   0 3.25554 2.13034   6
  -6   4   0 3.37451 1.56115   6
   5  -4   0 25.3385 1.96029   3
  -5   4   0 26.1287 2.50194   6
  -5   4   0 29.8008 3.24760   6
  -5   4   0 27.9961 5.88131   4
  -5   4   0 28.4026 3.22578   3
  -5   4   0 26.3554 2.58511   3
   4  -4   0 6.09193 1.37726   3
   4  -4   0 8.18304 1.86885   3
  -4   4   0 5.60231 1.86434   3
  -4   4   0 1.28065 2.34874   4
  -4   4   0 5.30338 1.74647   6
  -4   4   0 9.48386 1.66158   6
  -4   4   0 7.09385 1.72338   3
   3  -4   0 318.325 12.1541   3
  -3   4   0 311.013 13.1840   3
  -3   4   0 308.779 15.2179   4
  -3   4   0 323.885 11.3622   6
  -3   4   0 323.454 11.9690   6
  -3   4   0 319.288 12.7939   3
   2  -4   0 101.028 3.37989   6
   2  -4   0 94.2868 6.17025   3
   2  -4   0 99.4597 3.47227   6
   2  -4   0 94.4048 5.83695   3
  -2   4   0 103.450 7.14087   4
  -2   4   0 98.7483 6.39908   3
  -2   4   0 99.5197 5.52326   6
  -2   4   0 104.333 6.32952   3
  -2   4   0 101.160 5.36819   6
   1  -4   0 63.2267 5.03618   3
   1  -4   0 60.9839 3.78557   6
   1  -4   0 61.9739 4.02428   6
   1  -4   0 62.9860 4.90030   4
   1  -4   0 64.6388 4.89212   3
  -1   4   0 67.7740 4.60204   6
  -1   4   0 56.4076 4.22857   6
  -1   4   0 62.3815 4.97222   3
  -1   4   0 68.4305 5.13940   4
  -1   4   0 65.8259 5.08293   3
   0  -4   0 203.683 9.01443   6
   0  -4   0 213.594 10.1546   3
   0  -4   0 193.797 9.69716   3
   0  -4   0 202.783 8.93786   4
   0  -4   0 206.819 9.03130   6
   0   4   0 204.462 9.15870   6
   0   4   0 190.982 9.80535   3
   0   4   0 202.620 9.89668   3
   0   4   0 204.657 8.75317   4
   0   4   0 214.014 9.27471   6
  -1  -4   0 875.461 28.7452   3
  -1  -4   0 856.416 27.5456   6
  -1  -4   0 832.068 27.5279   6
  -1  -4   0 880.410 28.9079   3
  -1  -4   0 892.513 26.3564   4
   1   4   0 832.700 27.1530   6
   1   4   0 854.115 27.0110   6
   1   4   0 853.393 25.7651   4
   1   4   0 802.091 26.3660   5
   1   4   0 890.038 28.9048   3
   1   4   0 859.674 28.5998   3
  -2  -4   0 468.272 17.6140   3
  -2  -4   0 452.338 14.9216   4
  -2  -4   0 473.179 16.5253   6
  -2  -4   0 448.535 17.7266   3
  -2  -4   0 455.956 16.7600   6
   2   4   0 463.763 14.8764   6
   2   4   0 430.739 17.4644   3
   2   4   0 464.212 14.1767   5
   2   4   0 463.525 15.1210   4
   2   4   0 464.958 15.4116   6
   2   4   0 431.612 17.1011   3
  -3  -4   0 2.29037 1.26375   6
  -3  -4   0 5.45429 1.71826   6
  -3  -4   0 2.51566 1.76061   3
  -3  -4   0 2.15053 1.53544   3
  -3  -4   0 3.30781 1.13073   4
   3   4   0 1.37371 1.39356   3
   3   4   0 1.78917 1.26005   3
   3   4   0 3.25513 0.62886   5
  -4  -4   0 34.3710 3.75642   6
  -4  -4   0 37.4644 3.33825   4
  -4  -4   0 37.5030 4.22059   3
  -4  -4   0 31.7885 3.59274   3
   4   4   0 33.0756 3.93985   3
  -5  -4   0 4.96956 2.32261   6
  -5  -4   0 8.93413 2.48370   3
  -5  -4   0 9.96331 2.12925   6
  -5  -4   0 8.90553 2.40143   4
  -5  -4   0 3.62688 1.71188   3
   5   4   0 8.12830 1.77282   3
   5   4   0 6.60479 2.21566   3
  -6  -4   0 16.5997 3.11358   4
  -6  -4   0 17.0195 3.40683   6
  -6  -4   0 16.9893 3.23260   6
  -6  -4   0 13.2480 2.97472   3
  -6  -4   0 19.8589 2.64297   3
   6   4   0 14.1861 2.51590   3
  -7  -4   0 5.32932 2.74068   4
  -7  -4   0 6.64968 3.01608   6
  -7  -4   0 10.0074 3.16758   6
  -7  -4   0 11.5650 1.97600   3
  -7   5   0 1.40428 2.03544   6
  -7   5   0 -3.6144 2.80840   5
  -7   5   0 11.8551 5.02639   4
  -6   5   0 27.4234 3.17978   3
  -6   5   0 15.7700 3.31499   6
  -6   5   0 24.1832 3.42999   6
  -6   5   0 19.2312 5.59822   4
  -6   5   0 24.3445 2.43953   3
   5  -5   0 8.64445 2.08144   3
   5  -5   0 14.7973 1.89425   3
  -5   5   0 14.5366 2.76695   3
  -5   5   0 12.5146 2.65634   6
  -5   5   0 10.4841 3.90212   4
  -5   5   0 15.1328 2.19019   3
   4  -5   0 0.46204 1.15936   3
  -4   5   0 1.83424 1.40079   3
  -4   5   0 4.86149 3.09261   4
  -4   5   0 0.88960 0.98693   6
  -4   5   0 1.05412 1.54261   3
   3  -5   0 1.50600 1.29366   3
   3  -5   0 1.48058 1.56508   3
  -3   5   0 0.63327 1.36333   3
  -3   5   0 2.10727 1.54544   3
  -3   5   0 -1.8289 1.39788   4
  -3   5   0 2.93550 1.63192   6
  -3   5   0 3.18711 1.43399   6
   2  -5   0 951.762 31.3407   3
   2  -5   0 941.204 31.8303   3
   2  -5   0 957.590 27.7341   6
   2  -5   0 936.650 27.2860   6
   2  -5   0 967.150 32.8630   4
  -2   5   0 942.515 31.7008   3
  -2   5   0 914.229 30.0948   6
  -2   5   0 871.907 32.3453   4
  -2   5   0 968.345 32.1895   3
   1  -5   0 2409.80 70.1052   6
   1  -5   0 2308.14 71.8597   4
   1  -5   0 2354.23 72.2595   3
   1  -5   0 2458.72 69.8318   6
   1  -5   0 2516.06 72.9668   3
  -1   5   0 2345.08 72.4722   3
  -1   5   0 2523.75 72.3945   4
  -1   5   0 2330.68 72.5243   6
  -1   5   0 2565.27 73.1829   3
  -1   5   0 2469.70 71.3344   6
   0  -5   0 2373.72 70.2770   3
   0  -5   0 2324.85 68.4038   6
   0  -5   0 2318.78 70.0836   3
   0  -5   0 2237.97 68.1076   6
   0  -5   0 2420.23 68.4847   4
   0   5   0 2296.76 70.0735   3
   0   5   0 2298.69 69.0693   5
   0   5   0 2417.74 68.9751   6
   0   5   0 2385.36 68.0438   4
   0   5   0 2201.06 69.8036   3
   0   5   0 2351.56 68.7065   6
  -1  -5   0 667.945 23.9718   3
  -1  -5   0 640.451 23.5965   3
  -1  -5   0 631.700 22.3596   6
  -1  -5   0 654.806 22.4684   6
  -1  -5   0 627.226 20.9828   4
   1   5   0 614.904 23.4535   3
   1   5   0 615.847 21.9336   6
   1   5   0 624.515 23.4240   3
   1   5   0 628.977 20.3809   4
   1   5   0 616.792 21.3578   5
   1   5   0 629.958 21.8460   6
  -2  -5   0 297.866 13.9901   3
  -2  -5   0 298.073 12.9824   6
  -2  -5   0 296.234 11.4021   4
  -2  -5   0 313.507 13.4280   6
  -2  -5   0 306.522 14.3201   3
   2   5   0 294.077 14.0394   3
   2   5   0 309.880 11.2397   4
   2   5   0 310.066 11.0155   5
   2   5   0 318.190 11.8133   6
   2   5   0 308.511 12.1817   6
   2   5   0 325.818 14.2185   3
  -3  -5   0 2.32560 1.59319   6
  -3  -5   0 0.98087 1.08926   4
  -3  -5   0 3.22969 1.84289   6
  -3  -5   0 2.56939 1.82654   3
  -3  -5   0 4.13851 2.09946   3
   3   5   0 4.55660 0.84750   5
   3   5   0 4.26665 0.92011   6
   3   5   0 2.94969 0.93960   6
   3   5   0 3.55574 1.81330   3
   3   5   0 3.39841 1.99994   3
  -4  -5   0 88.1948 6.30734   6
  -4  -5   0 106.088 7.18175   3
  -4  -5   0 84.0633 5.22155   4
  -4  -5   0 99.4891 7.65375   3
  -4  -5   0 98.0415 6.94924   6
   4   5   0 96.2126 6.50202   3
  -5  -5   0 31.9096 4.26072   6
  -5  -5   0 34.1291 5.16934   3
  -5  -5   0 31.2728 3.89320   3
  -5  -5   0 33.9455 4.06975   6
  -5  -5   0 28.8759 3.30909   4
   5   5   0 33.0952 3.60801   3
   5   5   0 24.6556 3.96201   3
  -6  -5   0 0.20183 1.77674   6
  -6  -5   0 2.87940 2.23594   6
  -6  -5   0 0.11362 1.41091   3
  -6  -5   0 2.13570 1.94742   3
  -6  -5   0 0.81760 1.44131   4
   6   5   0 -0.0360 1.42448   3
  -7  -5   0 5.92023 2.35610   3
  -7  -5   0 11.4807 3.83679   6
  -7  -5   0 2.77353 1.58491   3
  -7  -5   0 3.89114 2.38558   4
  -7  -5   0 2.93099 2.97151   6
  -7   6   0 -1.3638 2.54024   5
  -7   6   0 4.74619 2.69961   6
  -7   6   0 1.69053 3.52381   4
  -6   6   0 266.024 12.7079   6
  -6   6   0 273.346 11.1120   3
  -6   6   0 269.454 13.4174   6
  -6   6   0 287.561 18.6399   4
  -6   6   0 284.993 13.8197   3
   5  -6   0 10.7633 2.57023   3
   5  -6   0 11.4301 3.56196   3
  -5   6   0 14.8489 4.68084   4
  -5   6   0 7.28896 2.70078   3
  -5   6   0 17.8469 3.11885   6
  -5   6   0 13.8621 2.99998   6
  -5   6   0 8.81957 2.25410   3
   4  -6   0 1.69193 1.36744   3
   4  -6   0 1.07031 1.34290   3
  -4   6   0 2.67370 1.80875   6
  -4   6   0 4.68138 2.12192   6
  -4   6   0 -1.5793 1.74534   3
  -4   6   0 4.42050 1.70870   3
  -4   6   0 3.32358 2.39448   4
   3  -6   0 304.041 13.8139   3
   3  -6   0 287.958 14.2259   3
  -3   6   0 291.493 14.1133   3
  -3   6   0 328.254 13.6859   6
  -3   6   0 309.538 16.2930   4
  -3   6   0 313.577 14.9659   3
  -3   6   0 299.612 13.5690   6
   2  -6   0 6.69919 1.39729   6
   2  -6   0 2.48030 1.58827   3
   2  -6   0 7.60279 2.65399   4
   2  -6   0 5.80690 2.17357   3
   2  -6   0 5.78059 1.45581   6
  -2   6   0 2.71357 2.08681   4
  -2   6   0 1.56052 1.77388   6
  -2   6   0 1.30940 1.55986   3
  -2   6   0 4.08458 1.81957   6
  -2   6   0 3.62319 1.95987   3
   1  -6   0 110.616 7.86244   3
   1  -6   0 102.210 7.42609   3
   1  -6   0 98.5358 6.03714   6
   1  -6   0 96.0884 6.07456   6
   1  -6   0 86.8712 6.72029   4
  -1   6   0 83.7931 6.44139   6
  -1   6   0 85.6870 6.47210   6
  -1   6   0 94.8039 7.07166   4
  -1   6   0 93.4011 7.42940   3
  -1   6   0 95.0035 7.36787   3
   0  -6   0 316.912 15.2882   3
   0  -6   0 320.842 13.7849   6
   0  -6   0 304.798 15.1481   3
   0  -6   0 335.214 14.1060   4
   0   6   0 317.772 14.1754   6
   0   6   0 311.099 14.3995   5
   0   6   0 335.567 14.5524   6
   0   6   0 335.953 17.4933   3
   0   6   0 323.317 13.5537   4
   0   6   0 332.319 15.6779   3
  -1  -6   0 2534.30 79.3602   3
  -1  -6   0 2518.97 74.2328   6
  -1  -6   0 2461.61 72.6351   4
  -1  -6   0 2580.75 74.4955   6
   1   6   0 2519.65 73.9067   6
   1   6   0 2555.20 71.8041   4
   1   6   0 2440.45 75.9150   3
   1   6   0 2451.03 73.1395   5
   1   6   0 2325.11 75.3282   3
  -2  -6   0 5.83524 2.20100   6
  -2  -6   0 4.25457 2.03536   6
  -2  -6   0 4.85571 2.26915   3
  -2  -6   0 7.13725 2.49313   3
  -2  -6   0 6.57638 1.86895   4
   2   6   0 3.97551 1.77505   6
   2   6   0 6.69343 1.54548   4
   2   6   0 1.63748 1.10917   5
   2   6   0 8.20171 2.64467   3
   2   6   0 1.43975 1.64961   3
   2   6   0 4.36972 1.80456   6
  -3  -6   0 3.26062 1.37084   4
  -3  -6   0 0.94360 1.87443   6
  -3  -6   0 4.46330 2.50952   3
  -3  -6   0 4.11359 1.89303   6
  -3  -6   0 3.21965 2.25414   3
   3   6   0 1.98205 1.20727   6
   3   6   0 2.53389 1.95136   3
   3   6   0 2.20945 2.08071   3
   3   6   0 1.78206 1.04740   6
   3   6   0 1.93208 0.81549   5
   3   6   0 2.49634 1.34556   4
  -4  -6   0 16.2848 2.58019   4
  -4  -6   0 9.63611 3.11648   6
  -4  -6   0 14.1019 3.48213   3
  -4  -6   0 11.4077 3.39467   3
  -4  -6   0 14.7387 3.33811   6
   4   6   0 15.6873 3.48723   3
  -5  -6   0 15.5366 3.76671   3
  -5  -6   0 18.0180 3.73628   6
  -5  -6   0 15.6761 2.68129   4
  -5  -6   0 12.8740 3.62326   6
  -5  -6   0 11.5660 3.15575   3
  -6  -6   0 40.9743 4.20873   4
  -6  -6   0 35.4517 5.52738   3
  -6  -6   0 38.1669 4.80345   3
  -6  -6   0 35.5673 5.99453   6
  -6  -6   0 34.3099 5.64071   6
   6   6   0 44.4021 4.48637   3
  -7  -6   0 11.0526 3.16340   3
  -7  -6   0 8.71980 2.34458   3
  -7   7   0 55.3876 9.92182   4
   6  -7   0 11.1527 2.80449   3
  -6   7   0 19.9920 3.88926   6
  -6   7   0 19.0092 3.39522   3
  -6   7   0 15.8669 3.64239   3
  -6   7   0 16.9226 5.44388   4
   5  -7   0 69.7539 6.08882   3
  -5   7   0 73.8186 9.16745   4
  -5   7   0 68.9632 5.88333   3
  -5   7   0 78.3577 6.85703   6
  -5   7   0 68.6520 6.67522   3
  -5   7   0 65.4853 6.41471   6
   4  -7   0 89.5900 7.58149   3
  -4   7   0 105.770 7.87429   6
  -4   7   0 89.2271 9.83967   4
  -4   7   0 109.672 8.48171   3
  -4   7   0 100.996 7.46315   6
  -4   7   0 94.4347 7.51680   3
   3  -7   0 242.654 12.8151   3
   3  -7   0 275.792 14.0042   3
  -3   7   0 249.198 12.7540   6
  -3   7   0 249.669 13.3948   3
  -3   7   0 257.638 12.8134   6
  -3   7   0 253.683 13.8759   3
  -3   7   0 239.315 14.8858   4
   2  -7   0 215.767 11.8144   3
   2  -7   0 204.384 12.1603   4
   2  -7   0 199.642 8.96402   6
   2  -7   0 201.596 11.9112   3
  -2   7   0 190.928 10.7659   6
  -2   7   0 189.199 11.8803   4
  -2   7   0 199.312 11.0506   6
  -2   7   0 187.387 11.5401   3
  -2   7   0 198.758 12.2103   3
   1  -7   0 102.740 8.29325   3
   1  -7   0 109.987 8.41983   3
   1  -7   0 99.3063 6.62772   6
   1  -7   0 99.8684 6.77644   6
   1  -7   0 110.714 8.01568   4
  -1   7   0 108.116 7.69053   6
  -1   7   0 107.318 8.55169   3
  -1   7   0 110.521 7.87003   6
  -1   7   0 113.907 8.08125   4
  -1   7   0 96.3586 9.31394   3
   0  -7   0 71.8939 7.00150   3
   0  -7   0 79.9816 6.21922   6
   0  -7   0 73.0010 6.08796   4
   0  -7   0 82.6329 6.66313   6
   0  -7   0 92.3166 7.84190   3
   0   7   0 79.5429 7.39548   3
   0   7   0 78.3373 6.05362   4
   0   7   0 78.9323 6.49787   6
   0   7   0 80.7276 6.87886   5
   0   7   0 85.1685 7.43370   3
   0   7   0 78.8911 6.70080   6
  -1  -7   0 50.6715 4.65827   4
  -1  -7   0 48.1107 5.83142   3
  -1  -7   0 44.7719 4.88119   6
  -1  -7   0 38.8254 5.48394   3
  -1  -7   0 48.9342 5.18533   6
   1   7   0 34.4493 4.67800   6
   1   7   0 51.5616 4.22338   4
   1   7   0 43.6302 4.47595   5
   1   7   0 48.6144 5.26103   6
   1   7   0 46.3792 5.76679   3
   1   7   0 52.6545 5.90669   3
  -2  -7   0 6.55031 2.69711   6
  -2  -7   0 3.82185 2.69181   3
  -2  -7   0 8.63673 2.79090   6
  -2  -7   0 8.01743 2.92802   3
  -2  -7   0 6.65072 1.91143   4
   2   7   0 6.11081 2.55707   3
   2   7   0 4.24823 1.50298   4
   2   7   0 8.58106 3.42857   3
   2   7   0 3.07108 1.66739   5
   2   7   0 8.54933 2.27806   6
   2   7   0 6.89033 2.53101   6
  -3  -7   0 1.04174 1.88805   3
  -3  -7   0 -0.7799 0.93078   4
  -3  -7   0 -0.3165 1.79525   6
  -3  -7   0 -1.1410 1.89090   6
  -3  -7   0 -0.9389 1.53619   3
   3   7   0 0.42248 1.05123   4
   3   7   0 0.19471 0.82332   5
   3   7   0 1.30908 1.42074   6
   3   7   0 5.54828 2.47985   3
   3   7   0 0.08323 1.20836   6
  -4  -7   0 1293.62 44.1982   3
  -4  -7   0 1273.34 43.6928   6
  -4  -7   0 1316.03 45.7383   3
  -4  -7   0 1230.18 45.7616   6
  -4  -7   0 1276.35 39.9550   4
   4   7   0 1330.49 43.7767   3
  -5  -7   0 24.4676 4.79084   6
  -5  -7   0 21.1840 4.44475   3
  -5  -7   0 23.5082 4.87136   6
  -5  -7   0 20.5901 3.27151   4
  -5  -7   0 32.2080 5.68629   3
   5   7   0 23.6080 4.19252   3
  -6  -7   0 8.24332 2.25126   4
  -6  -7   0 1.44510 2.69927   3
  -6  -7   0 -0.7852 2.10366   3
  -6  -7   0 5.27761 3.35523   6
   6   7   0 1.65679 2.09990   3
  -7  -7   0 12.1307 4.17842   6
  -7  -7   0 14.4975 3.22882   3
  -7  -7   0 13.6866 3.68787   3
  -6   8   0 0.04690 2.26695   3
  -6   8   0 2.74762 1.94583   3
  -6   8   0 2.52994 3.34671   4
   5  -8   0 -5.2190 2.05658   3
  -5   8   0 9.61480 3.09801   6
  -5   8   0 5.30201 2.64719   6
  -5   8   0 0.89141 2.49040   3
  -5   8   0 -1.0035 3.22064   4
  -5   8   0 7.26592 2.86070   3
   4  -8   0 13.3875 3.77575   3
  -4   8   0 11.8971 3.47030   6
  -4   8   0 13.6920 4.33042   4
  -4   8   0 9.40936 2.97912   3
   3  -8   0 300.092 9.40292   6
   3  -8   0 297.471 16.0454   3
   3  -8   0 312.978 9.57641   6
  -3   8   0 310.456 17.3867   4
  -3   8   0 292.375 16.3099   3
  -3   8   0 286.838 15.4969   3
  -3   8   0 305.508 15.1683   6
  -3   8   0 303.494 15.3643   6
   2  -8   0 3.46952 1.69658   6
   2  -8   0 -0.3633 1.79738   4
   2  -8   0 0.49121 2.51943   3
   2  -8   0 1.33085 1.86531   3
  -2   8   0 2.92642 2.09237   6
  -2   8   0 1.08343 2.50477   3
  -2   8   0 4.24457 2.67831   4
  -2   8   0 2.21262 2.36299   3
  -2   8   0 -0.1348 1.51111   6
   1  -8   0 133.591 9.53637   4
   1  -8   0 139.481 8.50089   6
   1  -8   0 151.658 8.96973   6
   1  -8   0 135.615 10.1621   3
   1  -8   0 158.001 11.0432   3
  -1   8   0 147.708 9.81020   4
  -1   8   0 139.732 10.6279   3
  -1   8   0 154.598 10.9952   3
  -1   8   0 127.301 9.35673   6
  -1   8   0 134.316 10.4020   5
  -1   8   0 129.068 9.17212   6
   0  -8   0 33.3524 5.20612   3
   0  -8   0 39.0335 4.83164   6
   0  -8   0 42.1726 5.04675   6
   0  -8   0 37.9292 5.41774   3
   0  -8   0 28.3484 4.19914   4
   0   8   0 42.4390 5.81818   3
   0   8   0 51.5407 5.12572   4
   0   8   0 41.6093 5.85509   3
   0   8   0 32.8122 4.59182   6
   0   8   0 34.9532 4.87070   5
   0   8   0 47.3774 5.83693   6
  -1  -8   0 248.443 13.2122   6
  -1  -8   0 250.051 12.2248   4
  -1  -8   0 227.440 12.6834   6
  -1  -8   0 215.879 14.0863   3
  -1  -8   0 247.662 14.5765   3
   1   8   0 260.990 11.5404   4
   1   8   0 232.335 12.7812   6
   1   8   0 268.250 13.2618   6
   1   8   0 253.009 14.7067   3
   1   8   0 206.319 13.5498   3
   1   8   0 223.932 12.1757   5
  -2  -8   0 51.1279 6.57907   3
  -2  -8   0 65.2094 6.63801   6
  -2  -8   0 68.6761 5.55918   4
  -2  -8   0 75.9638 7.71228   3
   2   8   0 76.9301 7.58119   3
   2   8   0 57.0622 5.74981   6
   2   8   0 56.7640 5.35299   4
   2   8   0 68.8563 7.49009   3
   2   8   0 56.7078 5.64945   6
   2   8   0 57.8912 5.17638   5
  -3  -8   0 457.768 22.9712   3
  -3  -8   0 494.503 21.9033   6
  -3  -8   0 497.753 22.7360   3
  -3  -8   0 476.545 18.7333   4
  -3  -8   0 486.589 21.5695   6
   3   8   0 503.300 19.0962   6
   3   8   0 508.007 18.4000   6
   3   8   0 506.980 17.2845   5
   3   8   0 538.795 22.8931   3
  -4  -8   0 3.43048 2.93944   6
  -4  -8   0 9.67870 3.41936   3
  -4  -8   0 0.35467 1.90813   4
  -4  -8   0 2.31721 2.51586   6
   4   8   0 1.27090 1.08742   6
   4   8   0 4.18065 0.98092   5
   4   8   0 4.06546 1.04584   6
   4   8   0 2.29529 2.49644   3
  -5  -8   0 110.545 9.30020   3
  -5  -8   0 113.776 10.4221   3
  -5  -8   0 111.781 7.09311   4
   5   8   0 108.338 8.71245   3
  -6  -8   0 3.32109 2.28598   3
  -6  -8   0 6.56271 2.06654   4
  -6  -8   0 -1.7540 3.12149   3
  -6  -8   0 -0.2490 2.94245   6
  -6   9   0 1.93692 2.52643   3
  -6   9   0 3.76292 3.17157   3
  -6   9   0 4.27737 3.18627   6
  -5   9   0 117.542 11.9450   4
  -5   9   0 103.433 8.82826   3
  -5   9   0 97.7949 9.04678   3
   4  -9   0 5.88233 2.95891   3
  -4   9   0 3.60407 2.71866   3
  -4   9   0 4.37835 2.86283   3
  -4   9   0 -0.5126 2.40025   6
  -4   9   0 1.88589 2.94176   4
   3  -9   0 63.0449 3.59333   6
   3  -9   0 62.5917 3.43648   6
   3  -9   0 52.5506 7.23858   3
  -3   9   0 56.5441 6.72256   6
  -3   9   0 51.9298 5.90335   6
  -3   9   0 51.7061 6.45347   3
   2  -9   0 73.3559 8.17397   3
   2  -9   0 71.8168 5.55505   6
   2  -9   0 56.4291 4.95724   6
   2  -9   0 67.0822 8.27352   4
  -2   9   0 55.3921 7.27831   4
  -2   9   0 58.3868 6.40317   6
  -2   9   0 67.1484 7.62254   6
  -2   9   0 67.5949 7.41923   3
  -2   9   0 69.0898 7.85965   3
   1  -9   0 21.5683 3.99212   6
   1  -9   0 22.2603 5.03488   3
   1  -9   0 27.4124 4.41093   4
   1  -9   0 20.0024 4.87852   3
   1  -9   0 17.1602 3.73270   6
  -1   9   0 23.5048 4.82165   4
  -1   9   0 28.2729 4.91277   6
  -1   9   0 27.9294 5.60752   3
  -1   9   0 18.6584 4.65885   5
  -1   9   0 16.9392 4.81483   3
  -1   9   0 22.9032 4.79905   6
   0  -9   0 114.475 8.66559   6
   0  -9   0 115.324 8.67396   4
   0  -9   0 109.462 10.3051   3
   0  -9   0 133.908 9.29465   6
   0  -9   0 120.425 10.1383   3
   0   9   0 111.044 9.96100   3
   0   9   0 125.030 8.62863   4
   0   9   0 111.793 9.25841   5
   0   9   0 110.319 10.2230   3
   0   9   0 141.398 9.74368   6
   0   9   0 129.299 9.89444   6
  -1  -9   0 169.173 12.4876   3
  -1  -9   0 176.666 11.3066   6
  -1  -9   0 183.115 12.9801   3
  -1  -9   0 154.655 11.1302   6
  -1  -9   0 160.870 10.4417   4
   1   9   0 205.267 12.0099   6
   1   9   0 199.018 13.4518   3
   1   9   0 192.708 10.0091   4
   1   9   0 203.362 11.8586   6
   1   9   0 158.836 10.7187   5
  -2  -9   0 6.91190 2.30763   4
  -2  -9   0 3.18874 2.55415   3
  -2  -9   0 6.82466 2.46808   6
  -2  -9   0 8.17165 3.29915   6
  -2  -9   0 4.87323 3.01473   3
   2   9   0 4.69793 2.52383   6
   2   9   0 5.35457 3.05943   6
   2   9   0 3.55514 2.93011   3
   2   9   0 7.44430 2.07228   4
   2   9   0 2.94850 2.60189   3
   2   9   0 4.35597 2.19847   5
  -3  -9   0 72.6001 7.81825   6
  -3  -9   0 49.8856 7.34653   3
  -3  -9   0 57.2184 7.42463   3
  -3  -9   0 50.7393 5.37166   4
   3   9   0 58.6093 4.70664   5
   3   9   0 51.7107 4.98354   4
   3   9   0 64.7456 6.44445   6
   3   9   0 53.6681 5.33442   6
  -4  -9   0 5.00218 2.84226   3
  -4  -9   0 0.63546 2.57454   3
  -4  -9   0 -0.5540 1.66826   4
   4   9   0 2.00907 1.01629   5
   4   9   0 2.64908 1.76290   6
   4   9   0 3.29206 1.47652   6
   4   9   0 3.81122 2.07819   4
   4   9   0 4.72380 3.18207   3
  -5  -9   0 15.2107 5.66227   3
  -5  -9   0 14.0955 4.64980   6
  -5  -9   0 20.6649 3.69074   4
  -5  -9   0 9.16693 3.89157   3
   5   9   0 15.9463 4.21265   3
  -6  -9   0 21.8528 4.87697   3
  -6  -9   0 30.9609 5.78667   6
  -6  -9   0 23.9495 4.37738   4
  -6  -9   0 35.4844 6.86445   3
  -5  10   0 38.4468 6.63351   3
  -5  10   0 38.8867 6.70365   6
  -5  10   0 58.0635 9.09898   4
  -5  10   0 35.6561 6.28458   3
   4 -10   0 11.4918 4.23480   3
  -4  10   0 9.04001 4.48461   4
  -4  10   0 10.1248 4.15817   3
  -4  10   0 9.40472 3.28639   3
  -4  10   0 8.75996 4.32137   6
   3 -10   0 3.94525 3.25363   3
   3 -10   0 7.06097 1.68943   6
   3 -10   0 9.26811 1.88469   6
  -3  10   0 4.73528 3.75126   3
  -3  10   0 1.14234 3.28384   4
  -3  10   0 15.9832 4.34104   3
   2 -10   0 306.427 14.1042   6
   2 -10   0 331.350 19.0224   3
   2 -10   0 325.050 14.0735   6
  -2  10   0 282.739 17.5419   3
  -2  10   0 315.785 17.6516   6
  -2  10   0 376.797 19.2013   4
   1 -10   0 238.934 15.6193   3
   1 -10   0 229.638 12.8627   6
   1 -10   0 207.952 14.0110   4
   1 -10   0 239.815 12.7845   6
  -1  10   0 244.107 15.9844   3
  -1  10   0 236.349 14.1030   4
  -1  10   0 237.779 14.6865   6
  -1  10   0 250.397 16.1816   3
   0 -10   0 41.7068 5.64343   6
   0 -10   0 18.5481 4.96838   3
   0 -10   0 32.9533 5.63104   3
   0 -10   0 26.0092 4.31547   4
   0  10   0 12.3014 3.72005   5
   0  10   0 21.3874 4.39544   4
   0  10   0 24.9296 5.82444   3
   0  10   0 19.8471 5.13985   3
  -1 -10   0 125.647 12.5306   3
  -1 -10   0 129.738 10.1430   6
  -1 -10   0 118.180 10.9464   3
  -1 -10   0 119.339 9.10335   4
   1  10   0 130.295 11.3467   3
   1  10   0 119.014 9.34780   5
   1  10   0 133.564 10.2405   6
   1  10   0 103.272 10.4196   3
   1  10   0 116.360 8.04250   4
  -2 -10   0 23.0505 5.44372   3
  -2 -10   0 20.6297 5.30671   6
  -2 -10   0 25.5812 5.87485   3
  -2 -10   0 33.2058 4.52904   4
   2  10   0 29.1977 5.71792   6
   2  10   0 36.3591 4.18470   4
   2  10   0 31.9311 5.35674   6
   2  10   0 29.9102 6.27624   3
   2  10   0 30.2555 4.65593   5
  -3 -10   0 107.169 10.2741   3
  -3 -10   0 84.2769 9.53855   3
  -3 -10   0 101.095 7.75092   4
  -3 -10   0 100.587 9.45509   6
   3  10   0 103.997 7.64076   6
   3  10   0 103.103 7.11940   4
   3  10   0 107.971 6.89759   5
   3  10   0 112.903 8.42893   6
   3  10   0 109.223 10.6623   3
  -4 -10   0 -1.7869 3.13940   3
  -4 -10   0 3.33633 2.04354   4
  -4 -10   0 4.07502 3.87364   6
  -4 -10   0 8.03362 3.31410   3
   4  10   0 -0.6101 1.78561   6
   4  10   0 4.90762 3.21889   3
   4  10   0 3.94376 2.09960   4
   4  10   0 0.89121 1.32090   5
  -5 -10   0 49.7968 5.58966   4
  -5 -10   0 77.6561 9.12245   6
  -5 -10   0 72.3490 8.80571   3
  -5 -10   0 57.3237 9.29996   3
   5  10   0 44.1210 7.12884   3
  -6 -10   0 -1.5328 2.64037   3
  -6 -10   0 -0.4762 3.46566   6
   5 -11   0 5.43066 4.89806   3
  -5  11   0 17.2168 5.91914   4
  -5  11   0 18.1613 5.63380   6
   4 -11   0 16.7336 5.32072   3
  -4  11   0 20.6084 4.95458   3
  -4  11   0 8.92693 4.47065   4
  -4  11   0 10.8000 4.26391   6
  -4  11   0 14.8450 5.03700   3
   3 -11   0 52.5757 4.14381   6
   3 -11   0 53.5951 4.06692   6
  -3  11   0 65.4441 9.24741   4
  -3  11   0 53.9935 8.29038   3
  -3  11   0 56.4588 7.70573   6
  -3  11   0 62.2025 8.04232   3
   2 -11   0 16.4819 3.54693   6
   2 -11   0 11.0750 4.80854   3
   2 -11   0 17.4547 3.63873   6
  -2  11   0 14.5050 5.80269   3
  -2  11   0 19.3900 5.69133   3
  -2  11   0 20.8859 5.37514   4
  -2  11   0 18.6178 4.77721   6
   1 -11   0 125.041 9.63194   6
   1 -11   0 135.222 12.2126   3
  -1  11   0 115.041 13.2427   3
  -1  11   0 135.308 10.8504   4
  -1  11   0 140.887 14.2651   3
  -1  11   0 140.509 11.5825   6
   0 -11   0 1.88495 2.42127   4
   0 -11   0 12.2538 3.92501   6
   0 -11   0 9.29121 3.89370   3
   0  11   0 5.60074 3.93900   3
   0  11   0 4.68131 3.07094   3
   0  11   0 8.10387 3.85765   6
   0  11   0 11.9040 3.66320   4
  -1 -11   0 2.59388 2.72751   3
  -1 -11   0 8.77895 3.34611   4
  -1 -11   0 1.61183 3.54680   3
  -1 -11   0 5.07041 3.45373   6
   1  11   0 8.90851 3.93033   3
   1  11   0 3.72884 2.73692   6
   1  11   0 9.45834 2.85258   4
   1  11   0 7.05370 3.53011   5
  -2 -11   0 -1.3009 3.27293   3
  -2 -11   0 3.08778 3.09402   6
  -2 -11   0 8.01963 4.03352   3
   2  11   0 0.20396 2.39397   5
   2  11   0 4.02397 3.55949   3
   2  11   0 4.58746 3.20102   6
   2  11   0 4.68218 2.30221   4
  -3 -11   0 68.0426 6.88100   4
  -3 -11   0 70.3170 9.03697   3
  -3 -11   0 73.2474 9.08328   6
  -3 -11   0 79.4473 11.1557   3
   3  11   0 73.9570 6.45261   5
   3  11   0 79.2646 6.64159   4
   3  11   0 94.1067 9.90073   3
   3  11   0 73.3406 6.71581   6
  -4 -11   0 37.9336 7.50327   6
  -4 -11   0 26.9883 4.60166   4
  -4 -11   0 28.7228 6.40124   3
  -4 -11   0 23.3218 6.02235   3
   4  11   0 35.5010 6.61929   3
   4  11   0 39.0285 5.17230   6
   4  11   0 35.0136 4.98171   4
   4  11   0 30.9481 4.13897   6
  -5 -11   0 2.15914 3.53704   6
  -5 -11   0 9.07799 5.14940   3
  -5 -11   0 2.02837 2.76248   4
   4 -12   0 -0.1872 4.37972   3
  -4  12   0 11.4978 4.69750   3
  -4  12   0 3.03684 3.76967   3
  -4  12   0 0.56058 3.65260   4
  -4  12   0 1.38432 3.84009   6
   3 -12   0 29.5817 3.90674   6
   3 -12   0 26.4102 5.93483   3
  -3  12   0 23.0769 5.45558   3
  -3  12   0 35.1415 7.46413   6
  -3  12   0 35.4175 7.64949   3
  -3  12   0 21.9805 6.23552   4
   2 -12   0 45.6892 5.56149   6
   2 -12   0 33.6572 7.26495   3
  -2  12   0 35.6432 6.92655   3
  -2  12   0 49.9377 8.24865   4
  -2  12   0 46.4761 7.51777   6
   1 -12   0 247.623 14.3373   6
   1 -12   0 253.164 17.7019   3
  -1  12   0 241.420 16.9277   3
  -1  12   0 249.812 16.4739   6
  -1  12   0 241.805 15.3865   4
  -1  12   0 251.601 17.7009   3
   0 -12   0 182.695 14.9075   3
   0 -12   0 200.369 13.2247   6
   0  12   0 189.960 12.7334   4
   0  12   0 206.825 14.3952   6
   0  12   0 186.516 15.4755   3
  -1 -12   0 9.55467 3.75932   6
  -1 -12   0 19.7507 5.48867   3
   1  12   0 11.9477 4.87925   3
   1  12   0 15.7082 4.66534   6
   1  12   0 17.9984 4.17138   4
  -2 -12   0 92.8296 9.58705   6
  -2 -12   0 82.3594 10.1366   3
  -2 -12   0 71.6581 7.50759   4
   2  12   0 107.743 9.41065   6
   2  12   0 69.8447 7.85930   5
   2  12   0 94.5476 10.6465   3
   2  12   0 113.628 7.85756   4
  -3 -12   0 18.7102 5.96584   3
  -3 -12   0 19.5791 6.67404   3
  -3 -12   0 6.26278 4.06154   4
  -3 -12   0 12.0951 4.54262   6
   3  12   0 8.22942 3.66286   6
   3  12   0 10.4718 3.18245   5
   3  12   0 17.3632 5.82489   3
   3  12   0 15.0749 3.70548   4
  -4 -12   0 40.3222 7.69591   3
  -4 -12   0 26.8758 6.52264   3
  -4 -12   0 22.7376 6.28463   6
  -4 -12   0 43.1212 6.01369   4
   4  12   0 26.9103 4.20877   5
   4  12   0 28.8372 4.61327   6
   4  12   0 35.2259 7.45909   3
   4  12   0 31.8921 5.16876   4
   4  12   0 35.1840 6.24020   6
  -5 -12   0 25.3649 6.08276   6
  -5 -12   0 23.2947 6.40165   3
   5  12   0 19.6747 6.36129   3
  -4  13   0 131.474 14.1329   4
  -4  13   0 162.487 14.1606   3
   3 -13   0 45.5792 6.45821   6
   3 -13   0 67.0272 5.16732   6
   3 -13   0 63.5207 10.6341   3
  -3  13   0 72.1204 10.5654   6
  -3  13   0 81.1699 11.0112   4
  -3  13   0 91.6262 12.4937   3
  -3  13   0 88.8379 11.6326   3
   2 -13   0 6.14548 5.07724   3
   2 -13   0 6.44895 2.88566   6
  -2  13   0 -3.0854 4.02731   6
  -2  13   0 3.89308 4.06146   4
  -2  13   0 9.02322 4.44845   3
  -2  13   0 1.50937 4.15837   3
   1 -13   0 2.70069 2.49848   6
   1 -13   0 5.58621 4.04105   3
  -1  13   0 -2.4081 2.49330   6
  -1  13   0 -2.3554 2.50179   4
  -1  13   0 7.14679 4.35646   3
   0 -13   0 19.4789 5.05298   6
   0 -13   0 9.49802 5.12930   3
   0  13   0 18.2845 4.69386   4
   0  13   0 28.5924 6.43963   6
   0  13   0 5.22553 4.64080   3
  -1 -13   0 165.853 13.4358   6
  -1 -13   0 162.400 14.7266   3
   1  13   0 158.391 12.7087   4
   1  13   0 167.206 14.8145   3
   1  13   0 168.124 12.9856   6
  -2 -13   0 0.98925 3.51721   6
  -2 -13   0 -4.4774 2.90137   3
   2  13   0 0.27108 3.12028   6
   2  13   0 1.47702 2.48954   4
  -3 -13   0 60.4816 9.32942   6
  -3 -13   0 66.2448 9.57721   3
   3  13   0 44.6364 8.67736   3
   3  13   0 48.9336 7.21223   5
   3  13   0 51.9949 6.01096   4
   3  13   0 53.4903 7.00093   6
  -4 -13   0 18.4053 5.93871   3
  -4 -13   0 31.2852 7.29729   6
   4  13   0 27.3956 5.08557   4
   4  13   0 17.0961 3.92130   6
   4  13   0 16.5799 5.78292   3
   2 -14   0 10.9841 5.31862   3
  -2  14   0 24.4850 7.54756   6
  -2  14   0 10.9526 4.79956   4
   1 -14   0 38.5647 6.54633   6
   1 -14   0 26.1763 7.29529   3
  -1  14   0 28.1715 6.99787   3
  -1  14   0 47.2600 8.91620   6
  -1  14   0 31.2349 6.90362   4
   0 -14   0 37.8660 6.81024   6
   0 -14   0 47.4605 9.00894   3
   0  14   0 32.5797 7.71820   6
   0  14   0 41.6733 8.72119   3
   0  14   0 43.9166 7.11177   4
  -1 -14   0 39.4956 6.94858   6
  -1 -14   0 51.9645 9.45310   3
   1  14   0 19.0087 7.00396   3
   1  14   0 24.2348 6.13507   6
   1  14   0 34.2034 5.54228   4
  -2 -14   0 11.7090 5.13465   3
   2  14   0 7.11964 3.43789   4
   2  14   0 11.9473 5.93279   3
   2  14   0 9.43091 4.70541   6
  -3 -14   0 33.3454 7.78702   3
  -3 -14   0 35.6258 7.48337   6
   3  14   0 39.6603 6.88154   6
   3  14   0 37.2220 6.96266   4
   3  14   0 36.3245 7.80666   3
   1 -15   0 -2.6402 3.38355   6
   1 -15   0 -0.3523 5.69385   3
  -1  15   0 4.53211 4.41921   3
  -1  15   0 0.34655 3.53500   4
   0 -15   0 145.253 15.1998   3
   0  15   0 138.253 13.1592   6
   0  15   0 139.652 11.9947   4
   0  15   0 142.881 15.2319   3
  -1 -15   0 10.7059 5.68289   3
  -1 -15   0 12.1934 4.50143   6
   1  15   0 0.84931 2.87591   4
   1  15   0 6.81433 5.99493   3
   1  15  -1 32.8644 7.94361   3
   1  15  -1 41.9196 7.02049   4
  -1 -15   1 30.7079 8.20872   3
  -1 -15   1 44.2030 7.65504   6
   0  15  -1 52.1375 7.76137   4
   0  15  -1 67.1847 10.3441   6
   0  15  -1 60.7713 10.1369   3
   0 -15   1 45.8226 9.87111   3
   0 -15   1 59.1311 8.97882   6
  -1  15  -1 4.45023 4.28710   3
   3  14  -1 47.8055 7.29862   6
   3  14  -1 61.4584 9.55262   3
   3  14  -1 51.7469 6.77912   4
  -3 -14   1 56.8387 9.29400   3
   2  14  -1 100.303 10.3523   6
   2  14  -1 86.9543 11.5939   3
  -2 -14   1 113.561 12.6485   3
   1  14  -1 186.786 14.3326   6
   1  14  -1 175.306 16.3486   3
   1  14  -1 183.726 12.5908   4
  -1 -14   1 179.265 16.8014   3
   0  14  -1 3.83767 3.98702   3
   0  14  -1 -0.9599 3.49148   6
   0  14  -1 2.00418 2.86400   4
   0 -14   1 0.95889 4.23116   3
   0 -14   1 4.16652 3.47612   6
  -1  14  -1 27.2861 7.40252   3
  -1  14  -1 29.3823 7.16031   6
  -1  14  -1 18.5499 5.19557   4
   1 -14   1 30.0813 7.87236   3
   1 -14   1 30.5599 5.99038   6
  -2  14  -1 18.7909 6.60469   6
  -2  14  -1 8.27415 4.71025   4
   2 -14   1 7.45363 5.04770   3
   4  13  -1 47.5489 7.29242   4
   4  13  -1 53.6655 6.44878   6
  -4 -13   1 55.5158 9.24318   6
  -4 -13   1 70.6328 9.89724   3
   3  13  -1 24.5280 4.75534   4
   3  13  -1 31.8424 6.13997   5
   3  13  -1 22.5852 6.43222   3
   3  13  -1 24.6672 5.04065   6
  -3 -13   1 36.0774 7.53383   3
  -3 -13   1 38.0944 6.99092   6
   2  13  -1 -0.4065 3.01452   6
   2  13  -1 8.53208 4.76538   3
  -2 -13   1 4.03797 3.28577   6
  -2 -13   1 3.95650 4.38946   3
   1  13  -1 31.2433 6.73166   6
   1  13  -1 34.7254 7.72543   3
   1  13  -1 50.0348 6.15101   4
  -1 -13   1 31.6012 6.52929   6
  -1 -13   1 45.7031 8.28913   3
   0  13  -1 24.3811 6.51210   6
   0  13  -1 9.53776 5.21987   3
   0  13  -1 20.7887 4.99560   4
   0 -13   1 19.3172 6.08410   3
  -1  13  -1 1.33061 2.84445   6
  -1  13  -1 0.31211 3.00229   3
  -1  13  -1 -0.0632 3.43389   4
   1 -13   1 6.69548 5.05087   3
   1 -13   1 2.22163 2.77739   6
  -2  13  -1 17.1764 5.50478   3
  -2  13  -1 11.9657 5.94017   6
  -2  13  -1 20.5798 5.49898   4
  -2  13  -1 33.5687 7.62379   3
   2 -13   1 3.79778 4.41861   3
   2 -13   1 30.2500 5.09407   6
  -3  13  -1 68.4125 9.10952   4
  -3  13  -1 50.8059 9.48642   6
   3 -13   1 46.4745 5.16163   6
   3 -13   1 34.7597 5.58319   6
   3 -13   1 41.6682 8.68466   3
  -4  13  -1 17.5204 6.26841   4
  -4  13  -1 14.6174 5.22095   3
   4  12  -1 -4.9266 2.30691   6
   4  12  -1 -2.8273 2.63920   4
  -4 -12   1 -2.5862 2.46420   3
  -4 -12   1 -1.9498 2.99569   6
  -4 -12   1 2.38939 3.01582   4
  -4 -12   1 -1.5662 5.14482   3
   3  12  -1 44.6152 5.63139   4
   3  12  -1 32.3683 7.18324   3
   3  12  -1 47.4976 6.11699   6
   3  12  -1 40.2409 5.42555   5
  -3 -12   1 48.1055 7.64400   6
  -3 -12   1 50.7615 8.12905   3
  -3 -12   1 33.9351 6.42747   4
   2  12  -1 4.22538 3.64733   3
   2  12  -1 4.22905 3.02746   6
   2  12  -1 4.08991 2.57419   4
   2  12  -1 -4.8228 2.60139   5
  -2 -12   1 5.32424 3.65255   6
  -2 -12   1 3.70989 3.48425   3
   1  12  -1 33.7182 5.24045   4
   1  12  -1 37.6882 7.06980   3
   1  12  -1 31.4713 6.22928   6
  -1 -12   1 30.3833 7.01919   3
  -1 -12   1 44.5133 6.92421   6
   0  12  -1 83.7066 10.0256   3
   0  12  -1 97.4608 10.1154   6
   0 -12   1 60.2363 9.26396   3
   0 -12   1 79.8122 8.51543   6
  -1  12  -1 25.6570 6.24031   3
  -1  12  -1 34.2381 7.07764   6
  -1  12  -1 41.7247 7.93099   3
  -1  12  -1 32.7049 5.75767   4
   1 -12   1 34.2183 7.22359   3
   1 -12   1 24.4385 5.35771   6
  -2  12  -1 6.44818 4.05270   4
  -2  12  -1 5.46920 3.95967   3
  -2  12  -1 12.1584 4.91014   6
   2 -12   1 9.88892 4.53334   3
   2 -12   1 7.08698 2.88950   6
  -3  12  -1 9.07702 4.45925   6
  -3  12  -1 2.67545 3.88689   3
  -3  12  -1 2.97788 3.61575   4
  -3  12  -1 7.36381 4.38208   3
   3 -12   1 4.28648 2.04062   6
   3 -12   1 2.65595 3.32798   3
  -4  12  -1 82.6831 10.1129   3
  -4  12  -1 80.5665 11.8718   4
  -4  12  -1 62.3137 9.92510   3
  -4  12  -1 97.9443 11.0728   6
   4 -12   1 56.6266 8.49329   3
   5  11  -1 2.01466 3.24410   3
  -5 -11   1 -0.6660 3.46105   6
  -5 -11   1 4.17568 3.08054   4
   4  11  -1 1.60061 1.48224   5
   4  11  -1 7.75579 3.15616   4
   4  11  -1 0.84119 2.02286   6
  -4 -11   1 1.66965 2.76178   4
  -4 -11   1 7.02280 4.61438   3
  -4 -11   1 4.81385 3.29480   6
  -4 -11   1 -1.8076 2.56581   3
   3  11  -1 12.6935 3.29348   4
   3  11  -1 11.1287 2.77664   5
   3  11  -1 16.9857 5.06138   3
   3  11  -1 3.71631 2.63860   6
  -3 -11   1 7.07996 4.64488   3
  -3 -11   1 7.70804 3.97570   6
  -3 -11   1 2.73948 3.18899   4
   2  11  -1 2.27756 2.79625   5
   2  11  -1 1.66436 3.26147   3
   2  11  -1 4.72781 3.20143   6
   2  11  -1 1.67482 1.77887   4
  -2 -11   1 -0.6792 2.23880   4
  -2 -11   1 7.66907 3.57903   6
  -2 -11   1 7.30161 3.91816   3
  -2 -11   1 6.34996 3.43940   3
   1  11  -1 0.05727 2.89316   5
   1  11  -1 -1.2279 1.80753   4
   1  11  -1 12.0485 4.24225   3
  -1 -11   1 3.16982 3.26961   6
  -1 -11   1 4.22211 3.39201   3
  -1 -11   1 6.72417 3.10641   4
   0  11  -1 73.1340 9.66944   3
   0  11  -1 76.1396 7.37318   4
   0  11  -1 61.7911 8.08458   6
   0  11  -1 60.9121 8.72849   3
   0 -11   1 93.2035 9.57995   3
   0 -11   1 85.4280 8.37229   6
  -1  11  -1 -0.5378 2.48978   6
  -1  11  -1 -5.9072 3.51827   3
  -1  11  -1 2.16210 2.96903   4
   1 -11   1 2.02112 3.06172   3
   1 -11   1 2.88670 2.75378   6
  -2  11  -1 413.183 23.5071   3
  -2  11  -1 452.197 23.1850   4
  -2  11  -1 511.934 24.3633   6
  -2  11  -1 477.543 24.6342   3
   2 -11   1 460.564 18.9631   6
   2 -11   1 520.202 25.3370   3
  -3  11  -1 11.7110 4.13483   3
  -3  11  -1 0.40368 3.49206   4
  -3  11  -1 -2.6596 3.62965   3
  -3  11  -1 8.13106 4.53611   6
   3 -11   1 0.61076 3.34667   3
   3 -11   1 2.88803 1.64028   6
   3 -11   1 -0.0969 1.50430   6
  -4  11  -1 8.35139 4.04997   3
  -4  11  -1 8.16828 4.87274   6
  -4  11  -1 3.12270 3.51472   4
  -4  11  -1 6.44889 4.51878   3
   4 -11   1 5.15414 3.82981   3
  -5  11  -1 -2.1367 4.08884   4
  -5  11  -1 1.79662 3.74265   6
  -5  11  -1 -5.7095 3.34281   3
   5 -11   1 6.79828 4.84118   3
  -6 -10   1 54.9690 7.28069   3
  -6 -10   1 51.4028 7.72432   6
   5  10  -1 4.71543 3.34764   3
  -5 -10   1 4.80866 3.85329   3
  -5 -10   1 10.9135 4.12455   6
  -5 -10   1 4.69371 3.33847   3
   4  10  -1 27.9338 4.11437   6
   4  10  -1 24.7192 2.39529   5
   4  10  -1 27.7399 4.75367   4
  -4 -10   1 24.5607 5.49009   6
  -4 -10   1 26.6017 4.56504   4
  -4 -10   1 20.6729 5.48093   3
  -4 -10   1 20.3268 7.26113   3
   3  10  -1 -0.4719 2.59991   6
   3  10  -1 -3.3521 2.03786   3
   3  10  -1 -1.5599 1.58630   4
   3  10  -1 2.67867 1.80175   5
   3  10  -1 3.37947 2.42837   6
  -3 -10   1 8.08708 3.36917   6
  -3 -10   1 -0.0103 2.73635   3
  -3 -10   1 4.28122 2.34078   4
  -3 -10   1 1.39928 3.64055   3
   2  10  -1 34.7685 4.72311   5
   2  10  -1 40.5840 5.35579   6
   2  10  -1 32.1574 6.15162   3
   2  10  -1 32.2144 4.03678   4
  -2 -10   1 23.3920 6.23108   3
  -2 -10   1 29.6895 4.95655   4
  -2 -10   1 36.0786 6.51462   3
   1  10  -1 322.954 17.1687   5
   1  10  -1 383.860 18.4408   6
   1  10  -1 337.899 19.4937   3
   1  10  -1 361.885 16.1696   4
   1  10  -1 336.242 19.9033   3
  -1 -10   1 381.567 20.4102   3
  -1 -10   1 371.715 18.5344   6
  -1 -10   1 366.323 20.3292   3
   0  10  -1 167.107 12.1975   5
   0  10  -1 171.938 11.9300   6
   0  10  -1 173.999 13.0948   3
   0  10  -1 182.633 11.0735   4
   0 -10   1 189.226 13.7637   3
   0 -10   1 145.168 12.0202   3
   0 -10   1 177.042 11.5567   6
   0 -10   1 139.381 10.5517   4
  -1  10  -1 127.194 10.7615   6
  -1  10  -1 133.730 10.2110   4
  -1  10  -1 128.507 11.2571   3
  -1  10  -1 132.314 11.6483   3
   1 -10   1 154.639 12.2066   3
   1 -10   1 128.107 8.96976   6
   1 -10   1 123.018 8.80342   6
  -2  10  -1 15.1781 4.37711   3
  -2  10  -1 20.1188 4.86200   4
  -2  10  -1 18.3565 4.94710   6
   2 -10   1 28.7488 3.92043   6
   2 -10   1 21.5902 5.32203   3
   2 -10   1 24.0527 3.82565   6
  -3  10  -1 -2.1133 2.27143   3
  -3  10  -1 10.4124 3.89536   3
  -3  10  -1 1.54417 2.62187   4
   3 -10   1 -0.1730 1.10869   6
   3 -10   1 1.08729 2.86830   3
  -4  10  -1 8.46391 4.36923   4
  -4  10  -1 14.6674 4.78686   6
  -4  10  -1 13.0235 4.21545   3
  -4  10  -1 19.3673 5.12708   3
   4 -10   1 13.2068 3.78815   3
  -5  10  -1 13.0915 4.57546   6
  -5  10  -1 7.30524 3.42154   3
  -5  10  -1 9.68912 3.85919   3
  -5  10  -1 12.4868 5.07636   4
   5 -10   1 3.96888 4.20839   3
  -6  -9   1 38.2307 6.99164   6
  -6  -9   1 30.6139 5.36005   3
   5   9  -1 57.4599 6.69876   3
  -5  -9   1 70.8212 7.51425   3
  -5  -9   1 65.6840 6.02105   4
  -5  -9   1 50.6866 9.94733   3
  -5  -9   1 52.6196 7.30991   6
   4   9  -1 20.0071 3.82821   4
   4   9  -1 19.6260 2.72493   6
   4   9  -1 21.1119 3.39464   6
   4   9  -1 19.6395 1.56058   5
  -4  -9   1 31.1605 5.78539   3
  -4  -9   1 21.0586 5.31917   3
  -4  -9   1 19.8589 5.00436   6
  -4  -9   1 15.2431 3.39655   4
   3   9  -1 61.8536 5.41665   6
   3   9  -1 51.7020 5.80473   6
   3   9  -1 61.1798 7.19444   3
   3   9  -1 68.3297 5.69376   4
  -3  -9   1 49.0595 7.24633   3
  -3  -9   1 60.5367 7.10953   6
  -3  -9   1 58.6792 7.47814   3
  -3  -9   1 51.0520 5.38619   4
   2   9  -1 25.5792 4.65435   6
   2   9  -1 34.2591 4.03736   4
   2   9  -1 32.6079 4.45067   5
   2   9  -1 26.7290 5.52596   3
   2   9  -1 38.7922 5.04976   6
   2   9  -1 24.7991 5.41905   3
  -2  -9   1 33.1859 5.68490   3
  -2  -9   1 32.1598 4.48145   4
  -2  -9   1 28.1266 6.25625   3
  -2  -9   1 29.5866 5.14229   6
   1   9  -1 275.239 14.5658   6
   1   9  -1 305.170 16.9246   3
   1   9  -1 288.825 13.2781   4
   1   9  -1 270.535 14.3469   5
   1   9  -1 276.013 14.7659   6
  -1  -9   1 276.237 14.8992   6
  -1  -9   1 296.356 16.7934   3
  -1  -9   1 257.248 16.2877   3
  -1  -9   1 268.302 13.9945   4
  -1  -9   1 274.298 14.8335   6
   0   9  -1 171.236 11.3867   6
   0   9  -1 152.156 11.0237   5
   0   9  -1 179.025 11.4552   6
   0   9  -1 169.300 10.2680   4
   0   9  -1 190.703 12.8123   3
   0   9  -1 163.598 12.3354   3
   0  -9   1 180.841 11.0323   6
   0  -9   1 141.724 13.4331   3
   0  -9   1 161.218 11.9442   3
   0  -9   1 157.626 10.3112   6
   0  -9   1 149.262 10.3053   4
  -1   9  -1 105.717 8.58703   4
  -1   9  -1 100.747 8.38893   6
  -1   9  -1 95.1028 9.53010   3
  -1   9  -1 115.063 9.27961   6
  -1   9  -1 95.1705 8.93315   5
  -1   9  -1 111.051 9.74773   3
   1  -9   1 87.0206 8.22781   4
   1  -9   1 105.918 7.65730   6
   1  -9   1 124.757 10.0960   3
   1  -9   1 96.8545 7.51669   6
   1  -9   1 106.264 9.19410   3
  -2   9  -1 4.92389 2.31613   6
  -2   9  -1 3.94312 2.99071   4
  -2   9  -1 1.13769 2.73945   3
  -2   9  -1 2.57687 2.36272   6
  -2   9  -1 5.68168 2.82962   3
   2  -9   1 1.65375 2.21051   3
   2  -9   1 5.65180 1.97281   6
   2  -9   1 -0.2163 1.60741   6
  -3   9  -1 57.9611 7.14457   6
  -3   9  -1 56.9179 7.35821   3
  -3   9  -1 57.8513 6.38177   6
   3  -9   1 54.3762 6.64293   3
   3  -9   1 53.4169 3.16465   6
   3  -9   1 52.7136 3.10344   6
  -4   9  -1 138.828 10.6290   6
  -4   9  -1 129.924 10.4857   3
  -4   9  -1 128.794 10.4103   3
  -4   9  -1 146.137 12.6252   4
   4  -9   1 143.127 10.4560   3
  -5   9  -1 18.4119 5.71753   4
  -5   9  -1 23.6915 4.62279   3
  -6   9  -1 11.4731 3.50801   3
  -6   9  -1 11.7678 3.66282   3
  -6   9  -1 12.7242 4.47062   6
   6   8  -1 0.75210 2.74466   3
  -6  -8   1 10.8229 3.80683   6
  -6  -8   1 -2.7238 3.28029   3
  -6  -8   1 4.56267 2.78275   3
   5   8  -1 14.8923 3.68456   3
  -5  -8   1 17.7906 3.45357   4
  -5  -8   1 13.8820 4.88670   6
  -5  -8   1 10.1622 4.79698   3
  -5  -8   1 8.50009 3.47943   3
   4   8  -1 73.3413 3.94351   6
   4   8  -1 73.7892 4.32369   6
  -4  -8   1 59.2982 7.76432   3
  -4  -8   1 78.2410 8.01190   6
  -4  -8   1 69.9701 7.62801   3
  -4  -8   1 72.5084 5.82660   4
   3   8  -1 327.676 12.1563   5
   3   8  -1 338.599 17.2440   3
   3   8  -1 333.972 14.0508   4
   3   8  -1 337.758 14.5757   6
   3   8  -1 348.990 13.7110   6
  -3  -8   1 326.079 16.5738   6
  -3  -8   1 317.247 14.2521   4
  -3  -8   1 306.711 16.3153   6
  -3  -8   1 314.597 17.7569   3
  -3  -8   1 316.108 17.1840   3
   2   8  -1 689.775 28.7824   3
   2   8  -1 676.641 24.0882   5
   2   8  -1 703.916 23.6353   4
   2   8  -1 682.952 25.7247   6
   2   8  -1 692.098 25.0112   6
  -2  -8   1 678.866 28.1121   3
  -2  -8   1 682.026 26.8488   6
  -2  -8   1 634.062 28.0989   3
  -2  -8   1 651.602 26.6284   6
  -2  -8   1 682.553 24.7943   4
   1   8  -1 0.83908 2.16527   6
   1   8  -1 -0.4603 1.89303   6
   1   8  -1 1.40003 2.25060   3
   1   8  -1 2.34630 2.51013   3
   1   8  -1 1.66466 1.61809   4
   1   8  -1 0.09435 1.50594   5
  -1  -8   1 -2.2002 1.53028   3
  -1  -8   1 -1.0981 1.22624   4
  -1  -8   1 -0.6425 1.46050   6
  -1  -8   1 0.73782 2.15692   6
  -1  -8   1 2.99855 2.03478   3
   0   8  -1 19.5401 4.36135   6
   0   8  -1 12.8805 3.39389   6
   0   8  -1 24.0183 5.00491   3
   0   8  -1 19.4539 4.39207   3
   0   8  -1 18.1730 4.09361   5
   0   8  -1 12.9107 2.99049   4
   0  -8   1 12.9267 4.04093   3
   0  -8   1 22.4166 4.06017   4
   0  -8   1 19.3833 3.89952   6
   0  -8   1 15.7326 4.22866   3
   0  -8   1 16.7166 3.91921   6
  -1   8  -1 93.7254 7.78596   4
  -1   8  -1 87.7438 8.44531   3
  -1   8  -1 86.4783 8.19587   3
  -1   8  -1 76.8701 6.94850   6
  -1   8  -1 89.3139 7.66578   6
   1  -8   1 79.4922 6.32166   6
   1  -8   1 95.6464 6.71942   6
   1  -8   1 86.5804 8.12517   3
   1  -8   1 73.8809 7.43922   4
   1  -8   1 99.4130 8.84482   3
  -2   8  -1 2.83567 2.49169   4
  -2   8  -1 2.25312 1.90948   6
  -2   8  -1 -1.2774 2.11337   6
  -2   8  -1 -2.8497 1.76788   3
  -2   8  -1 0.10942 1.78522   3
   2  -8   1 0.64370 1.68559   3
   2  -8   1 2.45210 2.34381   3
   2  -8   1 1.78950 1.85531   4
   2  -8   1 -0.2607 1.15245   6
   2  -8   1 1.36280 1.30436   6
  -3   8  -1 192.593 11.4163   6
  -3   8  -1 167.655 12.4035   4
  -3   8  -1 176.458 11.7540   3
  -3   8  -1 187.151 12.1392   3
  -3   8  -1 200.073 11.8674   6
   3  -8   1 173.851 6.22667   6
   3  -8   1 180.989 11.7940   3
   3  -8   1 184.755 5.91327   6
  -4   8  -1 29.6448 5.09324   6
  -4   8  -1 34.5636 6.88387   4
  -4   8  -1 37.9121 5.21470   3
   4  -8   1 25.7566 4.75288   3
  -5   8  -1 -2.0199 2.39115   3
  -5   8  -1 2.78480 2.86732   6
  -5   8  -1 3.96740 3.16801   4
  -5   8  -1 2.27153 2.87169   6
  -5   8  -1 -0.6192 2.17183   3
   5  -8   1 1.07958 2.63607   3
  -6   8  -1 4.83269 2.97789   6
  -6   8  -1 0.95855 1.90879   3
  -6   8  -1 1.15039 2.33089   3
  -6   8  -1 -3.7872 3.69922   4
  -7  -7   1 -5.2340 3.43003   6
  -7  -7   1 0.15398 1.97651   3
  -6  -7   1 107.099 10.0304   3
  -6  -7   1 121.016 8.75556   3
  -6  -7   1 101.471 7.42741   4
  -6  -7   1 125.206 11.2847   6
   5   7  -1 12.3879 3.17895   3
  -5  -7   1 11.5896 3.61467   6
  -5  -7   1 7.80598 2.84321   3
  -5  -7   1 8.54675 3.76004   3
  -5  -7   1 5.15655 1.99392   4
  -5  -7   1 9.65773 3.50129   6
   4   7  -1 179.035 10.9646   3
  -4  -7   1 167.047 8.99149   4
  -4  -7   1 176.469 11.3874   3
  -4  -7   1 187.674 13.3320   6
  -4  -7   1 177.737 12.1246   3
  -4  -7   1 180.720 11.4982   6
   3   7  -1 270.799 15.3505   3
   3   7  -1 284.755 10.0480   5
   3   7  -1 300.028 11.5844   6
   3   7  -1 282.966 14.7729   3
   3   7  -1 305.026 12.5356   6
  -3  -7   1 285.039 15.0294   3
  -3  -7   1 259.529 12.0714   4
  -3  -7   1 282.489 14.3416   6
  -3  -7   1 282.270 14.5560   6
  -3  -7   1 274.872 15.5144   3
   2   7  -1 10.9657 2.41991   4
   2   7  -1 9.89209 2.52567   6
   2   7  -1 9.91885 3.06429   3
   2   7  -1 8.67360 2.26773   5
   2   7  -1 9.46143 3.22227   3
   2   7  -1 12.5528 2.83916   6
  -2  -7   1 9.24801 2.43702   4
  -2  -7   1 12.2100 3.13886   6
  -2  -7   1 13.0352 3.41104   6
  -2  -7   1 6.38257 2.74282   3
  -2  -7   1 6.49868 2.77875   3
   1   7  -1 174.969 10.3435   6
   1   7  -1 192.096 10.1709   5
   1   7  -1 185.933 11.7002   3
   1   7  -1 177.913 10.0793   6
   1   7  -1 178.853 11.4963   3
  -1  -7   1 188.833 9.87395   4
  -1  -7   1 171.422 10.2518   6
  -1  -7   1 189.659 11.8751   3
  -1  -7   1 208.123 11.1505   6
  -1  -7   1 167.172 11.1496   3
   0   7  -1 15.3056 3.19712   4
   0   7  -1 9.75468 2.77841   6
   0   7  -1 12.5730 3.02610   6
   0   7  -1 13.0718 3.60267   3
   0   7  -1 11.7659 3.43603   3
   0  -7   1 11.7885 3.19343   3
   0  -7   1 14.7915 3.08891   6
   0  -7   1 15.9132 3.47508   4
   0  -7   1 14.5419 3.78977   3
   0  -7   1 17.0134 3.09772   6
  -1   7  -1 181.161 10.3890   6
  -1   7  -1 168.527 12.4835   3
  -1   7  -1 168.703 10.1274   4
  -1   7  -1 166.261 9.90989   6
  -1   7  -1 166.896 10.8364   3
   1  -7   1 170.418 10.8440   3
   1  -7   1 151.735 9.87496   4
   1  -7   1 153.968 8.62801   6
   1  -7   1 171.227 9.03778   6
   1  -7   1 153.908 10.5902   3
  -2   7  -1 160.640 9.89201   6
  -2   7  -1 207.696 11.1164   6
  -2   7  -1 180.805 11.4590   3
  -2   7  -1 186.095 11.5291   4
  -2   7  -1 190.892 11.4669   3
   2  -7   1 185.715 11.2718   3
   2  -7   1 171.638 11.2685   4
   2  -7   1 181.182 8.12422   6
   2  -7   1 177.073 8.13183   6
   2  -7   1 177.702 11.0248   3
  -3   7  -1 57.1786 6.10594   3
  -3   7  -1 58.3028 6.96209   4
  -3   7  -1 59.9933 5.80118   6
  -3   7  -1 64.5829 6.09130   6
  -3   7  -1 57.8718 6.11747   3
   3  -7   1 63.5560 5.98866   3
   3  -7   1 62.1443 6.21693   3
  -4   7  -1 112.003 8.28309   3
  -4   7  -1 119.352 8.36789   6
  -4   7  -1 129.585 10.8975   4
  -4   7  -1 130.535 9.18430   3
  -4   7  -1 116.902 8.31178   6
  -5   7  -1 21.1602 4.35379   6
  -5   7  -1 23.1838 5.88843   4
  -5   7  -1 27.7235 4.59690   6
  -5   7  -1 23.4441 4.02015   3
   5  -7   1 17.8902 3.55284   3
  -6   7  -1 8.77477 2.32748   3
  -6   7  -1 12.9105 3.93369   6
  -6   7  -1 13.1917 3.07419   3
  -6   7  -1 14.9073 5.36896   4
  -6   7  -1 9.13503 2.93356   6
   6  -7   1 10.3552 2.10533   3
  -7   7  -1 34.2097 2.76640   3
  -7   7  -1 32.2461 8.47832   4
  -7   7  -1 25.9639 2.46018   3
  -7   7  -1 25.2677 6.18395   5
  -7   7  -1 24.8923 4.93768   6
  -7  -6   1 3.08680 1.75752   3
  -7  -6   1 -6.7945 2.78266   6
  -7  -6   1 8.29134 3.24541   4
  -7  -6   1 2.01831 2.74486   3
   6   6  -1 0.41318 1.72113   3
  -6  -6   1 2.14107 2.42670   6
  -6  -6   1 3.24039 2.40286   6
  -6  -6   1 0.95885 1.88561   3
  -6  -6   1 0.99932 2.00167   4
   5   6  -1 71.5415 6.14215   3
  -5  -6   1 69.6018 5.45005   4
  -5  -6   1 94.4776 7.69744   6
  -5  -6   1 76.4839 7.51618   3
  -5  -6   1 90.2207 7.15174   6
   4   6  -1 17.1013 3.46657   3
   4   6  -1 6.10111 2.93726   3
  -4  -6   1 7.85690 2.22750   4
  -4  -6   1 11.8212 3.15969   6
  -4  -6   1 6.42580 2.49161   3
  -4  -6   1 7.16981 2.82458   6
  -4  -6   1 3.89312 2.36304   3
   3   6  -1 33.7131 3.74429   4
   3   6  -1 37.5783 2.13848   5
   3   6  -1 30.2179 4.64239   3
   3   6  -1 38.1741 4.77246   3
   3   6  -1 40.1439 3.08352   6
  -3  -6   1 28.5286 3.89709   6
  -3  -6   1 32.3411 4.74274   3
  -3  -6   1 41.9552 4.89641   6
  -3  -6   1 40.8981 3.70676   4
  -3  -6   1 36.9565 4.93214   3
   2   6  -1 13.8303 3.71196   3
   2   6  -1 14.9644 2.75681   6
   2   6  -1 13.0079 2.12407   5
   2   6  -1 13.4907 3.22343   3
   2   6  -1 14.6565 2.44282   6
   2   6  -1 17.0788 2.40876   4
  -2  -6   1 13.2809 3.28469   3
  -2  -6   1 20.8015 3.84532   3
  -2  -6   1 15.3495 2.30713   4
  -2  -6   1 16.9016 3.49063   6
  -2  -6   1 17.6681 3.30213   6
   1   6  -1 643.270 21.2254   4
   1   6  -1 621.255 22.8256   6
   1   6  -1 635.967 24.3924   3
   1   6  -1 617.244 24.0881   6
   1   6  -1 595.060 24.3181   3
   1   6  -1 627.951 22.1977   5
  -1  -6   1 637.188 24.6630   3
  -1  -6   1 609.572 22.9698   6
  -1  -6   1 638.437 23.2818   6
  -1  -6   1 621.624 21.9345   4
   0   6  -1 50.8545 5.54733   3
   0   6  -1 50.2965 4.61496   4
   0   6  -1 61.3728 6.19604   3
   0   6  -1 53.2688 5.01113   6
   0   6  -1 54.4018 5.10522   6
   0  -6   1 55.2607 4.89680   4
   0  -6   1 55.4117 5.65659   3
   0  -6   1 56.9973 5.18213   6
   0  -6   1 60.0870 5.82976   3
  -1   6  -1 6.90701 2.35695   4
  -1   6  -1 5.46025 2.17274   6
  -1   6  -1 7.56943 2.44242   6
  -1   6  -1 6.00519 2.41522   3
  -1   6  -1 6.46123 2.59848   3
   1  -6   1 9.49120 2.38237   6
   1  -6   1 11.8814 2.55388   6
   1  -6   1 12.4454 2.94732   3
   1  -6   1 7.99245 2.63291   3
   1  -6   1 10.7730 2.80752   4
  -2   6  -1 56.7336 5.10874   6
  -2   6  -1 48.2545 5.25851   3
  -2   6  -1 46.9059 5.50850   4
  -2   6  -1 51.1128 5.06195   6
  -2   6  -1 60.2427 5.73750   3
   2  -6   1 57.9330 3.63483   6
   2  -6   1 59.0758 5.95794   4
   2  -6   1 66.5744 5.82063   3
   2  -6   1 58.7883 5.51124   3
  -3   6  -1 4.19579 2.17751   6
  -3   6  -1 4.57641 2.34688   3
  -3   6  -1 4.56211 1.94438   6
  -3   6  -1 -0.6775 1.72274   3
  -3   6  -1 5.28107 2.92359   4
   3  -6   1 5.74178 2.23264   3
   3  -6   1 5.57415 2.22129   3
  -4   6  -1 116.853 7.62163   6
  -4   6  -1 123.582 10.3043   4
  -4   6  -1 143.161 8.04566   6
  -4   6  -1 126.956 7.96319   3
  -4   6  -1 116.656 8.21535   3
   4  -6   1 140.958 8.18595   3
   4  -6   1 128.002 7.57329   3
  -5   6  -1 24.4577 3.86959   3
  -5   6  -1 28.1933 3.78858   6
  -5   6  -1 26.0562 3.31111   3
  -5   6  -1 33.4767 4.09708   6
  -5   6  -1 29.5452 7.34164   4
   5  -6   1 26.0372 3.44684   3
   5  -6   1 26.9345 2.97649   3
  -6   6  -1 2.59629 3.14228   4
  -6   6  -1 2.44438 2.29898   6
  -6   6  -1 1.80663 1.84667   6
  -6   6  -1 1.38786 1.29791   3
  -7   6  -1 -4.5116 3.43730   4
  -7   6  -1 4.36842 2.53228   6
  -7   6  -1 3.15766 3.19545   5
   7   5  -1 36.9200 3.67135   3
  -7  -5   1 31.2690 5.85067   6
  -7  -5   1 51.0862 4.51583   3
  -7  -5   1 63.6580 6.75970   6
  -7  -5   1 45.1790 5.52802   3
   6   5  -1 12.1366 2.63628   3
  -6  -5   1 11.2579 3.54137   3
  -6  -5   1 16.9688 3.85968   6
  -6  -5   1 12.5846 3.14198   6
  -6  -5   1 15.7186 2.97828   3
  -6  -5   1 15.0272 3.09570   4
   5   5  -1 15.5938 2.67661   3
  -5  -5   1 10.6226 2.69174   6
  -5  -5   1 13.9214 2.95259   3
  -5  -5   1 12.9867 3.53289   6
  -5  -5   1 12.1433 2.55888   4
  -5  -5   1 4.97600 2.96004   3
   4   5  -1 123.650 8.62171   3
   4   5  -1 125.604 7.64065   3
  -4  -5   1 124.238 6.71337   4
  -4  -5   1 115.159 7.70999   3
  -4  -5   1 118.039 8.73529   3
  -4  -5   1 117.030 7.46986   6
  -4  -5   1 125.012 8.04117   6
   3   5  -1 20.0462 2.13249   6
   3   5  -1 24.1803 3.04374   4
   3   5  -1 18.4375 3.36008   3
   3   5  -1 21.9757 1.91194   6
  -3  -5   1 19.9234 2.82520   4
  -3  -5   1 22.8001 3.52027   6
  -3  -5   1 17.3477 3.24481   3
  -3  -5   1 21.0168 3.25960   6
  -3  -5   1 22.8448 3.63073   3
   2   5  -1 11.4675 2.85444   3
   2   5  -1 7.89918 1.79469   4
   2   5  -1 8.01668 1.82862   6
   2   5  -1 8.33786 1.47180   5
   2   5  -1 8.37362 2.38049   3
  -2  -5   1 10.7095 2.81365   3
  -2  -5   1 7.35070 2.31641   3
  -2  -5   1 7.98231 1.81925   4
  -2  -5   1 6.74423 2.23225   6
   1   5  -1 5.37558 1.54674   4
   1   5  -1 3.51005 2.36366   3
   1   5  -1 5.40403 1.76172   5
   1   5  -1 8.47921 2.18579   6
   1   5  -1 6.07493 1.85407   6
   1   5  -1 7.21614 2.49941   3
  -1  -5   1 3.94196 1.98901   3
  -1  -5   1 8.40240 1.92890   4
  -1  -5   1 9.14720 2.54628   3
  -1  -5   1 5.67936 1.88745   6
  -1  -5   1 7.13602 2.14430   6
   0   5  -1 680.325 24.9609   3
   0   5  -1 694.278 23.7166   6
   0   5  -1 665.730 22.8734   4
   0   5  -1 708.602 23.8407   6
   0   5  -1 705.864 24.9861   3
   0  -5   1 682.741 23.4063   6
   0  -5   1 692.444 24.8858   3
   0  -5   1 620.129 24.5551   3
   0  -5   1 674.826 23.3644   4
   0  -5   1 682.309 23.2682   6
  -1   5  -1 32.7155 3.91923   6
  -1   5  -1 34.5525 4.31225   3
  -1   5  -1 35.6708 4.22709   3
  -1   5  -1 30.9257 3.59023   6
  -1   5  -1 29.9512 4.05393   4
   1  -5   1 26.0124 3.68340   3
   1  -5   1 28.5417 3.06187   6
   1  -5   1 34.4782 4.02824   4
   1  -5   1 33.9894 4.03570   3
   1  -5   1 30.6594 3.18615   6
  -2   5  -1 135.265 7.35358   6
  -2   5  -1 135.636 8.26097   3
  -2   5  -1 133.648 8.19005   3
  -2   5  -1 134.014 8.89169   4
  -2   5  -1 141.525 8.29111   6
   2  -5   1 142.978 5.38979   6
   2  -5   1 136.136 5.37415   6
   2  -5   1 125.980 7.84041   3
   2  -5   1 119.250 8.33289   4
   2  -5   1 143.634 8.24612   3
  -3   5  -1 436.309 17.0325   3
  -3   5  -1 411.303 15.2640   6
  -3   5  -1 432.043 19.0371   4
  -3   5  -1 399.790 15.2845   6
  -3   5  -1 393.337 16.3238   3
   3  -5   1 388.450 15.7575   3
  -4   5  -1 3.71938 1.63954   6
  -4   5  -1 4.20037 1.66490   6
  -4   5  -1 7.65372 2.28449   3
  -4   5  -1 4.72630 3.12196   4
  -4   5  -1 2.33201 1.60887   3
   4  -5   1 3.34647 1.55509   3
   4  -5   1 2.05746 1.33933   3
  -5   5  -1 15.9155 2.29751   3
  -5   5  -1 16.9155 2.98967   3
  -5   5  -1 20.8658 5.25333   4
  -5   5  -1 18.2833 2.95414   6
   5  -5   1 14.7994 2.25845   3
  -6   5  -1 0.95382 2.89231   4
  -6   5  -1 2.48550 2.03360   6
  -6   5  -1 3.83161 1.34937   3
  -6   5  -1 1.14461 1.48781   6
  -7   5  -1 16.6130 3.14396   6
  -7   5  -1 7.15281 3.63965   5
  -7   5  -1 20.4000 3.68719   6
  -7   5  -1 12.8959 4.85107   4
  -7  -4   1 2.96929 2.15856   6
  -7  -4   1 -1.4367 2.64147   6
  -7  -4   1 -0.9060 1.07877   3
  -7  -4   1 0.03334 1.99209   3
   6   4  -1 15.7313 2.26155   3
  -6  -4   1 16.8417 3.43920   6
  -6  -4   1 10.4042 2.36960   3
  -6  -4   1 22.5701 4.19057   4
  -6  -4   1 12.3677 3.20020   3
   5   4  -1 49.4912 4.02398   3
   5   4  -1 45.9618 4.88203   3
  -5  -4   1 51.5594 4.51284   6
  -5  -4   1 54.4616 4.58995   3
  -5  -4   1 44.9117 4.85979   6
  -5  -4   1 47.5519 5.07640   3
  -5  -4   1 42.3253 4.41267   4
   4   4  -1 2.93339 1.82931   3
  -4  -4   1 2.05342 1.45761   3
  -4  -4   1 2.89386 1.78147   3
  -4  -4   1 1.12915 0.94216   4
  -4  -4   1 6.44128 1.83372   6
   3   4  -1 463.420 18.4812   3
   3   4  -1 464.582 17.3823   3
  -3  -4   1 479.336 18.7756   3
  -3  -4   1 456.031 17.3951   6
  -3  -4   1 471.580 17.8809   3
  -3  -4   1 484.438 16.3063   4
   2   4  -1 133.700 6.64487   6
   2   4  -1 135.069 7.65646   3
   2   4  -1 139.548 6.63879   4
   2   4  -1 153.555 5.30734   5
   2   4  -1 151.383 8.45339   3
   2   4  -1 132.247 6.04046   6
  -2  -4   1 146.681 7.39363   6
  -2  -4   1 144.108 7.65004   6
  -2  -4   1 134.039 8.07853   3
  -2  -4   1 145.762 6.47666   4
  -2  -4   1 146.943 8.07768   3
   1   4  -1 159.160 7.68021   6
   1   4  -1 143.501 6.45083   4
   1   4  -1 149.674 8.19457   3
   1   4  -1 161.796 7.39940   6
   1   4  -1 146.016 8.35158   3
   1   4  -1 156.675 6.95336   5
  -1  -4   1 161.291 8.53413   3
  -1  -4   1 157.133 8.63230   3
  -1  -4   1 139.325 7.45583   6
  -1  -4   1 161.269 7.00084   4
  -1  -4   1 156.454 7.80783   6
   0   4  -1 546.828 20.7695   3
   0   4  -1 632.069 19.7829   4
   0   4  -1 553.957 20.7209   3
   0   4  -1 552.928 19.7859   6
   0   4  -1 606.160 20.1797   6
   0  -4   1 588.741 19.7654   6
   0  -4   1 590.520 21.0971   3
   0  -4   1 594.598 19.9554   6
   0  -4   1 607.278 19.9700   4
   0  -4   1 575.163 20.8710   3
  -1   4  -1 359.697 14.3838   3
  -1   4  -1 357.213 14.2391   4
  -1   4  -1 354.553 14.3398   3
  -1   4  -1 342.546 13.1080   6
  -1   4  -1 340.109 13.3025   6
   1  -4   1 344.450 12.4587   6
   1  -4   1 348.877 14.1953   3
   1  -4   1 374.467 12.5170   6
   1  -4   1 370.267 14.4857   4
   1  -4   1 352.125 14.2222   3
  -2   4  -1 63.7728 4.27842   6
  -2   4  -1 69.9783 5.78796   4
  -2   4  -1 65.9559 5.01879   3
  -2   4  -1 62.6765 4.14395   6
  -2   4  -1 62.6272 4.98065   3
   2  -4   1 63.7103 2.20043   6
   2  -4   1 68.4803 4.92934   3
   2  -4   1 66.5534 4.90197   3
   2  -4   1 66.7328 5.61084   4
  -3   4  -1 7.20248 2.70842   4
  -3   4  -1 9.00869 2.25342   3
  -3   4  -1 11.4350 1.83254   6
  -3   4  -1 8.47945 1.62867   6
   3  -4   1 9.99915 2.03239   3
   3  -4   1 9.44528 1.90978   3
  -4   4  -1 123.729 6.34025   3
  -4   4  -1 125.127 5.93242   6
  -4   4  -1 110.629 8.97456   4
  -4   4  -1 124.914 6.85273   3
   4  -4   1 132.686 5.72980   3
   4  -4   1 121.486 6.11681   3
  -5   4  -1 8.19955 1.50710   3
  -5   4  -1 8.34616 1.80987   6
  -5   4  -1 5.36148 1.38059   6
  -5   4  -1 8.86184 1.94316   3
  -5   4  -1 8.66330 3.50465   4
  -6   4  -1 285.710 10.5095   6
  -6   4  -1 287.328 11.6083   6
  -6   4  -1 298.123 18.1289   4
  -7   4  -1 0.22387 1.42104   6
  -7   4  -1 -2.2952 3.10791   5
  -7   4  -1 9.47990 4.45867   4
  -7  -3   1 16.2209 2.57203   3
  -7  -3   1 12.8283 3.15300   6
  -7  -3   1 22.2166 3.37517   6
   6   3  -1 0.68466 1.32405   3
   6   3  -1 -1.9009 0.89355   3
  -6  -3   1 1.25920 1.22772   3
  -6  -3   1 3.03243 1.76726   6
  -6  -3   1 1.08395 1.52804   6
  -6  -3   1 -0.8686 1.44363   3
   5   3  -1 33.8511 4.47324   3
   5   3  -1 44.1732 3.29815   3
  -5  -3   1 38.7134 3.94511   6
  -5  -3   1 40.0174 4.47348   4
  -5  -3   1 37.4942 4.18037   3
  -5  -3   1 39.4405 3.58103   3
   4   3  -1 349.752 14.3715   3
   4   3  -1 362.047 13.0531   3
  -4  -3   1 359.750 16.4425   3
  -4  -3   1 357.885 13.5032   3
  -4  -3   1 350.115 13.6189   6
  -4  -3   1 345.987 14.0029   4
  -4  -3   1 362.516 12.8496   6
   3   3  -1 177.360 8.14555   3
   3   3  -1 194.001 9.16193   3
  -3  -3   1 173.087 7.95138   4
  -3  -3   1 187.236 8.47491   3
  -3  -3   1 172.395 8.89458   3
  -3  -3   1 184.203 8.29170   6
  -3  -3   1 175.777 7.49100   6
   2   3  -1 1015.67 30.5733   3
   2   3  -1 950.103 31.0969   3
   2   3  -1 958.684 29.6052   4
   2   3  -1 972.377 28.6145   6
   2   3  -1 978.423 27.9613   6
  -2  -3   1 962.189 29.0109   4
  -2  -3   1 963.932 30.5746   3
  -2  -3   1 948.480 29.3724   6
  -2  -3   1 958.119 31.0076   3
  -2  -3   1 986.957 30.1239   6
   1   3  -1 130.409 5.42997   4
   1   3  -1 121.145 6.09109   6
   1   3  -1 129.453 6.87309   3
   1   3  -1 128.389 6.69032   3
   1   3  -1 126.451 5.79614   6
   1   3  -1 128.536 5.35154   5
  -1  -3   1 122.704 6.21780   6
  -1  -3   1 133.054 6.22227   6
  -1  -3   1 141.414 5.70571   4
  -1  -3   1 128.283 6.95731   3
  -1  -3   1 118.461 6.55384   3
   0   3  -1 288.540 10.6135   4
   0   3  -1 298.213 11.7411   3
   0   3  -1 308.090 11.7836   3
   0   3  -1 290.795 10.9590   6
   0   3  -1 294.735 10.9203   6
   0  -3   1 295.016 11.6059   3
   0  -3   1 295.959 11.7166   3
   0  -3   1 299.903 10.8666   4
   0  -3   1 276.020 10.7855   6
   0  -3   1 286.603 10.7225   6
  -1   3  -1 39.0887 2.86235   6
  -1   3  -1 46.9027 3.84705   4
  -1   3  -1 41.4324 3.52115   3
  -1   3  -1 40.4191 3.53896   3
  -1   3  -1 35.5123 2.87055   6
   1  -3   1 38.6831 2.47559   6
   1  -3   1 39.4785 2.59577   6
   1  -3   1 36.5346 3.53336   4
   1  -3   1 39.2932 3.37591   3
   1  -3   1 44.3206 3.57474   3
  -2   3  -1 252.117 10.2543   3
  -2   3  -1 260.960 8.90925   6
  -2   3  -1 258.681 8.86149   6
  -2   3  -1 260.766 11.7428   4
  -2   3  -1 263.230 10.4034   3
   2  -3   1 237.662 9.83260   3
  -3   3  -1 115.574 8.07023   4
  -3   3  -1 125.121 6.24694   3
  -3   3  -1 125.162 4.45798   6
  -3   3  -1 126.378 6.01760   3
  -3   3  -1 119.892 4.65638   6
   3  -3   1 122.019 5.79071   3
   3  -3   1 125.715 5.51741   3
  -4   3  -1 47.3164 2.94000   3
  -4   3  -1 54.5073 5.88238   4
  -4   3  -1 45.3008 2.25426   6
  -4   3  -1 45.0673 2.02696   6
  -4   3  -1 49.1171 3.42796   3
   4  -3   1 46.6901 2.33021   3
   4  -3   1 47.2508 2.60933   3
  -5   3  -1 631.706 18.5546   3
  -5   3  -1 624.929 18.1014   3
  -5   3  -1 609.989 18.4968   6
  -5   3  -1 607.979 26.2054   4
  -5   3  -1 625.624 17.9558   6
  -6   3  -1 301.571 9.79053   6
  -6   3  -1 319.947 18.0855   4
  -6   3  -1 290.006 15.4768   5
  -6   3  -1 300.281 10.7695   6
  -7   3  -1 99.8011 5.58804   6
  -7   3  -1 96.4821 10.5739   4
  -7   3  -1 89.7627 8.44874   5
  -7   3  -1 98.1007 4.67103   6
  -7  -2   1 24.4595 3.14066   6
  -7  -2   1 18.4196 3.43580   6
  -6  -2   1 102.483 5.89569   3
  -6  -2   1 96.3519 4.82460   5
  -6  -2   1 105.594 8.22153   4
  -6  -2   1 93.7192 4.88188   3
  -6  -2   1 107.338 4.50896   5
   5   2  -1 15.0418 1.86534   3
   5   2  -1 15.6207 2.36802   3
  -5  -2   1 15.3319 2.01703   3
  -5  -2   1 13.9368 3.18814   4
  -5  -2   1 16.5647 2.00548   6
  -5  -2   1 18.3912 2.03579   5
  -5  -2   1 18.7440 2.72622   6
  -5  -2   1 16.2790 1.67288   5
  -5  -2   1 18.9917 2.83447   3
   4   2  -1 48.7788 3.92709   3
   4   2  -1 52.6886 3.28784   3
  -4  -2   1 47.9749 3.41896   3
  -4  -2   1 51.0678 2.94752   5
  -4  -2   1 57.4885 4.78795   4
  -4  -2   1 47.5196 3.48507   6
  -4  -2   1 52.8533 4.17020   3
  -4  -2   1 52.9920 2.57301   5
  -4  -2   1 43.8599 2.86963   6
   3   2  -1 1679.80 48.9556   3
   3   2  -1 1503.30 47.4871   3
  -3  -2   1 1658.94 46.8900   6
  -3  -2   1 1684.56 47.8451   6
  -3  -2   1 1696.71 45.6370   5
  -3  -2   1 1645.07 49.2077   4
  -3  -2   1 1651.86 46.0286   5
  -3  -2   1 1715.56 48.1920   3
   2   2  -1 139.630 6.21517   3
   2   2  -1 142.650 6.69895   3
  -2  -2   1 143.811 6.29620   4
  -2  -2   1 135.108 6.03623   6
  -2  -2   1 145.948 5.61489   6
  -2  -2   1 140.574 6.41721   3
  -2  -2   1 151.386 6.87311   3
   1   2  -1 3280.63 103.321   2
  -1  -2   1 3290.47 103.789   2
   0   2  -1 207.778 7.78098   6
   0   2  -1 218.382 8.33912   3
   0   2  -1 214.029 7.74017   6
   0   2  -1 204.506 7.55126   4
   0   2  -1 207.400 8.18099   3
   0  -2   1 201.728 7.56082   6
   0  -2   1 211.499 7.81524   6
   0  -2   1 209.243 8.17745   3
   0  -2   1 224.469 7.78531   4
   0  -2   1 208.231 8.24737   3
  -1   2  -1 1323.18 38.1303   3
  -1   2  -1 1319.19 37.1132   6
  -1   2  -1 1325.83 38.1811   3
  -1   2  -1 1281.36 36.8526   6
  -1   2  -1 1279.01 38.7179   4
   1  -2   1 1296.61 36.3251   6
   1  -2   1 1276.49 38.7212   4
   1  -2   1 1350.54 38.1785   3
   1  -2   1 1310.16 38.0047   3
  -2   2  -1 151.814 6.22940   3
  -2   2  -1 149.385 7.86328   4
  -2   2  -1 147.280 6.11480   3
   2  -2   1 148.416 5.96471   3
   2  -2   1 148.520 5.88095   3
  -3   2  -1 240.131 11.9108   4
  -3   2  -1 252.852 8.98780   3
  -3   2  -1 252.277 8.58552   3
   3  -2   1 257.714 8.31688   3
   3  -2   1 258.707 7.94353   3
  -4   2  -1 4.57913 0.95459   3
  -4   2  -1 5.59401 0.80230   3
  -4   2  -1 4.67622 2.29696   4
  -5   2  -1 250.191 14.0311   4
  -5   2  -1 231.661 12.1332   5
  -6   2  -1 26.3621 5.70642   4
  -6   2  -1 19.3006 3.88678   5
  -7   2  -1 62.9697 3.23719   6
  -7   2  -1 62.2488 6.44160   5
  -7   2  -1 63.7828 8.52306   4
  -7   2  -1 56.2791 3.72547   6
  -7  -1   1 4.45487 1.63856   5
  -7  -1   1 8.50826 1.98733   6
  -7  -1   1 7.66297 2.14381   6
  -6  -1   1 95.4272 5.39122   6
  -6  -1   1 84.0701 5.78999   5
  -6  -1   1 91.3051 4.84080   6
  -6  -1   1 94.5534 5.29578   5
  -6  -1   1 93.7067 5.23841   3
  -6  -1   1 95.5955 4.31464   3
   5   1  -1 165.122 6.23520   3
  -5  -1   1 165.295 7.40789   5
  -5  -1   1 158.521 8.15495   5
  -5  -1   1 172.507 7.18953   6
  -5  -1   1 170.330 6.61418   6
  -5  -1   1 174.130 6.84410   3
  -5  -1   1 172.981 7.75354   3
   4   1  -1 313.001 11.2473   3
   4   1  -1 316.173 10.4786   3
  -4  -1   1 314.792 10.7920   3
  -4  -1   1 304.129 10.0244   6
  -4  -1   1 309.503 10.5075   6
  -4  -1   1 307.871 11.0722   5
  -4  -1   1 320.608 11.6810   3
   3   1  -1 74.8354 4.15983   3
   3   1  -1 72.6419 3.60628   3
  -3  -1   1 75.7355 3.83451   3
  -3  -1   1 75.7909 4.16750   3
  -3  -1   1 75.0642 3.65657   5
  -3  -1   1 72.0444 3.34356   6
  -3  -1   1 79.5189 3.15482   6
   2   1  -1 107.803 4.94099   3
  -2  -1   1 111.337 4.33173   6
  -2  -1   1 111.935 4.00217   6
  -2  -1   1 112.304 4.76691   3
   1   1  -1 799.896 24.8539   3
   1   1  -1 857.258 24.0972   6
   1   1  -1 900.273 25.2672   3
   1   1  -1 864.800 24.4603   6
  -1  -1   1 863.498 24.7883   6
  -1  -1   1 867.828 24.3575   6
  -1  -1   1 863.293 25.0291   3
  -1  -1   1 848.741 25.0651   4
   0   1  -1 350.434 10.3010   6
   0   1  -1 347.434 10.3193   4
   0   1  -1 340.372 10.3794   6
   0   1  -1 341.156 10.6294   3
   0   1  -1 325.557 10.5808   3
   0  -1   1 319.285 10.3781   6
   0  -1   1 357.508 10.4389   6
   0  -1   1 318.105 10.5193   3
   0  -1   1 335.626 10.6072   3
   0  -1   1 335.954 10.2832   4
  -1   1  -1 395.628 11.7352   3
  -1   1  -1 390.839 12.7837   4
   1  -1   1 382.041 12.7507   4
   1  -1   1 374.858 11.6925   3
  -2   1  -1 0.96995 0.54422   3
  -2   1  -1 -0.1885 1.14206   4
  -2   1  -1 1.06021 0.47097   3
   2  -1   1 1.07343 0.31256   3
   2  -1   1 1.11138 0.35419   3
  -3   1  -1 704.182 20.1778   3
  -3   1  -1 722.170 24.7605   4
  -3   1  -1 717.263 19.8994   3
  -4   1  -1 146.726 9.21504   4
  -4   1  -1 156.780 8.29897   5
  -5   1  -1 359.588 15.0319   5
  -5   1  -1 333.600 16.6482   4
  -6   1  -1 107.426 9.47757   4
  -6   1  -1 105.394 7.47654   5
  -7   1  -1 3.30000 1.16099   6
  -7   1  -1 2.22945 4.12248   4
  -7   1  -1 6.86538 1.27337   6
  -7   1  -1 5.28207 2.38180   5
  -8   1  -1 125.039 11.9483   4
  -8   1  -1 134.494 6.42140   6
  -8   1  -1 134.553 9.07559   5
  -7   0   1 9.21999 4.04747   4
  -7   0   1 5.65572 1.97715   5
  -7   0   1 7.98395 2.98812   5
  -6   0   1 142.954 6.30175   6
  -6   0   1 146.092 9.01002   5
  -6   0   1 148.944 6.52212   6
  -5   0   1 31.8510 2.40402   3
  -5   0   1 30.9767 2.31146   6
  -5   0   1 28.0557 2.12451   6
  -5   0   1 25.7607 3.26288   5
  -5   0   1 31.5645 2.64854   3
   4   0  -1 2.58728 0.84857   3
   4   0  -1 2.61609 0.87951   3
  -4   0   1 1.78601 0.78607   3
  -4   0   1 3.22276 0.66358   6
  -4   0   1 2.18504 0.60881   6
   3   0  -1 44.0332 2.65289   3
   3   0  -1 46.7568 2.60163   3
  -3   0   1 44.1862 2.59594   3
  -3   0   1 51.4825 2.87057   3
   2   0  -1 73.1858 3.27034   3
   2   0  -1 77.0234 3.25292   3
  -2   0   1 78.9717 3.38422   3
  -2   0   1 66.7183 3.15176   3
  -1   0  -1 602.895 17.3593   4
  -1   0  -1 581.919 17.2924   5
   1   0   1 570.885 17.3074   5
  -2   0  -1 737.662 22.4680   5
  -3   0  -1 216.757 8.90038   5
  -4   0  -1 43.4230 3.76790   5
  -4   0  -1 47.9186 4.68254   4
  -5   0  -1 25.4926 4.27426   4
  -5   0  -1 27.4813 3.38485   5
  -6   0  -1 206.806 10.1781   5
  -6   0  -1 204.185 12.7574   4
  -7   0  -1 5.24197 2.94867   4
  -7   0  -1 2.46026 1.14033   6
  -7   0  -1 2.30708 1.03991   6
  -7   0  -1 2.85930 1.58997   5
  -8   0  -1 1.73609 2.01498   5
  -8   0  -1 -1.4646 3.38654   4
  -7   1   1 125.809 9.67905   5
  -7   1   1 140.258 8.62248   5
  -7   1   1 149.529 12.4651   4
  -6   1   1 2.12423 1.01076   6
  -6   1   1 4.00839 2.21507   5
  -6   1   1 0.00067 2.21877   4
  -6   1   1 0.66762 0.94664   6
  -6   1   1 -0.0312 1.55848   5
  -5   1   1 159.653 6.28783   6
  -5   1   1 163.308 6.02701   6
  -5   1   1 164.482 6.65247   3
   4  -1  -1 2.23772 0.70858   3
   4  -1  -1 0.70228 0.72928   3
  -4   1   1 1.84532 0.44593   6
  -4   1   1 1.83798 0.51769   6
  -4   1   1 0.16156 0.67194   3
  -4   1   1 1.54097 0.82349   3
   3  -1  -1 100.767 4.52312   3
   3  -1  -1 98.4813 4.11616   3
  -3   1   1 98.1092 4.52202   3
  -3   1   1 96.0522 4.20571   3
   2  -1  -1 713.877 21.2139   3
   2  -1  -1 699.697 20.6790   3
  -2   1   1 728.524 21.1452   3
  -2   1   1 698.033 20.8520   3
   1  -1  -1 4564.91 128.152   2
  -1   1   1 4360.62 128.635   2
   0  -1  -1 366.935 11.3599   3
   0  -1  -1 372.727 10.9827   6
   0  -1  -1 313.332 13.0399   3
   0   1   1 383.746 11.1371   6
   0   1   1 385.166 11.3990   5
   0   1   1 364.788 11.4653   3
  -1  -1  -1 6575.26 185.573   2
   1   1   1 6579.51 185.809   2
  -2  -1  -1 325.474 10.3604   3
  -2  -1  -1 326.327 10.4825   5
  -2  -1  -1 328.017 10.5395   3
   2   1   1 325.238 10.2982   3
  -3  -1  -1 0.63483 0.53157   3
  -3  -1  -1 0.95929 0.72609   5
  -3  -1  -1 2.57589 0.81312   3
   3   1   1 1.18183 0.55508   3
   3   1   1 1.94703 0.47421   3
  -4  -1  -1 33.0187 2.81642   5
  -4  -1  -1 29.5320 2.11441   3
  -4  -1  -1 33.5994 1.83694   3
  -5  -1  -1 4.38274 1.54244   5
  -6  -1  -1 102.508 4.03694   6
  -6  -1  -1 102.750 6.13490   5
  -6  -1  -1 100.704 8.55367   4
  -6  -1  -1 106.576 4.43970   6
  -7  -1  -1 1.67666 2.51508   4
  -7  -1  -1 1.64356 2.32224   5
  -7  -1  -1 -1.4419 1.16243   6
  -7  -1  -1 -0.5636 1.48775   5
  -7  -1  -1 2.84766 1.12670   6
  -8  -1  -1 53.7430 5.31996   5
  -8  -1  -1 49.5943 8.41178   4
  -8  -1  -1 47.1001 4.26699   6
  -7   2   1 3.52669 2.62267   5
  -7   2   1 -0.3583 3.05821   5
  -7   2   1 2.76484 1.51561   6
  -7   2   1 5.53264 3.63609   4
  -6   2   1 12.5230 4.30572   4
  -6   2   1 13.1860 2.39505   6
  -6   2   1 13.6174 3.15833   5
  -6   2   1 13.0943 1.83970   6
  -6   2   1 15.8697 4.00445   5
  -5   2   1 477.206 15.7925   6
  -5   2   1 496.372 14.9816   6
  -5   2   1 476.660 16.1614   3
  -5   2   1 493.245 15.4458   3
  -5   2   1 481.608 22.1954   4
   4  -2  -1 44.8462 3.10071   3
   4  -2  -1 48.0331 2.66390   3
  -4   2   1 45.9308 3.42152   3
  -4   2   1 44.3291 2.28498   6
  -4   2   1 48.7221 2.76812   6
  -4   2   1 45.8056 2.90234   3
  -4   2   1 55.5974 5.80073   4
   3  -2  -1 372.221 12.5474   3
   3  -2  -1 417.263 13.7829   3
  -3   2   1 397.097 11.7757   6
  -3   2   1 394.618 12.3383   6
  -3   2   1 397.359 13.0381   3
  -3   2   1 402.602 13.7990   3
   2  -2  -1 564.197 17.3837   3
  -2   2   1 565.380 17.7822   3
  -2   2   1 559.143 16.2931   6
  -2   2   1 553.595 18.0610   3
  -2   2   1 565.992 17.0229   6
   1  -2  -1 1986.13 54.7080   6
   1  -2  -1 1920.86 55.5856   3
   1  -2  -1 2004.01 56.0794   3
  -1   2   1 1956.09 55.9369   3
  -1   2   1 2004.05 55.8654   3
  -1   2   1 1940.24 56.6530   4
  -1   2   1 1895.99 55.1734   6
   0  -2  -1 108.853 4.75666   6
   0  -2  -1 105.584 5.12474   5
   0  -2  -1 99.3237 5.06235   3
   0  -2  -1 111.088 4.90738   6
   0  -2  -1 118.131 5.45743   3
   0  -2  -1 113.988 4.72146   4
   0   2   1 110.081 5.12310   5
   0   2   1 110.604 4.68957   4
   0   2   1 111.656 4.85391   6
   0   2   1 114.183 5.34281   3
   0   2   1 105.167 4.79983   6
   0   2   1 119.146 5.46210   3
  -1  -2  -1 133.516 5.47046   6
  -1  -2  -1 137.005 5.26151   5
  -1  -2  -1 134.049 5.50247   6
  -1  -2  -1 149.243 6.37918   3
  -1  -2  -1 132.116 6.07113   3
  -1  -2  -1 133.744 4.53129   4
   1   2   1 132.068 5.13166   6
   1   2   1 133.995 6.10608   3
   1   2   1 139.675 4.47835   4
   1   2   1 137.795 5.04503   5
   1   2   1 137.976 5.14566   6
   1   2   1 140.309 6.20643   3
  -2  -2  -1 84.8576 3.47407   6
  -2  -2  -1 87.2532 4.62739   3
  -2  -2  -1 80.9514 3.57038   6
  -2  -2  -1 84.7038 3.75029   4
  -2  -2  -1 80.5742 3.48348   5
  -2  -2  -1 81.5672 4.59752   3
   2   2   1 88.5968 4.64954   3
   2   2   1 82.4617 3.53979   5
  -3  -2  -1 7.95142 1.65785   3
  -3  -2  -1 8.63804 1.19239   5
  -3  -2  -1 8.30734 1.56391   3
  -3  -2  -1 7.58661 0.83316   6
  -3  -2  -1 7.95527 0.92804   6
   3   2   1 8.07410 1.30305   3
  -4  -2  -1 78.3416 3.40019   6
  -4  -2  -1 80.1166 4.68927   3
  -4  -2  -1 87.5942 4.19396   3
  -4  -2  -1 77.6616 3.12578   6
  -4  -2  -1 83.9909 4.24479   5
   4   2   1 82.8617 4.14626   3
   4   2   1 82.3383 3.61796   3
  -5  -2  -1 1557.80 44.5722   3
  -5  -2  -1 1542.87 44.6635   5
  -5  -2  -1 1534.51 43.4778   3
  -5  -2  -1 1492.46 43.0685   6
  -5  -2  -1 1522.04 43.8129   6
  -6  -2  -1 140.747 9.86662   4
  -6  -2  -1 164.571 9.69643   4
  -6  -2  -1 163.912 7.23104   6
  -6  -2  -1 157.139 7.16562   5
  -6  -2  -1 148.612 6.24775   6
  -7  -2  -1 15.2977 3.84709   4
  -7  -2  -1 13.2277 2.42259   5
  -7  -2  -1 12.3924 3.67140   4
  -7  -2  -1 15.4505 2.42495   6
  -8  -2  -1 90.8192 9.64608   4
  -7   3   1 89.7010 6.16683   6
  -7   3   1 86.4717 5.10237   6
  -7   3   1 116.330 11.3975   4
  -7   3   1 85.8581 8.11357   5
  -6   3   1 0.35579 0.94020   3
  -6   3   1 1.08596 1.33651   6
  -6   3   1 -0.6410 2.29314   5
  -6   3   1 2.12922 1.02097   6
  -6   3   1 0.63172 3.31486   4
   5  -3  -1 1368.12 38.6919   3
  -5   3   1 1406.58 48.7882   4
  -5   3   1 1360.07 41.4713   3
  -5   3   1 1378.89 41.0913   6
  -5   3   1 1388.90 40.0639   3
  -5   3   1 1360.95 39.5754   6
   4  -3  -1 325.432 12.3971   3
   4  -3  -1 340.216 11.3114   3
  -4   3   1 332.501 13.0065   3
  -4   3   1 323.758 11.8858   6
  -4   3   1 340.906 16.7921   4
  -4   3   1 331.669 11.8501   3
  -4   3   1 340.495 10.8974   6
   3  -3  -1 321.427 12.3303   3
   3  -3  -1 308.361 11.1059   3
  -3   3   1 312.136 10.2760   6
  -3   3   1 322.637 14.9445   4
  -3   3   1 320.678 11.6855   3
  -3   3   1 313.053 11.2575   6
   2  -3  -1 36.1666 3.40264   3
   2  -3  -1 34.7120 3.32230   3
  -2   3   1 36.3685 3.39254   3
  -2   3   1 32.1802 3.90347   4
  -2   3   1 33.1341 2.93876   3
  -2   3   1 33.3548 2.37061   6
  -2   3   1 32.4043 2.74698   6
   1  -3  -1 2323.02 67.0860   3
   1  -3  -1 2346.60 65.9083   6
   1  -3  -1 2275.38 67.4414   3
  -1   3   1 2275.10 66.4288   6
  -1   3   1 2372.13 67.8144   4
  -1   3   1 2338.50 67.3084   3
  -1   3   1 2400.83 67.6330   3
   0  -3  -1 1728.82 50.2741   6
   0  -3  -1 1799.42 50.6769   6
   0  -3  -1 1745.80 51.3712   3
   0  -3  -1 1659.88 50.0786   4
   0  -3  -1 1793.04 51.6860   3
   0   3   1 1781.67 51.5171   3
   0   3   1 1792.15 50.6316   6
   0   3   1 1783.39 51.6359   3
   0   3   1 1678.43 50.4381   6
   0   3   1 1703.24 50.9338   5
   0   3   1 1714.12 50.1471   4
  -1  -3  -1 9417.80 270.009   2
   1   3   1 8809.51 267.006   2
  -2  -3  -1 654.292 21.0684   3
  -2  -3  -1 612.594 18.7706   5
  -2  -3  -1 590.114 19.6456   6
  -2  -3  -1 593.159 19.4063   6
  -2  -3  -1 612.981 18.2544   4
  -2  -3  -1 642.082 21.0865   3
   2   3   1 610.808 18.2129   5
   2   3   1 598.254 20.5218   3
   2   3   1 612.159 17.6639   6
   2   3   1 610.696 20.7973   3
   2   3   1 619.686 17.7800   6
  -3  -3  -1 107.896 4.50307   5
  -3  -3  -1 104.212 6.16541   3
  -3  -3  -1 107.597 6.05515   3
  -3  -3  -1 103.980 4.92307   6
  -3  -3  -1 101.022 5.24714   6
  -3  -3  -1 110.645 5.05451   4
   3   3   1 94.0564 5.83282   3
   3   3   1 105.109 4.50552   5
  -4  -3  -1 846.500 27.5284   4
  -4  -3  -1 857.814 27.4213   3
  -4  -3  -1 852.006 26.2593   6
  -4  -3  -1 860.732 28.4370   3
  -4  -3  -1 883.510 27.1109   6
  -4  -3  -1 892.497 25.8265   5
   4   3   1 888.873 27.8456   3
   4   3   1 900.057 26.8595   3
  -5  -3  -1 38.6320 3.95613   4
  -5  -3  -1 34.6790 2.99964   3
  -5  -3  -1 35.8125 3.28338   6
  -5  -3  -1 36.3171 2.56925   5
  -5  -3  -1 35.4521 3.38863   3
  -5  -3  -1 33.0318 2.85198   6
   5   3   1 41.0030 3.05982   3
   5   3   1 33.6679 2.44941   3
  -6  -3  -1 12.8353 2.24400   6
  -6  -3  -1 11.7272 2.55438   6
  -6  -3  -1 12.5471 1.72342   5
  -6  -3  -1 11.0628 1.67268   3
  -6  -3  -1 9.89700 2.58599   4
  -6  -3  -1 8.71866 1.91950   3
  -7  -3  -1 66.1082 5.98565   4
  -7  -3  -1 45.3579 4.46158   6
  -7  -3  -1 56.5751 5.17117   6
  -7  -3  -1 55.1697 6.51295   4
  -7   4   1 69.5074 9.32261   4
  -7   4   1 75.8503 8.04304   5
  -7   4   1 63.9620 4.94627   6
  -7   4   1 79.6206 6.22032   6
  -6   4   1 3.05030 1.65205   3
  -6   4   1 2.21164 1.10847   3
  -6   4   1 5.79453 1.97215   6
  -6   4   1 4.42540 1.61755   6
  -6   4   1 6.37485 3.78155   4
   5  -4  -1 823.509 24.7372   3
   5  -4  -1 827.248 25.9259   3
  -5   4   1 813.697 32.6766   5
  -5   4   1 833.565 25.5366   6
  -5   4   1 823.947 27.1096   6
  -5   4   1 875.474 34.2747   4
  -5   4   1 797.108 27.4321   3
  -5   4   1 820.984 25.7922   3
   4  -4  -1 95.2088 6.10464   3
   4  -4  -1 105.629 5.35541   3
  -4   4   1 104.122 5.96088   6
  -4   4   1 103.281 6.69382   3
  -4   4   1 109.809 5.23797   6
  -4   4   1 106.151 5.88085   3
  -4   4   1 111.714 9.16431   4
   3  -4  -1 111.853 5.95946   3
  -3   4   1 112.778 6.37526   3
  -3   4   1 102.835 8.10964   4
  -3   4   1 114.220 6.12215   6
  -3   4   1 110.995 6.99081   3
   2  -4  -1 208.703 7.01543   6
   2  -4  -1 208.738 6.67842   6
   2  -4  -1 214.021 10.1275   3
   2  -4  -1 199.038 9.34730   3
  -2   4   1 218.785 10.3098   3
  -2   4   1 221.163 9.92075   3
  -2   4   1 198.800 9.02234   6
  -2   4   1 218.159 11.3055   4
  -2   4   1 196.973 8.48715   6
   1  -4  -1 27.5087 3.15420   3
   1  -4  -1 25.0604 3.30083   3
   1  -4  -1 22.7729 2.29069   6
   1  -4  -1 22.9010 3.34571   4
   1  -4  -1 22.0922 2.60202   6
  -1   4   1 20.4958 3.05317   4
  -1   4   1 21.0644 3.05471   3
  -1   4   1 23.5455 2.71716   6
  -1   4   1 23.7092 3.31674   3
  -1   4   1 29.1733 3.12926   6
   0  -4  -1 5926.29 184.578   2
   0   4   1 5782.29 184.628   2
  -1  -4  -1 287.609 10.1214   4
  -1  -4  -1 270.038 12.0837   3
  -1  -4  -1 272.793 11.2494   6
  -1  -4  -1 284.234 12.3277   3
  -1  -4  -1 266.646 10.8275   5
  -1  -4  -1 265.443 11.2181   6
   1   4   1 281.912 10.6753   5
   1   4   1 281.063 12.1670   3
   1   4   1 267.706 10.8512   6
   1   4   1 261.547 10.7765   6
   1   4   1 269.592 12.0472   3
   1   4   1 277.421 9.61778   4
  -2  -4  -1 68.4211 4.13073   5
  -2  -4  -1 64.1257 5.35776   3
  -2  -4  -1 71.1638 3.65412   4
  -2  -4  -1 63.2015 4.58556   6
  -2  -4  -1 64.6085 5.21471   3
  -2  -4  -1 70.4375 4.94994   6
   2   4   1 76.1571 4.04993   6
   2   4   1 72.2146 5.43760   3
   2   4   1 68.9190 3.77302   6
   2   4   1 75.7358 3.72693   4
   2   4   1 69.0894 3.59504   5
   2   4   1 65.4361 5.17133   3
  -3  -4  -1 5.67769 1.55184   6
  -3  -4  -1 1.69106 1.45384   3
  -3  -4  -1 3.96155 1.62589   6
  -3  -4  -1 5.83540 2.05930   3
  -3  -4  -1 1.80911 0.81869   5
  -3  -4  -1 3.28985 0.92707   4
   3   4   1 2.75700 0.78509   5
   3   4   1 -0.1771 1.35345   3
   3   4   1 1.35712 1.18743   3
  -4  -4  -1 251.175 11.1832   3
  -4  -4  -1 243.147 10.2505   6
  -4  -4  -1 242.764 10.7946   6
  -4  -4  -1 235.684 12.8395   3
  -4  -4  -1 250.976 8.71516   5
  -4  -4  -1 232.545 9.62427   4
   4   4   1 253.665 11.4336   3
   4   4   1 252.200 10.5410   3
  -5  -4  -1 101.210 6.05205   4
  -5  -4  -1 101.041 4.29368   5
  -5  -4  -1 115.036 6.95224   6
  -5  -4  -1 98.3299 6.03324   3
  -5  -4  -1 110.425 7.12307   3
   5   4   1 93.6697 5.41779   3
  -6  -4  -1 12.3111 2.69792   4
  -6  -4  -1 13.5353 2.27672   3
  -6  -4  -1 20.9329 3.15786   6
  -6  -4  -1 9.54700 2.35615   3
  -6  -4  -1 13.3504 3.06045   6
   6   4   1 9.19473 1.72581   3
   6   4   1 10.1987 1.80418   3
  -7  -4  -1 25.4184 4.64979   4
  -7  -4  -1 22.0254 2.40832   3
  -7  -4  -1 29.4545 4.45262   6
  -7  -4  -1 26.1737 2.57565   3
  -7  -4  -1 19.7443 3.55631   6
  -7   5   1 155.721 14.5008   4
  -7   5   1 146.220 11.3510   6
  -6   5   1 0.68343 2.17706   6
  -6   5   1 7.28290 3.80774   4
  -6   5   1 5.50856 2.13457   3
   5  -5  -1 70.5529 4.33305   3
   5  -5  -1 72.5911 5.28339   3
  -5   5   1 70.3265 7.52836   5
  -5   5   1 65.7093 4.71202   3
  -5   5   1 71.9582 5.97131   3
  -5   5   1 62.0861 5.36446   6
  -5   5   1 71.3896 8.46932   4
   4  -5  -1 7.53075 2.49186   3
   4  -5  -1 14.4797 2.30490   3
  -4   5   1 12.7645 2.97483   3
  -4   5   1 10.7216 2.33183   6
  -4   5   1 9.19135 3.71611   4
   3  -5  -1 57.8736 5.23521   3
   3  -5  -1 50.6126 4.42789   3
  -3   5   1 53.2597 4.77310   3
  -3   5   1 54.0617 4.24473   6
  -3   5   1 47.8262 4.95908   3
  -3   5   1 60.0775 6.38680   4
   2  -5  -1 353.686 12.1325   6
   2  -5  -1 356.712 11.5060   6
   2  -5  -1 352.688 14.6828   3
   2  -5  -1 365.918 15.5460   3
  -2   5   1 365.743 15.1784   3
  -2   5   1 356.957 15.5642   3
  -2   5   1 354.988 16.1240   4
  -2   5   1 341.398 13.7689   6
   1  -5  -1 2580.28 77.0238   3
   1  -5  -1 2751.46 74.8550   6
   1  -5  -1 2573.37 76.4070   3
   1  -5  -1 2630.83 76.3809   4
  -1   5   1 2575.17 77.0500   3
  -1   5   1 2566.78 75.4682   6
  -1   5   1 2429.90 76.9156   5
  -1   5   1 2701.10 76.6487   4
  -1   5   1 2512.38 76.5522   3
  -1   5   1 2480.20 75.1246   6
   0  -5  -1 44.0899 4.08581   4
   0  -5  -1 42.6518 4.03361   6
   0  -5  -1 44.3917 4.19856   6
   0  -5  -1 38.9995 4.53149   3
   0  -5  -1 38.4364 4.36642   3
   0   5   1 47.4932 4.95574   3
   0   5   1 35.3750 3.78642   6
   0   5   1 36.7519 4.16344   5
   0   5   1 39.0692 4.09207   6
   0   5   1 35.9621 3.59020   4
   0   5   1 38.2241 4.41702   3
  -1  -5  -1 1984.28 62.1048   6
  -1  -5  -1 2184.82 64.2248   3
  -1  -5  -1 2153.34 60.8584   4
  -1  -5  -1 1996.70 62.3384   6
  -1  -5  -1 2108.29 64.0835   3
   1   5   1 2149.34 60.1966   4
   1   5   1 2098.20 62.0241   6
   1   5   1 2190.24 64.2508   3
   1   5   1 2057.95 63.7968   3
   1   5   1 2013.41 63.2268   6
   1   5   1 2137.75 61.6751   5
  -2  -5  -1 403.418 17.5483   3
  -2  -5  -1 438.991 16.8570   6
  -2  -5  -1 414.392 16.4940   6
  -2  -5  -1 446.019 17.9602   3
  -2  -5  -1 427.429 15.4397   5
  -2  -5  -1 423.033 14.5243   4
   2   5   1 443.591 17.9707   3
   2   5   1 420.744 15.0358   6
   2   5   1 444.590 14.1758   4
   2   5   1 420.639 15.2785   6
   2   5   1 431.327 14.5868   5
   2   5   1 419.510 17.4769   3
  -3  -5  -1 590.202 22.0248   3
  -3  -5  -1 538.264 17.9748   5
  -3  -5  -1 533.663 17.7110   4
  -3  -5  -1 556.781 21.2708   3
  -3  -5  -1 554.121 20.1331   6
   3   5   1 539.498 16.9105   5
   3   5   1 550.254 16.2752   6
   3   5   1 542.672 20.7491   3
   3   5   1 545.133 16.1176   6
   3   5   1 549.372 21.3737   3
  -4  -5  -1 5.76031 2.07238   6
  -4  -5  -1 3.68691 1.01509   5
  -4  -5  -1 0.05544 0.84998   4
  -4  -5  -1 -0.9388 1.37902   3
  -4  -5  -1 0.85345 1.49692   6
  -4  -5  -1 2.52126 2.02797   3
   4   5   1 2.03054 2.04632   3
  -5  -5  -1 372.903 18.3619   3
  -5  -5  -1 399.127 16.2712   3
  -5  -5  -1 412.623 16.4472   6
  -5  -5  -1 397.481 14.7134   4
  -5  -5  -1 416.830 17.0658   6
   5   5   1 402.220 16.7747   3
   5   5   1 410.013 15.5648   3
  -6  -5  -1 -0.9542 2.36622   6
  -6  -5  -1 2.76035 2.17757   3
  -6  -5  -1 6.28147 1.91352   4
  -6  -5  -1 9.12181 2.74277   6
   6   5   1 7.13390 1.76166   3
  -7  -5  -1 148.594 7.17018   3
  -7  -5  -1 139.970 8.11809   3
  -7  -5  -1 151.940 9.99227   6
  -7  -5  -1 135.063 9.41412   4
  -7   6   1 3.28055 1.22799   3
  -7   6   1 3.17034 1.44393   3
  -7   6   1 3.25922 3.73525   4
  -7   6   1 2.76781 2.46112   6
   6  -6  -1 89.9764 5.18778   3
  -6   6   1 85.8398 7.39357   6
  -6   6   1 94.7908 7.06386   3
  -6   6   1 109.252 7.23496   6
  -6   6   1 74.4167 9.80258   4
  -6   6   1 90.7705 5.81739   3
   5  -6  -1 11.6341 2.82579   3
  -5   6   1 8.56378 2.44294   6
  -5   6   1 3.12551 3.17640   4
  -5   6   1 8.53298 2.46009   6
  -5   6   1 9.16096 2.24339   3
  -5   6   1 11.7176 3.08785   3
   4  -6  -1 192.659 9.78405   3
  -4   6   1 211.298 11.8281   3
  -4   6   1 212.752 10.7204   3
  -4   6   1 203.842 10.2679   6
  -4   6   1 187.702 13.0178   5
  -4   6   1 213.343 14.2223   4
  -4   6   1 199.279 10.6910   6
   3  -6  -1 35.2907 4.02101   3
   3  -6  -1 34.3373 4.31801   3
  -3   6   1 40.5698 5.93668   4
  -3   6   1 36.6637 4.75593   3
  -3   6   1 36.6791 4.13956   6
  -3   6   1 31.1713 4.05449   6
  -3   6   1 33.6458 4.32620   3
   2  -6  -1 54.2718 3.85915   6
   2  -6  -1 61.6604 5.61230   3
   2  -6  -1 53.5348 3.44286   6
   2  -6  -1 47.3197 5.16845   3
  -2   6   1 50.4579 5.36577   3
  -2   6   1 56.7724 5.68938   3
  -2   6   1 56.3015 5.89544   4
  -2   6   1 45.6762 5.58752   5
  -2   6   1 55.9156 5.11640   6
  -2   6   1 49.8074 4.91592   6
   1  -6  -1 64.8362 5.77116   4
   1  -6  -1 76.1108 6.26199   3
   1  -6  -1 63.2867 6.09570   3
   1  -6  -1 70.2010 4.84593   6
   1  -6  -1 73.6522 5.39723   6
  -1   6   1 70.8027 6.27436   3
  -1   6   1 60.8285 6.35981   5
  -1   6   1 73.2136 5.79359   6
  -1   6   1 74.1688 6.09671   6
  -1   6   1 73.0414 6.27593   4
  -1   6   1 64.4901 6.17685   3
   0  -6  -1 31.0569 3.64887   4
   0  -6  -1 26.4342 4.01318   3
   0  -6  -1 33.8408 3.72862   6
   0  -6  -1 33.8651 4.63260   3
   0   6   1 25.5085 4.19773   3
   0   6   1 30.1890 4.33919   5
   0   6   1 31.5765 4.13317   6
   0   6   1 37.2281 3.86558   4
   0   6   1 31.9172 4.60708   6
   0   6   1 37.7588 5.34325   3
  -1  -6  -1 923.909 31.2444   6
  -1  -6  -1 908.956 30.8921   6
  -1  -6  -1 899.705 29.4204   4
  -1  -6  -1 918.633 32.6581   3
   1   6   1 878.051 30.4288   6
   1   6   1 904.979 32.5770   3
   1   6   1 926.956 31.9863   5
   1   6   1 964.024 32.9691   3
   1   6   1 871.376 31.9360   6
   1   6   1 931.282 28.8126   4
  -2  -6  -1 0.85767 1.57301   3
  -2  -6  -1 0.96170 1.85376   6
  -2  -6  -1 0.74579 1.01545   4
  -2  -6  -1 1.02903 1.60889   3
  -2  -6  -1 0.62333 1.36050   6
   2   6   1 1.01197 1.59942   3
   2   6   1 1.13496 1.89066   3
   2   6   1 2.71591 1.41878   6
   2   6   1 1.63718 1.14098   5
   2   6   1 1.15439 1.13674   6
   2   6   1 1.02110 0.84012   4
  -3  -6  -1 6.62914 2.33865   6
  -3  -6  -1 7.02351 2.68321   6
  -3  -6  -1 6.29147 2.81247   3
  -3  -6  -1 10.4093 1.91552   4
  -3  -6  -1 12.3766 3.26307   3
   3   6   1 7.87503 1.68463   6
   3   6   1 8.33939 1.53779   6
   3   6   1 10.0660 2.84078   3
   3   6   1 6.33532 1.67561   4
   3   6   1 12.0665 2.93420   3
   3   6   1 9.80830 1.50775   5
  -4  -6  -1 11.7983 3.72051   3
  -4  -6  -1 24.6287 3.77704   3
  -4  -6  -1 14.4185 2.21661   4
  -4  -6  -1 14.8279 3.36835   6
  -4  -6  -1 10.5834 2.99301   6
   4   6   1 11.0228 1.41890   5
   4   6   1 16.2785 3.41547   3
   4   6   1 16.1528 3.71723   3
  -5  -6  -1 257.854 13.0920   6
  -5  -6  -1 262.357 13.1302   3
  -5  -6  -1 265.971 13.6167   6
  -5  -6  -1 249.395 13.8705   3
  -5  -6  -1 256.072 10.6965   4
  -6  -6  -1 34.6366 4.30388   3
  -6  -6  -1 24.8093 4.85146   3
  -6  -6  -1 33.0375 3.64779   4
  -6  -6  -1 34.2440 5.11614   6
   6   6   1 30.9807 3.79457   3
  -7  -6  -1 54.8969 4.88250   3
  -7  -6  -1 56.3566 5.70974   3
  -7  -6  -1 48.6147 4.73708   4
  -7  -6  -1 51.7912 6.71827   6
  -6   7   1 134.092 12.8352   4
  -6   7   1 115.069 9.48792   6
  -6   7   1 118.890 7.43074   3
  -6   7   1 135.025 9.05590   3
  -6   7   1 132.942 9.01307   6
   5  -7  -1 75.2628 6.53777   3
  -5   7   1 74.6110 6.66601   6
  -5   7   1 56.7493 6.15179   3
  -5   7   1 69.0376 8.87044   4
  -5   7   1 71.5230 7.12845   3
  -5   7   1 62.0930 6.41578   6
   4  -7  -1 62.4081 6.30074   3
  -4   7   1 63.2081 6.09184   6
  -4   7   1 53.6539 5.67677   3
  -4   7   1 65.7125 6.01736   6
  -4   7   1 56.4174 6.38663   3
  -4   7   1 52.1702 7.29482   4
   3  -7  -1 357.171 16.8447   3
   3  -7  -1 356.020 15.7766   3
  -3   7   1 319.557 17.5808   4
  -3   7   1 296.333 17.3889   5
  -3   7   1 356.205 15.6345   6
  -3   7   1 328.653 15.4408   6
  -3   7   1 334.385 16.0299   3
  -3   7   1 341.344 16.9071   3
   2  -7  -1 23.7893 3.85061   3
   2  -7  -1 34.2260 4.78419   3
   2  -7  -1 30.8340 3.00979   6
   2  -7  -1 26.8200 3.13765   6
  -2   7   1 28.1775 4.72693   4
  -2   7   1 21.3669 4.62995   3
  -2   7   1 27.0242 4.34163   6
  -2   7   1 29.2214 4.34006   6
  -2   7   1 23.7867 4.37712   3
  -2   7   1 27.6313 5.32011   5
   1  -7  -1 58.1068 5.16725   6
   1  -7  -1 55.7387 4.67170   6
   1  -7  -1 60.0022 5.85003   4
   1  -7  -1 58.0656 5.95535   3
   1  -7  -1 53.1458 6.06944   3
  -1   7   1 57.3036 5.69089   6
  -1   7   1 54.5441 6.20817   3
  -1   7   1 59.2793 6.05724   4
  -1   7   1 58.1760 5.99654   6
  -1   7   1 61.1595 6.43293   5
   0  -7  -1 28.7268 4.68173   3
   0  -7  -1 34.5510 4.59723   6
   0  -7  -1 24.3972 3.65504   4
   0  -7  -1 24.3697 4.29669   3
   0  -7  -1 30.3977 4.16782   6
   0   7   1 33.5254 4.23003   6
   0   7   1 30.2306 4.87701   3
   0   7   1 29.6308 4.33277   6
   0   7   1 40.5018 5.00606   5
   0   7   1 30.3058 5.12416   3
  -1  -7  -1 3.89572 2.17794   3
  -1  -7  -1 3.41896 2.23256   3
  -1  -7  -1 1.32078 1.87292   6
  -1  -7  -1 4.07142 1.47721   4
  -1  -7  -1 1.58891 1.78960   6
   1   7   1 4.75555 1.68631   4
   1   7   1 1.78334 1.88041   6
   1   7   1 2.26720 1.96235   3
   1   7   1 0.78354 2.07176   3
   1   7   1 1.81027 1.89163   5
   1   7   1 2.27866 1.64169   6
  -2  -7  -1 319.720 15.0418   6
  -2  -7  -1 292.978 12.5893   4
  -2  -7  -1 309.979 15.9733   3
  -2  -7  -1 300.885 14.5084   6
   2   7   1 309.985 11.7032   4
   2   7   1 315.877 13.5421   6
   2   7   1 313.886 15.8599   3
   2   7   1 285.467 15.4866   3
   2   7   1 301.133 13.5550   6
  -3  -7  -1 471.348 21.6390   3
  -3  -7  -1 481.435 21.4278   3
  -3  -7  -1 476.137 17.3009   4
  -3  -7  -1 484.992 20.3609   6
  -3  -7  -1 505.207 20.8582   6
   3   7   1 487.193 17.0512   4
   3   7   1 486.673 21.0932   3
   3   7   1 464.597 17.1906   6
   3   7   1 463.839 21.2647   3
   3   7   1 476.747 16.8109   6
   3   7   1 515.160 16.5727   5
  -4  -7  -1 74.3204 7.42445   3
  -4  -7  -1 73.1967 6.99788   6
  -4  -7  -1 90.3949 7.77393   6
  -4  -7  -1 70.2166 7.59217   3
   4   7   1 70.3779 3.74728   5
   4   7   1 76.0116 6.86770   3
  -5  -7  -1 216.627 12.3475   6
  -5  -7  -1 186.792 11.5388   3
  -5  -7  -1 174.706 12.1357   3
  -5  -7  -1 192.402 8.96885   4
  -5  -7  -1 181.630 11.3094   6
   5   7   1 179.480 10.7224   3
  -6  -7  -1 0.79290 1.63669   4
  -6  -7  -1 -1.8304 2.50280   6
  -6  -7  -1 2.69482 2.34466   3
  -6  -7  -1 -0.8768 2.30601   3
   6   7   1 2.25526 2.21960   3
  -7  -7  -1 1.34359 1.90983   3
  -7  -7  -1 2.59304 3.15476   6
  -7  -7  -1 3.34589 2.64471   3
   6  -8  -1 -0.9349 3.53873   3
  -6   8   1 1.54196 1.93075   3
  -6   8   1 -0.8546 3.26792   4
  -6   8   1 -0.5380 2.32864   3
   5  -8  -1 32.3890 4.91137   3
  -5   8   1 26.6119 4.81190   6
  -5   8   1 33.5423 5.34214   6
  -5   8   1 30.9373 7.13533   4
  -5   8   1 31.4118 5.61952   3
  -5   8   1 25.1343 4.27859   3
   4  -8  -1 132.948 10.1481   3
  -4   8   1 153.473 12.4196   4
  -4   8   1 131.480 9.42371   3
  -4   8   1 118.118 9.30182   6
  -4   8   1 150.715 12.7004   3
  -4   8   1 135.760 9.77937   6
   3  -8  -1 123.984 9.63264   3
   3  -8  -1 112.585 4.48571   6
   3  -8  -1 113.736 4.68685   6
  -3   8   1 130.792 9.33883   6
  -3   8   1 109.870 9.54052   6
  -3   8   1 101.014 9.92053   4
  -3   8   1 96.5895 8.31131   3
  -3   8   1 127.459 10.1233   3
   2  -8  -1 15.9201 2.71181   6
   2  -8  -1 2.94825 2.64323   3
   2  -8  -1 8.70145 2.93279   3
  -2   8   1 14.9758 3.96526   6
  -2   8   1 9.06790 3.10215   6
  -2   8   1 7.58279 3.29590   3
  -2   8   1 20.4248 4.79281   5
  -2   8   1 7.72716 3.18400   3
  -2   8   1 11.1153 3.49771   4
   1  -8  -1 412.172 19.9693   3
   1  -8  -1 406.234 16.6145   6
   1  -8  -1 395.463 19.1636   3
   1  -8  -1 430.156 17.5533   6
   1  -8  -1 394.702 18.4270   4
  -1   8   1 395.131 19.4108   3
  -1   8   1 445.442 20.6311   3
  -1   8   1 435.937 19.0043   6
  -1   8   1 385.564 19.3050   5
  -1   8   1 379.484 17.9937   6
  -1   8   1 411.334 18.6091   4
   0  -8  -1 162.544 11.2819   3
   0  -8  -1 161.640 9.96709   4
   0  -8  -1 161.226 10.1922   6
   0  -8  -1 180.854 12.1894   3
   0  -8  -1 152.495 9.43276   6
   0   8   1 142.207 9.69140   6
   0   8   1 174.769 10.9463   5
   0   8   1 143.175 10.7259   3
   0   8   1 173.793 9.79778   4
   0   8   1 147.668 10.2894   6
   0   8   1 161.271 11.4552   3
  -1  -8  -1 588.104 23.1854   6
  -1  -8  -1 561.118 21.6469   4
  -1  -8  -1 572.906 25.1449   3
  -1  -8  -1 602.132 23.7063   6
  -1  -8  -1 531.125 24.4502   3
   1   8   1 553.132 24.6828   3
   1   8   1 556.417 24.7936   3
   1   8   1 594.383 23.0884   6
   1   8   1 561.030 22.4539   5
   1   8   1 566.420 20.8751   4
   1   8   1 605.929 23.2657   6
  -2  -8  -1 61.9055 7.19469   3
  -2  -8  -1 73.0075 7.72570   3
  -2  -8  -1 66.7606 6.71038   6
  -2  -8  -1 61.8899 5.28502   4
   2   8   1 68.1793 7.33595   3
   2   8   1 49.7874 7.91217   3
   2   8   1 67.2800 6.12804   6
   2   8   1 69.1326 5.60980   5
   2   8   1 65.1834 5.80897   6
   2   8   1 68.1058 4.75874   4
  -3  -8  -1 21.2063 4.85903   3
  -3  -8  -1 22.6709 3.11149   4
  -3  -8  -1 14.9245 3.93445   3
  -3  -8  -1 19.7094 4.35420   6
  -3  -8  -1 19.0242 4.13015   6
   3   8   1 18.0028 4.52426   3
   3   8   1 14.2816 4.73983   3
   3   8   1 22.1128 2.79975   4
   3   8   1 22.8330 3.43681   6
  -4  -8  -1 8.15300 3.32094   6
  -4  -8  -1 3.44511 2.72764   6
  -4  -8  -1 5.77373 2.91868   3
  -4  -8  -1 5.30909 2.00950   4
   4   8   1 5.31317 2.79453   3
   4   8   1 4.73814 1.37588   5
   4   8   1 5.51382 1.15452   6
   4   8   1 7.24612 1.23927   6
  -5  -8  -1 6.75883 2.91400   3
  -5  -8  -1 6.47231 2.97244   6
  -5  -8  -1 6.72665 3.68044   3
  -5  -8  -1 11.4509 2.48250   4
  -6  -8  -1 44.9275 4.33139   4
  -6  -8  -1 56.1711 7.48304   6
  -6  -8  -1 46.5976 5.72055   3
  -6  -8  -1 56.2616 6.87828   3
  -6   9   1 -0.6645 2.95565   6
  -6   9   1 1.55408 3.58388   4
  -6   9   1 -1.3690 2.49237   3
  -6   9   1 6.13035 2.40462   3
  -5   9   1 16.7055 3.89978   3
  -5   9   1 14.3358 4.31900   3
  -5   9   1 19.8898 6.25713   4
  -5   9   1 18.1752 4.65643   6
   4  -9  -1 179.602 12.3942   3
  -4   9   1 172.656 12.8102   3
  -4   9   1 182.435 12.0564   3
  -4   9   1 195.297 14.7155   4
  -4   9   1 183.228 12.3879   6
   3  -9  -1 55.9104 7.37828   3
   3  -9  -1 62.1268 3.79965   6
  -3   9   1 51.5770 7.06772   3
  -3   9   1 64.0566 7.00525   6
  -3   9   1 63.7379 6.52813   6
   2  -9  -1 18.3146 3.30666   6
   2  -9  -1 13.8037 4.04918   3
  -2   9   1 21.1049 4.57070   6
  -2   9   1 14.7925 4.47047   4
  -2   9   1 16.1143 3.89149   6
  -2   9   1 19.6211 4.76092   3
  -2   9   1 21.3021 4.62398   3
   1  -9  -1 84.6547 8.17011   3
   1  -9  -1 83.8867 8.90825   3
   1  -9  -1 78.3498 6.83560   6
   1  -9  -1 93.2955 9.19916   4
   1  -9  -1 87.1236 6.83174   6
  -1   9   1 73.9562 7.31036   6
  -1   9   1 87.4607 7.91559   4
  -1   9   1 89.5489 9.12312   3
  -1   9   1 78.8318 7.82120   6
  -1   9   1 85.8244 8.69027   5
  -1   9   1 79.5809 8.50170   3
   0  -9  -1 1.94053 2.10091   6
   0  -9  -1 2.34625 2.54854   3
   0  -9  -1 -1.3665 2.13914   3
   0  -9  -1 -1.8263 1.69311   6
   0   9   1 -1.1326 1.69662   6
   0   9   1 1.53159 2.36189   3
   0   9   1 0.05262 1.60471   4
   0   9   1 2.35596 2.72247   3
   0   9   1 -3.0268 1.30885   5
   0   9   1 0.46986 2.09152   6
  -1  -9  -1 13.5490 3.84667   6
  -1  -9  -1 10.0745 3.48020   3
  -1  -9  -1 20.7589 3.95538   4
  -1  -9  -1 11.9536 4.35081   3
  -1  -9  -1 8.36729 2.96092   6
   1   9   1 14.0069 3.84872   6
   1   9   1 13.5539 3.78844   6
   1   9   1 15.1801 4.39337   3
   1   9   1 18.6842 3.18150   4
   1   9   1 16.2354 3.92541   5
  -2  -9  -1 3.99528 2.55493   3
  -2  -9  -1 3.30728 3.17067   3
  -2  -9  -1 1.76879 2.11780   6
  -2  -9  -1 2.42531 2.15357   6
  -2  -9  -1 5.14934 2.17387   4
   2   9   1 4.93232 2.06471   5
   2   9   1 5.48984 2.38400   3
   2   9   1 3.76424 2.49141   3
   2   9   1 5.73256 2.75775   6
   2   9   1 1.84284 1.60096   4
  -3  -9  -1 34.8224 4.17559   4
  -3  -9  -1 53.1737 6.79184   3
  -3  -9  -1 28.5680 6.02152   6
  -3  -9  -1 40.1839 5.91419   3
   3   9   1 30.0367 4.00623   6
   3   9   1 37.6973 6.20909   3
   3   9   1 33.4485 4.33314   4
   3   9   1 37.9767 4.79154   6
   3   9   1 30.0228 3.64850   5
  -4  -9  -1 9.18062 3.86309   3
  -4  -9  -1 8.39176 3.67039   3
   4   9   1 5.60453 1.68432   6
   4   9   1 3.08565 1.40816   5
   4   9   1 8.46493 3.47735   3
  -5  -9  -1 83.5732 9.18985   3
  -5  -9  -1 76.5626 6.02839   4
  -5  -9  -1 54.4855 8.06744   6
  -5  -9  -1 87.0362 8.68714   3
  -6  -9  -1 6.70999 2.35884   4
  -6  -9  -1 11.0942 4.35045   3
  -6  -9  -1 10.4539 4.29747   6
  -6  -9  -1 3.37707 2.77919   3
   6   9   1 7.36113 3.02432   3
   5 -10  -1 10.8625 3.93769   3
  -5  10   1 11.2157 3.95377   3
  -5  10   1 13.3934 5.25925   4
  -5  10   1 13.6851 4.69959   3
  -5  10   1 10.0060 4.62452   6
   4 -10  -1 13.5117 4.43503   3
  -4  10   1 22.8095 5.90954   4
  -4  10   1 30.2718 5.72295   3
  -4  10   1 13.3775 4.50143   6
  -4  10   1 18.3502 4.93592   3
   3 -10  -1 11.0538 2.10498   6
   3 -10  -1 10.6589 1.96730   6
   3 -10  -1 11.8714 4.47381   3
  -3  10   1 12.6049 4.25983   3
  -3  10   1 12.8881 4.25850   3
  -3  10   1 12.3473 4.78118   4
   2 -10  -1 11.7311 2.95664   6
   2 -10  -1 11.5420 4.14842   3
  -2  10   1 8.76679 3.68560   4
  -2  10   1 13.5768 4.57887   6
  -2  10   1 12.4043 4.58837   3
   1 -10  -1 891.111 36.6783   3
   1 -10  -1 874.273 31.6955   6
   1 -10  -1 904.332 32.7440   6
   1 -10  -1 865.358 34.3923   4
  -1  10   1 898.760 36.4748   3
  -1  10   1 879.914 34.1085   4
  -1  10   1 934.079 35.4604   6
  -1  10   1 920.605 37.2382   3
   0 -10  -1 17.0056 4.03876   6
   0 -10  -1 16.5299 4.26009   3
   0 -10  -1 20.2598 5.32199   3
   0  10   1 8.54500 4.07013   3
   0  10   1 18.5951 4.66660   6
   0  10   1 23.6604 5.19434   5
   0  10   1 19.4570 5.68097   3
   0  10   1 18.2181 4.37197   4
  -1 -10  -1 7.81193 2.97947   4
  -1 -10  -1 6.45347 3.32913   6
  -1 -10  -1 7.00606 4.11502   3
   1  10   1 12.3978 4.00819   6
   1  10   1 7.26621 2.66487   4
   1  10   1 7.57069 3.61707   3
   1  10   1 2.37817 2.86357   3
   1  10   1 8.52266 3.05469   5
  -2 -10  -1 340.522 16.4038   4
  -2 -10  -1 373.833 20.5896   3
  -2 -10  -1 352.943 18.9214   6
  -2 -10  -1 360.157 20.3823   3
   2  10   1 380.337 17.8341   6
   2  10   1 365.059 20.3267   3
   2  10   1 412.736 15.6844   4
   2  10   1 353.992 16.7160   5
   2  10   1 363.155 17.7741   6
  -3 -10  -1 -4.0176 1.91278   3
  -3 -10  -1 3.27385 3.11463   3
  -3 -10  -1 1.78930 3.18057   6
  -3 -10  -1 0.02283 1.76625   4
   3  10   1 2.03289 1.86529   4
   3  10   1 4.98615 2.26236   6
   3  10   1 0.82897 2.27462   6
   3  10   1 -2.6734 2.51099   3
   3  10   1 1.82514 1.87608   5
  -4 -10  -1 11.9086 4.16307   3
  -4 -10  -1 4.46369 3.22091   3
  -4 -10  -1 -1.3531 3.49422   6
   4  10   1 2.80249 1.64356   5
   4  10   1 4.62940 1.96040   6
   4  10   1 3.92457 1.95258   6
   4  10   1 5.92692 2.30471   4
  -5 -10  -1 15.0937 4.58641   3
  -5 -10  -1 13.1696 3.12294   4
  -5 -10  -1 19.6075 5.14446   3
  -5 -10  -1 3.10113 3.83089   6
  -6 -10  -1 111.831 11.2054   6
  -6 -10  -1 102.667 9.90863   3
   5 -11  -1 -8.0638 4.26064   3
  -5  11   1 3.19529 4.63387   4
  -5  11   1 9.69164 4.45450   6
   4 -11  -1 5.06068 3.74760   3
  -4  11   1 2.46943 3.94226   3
  -4  11   1 3.67742 4.12803   6
  -4  11   1 11.9272 4.95213   4
  -4  11   1 6.08464 3.48246   3
   3 -11  -1 39.7312 3.67059   6
   3 -11  -1 45.8676 4.54716   6
  -3  11   1 43.6189 7.76301   6
  -3  11   1 46.7135 8.02745   3
  -3  11   1 42.9308 7.40813   4
  -3  11   1 44.6171 7.02618   3
   2 -11  -1 304.787 15.0431   6
   2 -11  -1 315.986 19.7644   3
  -2  11   1 351.792 20.6525   3
  -2  11   1 354.270 19.8747   4
  -2  11   1 326.870 19.3154   3
  -2  11   1 366.301 19.7246   6
   1 -11  -1 13.4403 4.03964   6
   1 -11  -1 25.0586 6.38320   3
  -1  11   1 22.1873 5.05167   4
  -1  11   1 28.2818 6.12556   6
   0 -11  -1 31.1853 6.97432   3
   0 -11  -1 38.7786 6.21992   6
   0 -11  -1 22.8231 5.04857   4
   0  11   1 24.8791 6.04940   6
   0  11   1 40.5078 5.36686   4
   0  11   1 16.4227 5.02454   3
   0  11   1 25.0130 5.81376   3
  -1 -11  -1 -0.2429 3.52493   3
  -1 -11  -1 5.20131 4.00260   6
  -1 -11  -1 7.00835 2.76014   4
  -1 -11  -1 2.98605 4.13357   3
   1  11   1 7.99463 3.33505   5
   1  11   1 5.72493 3.46242   6
   1  11   1 3.27310 3.03853   3
   1  11   1 8.71208 2.69641   4
  -2 -11  -1 56.8599 8.17869   6
  -2 -11  -1 49.5246 5.88328   4
  -2 -11  -1 55.6106 8.20908   3
  -2 -11  -1 50.3273 7.85415   3
   2  11   1 52.8493 5.20967   4
   2  11   1 65.3348 7.37520   6
   2  11   1 54.4215 7.98926   3
  -3 -11  -1 1.04318 2.14013   4
  -3 -11  -1 0.51640 3.36089   6
  -3 -11  -1 0.52787 2.37391   3
  -3 -11  -1 -5.1941 3.75841   3
   3  11   1 1.21391 2.15956   6
   3  11   1 2.17562 1.78187   4
   3  11   1 -4.6903 1.82475   5
   3  11   1 -0.0869 3.27958   3
  -4 -11  -1 311.376 19.2959   3
  -4 -11  -1 285.819 17.7464   6
  -4 -11  -1 266.942 13.6259   4
  -4 -11  -1 275.887 19.1516   3
   4  11   1 287.810 13.3202   4
   4  11   1 276.778 12.9416   6
   4  11   1 276.704 17.9615   3
  -5 -11  -1 4.12704 3.14832   3
  -5 -11  -1 2.30467 4.73026   3
  -5 -11  -1 3.84207 3.01532   6
  -5 -11  -1 3.10967 2.20641   4
   4 -12  -1 23.9380 6.55894   3
  -4  12   1 18.5758 5.60070   3
   3 -12  -1 34.3715 4.07902   6
   3 -12  -1 34.6394 7.81408   3
  -3  12   1 44.9469 8.21429   3
  -3  12   1 35.8802 7.52245   6
  -3  12   1 43.3875 8.22519   4
  -3  12   1 56.2684 8.74985   3
   2 -12  -1 11.9744 5.00977   3
   2 -12  -1 13.6934 3.66542   6
  -2  12   1 14.7251 4.77984   3
  -2  12   1 17.7068 5.63216   4
  -2  12   1 17.8970 5.26023   6
   1 -12  -1 20.5086 6.25072   3
   1 -12  -1 20.3276 4.53966   6
  -1  12   1 22.9589 5.50826   3
  -1  12   1 22.4559 5.18339   4
  -1  12   1 13.7459 4.91062   3
  -1  12   1 21.8731 5.77932   6
   0 -12  -1 7.06977 3.83762   6
   0 -12  -1 6.48761 4.37701   3
   0  12   1 4.57070 3.89031   3
   0  12   1 2.38228 2.75632   4
   0  12   1 5.85597 3.27910   6
  -1 -12  -1 38.0814 7.19556   4
  -1 -12  -1 51.4874 7.83251   6
  -1 -12  -1 49.6966 8.38128   3
   1  12   1 48.6483 6.95528   6
   1  12   1 46.9465 8.10409   3
   1  12   1 46.3650 5.85435   4
  -2 -12  -1 -3.5686 3.49753   3
  -2 -12  -1 -0.1417 2.67283   6
  -2 -12  -1 2.53381 2.60826   4
   2  12   1 2.52876 2.09042   4
   2  12   1 4.34662 3.19736   6
   2  12   1 1.37472 2.88498   5
   2  12   1 -7.6811 3.17403   3
  -3 -12  -1 13.1822 4.93548   6
  -3 -12  -1 1.55104 3.87246   3
  -3 -12  -1 -2.1960 4.52856   3
   3  12   1 8.73176 2.96136   4
   3  12   1 8.59089 4.79590   3
   3  12   1 4.86896 3.01527   6
  -4 -12  -1 3.67497 3.16458   4
  -4 -12  -1 1.00078 4.09289   3
  -4 -12  -1 7.13406 3.92498   6
  -4 -12  -1 6.18118 5.00825   3
   4  12   1 4.50829 3.80454   6
   4  12   1 1.45872 3.92217   3
   4  12   1 5.96540 2.79807   4
   4  12   1 2.16810 2.29778   5
   4  12   1 1.42790 2.43645   6
  -5 -12  -1 88.3255 10.4296   3
   3 -13  -1 35.1377 4.24072   6
   3 -13  -1 39.4401 7.94451   3
  -3  13   1 27.9573 6.75074   4
  -3  13   1 34.7396 8.74132   3
  -3  13   1 27.5319 7.18537   3
  -3  13   1 45.8919 8.82396   6
   2 -13  -1 80.8509 11.4997   3
   2 -13  -1 80.3381 7.59558   6
  -2  13   1 91.9576 12.7153   3
  -2  13   1 65.9800 8.97263   4
  -2  13   1 66.4166 10.2552   6
  -2  13   1 91.6739 11.1017   3
   1 -13  -1 19.5805 4.89453   6
   1 -13  -1 20.2195 6.20688   3
  -1  13   1 23.1931 6.25408   6
  -1  13   1 14.2033 4.79029   4
  -1  13   1 22.8539 6.69157   3
   0 -13  -1 1.55407 3.95606   3
   0 -13  -1 7.07322 3.77473   6
   0  13   1 6.42894 3.42148   4
   0  13   1 -4.3852 2.98238   3
   0  13   1 2.27796 3.10972   6
  -1 -13  -1 27.6221 7.63788   3
  -1 -13  -1 27.6719 6.53953   6
   1  13   1 23.3331 5.75754   6
   1  13   1 42.2657 6.65705   4
   1  13   1 35.3895 8.02404   3
  -2 -13  -1 0.47390 2.60358   6
  -2 -13  -1 -1.8480 2.94018   3
   2  13   1 6.15937 4.11093   6
   2  13   1 -3.1572 1.95576   4
  -3 -13  -1 16.6173 5.72572   3
  -3 -13  -1 24.1875 5.02557   4
  -3 -13  -1 14.2489 4.88307   6
   3  13   1 14.9601 4.58549   5
   3  13   1 10.0331 4.06220   6
   3  13   1 14.9737 3.71801   4
   3  13   1 16.6021 6.13693   3
  -4 -13  -1 261.787 19.3460   3
  -4 -13  -1 284.713 19.0592   6
   4  13   1 247.289 18.1429   3
   4  13   1 264.647 13.2010   6
   2 -14  -1 100.726 12.9634   3
   2 -14  -1 88.4858 9.42116   6
  -2  14   1 93.5798 11.1006   4
   1 -14  -1 -0.0493 3.37923   6
   1 -14  -1 1.84450 3.71795   3
  -1  14   1 -1.1030 2.96321   4
  -1  14   1 6.43452 4.58152   3
  -1  14   1 -3.2880 3.82465   6
   0 -14  -1 15.6010 5.71825   6
   0 -14  -1 16.8046 6.44861   3
   0  14   1 25.7597 5.80435   4
   0  14   1 16.7973 6.08381   3
   0  14   1 13.9091 5.23297   6
  -1 -14  -1 5.53171 3.55302   6
  -1 -14  -1 15.1735 5.65186   3
   1  14   1 11.3551 6.30053   3
   1  14   1 1.73236 3.11694   4
   1  14   1 4.32975 3.67422   6
  -2 -14  -1 23.0878 6.75990   3
  -2 -14  -1 25.9859 6.71108   6
   2  14   1 29.3210 5.10850   4
   2  14   1 30.6779 7.77486   3
   2  14   1 35.2568 6.41369   6
  -3 -14  -1 100.560 11.0868   6
  -3 -14  -1 110.666 13.4419   3
   3  14   1 68.3989 7.32714   4
   3  14   1 86.1064 11.3467   3
   1 -15  -1 0.65343 6.18706   3
   1 -15  -1 -2.2283 3.69011   6
  -1  15   1 -1.0432 4.27998   4
  -1  15   1 14.3532 5.52749   3
   0 -15  -1 6.97751 4.76246   6
   0 -15  -1 11.5087 5.72567   3
   0  15   1 16.1368 5.12405   4
   0  15   1 11.6586 6.33987   3
   0  15   1 10.9282 5.54660   6
  -1 -15  -1 4.55757 5.78434   3
  -1 -15  -1 5.58684 4.23647   6
   1  15   1 -5.1867 4.81665   3
   1  15   1 10.9448 4.27577   4
   0  15  -2 -3.9496 3.21241   4
   0 -15   2 4.13254 5.70802   3
   0 -15   2 5.50890 4.72472   6
   2  14  -2 3.08453 3.16852   4
   2  14  -2 -2.0468 3.70378   6
  -2 -14   2 3.54362 4.29681   3
  -2 -14   2 1.88657 4.54948   6
   1  14  -2 1.57461 3.08579   6
   1  14  -2 13.7137 5.61982   3
   1  14  -2 4.72218 3.62795   4
  -1 -14   2 -11.804 4.55393   3
  -1 -14   2 10.1561 4.53436   6
   0  14  -2 72.0605 8.93900   4
   0  14  -2 77.7790 10.2531   6
   0  14  -2 75.5398 10.5602   3
   0 -14   2 59.3618 9.97120   3
   0 -14   2 68.3322 8.63378   6
  -1  14  -2 81.3041 11.8860   6
  -1  14  -2 72.8085 9.33482   4
  -1  14  -2 63.3487 9.49053   3
   1 -14   2 81.6347 12.1370   3
  -2  14  -2 17.8248 6.20729   4
  -2  14  -2 20.4153 6.41175   6
  -2  14  -2 16.5091 7.06761   3
   2 -14   2 17.1304 5.94629   3
   4  13  -2 160.181 11.6227   4
  -4 -13   2 150.106 14.4473   3
   3  13  -2 1.21976 3.27215   6
   3  13  -2 7.81891 3.24617   4
   3  13  -2 -1.5101 3.77627   3
  -3 -13   2 3.90511 3.58867   3
   2  13  -2 33.2403 7.47549   3
   2  13  -2 35.6774 6.86055   6
   2  13  -2 37.2706 5.41931   4
  -2 -13   2 41.6404 7.93739   3
  -2 -13   2 34.3485 6.96922   6
   1  13  -2 8.05637 4.49423   6
   1  13  -2 10.3222 4.81826   3
   1  13  -2 8.27956 3.51837   4
  -1 -13   2 6.61276 4.76036   6
  -1 -13   2 7.20307 4.38571   3
   0  13  -2 213.075 15.5279   6
   0  13  -2 187.971 13.1724   4
   0  13  -2 202.487 16.3140   3
   0 -13   2 181.984 15.9151   3
   0 -13   2 214.823 13.9167   6
  -1  13  -2 51.5386 9.20027   3
  -1  13  -2 66.9599 8.32592   4
  -1  13  -2 73.2046 9.30636   6
   1 -13   2 66.3546 9.42675   3
   1 -13   2 52.4212 6.53804   6
  -2  13  -2 2.89626 4.41397   3
  -2  13  -2 -3.0620 2.35348   4
  -2  13  -2 -2.4598 2.53148   3
  -2  13  -2 -0.3578 2.90850   6
   2 -13   2 6.51356 4.31893   3
   2 -13   2 -2.8599 2.04143   6
  -3  13  -2 52.2175 9.65996   6
  -3  13  -2 34.4624 7.75228   4
   3 -13   2 51.7776 8.46517   3
   4  12  -2 184.765 14.3668   3
   4  12  -2 177.165 11.7324   4
   4  12  -2 169.928 9.72159   6
  -4 -12   2 190.906 14.3245   6
  -4 -12   2 139.183 15.9513   3
   3  12  -2 88.2329 10.8739   3
   3  12  -2 97.5444 8.28798   4
  -3 -12   2 101.439 11.4903   3
  -3 -12   2 111.680 11.1173   6
   2  12  -2 4.86562 3.43006   3
   2  12  -2 6.56679 2.94667   4
   2  12  -2 -0.7553 2.62229   5
   2  12  -2 6.51668 3.33583   6
  -2 -12   2 5.35547 3.48313   6
  -2 -12   2 6.88545 3.72551   3
   1  12  -2 11.2391 4.12288   6
   1  12  -2 21.7543 6.54284   3
   1  12  -2 12.9444 4.04515   4
  -1 -12   2 15.6625 4.91675   6
  -1 -12   2 11.7719 4.71500   3
   0  12  -2 10.9598 3.86400   6
   0  12  -2 6.89444 4.44599   3
   0  12  -2 6.60365 3.63619   4
   0 -12   2 8.12049 3.94330   3
   0 -12   2 11.9497 3.95425   6
  -1  12  -2 183.432 13.0740   4
  -1  12  -2 205.134 15.4406   3
  -1  12  -2 196.953 14.2924   6
  -1  12  -2 193.697 15.2026   3
   1 -12   2 164.602 11.4218   6
   1 -12   2 184.681 15.2709   3
  -2  12  -2 300.566 18.6537   6
  -2  12  -2 277.086 18.8060   3
  -2  12  -2 311.509 18.6372   4
   2 -12   2 280.200 18.5755   3
   2 -12   2 323.653 14.6093   6
  -3  12  -2 29.1658 7.28931   3
  -3  12  -2 33.1827 6.86688   3
  -3  12  -2 32.3415 6.87046   4
  -3  12  -2 38.2669 7.75824   6
   3 -12   2 30.2672 6.59489   3
   3 -12   2 28.2682 3.78243   6
  -4  12  -2 50.9306 8.80929   6
  -4  12  -2 45.6856 9.56483   3
  -4  12  -2 50.2032 8.93990   3
   5  11  -2 6.23718 4.10173   3
  -5 -11   2 4.32194 3.10174   3
  -5 -11   2 10.7374 4.94855   6
   4  11  -2 33.0307 2.62965   5
   4  11  -2 35.5297 2.77596   5
   4  11  -2 33.2802 5.48880   4
   4  11  -2 31.5735 6.09258   3
   4  11  -2 39.9845 4.55560   6
  -4 -11   2 38.6093 7.57262   3
  -4 -11   2 35.6786 7.72432   3
  -4 -11   2 28.9503 6.61065   6
  -4 -11   2 33.9944 5.43850   4
   3  11  -2 140.991 12.3366   3
   3  11  -2 173.325 9.37444   5
   3  11  -2 153.032 10.0961   6
   3  11  -2 150.450 9.95843   4
  -3 -11   2 145.753 13.2562   3
  -3 -11   2 167.776 13.4636   3
  -3 -11   2 189.223 13.5173   6
  -3 -11   2 133.708 10.3433   4
   2  11  -2 8.79956 3.63355   6
   2  11  -2 5.97141 3.64412   3
   2  11  -2 7.60840 2.81329   4
   2  11  -2 4.36967 2.98616   5
  -2 -11   2 11.3175 3.04990   4
  -2 -11   2 2.16833 2.65561   6
  -2 -11   2 0.97783 3.60753   3
  -2 -11   2 8.28488 4.04973   3
   1  11  -2 7.42265 2.81868   4
   1  11  -2 11.7855 3.86871   5
   1  11  -2 9.90036 4.24513   6
   1  11  -2 6.51859 3.67813   3
  -1 -11   2 8.99107 4.09676   6
  -1 -11   2 3.66336 3.19496   3
   0  11  -2 20.2045 4.95793   6
   0  11  -2 9.82076 4.32641   3
   0  11  -2 9.14586 4.21547   3
   0  11  -2 12.2236 3.83014   4
   0 -11   2 16.4531 5.33874   3
   0 -11   2 17.0789 4.63840   6
  -1  11  -2 125.993 10.9321   6
  -1  11  -2 106.964 11.3133   3
   1 -11   2 142.468 12.0535   3
   1 -11   2 118.655 9.01055   6
  -2  11  -2 275.564 17.9324   3
  -2  11  -2 268.206 16.5563   4
  -2  11  -2 292.751 17.4441   6
  -2  11  -2 263.180 17.2541   3
   2 -11   2 261.341 12.7041   6
   2 -11   2 255.392 12.8739   6
   2 -11   2 267.996 17.4280   3
  -3  11  -2 203.140 14.9967   6
  -3  11  -2 228.658 16.4046   3
  -3  11  -2 212.350 15.3786   3
  -3  11  -2 219.064 15.9608   4
   3 -11   2 219.860 16.8495   3
   3 -11   2 222.212 9.05353   6
   3 -11   2 224.073 9.13927   6
  -4  11  -2 7.76224 4.66961   4
  -4  11  -2 2.92673 4.22402   6
  -4  11  -2 5.16122 3.31405   3
  -4  11  -2 1.55731 4.63778   3
   4 -11   2 6.09351 3.65959   3
  -5  11  -2 58.0921 8.84670   6
  -5  11  -2 48.2394 8.26493   3
  -5  11  -2 28.5169 7.48963   4
   5  10  -2 3.92636 3.02433   3
  -5 -10   2 -6.7023 3.52227   3
  -5 -10   2 -0.7981 2.97969   3
  -5 -10   2 3.86370 3.27477   4
  -5 -10   2 2.35984 2.86039   6
   4  10  -2 1.61945 1.90485   6
   4  10  -2 3.72648 2.92237   4
   4  10  -2 0.24406 2.85395   3
   4  10  -2 2.33647 2.58645   6
  -4 -10   2 2.80219 2.58254   4
  -4 -10   2 1.45176 2.70355   3
  -4 -10   2 5.30005 3.50449   6
  -4 -10   2 2.86475 4.28853   3
   3  10  -2 52.1154 5.49743   6
   3  10  -2 44.1860 6.69545   3
   3  10  -2 43.7567 4.21930   5
   3  10  -2 38.8281 4.73100   4
   3  10  -2 36.1635 5.68410   6
  -3 -10   2 43.4317 6.88378   3
  -3 -10   2 51.5319 7.19459   6
  -3 -10   2 45.3054 7.11340   3
  -3 -10   2 33.1668 5.58133   4
   2  10  -2 399.922 17.0544   4
   2  10  -2 392.966 18.1868   6
   2  10  -2 395.450 21.3396   3
  -2 -10   2 377.669 21.5310   3
  -2 -10   2 413.797 21.6919   3
  -2 -10   2 405.676 20.5647   4
   1  10  -2 24.7224 5.79772   3
   1  10  -2 29.0949 4.62590   4
   1  10  -2 21.6207 4.82875   3
   1  10  -2 35.4493 5.20259   5
   1  10  -2 33.5315 5.82715   6
  -1 -10   2 32.0422 5.42447   6
  -1 -10   2 23.0537 4.18748   4
  -1 -10   2 22.7584 5.49639   3
  -1 -10   2 27.3134 5.91632   3
   0  10  -2 -1.8367 1.89066   4
   0  10  -2 -1.8983 1.85194   3
   0  10  -2 0.80496 2.22672   6
   0  10  -2 -0.8698 2.35415   5
   0 -10   2 -3.1160 1.89440   4
   0 -10   2 -2.9601 1.80856   3
   0 -10   2 2.94455 2.29695   6
   0 -10   2 4.89556 3.18042   3
  -1  10  -2 377.551 21.3219   3
  -1  10  -2 413.631 19.8023   4
  -1  10  -2 447.032 21.2816   6
  -1  10  -2 407.477 21.5632   3
   1 -10   2 428.101 21.7338   3
   1 -10   2 430.228 18.3447   6
   1 -10   2 388.180 18.0914   6
  -2  10  -2 41.0716 6.78242   6
  -2  10  -2 31.9401 6.40314   3
   2 -10   2 33.2432 6.05325   3
   2 -10   2 42.3662 4.52988   6
   2 -10   2 42.8810 4.74523   6
  -3  10  -2 213.980 14.4561   3
  -3  10  -2 213.002 14.8952   4
  -3  10  -2 207.041 14.2854   3
   3 -10   2 202.531 8.11683   6
   3 -10   2 201.414 13.6999   3
  -4  10  -2 16.1885 4.93287   6
  -4  10  -2 18.8924 4.84736   3
  -4  10  -2 11.8650 4.66468   4
  -4  10  -2 8.40089 3.42368   3
   4 -10   2 14.5835 4.57110   3
  -5  10  -2 5.50995 3.59543   3
  -5  10  -2 -4.6408 4.42608   4
  -5  10  -2 1.87246 3.30877   3
  -5  10  -2 7.30091 3.80029   6
   5   9  -2 24.1436 5.17714   3
  -5  -9   2 29.9715 6.21032   6
  -5  -9   2 20.2543 4.18259   4
  -5  -9   2 24.3362 5.46592   3
  -5  -9   2 24.5244 6.17801   3
   4   9  -2 172.967 8.64914   6
   4   9  -2 170.371 7.84362   6
   4   9  -2 176.986 12.2348   3
   4   9  -2 154.980 10.0497   4
  -4  -9   2 164.134 12.2176   3
  -4  -9   2 156.707 9.75453   4
  -4  -9   2 153.682 11.9703   6
  -4  -9   2 141.653 12.9706   3
   3   9  -2 118.788 7.92270   4
   3   9  -2 109.853 7.39972   6
   3   9  -2 119.541 10.2347   3
   3   9  -2 92.8894 8.69145   6
   3   9  -2 113.528 6.38138   5
  -3  -9   2 117.465 9.69740   6
  -3  -9   2 109.061 10.4377   3
  -3  -9   2 101.930 7.74522   4
   2   9  -2 138.805 11.2633   3
   2   9  -2 136.813 9.32796   6
   2   9  -2 153.074 9.12999   5
   2   9  -2 150.621 10.1622   6
   2   9  -2 152.054 8.83099   4
  -2  -9   2 142.004 9.51442   4
  -2  -9   2 136.690 10.5934   6
  -2  -9   2 136.545 11.4183   3
  -2  -9   2 151.531 11.5923   3
   1   9  -2 32.5026 5.77168   3
   1   9  -2 45.6276 5.66548   6
   1   9  -2 29.8368 4.57067   5
   1   9  -2 33.1469 6.03635   6
   1   9  -2 33.5976 4.20360   4
   1   9  -2 45.4646 6.34269   3
  -1  -9   2 36.9494 4.85882   4
  -1  -9   2 37.1780 5.29905   6
  -1  -9   2 38.0801 7.06914   3
  -1  -9   2 44.9394 6.56391   3
  -1  -9   2 37.1987 5.47222   6
   0   9  -2 2.83801 2.08997   4
   0   9  -2 4.48959 2.54486   6
   0   9  -2 5.39457 2.57178   3
   0   9  -2 1.47888 2.32620   3
   0   9  -2 -0.6643 1.62352   5
   0   9  -2 -0.1251 2.21608   6
   0  -9   2 3.37835 2.44602   6
   0  -9   2 2.72288 2.64234   3
   0  -9   2 0.56619 2.18326   4
   0  -9   2 2.25457 2.49534   6
  -1   9  -2 56.0797 6.94926   3
  -1   9  -2 43.0864 6.45070   3
  -1   9  -2 48.7128 6.25546   6
  -1   9  -2 47.1235 6.62385   6
  -1   9  -2 45.5102 5.83736   4
   1  -9   2 46.2098 6.24617   3
   1  -9   2 47.0254 5.23807   6
   1  -9   2 61.8013 6.42330   4
   1  -9   2 59.5559 7.31146   3
   1  -9   2 61.8660 5.79966   6
  -2   9  -2 -1.2501 2.34849   3
  -2   9  -2 3.94325 2.54431   3
  -2   9  -2 1.83624 2.84560   6
  -2   9  -2 0.92386 2.41592   4
  -2   9  -2 5.51548 2.83188   6
   2  -9   2 0.90273 1.55307   6
   2  -9   2 3.73575 1.63617   6
   2  -9   2 2.88605 2.52828   3
  -3   9  -2 18.4563 4.68826   6
  -3   9  -2 18.4687 4.44962   6
  -3   9  -2 19.9141 4.57279   3
   3  -9   2 16.4294 4.41373   3
   3  -9   2 15.2866 1.85500   6
   3  -9   2 16.9794 1.90165   6
  -4   9  -2 48.0544 8.28885   4
  -4   9  -2 65.1376 7.40554   6
  -4   9  -2 55.9193 7.02253   3
  -4   9  -2 45.3852 6.64943   3
   4  -9   2 58.6809 6.61654   3
  -5   9  -2 0.86715 2.27277   3
  -5   9  -2 -1.8515 2.79419   4
  -5   9  -2 -0.2309 2.63445   3
   5  -9   2 1.95889 2.71485   3
  -6   9  -2 4.36357 3.68618   6
  -6   9  -2 5.09903 2.85231   3
  -6   9  -2 0.69570 2.35143   3
   6   8  -2 1.50682 2.61616   3
  -6  -8   2 4.09128 3.22538   6
  -6  -8   2 10.8028 2.94616   4
  -6  -8   2 5.42621 2.98472   3
  -6  -8   2 2.07390 3.73412   3
   5   8  -2 29.2698 4.85130   3
  -5  -8   2 43.1827 6.01024   3
  -5  -8   2 40.7346 7.09121   3
  -5  -8   2 23.5209 4.78089   4
  -5  -8   2 31.2602 6.20889   6
   4   8  -2 527.157 17.0869   6
   4   8  -2 515.131 22.8267   3
  -4  -8   2 538.089 23.6206   3
  -4  -8   2 522.185 23.2055   6
  -4  -8   2 524.301 20.5578   4
   3   8  -2 237.807 11.9879   6
   3   8  -2 263.382 14.5007   3
   3   8  -2 227.103 9.18694   5
   3   8  -2 250.066 11.0352   6
   3   8  -2 234.075 11.6660   4
  -3  -8   2 239.093 13.6496   6
  -3  -8   2 242.628 14.3176   3
  -3  -8   2 229.765 11.7482   4
  -3  -8   2 201.676 14.2121   3
  -3  -8   2 215.318 13.1139   6
   2   8  -2 6.05251 2.73826   3
   2   8  -2 7.85889 2.21268   4
   2   8  -2 10.3353 2.63395   6
   2   8  -2 5.74294 2.83136   3
   2   8  -2 7.60553 2.53050   6
   2   8  -2 9.56076 2.50848   5
  -2  -8   2 10.2084 3.17359   6
  -2  -8   2 11.6702 3.44796   3
  -2  -8   2 6.93038 2.82772   6
  -2  -8   2 10.6764 2.68266   4
  -2  -8   2 6.73492 2.80072   3
   1   8  -2 20.0786 4.65088   3
   1   8  -2 17.7621 3.86639   6
   1   8  -2 16.8997 3.80340   6
   1   8  -2 17.5787 3.25166   4
   1   8  -2 10.1873 3.50407   3
   1   8  -2 19.6241 3.71535   5
  -1  -8   2 15.9007 3.72097   6
  -1  -8   2 18.8803 3.36563   4
  -1  -8   2 26.9494 5.66508   3
  -1  -8   2 19.3910 4.55958   3
   0   8  -2 4.16626 2.31954   6
   0   8  -2 2.27769 2.44472   6
   0   8  -2 3.08757 1.93177   4
   0   8  -2 10.3002 3.18325   3
   0   8  -2 4.62709 2.79674   3
   0  -8   2 2.41806 1.93828   4
   0  -8   2 3.92788 2.48908   3
   0  -8   2 3.39940 2.36518   3
   0  -8   2 1.47460 2.15784   6
   0  -8   2 5.45534 2.41000   6
  -1   8  -2 53.2559 6.36256   3
  -1   8  -2 40.2718 5.19707   4
  -1   8  -2 46.6078 5.51037   6
  -1   8  -2 46.3128 5.99119   3
  -1   8  -2 46.0921 5.56928   6
   1  -8   2 45.2311 4.79381   6
   1  -8   2 33.2820 4.18847   6
   1  -8   2 38.1677 5.95924   3
   1  -8   2 53.6748 5.80489   4
   1  -8   2 58.4058 6.61189   3
  -2   8  -2 166.233 10.5145   6
  -2   8  -2 145.511 10.8542   3
  -2   8  -2 185.838 11.9412   4
  -2   8  -2 172.485 11.0462   6
  -2   8  -2 178.834 11.7149   3
   2  -8   2 166.952 11.3815   3
   2  -8   2 170.973 8.23755   6
   2  -8   2 148.042 8.01088   6
   2  -8   2 162.525 11.1035   3
   2  -8   2 152.277 11.2894   4
  -3   8  -2 7.00307 3.10837   3
  -3   8  -2 9.15369 3.04317   3
  -3   8  -2 6.40156 2.82938   6
  -3   8  -2 4.74911 2.92137   4
  -3   8  -2 0.78816 1.98355   6
   3  -8   2 5.70846 2.74876   3
  -4   8  -2 445.532 20.2046   3
  -4   8  -2 427.776 19.5851   6
  -4   8  -2 453.373 23.0332   4
   4  -8   2 430.645 19.3001   3
  -5   8  -2 28.8016 5.33541   6
  -5   8  -2 25.6040 5.09432   6
  -5   8  -2 28.1089 6.33121   4
  -5   8  -2 25.2793 4.57375   3
   5  -8   2 23.6840 4.35122   3
  -6   8  -2 11.7937 5.03252   4
  -6   8  -2 11.2956 3.83238   6
  -6   8  -2 6.36120 2.73913   3
  -6   8  -2 6.81092 2.44669   3
  -6   8  -2 11.6667 4.10550   6
   6  -8   2 7.88477 3.15551   3
  -6  -7   2 8.34502 2.92965   4
  -6  -7   2 10.8947 3.01764   3
  -6  -7   2 13.8131 4.14745   6
  -6  -7   2 16.2980 4.60164   3
   5   7  -2 19.9273 4.20346   3
  -5  -7   2 18.2837 3.54964   4
  -5  -7   2 27.9180 5.08758   6
  -5  -7   2 25.9832 5.51354   3
  -5  -7   2 21.6933 4.40288   3
   4   7  -2 14.3500 1.45554   6
   4   7  -2 13.5390 3.30267   3
   4   7  -2 16.8251 1.67612   6
  -4  -7   2 16.4676 4.23694   6
  -4  -7   2 11.7459 4.29209   3
  -4  -7   2 9.25049 3.53315   6
  -4  -7   2 10.2934 3.47254   3
  -4  -7   2 12.2547 2.84521   4
   3   7  -2 113.944 7.21963   6
   3   7  -2 124.368 6.67519   6
   3   7  -2 127.347 7.71139   4
   3   7  -2 119.918 5.01751   5
   3   7  -2 114.969 9.26458   3
  -3  -7   2 125.676 9.16628   6
  -3  -7   2 108.021 9.32390   6
  -3  -7   2 101.857 8.64699   3
  -3  -7   2 109.801 7.13169   4
  -3  -7   2 110.484 9.74556   3
   2   7  -2 133.025 9.69617   3
   2   7  -2 146.223 10.6934   3
   2   7  -2 149.085 8.32628   6
   2   7  -2 135.273 7.37736   5
   2   7  -2 138.897 7.66024   4
   2   7  -2 140.735 8.89911   6
  -2  -7   2 156.417 9.88786   6
  -2  -7   2 133.783 9.93151   3
  -2  -7   2 132.925 10.2787   3
  -2  -7   2 128.215 9.14147   6
  -2  -7   2 129.794 7.89543   4
   1   7  -2 51.9513 4.44864   4
   1   7  -2 46.4484 5.79740   3
   1   7  -2 34.4007 4.42173   5
   1   7  -2 47.6764 4.98781   6
   1   7  -2 37.4849 4.94600   6
  -1  -7   2 38.6550 5.41132   3
  -1  -7   2 41.2976 4.87007   6
  -1  -7   2 39.9033 5.28898   3
  -1  -7   2 47.7083 5.38840   6
  -1  -7   2 42.6708 4.54265   4
   0   7  -2 241.804 13.9040   3
   0   7  -2 238.635 12.7322   6
   0   7  -2 263.390 13.0681   6
   0   7  -2 255.299 12.1385   4
   0   7  -2 260.370 14.0132   3
   0  -7   2 259.947 12.3969   6
   0  -7   2 252.686 12.7816   4
   0  -7   2 257.602 14.2744   3
   0  -7   2 263.868 12.7955   6
  -1   7  -2 100.628 8.16061   3
  -1   7  -2 89.4062 6.98039   6
  -1   7  -2 105.783 7.67757   4
  -1   7  -2 86.8731 7.18253   6
   1  -7   2 87.6110 6.41516   6
   1  -7   2 101.310 6.56619   6
   1  -7   2 107.451 8.28463   3
   1  -7   2 83.6617 7.52065   3
   1  -7   2 96.1248 7.63093   4
  -2   7  -2 53.7781 5.70543   6
  -2   7  -2 51.7283 5.80305   3
  -2   7  -2 52.1172 5.62224   3
  -2   7  -2 41.7256 4.76120   6
  -2   7  -2 49.0807 5.82318   4
   2  -7   2 48.4878 5.64100   3
   2  -7   2 45.9150 5.63412   4
   2  -7   2 49.7227 3.94206   6
   2  -7   2 47.8874 3.78482   6
   2  -7   2 48.7569 5.70151   3
  -3   7  -2 58.7214 6.99529   4
  -3   7  -2 59.7800 6.37057   3
  -3   7  -2 67.3698 6.64886   3
  -3   7  -2 55.1339 5.50095   6
  -3   7  -2 70.0455 6.39515   6
   3  -7   2 64.0018 6.21539   3
   3  -7   2 78.1960 7.96546   4
   3  -7   2 66.3129 6.20089   3
  -4   7  -2 12.8655 3.24611   6
  -4   7  -2 17.3450 4.70459   4
  -4   7  -2 14.2408 3.57082   3
  -4   7  -2 10.7966 3.19613   6
  -4   7  -2 11.1142 3.18147   3
  -5   7  -2 2.97723 2.14888   6
  -5   7  -2 3.61430 2.26325   6
  -5   7  -2 2.32287 2.89703   4
  -5   7  -2 3.64981 2.09158   3
   5  -7   2 2.77048 1.95813   3
  -6   7  -2 36.9202 5.71381   6
  -6   7  -2 24.9706 4.68590   6
  -6   7  -2 39.7336 7.92833   4
  -6   7  -2 31.9561 4.09752   3
  -6   7  -2 24.4898 3.31713   3
   6  -7   2 26.6661 2.90417   3
  -7   7  -2 -0.0787 2.71341   6
  -7   7  -2 5.40430 3.58740   5
  -7  -6   2 0.12014 1.87118   3
  -7  -6   2 5.30429 3.32145   6
  -7  -6   2 8.74050 3.39241   3
   6   6  -2 59.8671 5.56385   3
  -6  -6   2 55.7347 6.69519   6
  -6  -6   2 65.4344 7.17514   3
  -6  -6   2 55.8146 5.57832   4
  -6  -6   2 55.2151 5.75687   3
   5   6  -2 -0.0685 1.87718   3
  -5  -6   2 -1.7556 2.21263   3
  -5  -6   2 1.01147 2.04759   6
  -5  -6   2 -1.8866 1.58116   3
  -5  -6   2 -2.2339 1.60127   4
  -5  -6   2 4.36101 2.57441   6
   4   6  -2 2.05499 1.72630   3
  -4  -6   2 5.11052 2.76145   3
  -4  -6   2 -0.7649 1.37886   3
  -4  -6   2 7.71542 1.99954   4
  -4  -6   2 -0.6056 1.96685   6
  -4  -6   2 4.05425 2.21309   6
   3   6  -2 36.5767 1.73018   5
   3   6  -2 38.2233 1.68163   5
   3   6  -2 39.0358 3.68027   6
   3   6  -2 35.4848 4.03903   4
   3   6  -2 37.8086 3.23665   6
  -3  -6   2 48.5649 5.45069   3
  -3  -6   2 30.7797 3.55564   4
  -3  -6   2 36.2537 4.85852   6
  -3  -6   2 41.9337 4.93557   3
  -3  -6   2 35.3828 4.26432   6
   2   6  -2 69.5914 6.54574   3
   2   6  -2 57.4525 5.72060   3
   2   6  -2 53.0108 5.02636   6
   2   6  -2 55.4927 3.98669   5
   2   6  -2 64.2425 4.71452   4
   2   6  -2 57.1768 5.05459   6
  -2  -6   2 50.1435 5.96972   3
  -2  -6   2 52.2633 5.16194   6
  -2  -6   2 52.1369 5.77301   3
  -2  -6   2 57.4084 5.51888   6
  -2  -6   2 53.1426 4.58745   4
   1   6  -2 500.666 19.9887   6
   1   6  -2 548.988 22.5055   3
   1   6  -2 535.680 21.8404   3
   1   6  -2 546.011 20.8788   6
   1   6  -2 558.330 19.2802   4
  -1  -6   2 571.685 22.3303   3
  -1  -6   2 574.103 21.1316   6
  -1  -6   2 531.217 19.9009   4
  -1  -6   2 548.616 21.1756   6
  -1  -6   2 555.691 22.5970   3
   0   6  -2 2612.55 77.9650   6
   0   6  -2 2725.59 80.3048   3
   0   6  -2 2608.18 79.0020   4
   0   6  -2 2632.31 78.0572   6
   0   6  -2 2729.26 80.0836   3
   0  -6   2 2532.24 77.6523   4
   0  -6   2 2712.52 77.5018   6
   0  -6   2 2699.11 79.6480   3
   0  -6   2 2489.69 77.4754   6
   0  -6   2 2534.02 79.6240   3
  -1   6  -2 52.8467 5.26042   4
  -1   6  -2 68.9698 5.80160   6
  -1   6  -2 58.9415 6.02334   3
  -1   6  -2 71.8482 6.41565   3
  -1   6  -2 62.2109 5.27191   6
   1  -6   2 71.5997 5.06519   6
   1  -6   2 71.0009 6.07807   4
   1  -6   2 71.2733 6.27793   3
   1  -6   2 63.6956 5.93170   3
   1  -6   2 57.6545 4.70801   6
  -2   6  -2 89.5432 6.65801   6
  -2   6  -2 90.6731 7.40295   4
  -2   6  -2 84.4403 6.33314   6
  -2   6  -2 80.5564 6.73059   3
  -2   6  -2 77.6089 6.66579   3
   2  -6   2 86.0358 7.28748   4
   2  -6   2 91.1751 6.90079   3
   2  -6   2 93.0199 7.02218   3
   2  -6   2 91.9584 4.83234   6
   2  -6   2 88.9892 4.58769   6
  -3   6  -2 642.700 26.3580   4
  -3   6  -2 615.664 22.8376   6
  -3   6  -2 605.423 24.1999   3
  -3   6  -2 659.179 24.6023   3
  -3   6  -2 664.591 23.4667   6
   3  -6   2 653.139 23.9936   3
   3  -6   2 657.953 24.0716   3
   3  -6   2 662.710 28.7430   4
  -4   6  -2 210.761 10.8872   3
  -4   6  -2 203.528 10.9011   3
  -4   6  -2 181.553 9.75777   6
  -4   6  -2 191.657 13.0551   4
  -4   6  -2 211.427 10.3074   6
   4  -6   2 211.851 10.2718   3
   4  -6   2 177.190 9.54746   3
  -5   6  -2 19.2022 3.41695   3
  -5   6  -2 20.5258 3.34219   6
  -5   6  -2 33.7632 4.02755   6
  -5   6  -2 26.7730 3.46360   3
   5  -6   2 20.0797 2.95866   3
   5  -6   2 22.8778 2.80899   3
  -6   6  -2 42.2316 3.50690   3
  -6   6  -2 42.3953 4.84742   6
  -6   6  -2 37.6127 4.73279   6
  -6   6  -2 40.7472 7.31686   4
  -7   6  -2 6.74228 3.91897   5
  -7   6  -2 -1.0565 3.50807   4
  -7   6  -2 5.74811 2.74247   6
  -7  -5   2 -2.5111 2.42448   3
  -7  -5   2 5.60295 2.11771   3
   6   5  -2 39.5007 4.06741   3
  -6  -5   2 45.3784 5.54801   6
  -6  -5   2 42.8759 4.56603   3
  -6  -5   2 38.4559 4.61474   4
  -6  -5   2 32.9428 5.53520   3
  -5  -5   2 115.343 8.27690   6
  -5  -5   2 109.691 7.14395   4
  -5  -5   2 115.607 8.82710   3
  -5  -5   2 115.201 7.73587   6
  -5  -5   2 111.867 7.52519   3
   4   5  -2 102.651 8.11964   3
   4   5  -2 116.216 7.34547   3
  -4  -5   2 120.075 8.59678   3
  -4  -5   2 105.183 6.54843   4
  -4  -5   2 113.524 7.78688   6
  -4  -5   2 96.5820 6.93795   6
  -4  -5   2 121.456 7.72172   3
   3   5  -2 47.5968 3.60449   6
   3   5  -2 50.3311 4.60003   4
   3   5  -2 51.1557 5.49708   3
   3   5  -2 51.6461 3.15281   6
   3   5  -2 43.5421 4.65154   3
  -3  -5   2 49.5087 5.00516   6
  -3  -5   2 47.5025 3.98473   4
  -3  -5   2 55.6369 5.09832   3
  -3  -5   2 52.1322 4.83272   6
  -3  -5   2 47.6491 5.49556   3
   2   5  -2 92.7671 6.76131   3
   2   5  -2 89.6558 5.46684   4
   2   5  -2 88.9794 5.78619   6
   2   5  -2 80.8304 4.30968   5
   2   5  -2 91.4646 5.27201   6
   2   5  -2 78.8174 6.81808   3
  -2  -5   2 87.4959 6.92062   3
  -2  -5   2 82.4189 6.10487   6
  -2  -5   2 81.3476 6.09141   6
  -2  -5   2 84.0359 5.32216   4
  -2  -5   2 95.1709 6.96258   3
   1   5  -2 103.103 5.61362   4
   1   5  -2 87.4213 6.17107   6
   1   5  -2 81.1680 6.64907   3
   1   5  -2 97.8934 6.88921   3
   1   5  -2 88.3665 5.91922   6
  -1  -5   2 90.1249 6.20432   6
  -1  -5   2 83.2373 6.11098   4
  -1  -5   2 87.7390 7.07315   3
  -1  -5   2 83.3895 6.02579   6
  -1  -5   2 101.533 7.02802   3
   0   5  -2 1.10848 1.50021   3
   0   5  -2 1.81262 1.36188   4
   0   5  -2 0.87174 1.57486   3
   0   5  -2 1.27699 1.38312   6
   0   5  -2 -0.2900 1.11616   6
   0  -5   2 1.23455 1.28213   6
   0  -5   2 2.31000 1.64142   3
   0  -5   2 1.04407 1.56975   6
   0  -5   2 0.62451 1.12563   4
  -1   5  -2 1680.48 50.6601   3
  -1   5  -2 1635.42 50.2066   3
  -1   5  -2 1528.06 49.2381   4
  -1   5  -2 1585.34 49.0156   6
  -1   5  -2 1594.81 48.5692   6
   1  -5   2 1636.09 50.0004   3
   1  -5   2 1608.64 49.8835   4
   1  -5   2 1538.44 49.9838   3
   1  -5   2 1599.42 47.8773   6
  -2   5  -2 58.0761 5.22995   3
  -2   5  -2 60.3725 4.92225   6
  -2   5  -2 56.6347 5.23940   3
  -2   5  -2 60.8385 5.93114   4
   2  -5   2 60.4111 5.65119   4
   2  -5   2 61.9715 5.26831   3
   2  -5   2 56.7011 5.22618   3
   2  -5   2 62.4757 3.12215   6
  -3   5  -2 54.8662 4.46827   6
  -3   5  -2 51.7916 4.91212   3
  -3   5  -2 59.6797 6.16248   4
  -3   5  -2 43.7449 4.59476   3
  -3   5  -2 51.8008 4.23073   6
   3  -5   2 51.3961 4.58668   3
   3  -5   2 51.6111 5.68569   4
  -4   5  -2 38.2511 3.88200   3
  -4   5  -2 32.3525 3.40377   6
  -4   5  -2 24.5940 3.40191   3
  -4   5  -2 38.9946 3.67192   6
  -4   5  -2 40.5564 5.72926   4
   4  -5   2 30.4724 3.26838   3
   4  -5   2 34.3835 3.39126   3
  -5   5  -2 4.70900 3.01558   4
  -5   5  -2 5.41426 1.69694   3
  -5   5  -2 5.39642 1.76676   6
  -5   5  -2 4.13489 1.97452   6
  -5   5  -2 5.14108 1.55400   3
   5  -5   2 6.29812 1.33581   3
   5  -5   2 5.18585 1.37495   3
  -6   5  -2 165.543 12.3087   5
  -6   5  -2 158.027 8.93628   6
  -6   5  -2 163.254 13.5963   4
  -6   5  -2 155.460 6.12466   3
  -7   5  -2 3.36804 3.10772   4
  -7   5  -2 -2.3456 1.77685   6
  -7   5  -2 2.93378 3.54483   5
  -7   5  -2 8.59531 2.41640   6
  -7  -4   2 170.619 8.29121   3
  -7  -4   2 149.681 9.99128   6
  -7  -4   2 171.053 10.0115   3
  -7  -4   2 162.961 10.1820   6
   6   4  -2 39.0458 3.76564   3
  -6  -4   2 42.2989 5.04150   3
  -6  -4   2 39.6552 4.65387   6
  -6  -4   2 37.5897 4.72648   6
  -6  -4   2 38.7659 4.99214   4
  -6  -4   2 40.6322 4.03611   3
   5   4  -2 12.0379 2.99284   3
   5   4  -2 12.6274 2.40937   3
  -5  -4   2 17.3372 3.08894   6
  -5  -4   2 14.0248 2.91719   4
  -5  -4   2 18.2388 2.93037   3
  -5  -4   2 20.1948 3.48577   6
   4   4  -2 4.34828 2.22962   3
   4   4  -2 1.43290 1.27531   3
  -4  -4   2 3.12775 1.46623   4
  -4  -4   2 2.06689 1.50855   6
  -4  -4   2 1.83052 1.67345   6
  -4  -4   2 3.70970 2.10049   3
  -4  -4   2 3.71052 1.65666   3
   3   4  -2 122.202 4.75852   6
   3   4  -2 124.847 4.56345   6
   3   4  -2 123.809 7.97443   3
   3   4  -2 118.084 7.11270   3
  -3  -4   2 127.892 7.51094   6
  -3  -4   2 127.636 6.94936   6
  -3  -4   2 125.665 6.55844   4
  -3  -4   2 136.839 7.69033   3
  -3  -4   2 115.973 7.77700   3
   2   4  -2 25.6659 2.87341   4
   2   4  -2 20.7744 2.71646   6
   2   4  -2 19.7104 1.40978   5
   2   4  -2 23.9625 1.62183   5
   2   4  -2 22.7823 2.32180   6
   2   4  -2 19.5597 3.42168   3
  -2  -4   2 21.3347 3.24257   6
  -2  -4   2 25.3272 2.64368   4
  -2  -4   2 19.6550 3.16619   3
  -2  -4   2 19.9268 3.06884   6
   1   4  -2 28.3323 2.62827   4
   1   4  -2 23.2701 3.21516   3
   1   4  -2 27.2641 3.55903   3
   1   4  -2 24.1501 2.99720   6
   1   4  -2 32.2753 3.19046   6
  -1  -4   2 26.7087 3.41753   3
  -1  -4   2 31.4385 3.47810   6
  -1  -4   2 24.1363 3.40140   3
  -1  -4   2 27.2108 2.69917   4
  -1  -4   2 28.7058 3.22527   6
   0   4  -2 2521.78 76.7969   3
   0   4  -2 2640.52 76.0427   6
   0   4  -2 2317.68 75.4469   6
   0   4  -2 2730.08 75.5949   4
   0   4  -2 2715.71 77.4803   3
   0  -4   2 2728.11 77.1864   3
   0  -4   2 2776.88 75.7487   6
   0  -4   2 2628.36 77.3062   3
   0  -4   2 2801.14 76.1609   4
   0  -4   2 2495.65 75.8196   6
  -1   4  -2 28.7894 3.41613   4
  -1   4  -2 21.3628 3.12955   3
  -1   4  -2 22.6222 2.83873   6
  -1   4  -2 27.4641 3.06074   6
  -1   4  -2 30.0334 3.60987   3
   1  -4   2 23.4430 2.38040   6
   1  -4   2 24.3822 3.68790   3
   1  -4   2 29.2634 3.35504   3
   1  -4   2 29.7973 3.98214   4
   1  -4   2 26.2389 2.57148   6
  -2   4  -2 261.576 11.5394   3
  -2   4  -2 263.641 12.5988   4
  -2   4  -2 263.106 10.2449   6
  -2   4  -2 280.359 10.7850   6
  -2   4  -2 263.064 11.6955   3
   2  -4   2 273.183 7.79424   6
   2  -4   2 266.328 12.5875   4
   2  -4   2 275.017 11.4343   3
   2  -4   2 266.584 11.6042   3
  -3   4  -2 7.62170 1.47692   6
  -3   4  -2 8.33001 2.89262   4
  -3   4  -2 9.34012 2.09640   3
  -3   4  -2 8.65942 1.67882   6
   3  -4   2 11.1652 2.12823   3
   3  -4   2 9.75664 1.77240   3
  -4   4  -2 57.3926 4.11375   3
  -4   4  -2 56.7498 3.48036   6
  -4   4  -2 65.8240 6.76957   4
  -4   4  -2 55.7751 3.42078   6
  -4   4  -2 50.2374 4.07168   3
   4  -4   2 57.4044 3.55371   3
   4  -4   2 58.5054 3.66258   3
  -5   4  -2 111.217 5.34329   3
  -5   4  -2 106.691 9.58671   4
  -5   4  -2 112.744 5.43173   6
  -5   4  -2 111.878 5.09134   3
  -6   4  -2 172.531 7.69452   6
  -6   4  -2 166.397 11.5773   5
  -6   4  -2 166.668 14.6594   4
  -7   4  -2 20.0249 3.33560   6
  -7   4  -2 40.0786 6.95484   4
  -7   4  -2 19.9391 4.74856   5
  -7  -3   2 15.3407 3.49498   6
  -7  -3   2 20.1337 2.80558   3
  -7  -3   2 26.9089 4.18721   6
   6   3  -2 150.768 8.29658   3
  -6  -3   2 189.000 8.52894   3
  -6  -3   2 187.252 9.70103   6
  -6  -3   2 184.859 10.1549   3
  -6  -3   2 182.568 10.6920   4
  -6  -3   2 179.432 9.03652   6
   5   3  -2 131.307 6.66659   3
   5   3  -2 122.165 7.69604   3
  -5  -3   2 139.988 7.15214   6
  -5  -3   2 135.881 8.31791   4
  -5  -3   2 132.961 8.27676   3
  -5  -3   2 128.506 7.67408   6
  -5  -3   2 136.445 7.18876   3
   4   3  -2 27.5889 3.72547   3
  -4  -3   2 26.5727 3.13712   3
  -4  -3   2 28.7197 3.42754   6
  -4  -3   2 28.7952 3.49878   4
  -4  -3   2 27.4048 3.64323   3
   3   3  -2 204.441 10.2038   3
   3   3  -2 210.010 9.34389   3
  -3  -3   2 220.309 9.66964   6
  -3  -3   2 209.724 9.56156   3
  -3  -3   2 222.229 9.63362   4
  -3  -3   2 223.097 10.5215   3
  -3  -3   2 223.808 8.97941   6
   2   3  -2 21.8428 1.86592   6
   2   3  -2 20.1865 2.21179   6
   2   3  -2 21.3897 2.56654   3
   2   3  -2 20.0428 2.47752   4
   2   3  -2 19.4064 2.77989   3
  -2  -3   2 19.3518 2.19619   4
  -2  -3   2 21.5465 3.07558   3
  -2  -3   2 20.7596 2.46922   6
  -2  -3   2 21.3928 2.75521   6
  -2  -3   2 21.9070 2.69683   3
   1   3  -2 85.8238 5.31730   3
   1   3  -2 87.6268 4.63194   6
   1   3  -2 86.2747 4.56945   4
   1   3  -2 81.2134 4.87676   6
   1   3  -2 90.6671 5.66187   3
  -1  -3   2 92.6272 5.71173   3
  -1  -3   2 96.3790 4.68324   4
  -1  -3   2 89.4962 5.12981   6
  -1  -3   2 86.5705 5.42593   3
  -1  -3   2 83.8081 4.99483   6
   0   3  -2 53.2137 3.73977   6
   0   3  -2 50.9962 3.47023   4
   0   3  -2 53.0205 4.16688   3
   0   3  -2 49.4564 3.99612   3
   0   3  -2 48.1945 3.57635   6
   0  -3   2 46.3703 3.85418   3
   0  -3   2 50.4941 3.46361   6
   0  -3   2 52.0541 3.85555   6
   0  -3   2 51.7052 3.63079   4
   0  -3   2 48.6942 4.18138   3
  -1   3  -2 741.084 23.8708   3
  -1   3  -2 728.828 23.6497   3
  -1   3  -2 726.591 22.9691   6
  -1   3  -2 734.971 22.4652   6
  -1   3  -2 751.338 24.0005   4
   1  -3   2 720.048 23.7359   3
   1  -3   2 734.661 21.6356   6
   1  -3   2 689.142 23.8475   4
   1  -3   2 711.171 22.1724   6
   1  -3   2 753.269 23.6134   3
  -2   3  -2 126.609 6.39383   3
  -2   3  -2 132.894 5.55666   6
  -2   3  -2 122.392 6.45584   3
  -2   3  -2 133.787 7.68243   4
  -2   3  -2 127.928 5.19582   6
   2  -3   2 124.675 6.37396   3
  -3   3  -2 41.7982 2.08347   6
  -3   3  -2 40.0266 3.18828   3
  -3   3  -2 40.8193 4.64833   4
  -3   3  -2 39.3806 3.19914   3
   3  -3   2 37.3775 2.78484   3
   3  -3   2 43.0459 3.00398   3
  -4   3  -2 -2.4551 1.54511   4
  -4   3  -2 0.24256 0.29375   6
  -4   3  -2 1.47160 0.78114   3
  -4   3  -2 1.79946 0.85325   3
   4  -3   2 -0.0777 0.36408   3
   4  -3   2 0.18286 0.75217   3
  -5   3  -2 77.0023 7.76425   4
  -5   3  -2 91.2972 7.39804   5
  -6   3  -2 24.8878 1.97810   6
  -6   3  -2 25.7011 5.48615   4
  -6   3  -2 28.2647 1.68274   6
  -6   3  -2 32.4740 5.24911   5
  -7   3  -2 89.3415 8.44416   5
  -7   3  -2 93.7514 4.96889   6
  -7   3  -2 93.4687 10.2524   4
  -7   3  -2 85.2378 4.02903   6
  -7  -2   2 6.80166 2.44686   6
  -7  -2   2 5.42854 2.05200   6
   6   2  -2 56.4429 4.10514   3
   6   2  -2 52.0588 3.24406   3
  -6  -2   2 46.0327 4.67149   3
  -6  -2   2 54.9953 6.28324   4
  -6  -2   2 49.0086 3.78002   3
  -6  -2   2 61.5264 4.87893   6
  -6  -2   2 49.8637 4.12985   6
   5   2  -2 716.394 23.7233   3
   5   2  -2 713.556 22.2485   3
  -5  -2   2 706.392 20.2542   5
  -5  -2   2 672.207 23.3070   6
  -5  -2   2 712.356 24.4779   3
  -5  -2   2 685.846 20.4872   5
  -5  -2   2 686.128 25.9193   4
  -5  -2   2 712.284 23.4914   6
  -5  -2   2 710.842 22.7788   3
   4   2  -2 2.91976 1.12939   3
   4   2  -2 3.20437 1.42865   3
  -4  -2   2 0.57756 1.06294   6
  -4  -2   2 2.89017 1.27194   3
  -4  -2   2 1.11554 1.41024   3
  -4  -2   2 1.41066 0.50834   5
  -4  -2   2 2.96173 1.73172   4
  -4  -2   2 2.57495 0.56043   5
  -4  -2   2 1.48463 0.95388   6
   3   2  -2 1143.18 35.3779   3
  -3  -2   2 1163.14 34.5376   6
  -3  -2   2 1119.52 35.3363   3
  -3  -2   2 1112.01 33.4733   6
  -3  -2   2 1156.48 34.7163   3
  -3  -2   2 1157.89 35.8097   4
   2   2  -2 527.473 18.2369   3
   2   2  -2 529.919 16.2417   6
   2   2  -2 550.288 15.8871   6
   2   2  -2 535.084 17.6945   3
  -2  -2   2 541.273 17.8024   3
  -2  -2   2 531.433 17.5969   6
  -2  -2   2 547.189 16.9704   6
  -2  -2   2 525.190 17.7768   4
  -2  -2   2 551.363 18.3574   3
   1   2  -2 1108.72 33.3282   3
   1   2  -2 1167.60 32.9205   4
   1   2  -2 1160.47 32.3841   6
   1   2  -2 1096.78 32.9315   6
   1   2  -2 1108.76 31.1706   5
   1   2  -2 1075.24 33.5876   3
  -1  -2   2 1104.09 33.3779   3
  -1  -2   2 1081.02 32.6573   6
  -1  -2   2 1120.52 33.0371   6
  -1  -2   2 1157.40 32.6896   4
  -1  -2   2 1098.97 33.6045   3
   0   2  -2 1036.77 31.4919   3
   0   2  -2 1046.83 30.7135   4
   0   2  -2 1005.11 30.7013   6
   0   2  -2 1136.99 31.6224   3
   0   2  -2 1015.19 30.8535   6
   0  -2   2 1105.09 31.5191   3
   0  -2   2 1065.60 30.6541   6
   0  -2   2 1036.33 31.5054   3
   0  -2   2 1012.68 30.7757   4
   0  -2   2 1048.67 31.0089   6
  -1   2  -2 327.942 12.7222   4
  -1   2  -2 357.532 12.4561   3
  -1   2  -2 367.648 11.9110   6
  -1   2  -2 378.893 12.4625   3
  -1   2  -2 358.541 11.3104   6
   1  -2   2 373.352 10.7975   6
   1  -2   2 362.636 11.2217   6
   1  -2   2 389.305 12.4017   3
   1  -2   2 358.555 12.4938   3
   1  -2   2 361.221 13.0268   4
  -2   2  -2 279.790 11.5335   4
  -2   2  -2 271.229 7.74014   6
  -2   2  -2 274.620 9.81377   3
  -2   2  -2 263.326 9.50802   3
   2  -2   2 276.444 9.30311   3
   2  -2   2 267.122 9.59911   3
   2  -2   2 276.431 11.4644   4
  -3   2  -2 1088.89 36.1488   4
  -3   2  -2 1123.56 32.1494   3
  -3   2  -2 1122.26 32.0198   3
   3  -2   2 1111.13 31.1938   3
   3  -2   2 1106.12 31.1329   3
  -4   2  -2 62.2596 5.37256   5
  -4   2  -2 73.6698 6.33625   4
  -5   2  -2 39.0028 5.28392   4
  -5   2  -2 43.2063 4.91547   5
  -6   2  -2 2.37068 2.27654   5
  -6   2  -2 -1.3647 2.31991   4
  -7   2  -2 8.86153 4.21596   4
  -7   2  -2 9.87485 3.05768   5
  -8   2  -2 7.06259 3.99120   4
  -7  -1   2 55.6092 3.62903   5
  -7  -1   2 56.9499 3.99565   5
  -7  -1   2 54.7693 4.45969   6
  -7  -1   2 52.0324 4.75266   6
  -6  -1   2 1.97413 1.46394   3
  -6  -1   2 -0.0482 1.40471   5
  -6  -1   2 1.65926 2.33029   4
  -6  -1   2 -0.4686 1.07240   5
  -6  -1   2 2.78699 1.16941   3
   5   1  -2 19.6204 2.18167   3
   5   1  -2 15.9299 2.42646   3
  -5  -1   2 21.6485 2.14082   6
  -5  -1   2 16.8019 2.12656   5
  -5  -1   2 19.9448 2.32841   3
  -5  -1   2 15.7205 2.51777   3
  -5  -1   2 18.5673 2.46025   5
  -5  -1   2 17.9393 2.55466   6
   4   1  -2 45.8325 3.06413   3
   4   1  -2 40.6917 3.35624   3
  -4  -1   2 42.9207 2.93922   5
  -4  -1   2 38.0213 2.98910   3
  -4  -1   2 36.3352 2.95732   5
  -4  -1   2 42.8018 2.79956   6
  -4  -1   2 36.9379 2.98001   6
  -4  -1   2 38.5081 3.45147   3
   3   1  -2 183.539 7.27976   3
   3   1  -2 171.295 7.73864   3
  -3  -1   2 183.995 6.82146   6
  -3  -1   2 182.192 7.26687   6
  -3  -1   2 194.115 7.15199   5
  -3  -1   2 193.171 7.57512   3
   2   1  -2 128.814 6.36689   3
   2   1  -2 136.761 5.98735   3
  -2  -1   2 135.657 5.98620   3
  -2  -1   2 134.320 4.69581   5
  -2  -1   2 137.619 6.59623   4
  -2  -1   2 126.581 5.44642   6
  -2  -1   2 121.176 5.58484   3
  -2  -1   2 136.263 5.17208   6
   1   1  -2 282.402 10.0263   4
   1   1  -2 272.001 9.72794   3
   1   1  -2 290.475 9.45430   6
   1   1  -2 288.733 9.68917   3
   1   1  -2 281.533 8.40788   5
   1   1  -2 273.112 8.97176   6
  -1  -1   2 286.332 9.88555   4
  -1  -1   2 279.662 9.79488   3
  -1  -1   2 284.278 9.69492   3
  -1  -1   2 275.295 9.16089   6
  -1  -1   2 293.304 9.54454   6
  -1  -1   2 282.034 8.31034   5
   0   1  -2 448.395 13.8491   4
   0   1  -2 480.255 14.2766   3
   0   1  -2 469.377 14.2560   3
   0   1  -2 473.616 13.8486   5
   0   1  -2 456.205 13.7798   6
   0   1  -2 470.895 13.9776   6
   0  -1   2 459.489 13.6929   6
   0  -1   2 452.237 13.9568   6
   0  -1   2 450.891 13.8439   5
   0  -1   2 452.804 13.8936   4
   0  -1   2 437.903 14.1805   3
   0  -1   2 442.275 14.0939   3
   1  -1   2 5325.88 152.802   2
   1  -1   2 5430.56 153.444   2
  -2   1  -2 90.6836 3.56200   3
  -2   1  -2 86.1265 4.97145   5
  -2   1  -2 87.6642 5.19782   4
  -2   1  -2 87.6475 3.29835   3
   2  -1   2 92.0710 3.32969   3
   2  -1   2 90.6967 3.03617   3
   2  -1   2 84.1296 5.02317   4
  -3   1  -2 22.8429 3.07290   4
  -3   1  -2 23.6476 2.94484   5
  -4   1  -2 29.9150 4.65697   4
  -4   1  -2 32.6224 3.69330   5
  -5   1  -2 155.930 10.2918   4
  -5   1  -2 165.990 9.20927   5
  -6   1  -2 5.01472 2.02526   5
  -6   1  -2 -0.2761 1.94586   4
  -7   1  -2 23.5384 5.43294   4
  -7   1  -2 24.5590 3.83482   5
  -8   1  -2 11.2266 3.40714   5
  -8   1  -2 8.35889 4.59928   4
  -8   1  -2 15.7038 1.99572   6
  -7   0   2 182.231 13.9585   4
  -7   0   2 178.968 8.33428   6
  -7   0   2 162.026 9.29802   5
  -7   0   2 173.828 8.21071   6
  -6   0   2 17.4944 2.43813   3
  -6   0   2 16.5227 2.48735   6
  -6   0   2 18.7655 2.31567   3
  -6   0   2 19.6945 2.46385   6
  -6   0   2 17.9152 2.99031   5
  -6   0   2 24.7346 3.68293   5
   5   0  -2 163.027 6.44341   3
   5   0  -2 149.068 6.46023   3
  -5   0   2 154.098 6.90967   3
  -5   0   2 147.200 9.31354   5
  -5   0   2 153.652 7.24833   3
  -5   0   2 157.350 7.93574   5
  -5   0   2 166.364 6.88177   6
  -5   0   2 152.507 6.60272   6
   4   0  -2 14.5276 1.96803   3
   4   0  -2 10.4752 1.61422   3
  -4   0   2 12.9024 1.54388   6
  -4   0   2 13.9416 1.66105   6
  -4   0   2 12.7068 1.74502   3
  -4   0   2 10.4554 1.76414   3
  -4   0   2 14.6651 2.33996   5
   3   0  -2 552.240 18.0250   3
   3   0  -2 598.436 18.0692   3
  -3   0   2 576.235 18.2429   3
  -3   0   2 570.284 18.0148   3
  -3   0   2 566.547 19.1158   5
  -3   0   2 586.265 17.4690   6
  -3   0   2 568.420 17.3963   6
   2   0  -2 275.902 9.47001   3
  -2   0   2 279.299 9.44989   3
  -2   0   2 271.323 9.80779   5
  -2   0   2 280.091 9.51027   3
  -2   0   2 271.302 8.95395   6
  -2   0   2 268.151 8.92190   6
   1   0  -2 22.5730 1.50407   6
   1   0  -2 25.0252 1.87027   5
   1   0  -2 23.5375 1.83101   3
   1   0  -2 21.8230 1.57350   6
   1   0  -2 20.6777 1.75541   3
  -1   0   2 20.8884 1.76984   3
  -1   0   2 21.1907 1.66575   5
  -1   0   2 21.4526 1.55718   6
  -1   0   2 22.9069 1.71984   3
  -1   0   2 21.3606 1.58266   6
   0   0  -2 483.377 14.5962   3
   0   0  -2 500.878 14.6511   3
   0   0  -2 478.989 14.4037   6
   0   0  -2 516.399 14.3099   6
   0   0  -2 495.102 14.5995   4
   0   0  -2 510.039 14.5278   5
   0   0   2 477.685 14.4946   4
   0   0   2 491.592 14.6157   3
   0   0   2 500.211 14.6331   3
   0   0   2 482.210 14.3926   6
   0   0   2 492.328 14.4846   5
   0   0   2 491.900 14.2738   6
  -1   0  -2 1655.30 45.8789   4
   1   0   2 1624.71 45.9264   4
  -2   0  -2 453.651 14.9793   5
  -2   0  -2 453.837 12.8673   3
  -2   0  -2 455.862 15.0633   4
  -2   0  -2 454.363 12.7217   3
  -3   0  -2 125.882 6.91719   4
  -3   0  -2 138.123 6.63367   5
  -4   0  -2 73.3269 5.07811   5
  -4   0  -2 82.6705 6.06444   4
  -5   0  -2 4.44405 2.21030   4
  -6   0  -2 327.896 14.2350   5
  -6   0  -2 344.418 17.0694   4
  -7   0  -2 8.02981 3.60725   4
  -7   0  -2 6.44630 2.50391   5
  -8   0  -2 46.9586 7.48252   4
  -8   0  -2 39.8570 5.02679   5
  -8   0  -2 52.0889 3.36563   6
  -7   1   2 101.426 5.99980   6
  -7   1   2 93.5108 7.05991   5
  -7   1   2 103.577 5.69192   6
  -7   1   2 75.2698 10.2776   4
  -7   1   2 93.5087 7.86601   5
  -6   1   2 94.9334 5.00860   6
  -6   1   2 94.1283 5.52479   3
  -6   1   2 93.9593 6.80030   5
  -6   1   2 98.4665 5.41074   6
  -6   1   2 81.1213 7.07836   5
  -6   1   2 89.3638 4.76319   3
   5  -1  -2 142.358 6.65038   3
   5  -1  -2 154.332 5.99244   3
  -5   1   2 144.599 6.21233   6
  -5   1   2 152.663 6.77043   3
  -5   1   2 140.291 9.08364   5
  -5   1   2 150.935 6.62267   6
  -5   1   2 152.230 7.00173   3
   4  -1  -2 45.1903 3.18262   3
   4  -1  -2 40.3132 2.83479   3
  -4   1   2 45.0630 2.65931   6
  -4   1   2 42.4741 3.09742   3
  -4   1   2 41.5705 2.83609   6
  -4   1   2 44.4655 3.30775   3
   3  -1  -2 338.453 11.6167   3
   3  -1  -2 338.833 11.1159   3
  -3   1   2 318.792 11.4352   3
  -3   1   2 325.718 11.1814   3
  -3   1   2 323.585 13.2057   5
  -3   1   2 314.585 10.3026   6
  -3   1   2 321.339 10.7898   6
   2  -1  -2 1380.61 39.8049   3
  -2   1   2 1420.47 39.9983   3
  -2   1   2 1404.64 39.0930   6
  -2   1   2 1377.63 41.5892   5
  -2   1   2 1406.69 40.1879   3
  -2   1   2 1365.33 39.6278   6
   1  -1  -2 345.125 10.7762   6
   1  -1  -2 347.749 11.0200   3
   1  -1  -2 361.563 11.3716   3
   1  -1  -2 331.060 11.8771   5
   1  -1  -2 332.537 10.2039   6
  -1   1   2 343.060 11.8295   5
  -1   1   2 327.270 11.1097   3
  -1   1   2 356.347 11.1592   3
  -1   1   2 331.249 10.3689   6
  -1   1   2 333.392 10.9321   6
   0  -1  -2 191.266 6.32341   6
   0  -1  -2 186.587 6.85698   5
   0  -1  -2 195.314 6.86158   3
   0  -1  -2 182.307 6.66023   3
   0  -1  -2 189.423 6.59488   6
   0   1   2 192.953 6.77123   5
   0   1   2 201.229 6.82922   3
   0   1   2 184.117 6.75049   3
   0   1   2 187.649 6.52473   6
  -1  -1  -2 707.113 20.2515   6
  -1  -1  -2 709.719 20.7746   3
  -1  -1  -2 681.568 19.9035   6
  -1  -1  -2 713.311 19.4935   4
  -1  -1  -2 702.729 20.8630   3
  -1  -1  -2 710.353 20.7259   5
   1   1   2 703.377 20.6614   3
   1   1   2 720.342 20.7171   5
  -2  -1  -2 78.9932 3.45411   3
  -2  -1  -2 74.6869 3.72753   4
  -2  -1  -2 76.5193 3.56723   3
  -2  -1  -2 79.6447 3.83648   5
   2   1   2 76.2680 3.96068   5
   2   1   2 77.1781 3.18775   3
   2   1   2 81.9662 3.46729   3
  -3  -1  -2 4334.06 119.638   3
  -3  -1  -2 4393.20 119.718   3
  -4  -1  -2 1283.97 40.7534   4
  -4  -1  -2 1324.25 39.2017   5
  -5  -1  -2 34.8252 4.47298   4
  -5  -1  -2 32.3064 3.41389   5
  -6  -1  -2 68.0703 5.29911   5
  -6  -1  -2 82.5867 7.30008   4
  -7  -1  -2 88.8001 4.01243   6
  -7  -1  -2 97.8734 6.40685   5
  -7  -1  -2 101.371 9.06349   4
  -7  -1  -2 97.0345 4.72212   6
  -8  -1  -2 14.4113 5.03315   4
  -8  -1  -2 18.1447 3.42100   6
  -8  -1  -2 19.7141 3.46273   5
  -7   2   2 -0.4685 1.66024   6
  -7   2   2 -1.8502 3.08688   4
  -7   2   2 2.37486 1.50033   6
  -7   2   2 0.42761 2.09347   5
  -7   2   2 0.87719 3.31396   5
  -6   2   2 36.5091 3.34042   6
  -6   2   2 39.6054 5.59523   5
  -6   2   2 32.7299 3.86535   6
  -6   2   2 37.4191 3.19813   3
   5  -2  -2 49.9973 2.99608   3
   5  -2  -2 46.2196 3.30380   3
  -5   2   2 49.1086 3.22497   6
  -5   2   2 46.8212 3.86356   3
  -5   2   2 51.0351 3.77771   6
  -5   2   2 52.3508 5.76497   5
  -5   2   2 44.4493 3.38106   3
   4  -2  -2 10.8693 2.03941   3
   4  -2  -2 15.9109 1.83542   3
  -4   2   2 12.7148 2.11447   3
  -4   2   2 10.3933 1.70394   6
  -4   2   2 9.02059 2.60185   5
  -4   2   2 15.1836 1.61060   6
  -4   2   2 12.1292 1.76067   3
   3  -2  -2 288.155 10.9823   3
   3  -2  -2 275.802 9.93733   3
  -3   2   2 282.220 11.0111   3
  -3   2   2 271.092 10.0437   6
  -3   2   2 282.973 9.24102   6
  -3   2   2 289.591 10.2950   3
   2  -2  -2 50.0294 3.12903   3
  -2   2   2 51.0692 3.32842   3
  -2   2   2 49.6822 3.57189   3
  -2   2   2 38.4052 3.88964   5
  -2   2   2 48.6652 3.11698   6
  -2   2   2 50.6974 2.57995   6
   1  -2  -2 1233.77 36.0544   6
   1  -2  -2 1224.35 36.4532   3
   1  -2  -2 1280.49 37.1026   3
  -1   2   2 1289.43 35.6777   6
  -1   2   2 1240.89 37.7014   5
  -1   2   2 1208.42 36.6204   3
  -1   2   2 1223.08 36.3695   6
  -1   2   2 1284.34 37.0278   3
   0  -2  -2 2064.64 57.7464   6
   0  -2  -2 1978.69 58.2002   3
   0  -2  -2 2060.80 58.2651   5
   0   2   2 2081.24 58.0817   5
   0   2   2 2049.55 57.5697   6
   0   2   2 1984.50 58.0286   3
  -1  -2  -2 1489.07 43.2723   3
  -1  -2  -2 1483.87 43.0649   3
  -1  -2  -2 1454.15 40.6439   4
  -1  -2  -2 1471.89 42.4009   6
  -1  -2  -2 1496.52 42.3535   5
  -1  -2  -2 1464.33 42.1712   6
   1   2   2 1473.94 40.5198   4
   1   2   2 1487.44 43.0101   3
   1   2   2 1493.91 43.2661   3
   1   2   2 1494.64 42.0868   6
  -2  -2  -2 106.881 4.65643   5
  -2  -2  -2 108.104 4.05676   4
  -2  -2  -2 111.443 4.22625   6
  -2  -2  -2 104.328 5.29133   3
  -2  -2  -2 111.646 4.33479   6
  -2  -2  -2 112.774 5.50777   3
   2   2   2 106.784 5.12585   3
   2   2   2 114.545 4.75231   5
  -3  -2  -2 65.0800 3.53176   5
  -3  -2  -2 53.3054 3.56727   3
  -3  -2  -2 62.5138 2.28933   6
  -3  -2  -2 60.9211 3.75986   3
  -3  -2  -2 61.3755 2.26485   6
   3   2   2 64.1709 3.47248   3
   3   2   2 63.2168 3.75048   5
   3   2   2 58.7716 3.91340   3
  -4  -2  -2 728.392 22.7625   5
  -4  -2  -2 712.592 22.4431   3
   4   2   2 741.989 21.0329   3
   4   2   2 726.329 21.2885   3
  -5  -2  -2 1713.82 47.1690   3
  -5  -2  -2 1715.88 49.5106   5
  -5  -2  -2 1702.62 46.9678   6
  -5  -2  -2 1654.62 52.3358   4
  -5  -2  -2 1675.09 47.6409   3
  -5  -2  -2 1652.54 46.6623   6
  -6  -2  -2 100.011 7.83505   4
  -6  -2  -2 99.8717 5.80411   5
  -6  -2  -2 97.2487 4.25799   6
  -6  -2  -2 102.380 4.80805   6
  -7  -2  -2 14.8016 2.20357   6
  -7  -2  -2 18.1484 3.60940   4
  -7  -2  -2 16.2115 2.77421   6
  -7  -2  -2 16.5056 2.99141   5
  -7  -2  -2 19.5090 4.26283   4
  -8  -2  -2 2.23964 3.20102   4
  -8  -2  -2 -0.0829 1.85802   6
  -8  -2  -2 2.55044 1.62900   5
  -7   3   2 124.860 7.68639   6
  -7   3   2 139.448 13.1963   4
  -7   3   2 122.691 9.83617   5
  -7   3   2 124.700 6.72078   6
  -6   3   2 -3.1410 2.55605   5
  -6   3   2 3.03769 1.36020   6
  -6   3   2 7.80802 4.40305   4
  -6   3   2 4.67533 1.86598   6
  -6   3   2 4.30587 1.38228   3
  -6   3   2 5.00695 1.70884   3
   5  -3  -2 370.681 12.5852   3
   5  -3  -2 367.123 13.5765   3
  -5   3   2 394.704 20.0099   4
  -5   3   2 375.136 14.2869   6
  -5   3   2 352.113 17.8953   5
  -5   3   2 384.844 12.9792   6
  -5   3   2 383.595 13.4097   3
  -5   3   2 394.060 14.9694   3
   4  -3  -2 46.7455 3.24943   3
   4  -3  -2 48.8491 4.09337   3
  -4   3   2 43.7825 3.60883   6
  -4   3   2 47.8269 3.55460   3
  -4   3   2 55.9528 4.51936   3
  -4   3   2 41.8731 5.67158   4
  -4   3   2 43.2980 5.14966   5
  -4   3   2 50.8165 3.10900   6
   3  -3  -2 11.6753 1.70001   3
  -3   3   2 11.8927 2.39686   3
  -3   3   2 12.1465 1.84744   3
  -3   3   2 9.29468 2.64573   5
  -3   3   2 12.3247 1.55141   6
  -3   3   2 10.9737 2.03743   6
   2  -3  -2 159.973 8.01862   3
   2  -3  -2 167.436 5.12798   6
   2  -3  -2 163.583 5.49010   6
   2  -3  -2 162.132 7.30737   3
  -2   3   2 170.827 7.72189   3
  -2   3   2 169.998 7.46635   6
  -2   3   2 175.578 10.3750   5
  -2   3   2 172.009 8.19945   3
  -2   3   2 164.680 6.58701   6
   1  -3  -2 3.57182 1.44364   3
   1  -3  -2 4.87821 1.01719   6
   1  -3  -2 2.50372 1.21314   6
   1  -3  -2 4.31973 1.47450   3
  -1   3   2 5.46256 1.79712   5
  -1   3   2 4.97169 1.71688   3
  -1   3   2 3.23842 1.25323   6
  -1   3   2 2.92577 1.22513   6
  -1   3   2 4.75780 1.72774   4
  -1   3   2 4.24192 1.43886   3
   0  -3  -2 4448.80 141.834   2
   0   3   2 4614.10 143.360   2
  -1  -3  -2 659.210 19.7955   4
  -1  -3  -2 697.245 22.4030   3
  -1  -3  -2 670.655 22.5300   3
  -1  -3  -2 676.204 21.4290   5
  -1  -3  -2 641.232 21.3530   6
  -1  -3  -2 675.120 21.5301   6
   1   3   2 673.550 20.8822   6
   1   3   2 690.558 22.6117   3
   1   3   2 696.577 22.4044   3
   1   3   2 669.681 20.9324   5
   1   3   2 667.678 21.2110   6
   1   3   2 666.755 19.5829   4
  -2  -3  -2 9.14663 0.95301   4
  -2  -3  -2 10.0089 2.12199   3
  -2  -3  -2 7.66892 1.94618   3
  -2  -3  -2 8.21899 1.64804   6
  -2  -3  -2 9.13417 1.47658   5
  -2  -3  -2 10.1012 1.79281   6
   2   3   2 7.65764 0.83626   6
   2   3   2 6.94933 1.69713   3
   2   3   2 9.63516 2.04637   3
   2   3   2 8.28903 0.87081   6
   2   3   2 8.84299 1.30319   5
  -3  -3  -2 6.15867 1.64994   3
  -3  -3  -2 8.21122 2.15474   3
  -3  -3  -2 9.66378 1.30867   4
  -3  -3  -2 9.22137 1.56450   6
  -3  -3  -2 6.18764 1.35418   6
  -3  -3  -2 7.55515 1.35449   5
   3   3   2 11.0900 2.21800   3
   3   3   2 7.49934 1.39201   5
   3   3   2 4.99766 1.41107   3
  -4  -3  -2 40.4073 3.23715   4
  -4  -3  -2 39.2250 3.44245   3
  -4  -3  -2 37.7784 2.79588   6
  -4  -3  -2 46.6244 3.10306   5
  -4  -3  -2 40.6300 3.02372   6
  -4  -3  -2 45.6624 3.81212   3
   4   3   2 42.7037 3.05905   3
   4   3   2 41.7270 3.35975   3
  -5  -3  -2 -0.7252 0.85747   3
  -5  -3  -2 0.34481 0.90227   5
  -5  -3  -2 -1.5950 0.95420   4
  -5  -3  -2 0.30990 0.86148   6
  -5  -3  -2 0.24349 1.08894   6
  -5  -3  -2 0.44603 0.95370   3
   5   3   2 -0.1397 0.64482   3
   5   3   2 -0.0408 0.77868   3
  -6  -3  -2 328.435 11.0339   3
  -6  -3  -2 326.114 11.9168   6
  -6  -3  -2 317.614 11.7713   5
  -6  -3  -2 329.172 10.4834   3
  -6  -3  -2 309.063 14.7085   4
  -6  -3  -2 317.721 13.8422   4
  -6  -3  -2 316.098 12.5433   6
  -7  -3  -2 14.9495 4.15960   4
  -7  -3  -2 19.9230 2.41114   5
  -7  -3  -2 30.5263 3.80478   6
  -7  -3  -2 21.0229 3.36106   6
  -7  -3  -2 22.5788 4.06824   4
  -7   4   2 18.3592 3.56300   6
  -7   4   2 27.6931 3.59124   6
  -7   4   2 25.2109 6.26869   4
  -6   4   2 136.208 8.19157   6
  -6   4   2 156.486 7.38404   6
  -6   4   2 141.216 7.81140   3
  -6   4   2 153.130 12.9604   4
  -6   4   2 139.488 6.71179   3
   5  -4  -2 31.9571 3.53663   3
   5  -4  -2 28.8863 2.71110   3
  -5   4   2 31.4566 5.85463   4
  -5   4   2 24.0151 2.82901   3
  -5   4   2 18.0193 4.62414   5
  -5   4   2 27.4451 3.51572   6
  -5   4   2 36.1621 4.14294   3
   4  -4  -2 8.95862 2.20871   3
   4  -4  -2 8.31052 1.71403   3
  -4   4   2 4.24035 2.74731   5
  -4   4   2 6.08412 1.69359   3
  -4   4   2 4.08645 1.79049   6
  -4   4   2 8.96335 2.48687   3
  -4   4   2 10.8015 1.93668   6
  -4   4   2 4.87065 2.80421   4
   3  -4  -2 17.2099 2.42771   3
  -3   4   2 21.0067 2.37454   6
  -3   4   2 22.7659 4.04342   5
  -3   4   2 19.8113 3.07201   3
  -3   4   2 19.7978 2.69883   3
  -3   4   2 15.0709 2.45121   6
  -3   4   2 18.3656 4.19987   4
   2  -4  -2 645.296 19.2710   6
   2  -4  -2 635.417 22.5609   3
   2  -4  -2 627.849 18.4777   6
   2  -4  -2 616.899 21.3807   3
  -2   4   2 619.133 23.7007   5
  -2   4   2 625.600 21.8304   3
  -2   4   2 656.997 21.5556   6
  -2   4   2 608.105 24.0018   3
  -2   4   2 624.191 20.4866   6
   1  -4  -2 385.800 13.9735   6
   1  -4  -2 387.598 15.4385   3
   1  -4  -2 362.880 15.9193   3
  -1   4   2 386.194 15.3809   3
  -1   4   2 380.238 14.3218   6
  -1   4   2 397.181 15.2966   4
  -1   4   2 350.865 14.6803   3
  -1   4   2 391.799 17.2823   5
  -1   4   2 374.146 13.9544   6
   0  -4  -2 239.635 10.2531   6
   0  -4  -2 229.469 9.57675   4
   0  -4  -2 244.183 9.76594   6
   0  -4  -2 245.634 10.8543   5
   0  -4  -2 220.500 10.4736   3
   0  -4  -2 230.363 10.9340   3
   0   4   2 245.234 11.2388   3
   0   4   2 236.237 10.4585   5
   0   4   2 229.596 9.66520   4
   0   4   2 229.985 9.98905   6
   0   4   2 213.246 10.4242   3
   0   4   2 235.660 10.0727   6
  -1  -4  -2 224.546 9.62173   5
  -1  -4  -2 203.815 9.35395   6
  -1  -4  -2 217.309 9.65032   6
  -1  -4  -2 222.316 8.25104   4
  -1  -4  -2 220.220 10.5790   3
  -1  -4  -2 230.251 10.5002   3
   1   4   2 208.089 7.87856   4
   1   4   2 248.848 10.7630   3
   1   4   2 222.607 9.20402   5
   1   4   2 203.688 8.94659   6
   1   4   2 200.153 10.2135   3
   1   4   2 208.519 9.26305   6
  -2  -4  -2 571.500 20.7431   3
  -2  -4  -2 559.147 19.5826   6
  -2  -4  -2 556.645 17.1933   4
  -2  -4  -2 631.569 19.9960   6
  -2  -4  -2 568.085 18.9137   5
  -2  -4  -2 577.286 20.9504   3
   2   4   2 571.875 17.9599   6
   2   4   2 528.609 20.2844   3
   2   4   2 572.933 17.0239   4
   2   4   2 572.035 18.0343   5
   2   4   2 547.387 20.4896   3
   2   4   2 569.761 17.8947   6
  -3  -4  -2 1674.42 48.0243   5
  -3  -4  -2 1642.71 46.6685   4
  -3  -4  -2 1662.47 50.7153   3
  -3  -4  -2 1593.50 48.8643   6
  -3  -4  -2 1650.88 50.5854   3
  -3  -4  -2 1650.87 49.2335   6
   3   4   2 1668.47 50.1528   3
   3   4   2 1656.77 50.3129   3
   3   4   2 1645.94 47.2133   5
  -4  -4  -2 996.539 32.2154   6
  -4  -4  -2 994.482 31.7949   6
  -4  -4  -2 1029.33 30.5964   4
  -4  -4  -2 1059.24 33.2695   3
  -4  -4  -2 1053.37 30.8752   5
   4   4   2 1027.52 32.8945   3
   4   4   2 1036.21 32.3178   3
   4   4   2 989.007 30.5787   5
  -5  -4  -2 58.7844 5.00492   3
  -5  -4  -2 65.1887 3.89869   5
  -5  -4  -2 60.3168 4.64053   3
  -5  -4  -2 60.2002 5.19894   6
  -5  -4  -2 68.8232 5.10515   6
   5   4   2 62.1750 4.04845   3
   5   4   2 70.2268 4.67675   3
  -6  -4  -2 8.55812 1.85791   3
  -6  -4  -2 9.63417 2.28028   4
  -6  -4  -2 13.6846 2.77445   6
  -6  -4  -2 10.8822 2.38599   3
  -6  -4  -2 14.2327 1.92048   5
  -6  -4  -2 17.1025 3.22758   6
  -6  -4  -2 9.26042 2.51211   4
   6   4   2 15.1061 1.43672   3
  -7  -4  -2 2.36821 2.07166   6
  -7  -4  -2 0.49786 1.67137   4
  -7  -4  -2 0.63706 2.00638   6
  -7  -4  -2 -1.8598 1.99520   4
  -7   5   2 157.079 14.5135   4
  -7   5   2 135.264 5.69953   3
   6  -5  -2 16.4422 2.60959   3
  -6   5   2 20.5690 2.77301   3
  -6   5   2 13.5479 5.26310   4
  -6   5   2 22.5772 3.97366   6
  -6   5   2 16.8944 2.97365   6
   5  -5  -2 -0.0739 1.69519   3
   5  -5  -2 1.37837 1.34584   3
  -5   5   2 0.09905 1.17640   3
  -5   5   2 2.81984 1.80324   6
  -5   5   2 1.38779 1.29058   6
  -5   5   2 1.31900 1.73394   3
  -5   5   2 2.85050 2.86118   5
   4  -5  -2 91.2435 6.24912   3
   4  -5  -2 68.4847 5.90000   3
  -4   5   2 93.4378 8.76443   4
  -4   5   2 86.7050 6.28329   6
  -4   5   2 84.3269 5.78422   3
  -4   5   2 73.8914 6.43334   3
   3  -5  -2 392.408 17.2092   3
   3  -5  -2 440.174 16.2153   3
  -3   5   2 397.140 19.0760   5
  -3   5   2 431.633 16.5976   6
  -3   5   2 416.906 19.4106   4
  -3   5   2 417.660 17.6957   3
  -3   5   2 428.555 16.7392   3
  -3   5   2 422.079 16.4934   6
   2  -5  -2 102.928 6.69928   3
   2  -5  -2 95.6847 4.43288   6
   2  -5  -2 97.7162 5.19665   6
   2  -5  -2 96.2150 7.13516   3
  -2   5   2 100.842 7.89145   5
  -2   5   2 106.588 7.85459   4
  -2   5   2 98.8983 6.74247   3
  -2   5   2 92.5430 6.95549   3
  -2   5   2 109.511 6.39673   6
  -2   5   2 104.049 6.68933   6
   1  -5  -2 1588.87 49.4413   6
   1  -5  -2 1711.97 52.1075   3
   1  -5  -2 1626.27 50.9461   3
  -1   5   2 1739.24 51.4512   4
  -1   5   2 1630.51 51.1980   3
  -1   5   2 1641.63 52.0537   5
  -1   5   2 1616.70 50.1719   6
  -1   5   2 1671.38 51.9697   3
  -1   5   2 1624.18 49.9584   6
   0  -5  -2 536.293 19.2744   6
   0  -5  -2 510.759 18.4472   4
   0  -5  -2 538.716 20.1295   3
   0  -5  -2 472.616 18.1439   6
   0  -5  -2 515.157 20.4088   3
   0   5   2 517.607 19.1182   6
   0   5   2 525.615 19.0767   6
   0   5   2 530.822 18.6040   4
   0   5   2 513.881 20.3558   3
   0   5   2 524.106 20.1745   3
  -1  -5  -2 13.0725 3.19703   3
  -1  -5  -2 19.2319 2.95643   6
  -1  -5  -2 14.2966 2.12282   4
  -1  -5  -2 20.4621 3.16571   6
  -1  -5  -2 22.2010 3.03561   5
  -1  -5  -2 17.5236 3.46058   3
   1   5   2 18.5474 2.60798   5
   1   5   2 16.0558 2.10686   4
   1   5   2 15.5134 2.76046   6
   1   5   2 17.5828 3.20627   3
   1   5   2 17.6287 2.78483   6
   1   5   2 17.4867 3.14010   3
  -2  -5  -2 1248.16 41.2090   3
  -2  -5  -2 1197.76 41.1376   3
  -2  -5  -2 1182.52 39.5445   6
  -2  -5  -2 1237.60 38.9381   5
  -2  -5  -2 1267.15 40.0191   6
  -2  -5  -2 1287.54 37.1622   4
   2   5   2 1284.43 41.3866   3
   2   5   2 1308.82 38.3601   6
   2   5   2 1313.04 38.2581   6
   2   5   2 1320.69 41.4760   3
   2   5   2 1282.08 36.4570   4
   2   5   2 1270.29 37.8533   5
  -3  -5  -2 36.7758 3.22200   5
  -3  -5  -2 31.9347 3.78212   6
  -3  -5  -2 22.1273 3.80750   3
  -3  -5  -2 26.4443 3.24184   6
  -3  -5  -2 26.2687 3.99349   3
  -3  -5  -2 25.8837 2.23000   4
   3   5   2 24.8813 3.72384   3
   3   5   2 32.3169 3.91460   3
   3   5   2 27.2889 1.51786   6
   3   5   2 27.5748 1.51348   6
   3   5   2 25.8550 2.32201   5
  -4  -5  -2 269.542 9.91623   4
  -4  -5  -2 288.150 13.5295   3
  -4  -5  -2 266.337 12.3541   6
  -4  -5  -2 266.929 12.0945   6
  -4  -5  -2 278.032 10.5530   5
  -4  -5  -2 273.103 12.9639   3
   4   5   2 263.775 12.7245   3
   4   5   2 273.338 9.92683   5
  -5  -5  -2 256.652 11.8811   3
  -5  -5  -2 237.003 9.68987   4
  -5  -5  -2 253.929 12.4021   3
  -5  -5  -2 231.433 11.4166   6
  -5  -5  -2 256.828 12.2009   6
  -5  -5  -2 234.580 9.13764   5
   5   5   2 245.854 11.5889   3
   5   5   2 249.904 10.9479   3
  -6  -5  -2 16.7630 2.85187   3
  -6  -5  -2 20.3719 4.03002   6
  -6  -5  -2 22.1014 3.70259   6
  -6  -5  -2 16.3044 3.29287   3
  -6  -5  -2 15.7603 2.58056   4
   6   5   2 20.9571 2.58340   3
  -7  -5  -2 90.5339 6.15881   4
  -7  -5  -2 90.7402 7.64969   6
  -7  -5  -2 104.412 7.89514   4
  -7  -5  -2 95.0034 7.79098   6
  -7  -5  -2 97.4947 5.29744   3
  -7   6   2 6.92528 2.85443   6
  -7   6   2 4.39560 1.65988   3
  -7   6   2 6.09340 2.19631   3
   6  -6  -2 32.9640 4.05647   3
  -6   6   2 34.6806 5.25089   6
  -6   6   2 36.4213 7.98172   4
  -6   6   2 32.6944 3.82276   3
  -6   6   2 37.9296 4.76551   3
  -6   6   2 29.0879 4.36240   6
   5  -6  -2 19.4140 3.75741   3
  -5   6   2 21.3702 4.00386   6
  -5   6   2 23.8951 3.38831   3
  -5   6   2 16.7325 3.75755   3
  -5   6   2 11.1075 4.22714   4
  -5   6   2 20.9124 3.55671   6
   4  -6  -2 478.870 17.9184   3
  -4   6   2 454.406 18.5179   3
  -4   6   2 481.919 20.4314   3
  -4   6   2 418.180 22.0613   5
  -4   6   2 482.886 18.3529   6
  -4   6   2 481.492 23.2287   4
  -4   6   2 496.172 19.4236   6
   3  -6  -2 5.23698 2.46476   3
   3  -6  -2 6.79164 2.02817   3
  -3   6   2 5.38238 3.09255   4
  -3   6   2 10.1775 2.58131   6
  -3   6   2 5.76378 2.53405   3
  -3   6   2 8.04977 3.30646   5
  -3   6   2 7.79806 2.39180   3
  -3   6   2 6.78235 2.21687   6
   2  -6  -2 13.3584 2.98551   3
   2  -6  -2 11.9426 2.09210   6
   2  -6  -2 18.3606 3.95617   3
   2  -6  -2 12.7698 2.27430   6
  -2   6   2 11.7981 2.90103   6
  -2   6   2 16.9774 3.19567   6
  -2   6   2 11.7136 3.36504   5
  -2   6   2 9.15440 2.95258   3
  -2   6   2 15.7142 3.71671   4
  -2   6   2 9.73924 2.68218   3
   1  -6  -2 673.197 25.2931   3
   1  -6  -2 645.829 22.7250   6
   1  -6  -2 639.129 24.1444   3
   1  -6  -2 631.698 21.4885   6
  -1   6   2 601.272 24.0294   3
  -1   6   2 663.315 25.1406   5
  -1   6   2 640.939 23.3683   6
  -1   6   2 607.261 23.8326   4
  -1   6   2 675.890 25.3599   3
  -1   6   2 592.428 22.9550   6
   0  -6  -2 3005.17 87.1765   3
   0  -6  -2 2859.57 85.7277   4
   0  -6  -2 2729.73 83.6094   6
   0  -6  -2 2924.72 86.2271   3
   0   6   2 2937.05 86.4728   3
   0   6   2 2832.39 85.3414   5
   0   6   2 2790.04 83.7235   4
   0   6   2 2918.27 85.1325   6
   0   6   2 2846.46 84.6034   6
   0   6   2 2958.21 87.0412   3
  -1  -6  -2 4.25572 2.20939   3
  -1  -6  -2 6.46792 2.36069   6
  -1  -6  -2 6.75713 2.12827   6
  -1  -6  -2 3.22463 2.29216   3
  -1  -6  -2 4.95342 1.59087   4
   1   6   2 2.79812 2.12720   3
   1   6   2 2.01033 1.65381   5
   1   6   2 6.14507 2.41972   3
   1   6   2 6.50554 1.69530   4
   1   6   2 7.03556 2.46457   6
   1   6   2 1.81181 1.50895   6
  -2  -6  -2 653.085 25.6769   3
  -2  -6  -2 631.493 24.1582   6
  -2  -6  -2 692.570 21.7037   4
  -2  -6  -2 643.107 24.0518   6
  -2  -6  -2 615.220 23.0434   5
  -2  -6  -2 685.230 25.8483   3
   2   6   2 665.596 25.5377   3
   2   6   2 689.014 22.3455   5
   2   6   2 683.948 22.7749   6
   2   6   2 671.216 22.7820   6
   2   6   2 674.367 20.6408   4
   2   6   2 636.114 25.3387   3
  -3  -6  -2 31.1755 2.71177   4
  -3  -6  -2 35.3565 4.36341   6
  -3  -6  -2 32.7594 4.48787   3
  -3  -6  -2 20.2223 3.81368   3
  -3  -6  -2 28.3239 3.92468   6
  -3  -6  -2 22.4255 3.12500   5
   3   6   2 29.6971 2.67109   4
   3   6   2 28.2389 2.68144   5
   3   6   2 31.6487 4.37390   3
   3   6   2 31.2885 2.51236   6
   3   6   2 28.9509 4.51976   3
   3   6   2 24.7560 2.73294   6
  -4  -6  -2 148.110 9.47809   3
  -4  -6  -2 146.235 9.18971   6
  -4  -6  -2 118.160 8.23066   6
  -4  -6  -2 130.599 9.33450   3
  -4  -6  -2 143.985 7.03271   5
  -4  -6  -2 139.264 6.40251   4
   4   6   2 142.590 8.94692   3
   4   6   2 139.132 6.08376   5
   4   6   2 130.583 9.17376   3
  -5  -6  -2 201.715 11.5265   6
  -5  -6  -2 216.380 11.4602   3
  -5  -6  -2 196.247 10.9786   6
  -5  -6  -2 191.073 8.36501   4
  -5  -6  -2 186.430 11.3118   3
  -6  -6  -2 0.00857 1.76517   3
  -6  -6  -2 2.32169 2.50612   6
  -6  -6  -2 3.53818 2.72868   6
  -6  -6  -2 1.98024 1.90949   3
  -6  -6  -2 0.68431 1.38873   4
   6   6   2 1.67462 1.74850   3
  -7  -6  -2 18.5321 5.09726   6
  -7  -6  -2 22.6309 3.34441   3
  -7  -6  -2 23.5540 4.07646   4
  -7  -6  -2 27.6892 5.18682   6
  -7  -6  -2 20.4760 3.88394   3
  -7  -6  -2 28.6376 3.59119   4
   7   6   2 19.2565 2.75697   3
  -6   7   2 26.1888 4.64975   3
  -6   7   2 20.2963 4.66627   6
  -6   7   2 23.5463 6.81523   4
  -6   7   2 25.9736 3.69984   3
  -6   7   2 32.0350 4.90106   6
   5  -7  -2 57.4162 5.73869   3
  -5   7   2 49.2667 7.84489   4
  -5   7   2 56.0971 6.39504   3
  -5   7   2 47.1128 5.82325   3
  -5   7   2 46.9128 5.40384   6
   4  -7  -2 355.625 17.1095   3
  -4   7   2 344.553 15.7868   6
  -4   7   2 365.066 16.2028   3
  -4   7   2 339.528 16.1263   6
  -4   7   2 317.062 16.9739   3
  -4   7   2 368.758 20.2247   4
   3  -7  -2 475.760 13.5304   6
   3  -7  -2 501.328 21.3432   3
   3  -7  -2 470.651 19.4941   3
  -3   7   2 423.355 21.7556   5
  -3   7   2 461.855 19.9451   3
  -3   7   2 473.240 22.3292   4
  -3   7   2 460.238 21.0644   3
  -3   7   2 466.735 19.3079   6
  -3   7   2 460.232 19.5271   6
   2  -7  -2 387.626 18.1985   3
   2  -7  -2 367.964 14.4204   6
   2  -7  -2 366.109 16.7604   3
   2  -7  -2 365.643 13.2474   6
  -2   7   2 363.623 17.8578   4
  -2   7   2 366.551 16.4319   6
  -2   7   2 351.657 17.6888   3
  -2   7   2 386.556 18.8076   5
  -2   7   2 331.226 16.7110   3
  -2   7   2 378.006 16.5838   6
   1  -7  -2 20.3171 2.93086   6
   1  -7  -2 22.7347 3.87666   3
   1  -7  -2 19.3514 4.52238   3
   1  -7  -2 17.6733 3.46159   6
  -1   7   2 23.0270 3.66080   6
  -1   7   2 30.2828 4.91306   3
  -1   7   2 28.7304 4.33719   5
  -1   7   2 16.6646 4.39227   3
  -1   7   2 22.2917 4.29337   6
  -1   7   2 20.2509 4.07991   4
   0  -7  -2 172.108 9.79043   6
   0  -7  -2 195.630 10.9309   6
   0  -7  -2 185.286 11.4403   3
   0  -7  -2 196.063 13.7828   3
   0  -7  -2 202.237 10.4754   4
   0   7   2 197.005 12.0604   3
   0   7   2 204.981 11.4349   5
   0   7   2 198.057 11.5809   4
   0   7   2 211.365 11.0819   6
   0   7   2 196.754 11.0440   6
   0   7   2 178.434 11.6943   3
  -1  -7  -2 87.9466 7.84211   3
  -1  -7  -2 69.3721 6.84310   3
  -1  -7  -2 84.0778 6.92042   6
  -1  -7  -2 78.1829 6.35338   6
   1   7   2 85.1928 6.38645   5
   1   7   2 72.5940 7.25955   3
   1   7   2 92.0914 7.08463   6
   1   7   2 66.2128 6.79358   3
   1   7   2 82.2927 6.31756   6
   1   7   2 82.7059 5.38316   4
  -2  -7  -2 73.7267 6.84947   6
  -2  -7  -2 73.4158 6.56329   6
  -2  -7  -2 70.8614 5.02830   4
  -2  -7  -2 83.0918 8.72364   3
  -2  -7  -2 78.4356 7.47592   3
   2   7   2 78.3813 7.65542   3
   2   7   2 80.6074 4.58339   4
   2   7   2 70.0472 5.66567   6
   2   7   2 71.5112 5.79824   6
   2   7   2 71.3954 5.38263   5
   2   7   2 79.9816 7.40260   3
  -3  -7  -2 133.238 9.71894   3
  -3  -7  -2 118.540 6.31404   4
  -3  -7  -2 113.235 8.96762   3
  -3  -7  -2 116.822 8.75759   6
  -3  -7  -2 115.455 8.47668   6
   3   7   2 126.729 9.21881   3
   3   7   2 117.396 6.19730   5
   3   7   2 122.361 6.05804   4
   3   7   2 120.827 6.48216   6
   3   7   2 117.382 9.25324   3
   3   7   2 119.084 6.39124   6
  -4  -7  -2 3175.66 97.6033   3
  -4  -7  -2 3312.25 97.4671   3
  -4  -7  -2 3136.69 96.1517   6
  -4  -7  -2 3248.28 91.0827   4
  -4  -7  -2 3015.92 95.5181   6
   4   7   2 3323.05 96.6442   3
   4   7   2 3265.82 90.2205   5
  -5  -7  -2 14.8197 2.46606   4
  -5  -7  -2 19.3773 4.44330   6
  -5  -7  -2 23.2800 4.63237   3
  -5  -7  -2 15.1707 3.89366   3
  -6  -7  -2 2.51121 2.24564   3
  -6  -7  -2 4.74026 3.04836   6
  -6  -7  -2 6.73413 3.16749   6
   6   7   2 5.49559 2.55174   3
  -7  -7  -2 3.69699 2.74041   3
  -7  -7  -2 -1.7249 2.99135   6
  -7  -7  -2 2.55597 2.00451   3
  -6   8   2 37.6662 8.05261   4
  -6   8   2 32.8448 4.37173   3
  -6   8   2 44.7451 6.22982   6
  -6   8   2 40.7408 5.69876   3
  -5   8   2 15.2622 4.05738   6
  -5   8   2 21.1380 5.08627   3
  -5   8   2 19.2972 3.96386   3
  -5   8   2 19.9813 4.70206   6
  -5   8   2 17.4192 5.25893   4
   4  -8  -2 43.3833 6.16931   3
  -4   8   2 52.2772 6.31893   6
  -4   8   2 47.6118 6.00460   3
  -4   8   2 56.6510 8.05890   4
  -4   8   2 40.7031 5.92336   6
  -4   8   2 48.4527 6.59089   3
   3  -8  -2 58.7460 3.15248   6
   3  -8  -2 64.6743 7.10695   3
   3  -8  -2 62.1896 3.49577   6
  -3   8   2 55.0382 7.14726   4
  -3   8   2 55.9505 6.15986   6
  -3   8   2 63.2309 7.41690   3
  -3   8   2 51.8320 5.84065   3
   2  -8  -2 87.2088 8.13964   3
   2  -8  -2 100.055 8.84714   3
   2  -8  -2 89.4166 5.58256   6
  -2   8   2 89.4697 9.26342   5
  -2   8   2 110.785 9.22710   4
  -2   8   2 105.212 8.50116   6
  -2   8   2 77.7600 7.36567   6
  -2   8   2 107.459 9.25901   3
   1  -8  -2 458.976 20.9519   3
   1  -8  -2 476.078 19.2666   6
   1  -8  -2 464.968 18.0460   6
   1  -8  -2 435.969 21.3958   3
  -1   8   2 455.472 21.0494   3
  -1   8   2 487.084 20.6155   4
  -1   8   2 464.198 21.8670   3
  -1   8   2 454.066 19.8554   6
  -1   8   2 445.509 20.0373   6
  -1   8   2 467.236 21.4233   5
   0  -8  -2 132.464 8.71546   6
   0  -8  -2 134.311 10.1034   3
   0  -8  -2 131.078 8.86106   4
   0  -8  -2 141.420 9.40870   6
   0  -8  -2 121.165 10.2799   3
   0   8   2 142.801 9.53512   6
   0   8   2 128.609 8.63008   4
   0   8   2 140.303 9.88846   5
   0   8   2 156.583 11.2914   3
   0   8   2 136.138 10.2558   3
   0   8   2 158.083 10.1544   6
  -1  -8  -2 -0.8579 1.66389   3
  -1  -8  -2 1.50498 1.35328   4
  -1  -8  -2 0.54634 2.20509   3
  -1  -8  -2 1.65351 1.59677   6
  -1  -8  -2 0.28180 2.04415   6
   1   8   2 3.83966 2.22816   6
   1   8   2 -1.8256 2.45824   3
   1   8   2 0.19421 1.44910   4
   1   8   2 1.27919 1.78197   3
   1   8   2 0.23213 1.55823   6
   1   8   2 2.65780 1.94270   5
  -2  -8  -2 141.036 9.91435   6
  -2  -8  -2 129.895 10.2500   6
  -2  -8  -2 143.298 7.99320   4
  -2  -8  -2 142.927 10.8567   3
  -2  -8  -2 140.101 10.8037   3
   2   8   2 144.953 10.8446   3
   2   8   2 144.659 8.90364   6
   2   8   2 138.440 8.23863   5
   2   8   2 111.024 11.4885   3
   2   8   2 148.963 9.01183   6
   2   8   2 146.347 7.14305   4
  -3  -8  -2 12.5121 3.48525   6
  -3  -8  -2 10.0396 2.44418   4
  -3  -8  -2 9.25316 3.35675   3
  -3  -8  -2 14.6594 3.77392   6
   3   8   2 9.78292 3.26934   3
   3   8   2 11.2984 2.18318   4
   3   8   2 13.9520 2.87784   6
   3   8   2 12.8138 4.13357   3
   3   8   2 14.1281 2.60807   5
  -4  -8  -2 81.9514 9.48311   3
  -4  -8  -2 79.2421 7.63581   6
  -4  -8  -2 74.8343 5.22125   4
  -4  -8  -2 87.9718 7.90935   6
  -4  -8  -2 78.3709 8.14241   3
   4   8   2 79.8953 4.77666   5
   4   8   2 86.4931 3.33261   6
   4   8   2 89.2989 8.31026   3
  -5  -8  -2 49.6153 4.74239   4
  -5  -8  -2 49.1177 6.88905   3
  -5  -8  -2 49.9870 6.70985   3
  -5  -8  -2 75.1953 7.75399   6
   5   8   2 58.0922 3.05014   5
   5   8   2 51.5363 6.22928   3
  -6  -8  -2 -1.0244 2.48876   3
  -6  -8  -2 3.41295 2.94749   6
  -6  -8  -2 -1.0412 2.47876   3
  -7  -8  -2 18.5031 3.20958   4
  -7  -8  -2 8.13131 2.93558   3
  -7  -8  -2 10.5746 4.97618   6
  -6   9   2 7.67462 3.30239   3
  -6   9   2 -3.9716 3.16847   4
  -6   9   2 6.79675 3.34847   6
  -5   9   2 9.23332 3.94594   3
  -5   9   2 12.6250 4.97858   4
  -5   9   2 10.0417 3.57830   6
  -5   9   2 10.1523 3.28318   3
   4  -9  -2 139.599 11.0293   3
  -4   9   2 135.272 12.4758   4
  -4   9   2 140.762 11.4790   3
  -4   9   2 129.226 10.4181   6
  -4   9   2 157.458 10.9067   3
   3  -9  -2 1.45957 2.74621   3
   3  -9  -2 1.05564 1.22879   6
  -3   9   2 2.83244 2.13653   6
  -3   9   2 1.87789 2.11306   3
  -3   9   2 3.86039 3.06421   3
  -3   9   2 1.84696 2.26281   6
   2  -9  -2 54.6084 4.69395   6
   2  -9  -2 54.4080 5.33915   6
   2  -9  -2 60.4809 7.36816   3
  -2   9   2 46.7260 6.79278   3
  -2   9   2 46.7038 5.95448   6
  -2   9   2 60.3060 7.32307   4
  -2   9   2 56.6524 6.71213   6
  -2   9   2 56.5793 7.75284   3
   1  -9  -2 14.2331 3.03747   6
   1  -9  -2 19.1657 4.79328   3
   1  -9  -2 11.8329 3.58446   6
   1  -9  -2 9.31978 3.23800   3
  -1   9   2 12.2897 4.41679   6
  -1   9   2 7.71357 3.45183   3
  -1   9   2 13.3987 3.72886   4
  -1   9   2 9.45042 3.14049   6
  -1   9   2 17.1838 4.90493   3
  -1   9   2 8.21647 3.74337   5
   0  -9  -2 53.5539 6.44765   6
   0  -9  -2 51.6819 5.50829   6
   0  -9  -2 48.9712 5.70300   4
   0  -9  -2 39.9557 6.08955   3
   0  -9  -2 57.4403 7.60119   3
   0   9   2 54.0618 6.43610   6
   0   9   2 52.0642 5.81772   4
   0   9   2 54.2107 7.22917   5
   0   9   2 44.0806 6.60109   3
   0   9   2 58.1350 6.48658   6
   0   9   2 48.0055 6.80357   3
  -1  -9  -2 201.743 13.8986   3
  -1  -9  -2 193.527 13.3178   3
  -1  -9  -2 191.046 10.8147   4
  -1  -9  -2 195.637 12.1735   6
  -1  -9  -2 220.743 12.9707   6
   1   9   2 207.776 10.6601   4
   1   9   2 218.141 12.6344   6
   1   9   2 198.289 12.0944   6
   1   9   2 213.352 14.1692   3
   1   9   2 185.542 11.5143   5
  -2  -9  -2 1103.19 40.7310   6
  -2  -9  -2 1184.78 43.8689   3
  -2  -9  -2 1159.76 43.3788   3
  -2  -9  -2 1146.56 38.1207   4
  -2  -9  -2 1230.80 42.2337   6
   2   9   2 1212.62 39.9735   6
   2   9   2 1195.64 43.7663   3
   2   9   2 1110.10 42.9209   3
   2   9   2 1156.33 38.8717   5
  -3  -9  -2 4.43323 2.37841   3
  -3  -9  -2 1.77806 2.85108   3
  -3  -9  -2 -2.9865 1.81857   6
   3   9   2 0.18212 1.58904   6
   3   9   2 0.08588 2.74687   3
   3   9   2 1.83045 1.98611   6
   3   9   2 0.39079 1.23152   4
   3   9   2 1.97284 1.59851   5
  -4  -9  -2 29.7781 5.47858   3
  -4  -9  -2 19.3285 5.07831   6
  -4  -9  -2 31.8005 5.68183   3
  -4  -9  -2 30.9773 4.02271   4
   4   9   2 27.6783 2.77148   6
   4   9   2 22.6026 2.91807   5
   4   9   2 29.0755 6.00889   3
  -5  -9  -2 18.0681 4.74171   6
  -5  -9  -2 35.5277 6.64402   3
  -5  -9  -2 34.9913 6.03573   3
   5   9   2 32.0804 2.45023   5
  -6  -9  -2 19.3813 5.20714   6
  -6  -9  -2 11.5480 4.46556   3
  -6  -9  -2 18.2674 4.39067   3
   6   9   2 8.18092 3.38287   3
   5 -10  -2 6.76770 4.06231   3
  -5  10   2 10.7471 4.57466   4
  -5  10   2 1.67922 3.05873   3
  -5  10   2 7.51838 3.77950   6
  -5  10   2 4.55903 3.69569   3
   4 -10  -2 29.0024 5.95382   3
  -4  10   2 21.0765 5.96070   4
  -4  10   2 18.4309 4.63601   3
  -4  10   2 19.8059 5.20612   3
  -4  10   2 37.0458 6.95373   6
   3 -10  -2 25.0304 3.18804   6
   3 -10  -2 19.3827 5.06338   3
   3 -10  -2 18.0555 2.64560   6
  -3  10   2 25.7957 5.28332   3
  -3  10   2 18.0297 5.56701   4
  -3  10   2 21.3878 5.29414   3
  -3  10   2 20.7212 5.49502   6
   2 -10  -2 453.823 22.9035   3
   2 -10  -2 408.544 17.7083   6
  -2  10   2 400.309 21.4360   3
  -2  10   2 416.795 21.1887   6
  -2  10   2 443.577 22.0792   4
   1 -10  -2 263.868 13.1783   6
   1 -10  -2 255.342 13.8005   6
  -1  10   2 256.856 15.6469   6
  -1  10   2 242.028 15.5796   3
  -1  10   2 275.535 17.3193   3
  -1  10   2 211.704 14.0450   4
   0 -10  -2 28.3953 5.33270   3
   0 -10  -2 29.9751 6.52686   3
   0 -10  -2 33.3925 6.05574   6
   0  10   2 32.6829 5.16242   4
   0  10   2 33.1841 6.24350   3
   0  10   2 43.7370 6.23760   6
   0  10   2 42.4349 7.09510   5
  -1 -10  -2 69.0619 7.97066   6
  -1 -10  -2 66.7364 8.90890   3
  -1 -10  -2 68.9671 6.36057   4
   1  10   2 77.1713 7.75302   6
   1  10   2 64.5684 6.04661   4
   1  10   2 74.2900 8.50798   3
   1  10   2 78.1406 8.87978   3
  -2 -10  -2 150.022 12.3928   3
  -2 -10  -2 154.650 11.5198   6
  -2 -10  -2 130.663 11.4521   3
  -2 -10  -2 149.629 9.38004   4
   2  10   2 144.251 9.99623   6
   2  10   2 122.756 9.53178   6
   2  10   2 147.807 12.1695   3
   2  10   2 141.626 8.04002   4
   2  10   2 142.685 9.67240   5
  -3 -10  -2 7.04204 3.62325   3
  -3 -10  -2 8.21547 2.17439   4
  -3 -10  -2 1.98730 3.25913   6
  -3 -10  -2 3.93956 3.87603   3
   3  10   2 4.70313 2.10547   5
   3  10   2 11.1293 2.90906   6
   3  10   2 0.84755 1.88036   4
   3  10   2 9.77208 3.36075   6
   3  10   2 2.14940 3.47943   3
  -4 -10  -2 80.1551 8.80064   6
  -4 -10  -2 82.1847 8.96918   3
  -4 -10  -2 74.1596 9.83630   3
  -4 -10  -2 79.5399 6.02774   4
   4  10   2 79.3223 5.88870   4
   4  10   2 83.8987 9.43997   3
   4  10   2 86.4361 5.66573   6
   4  10   2 83.2973 5.30284   6
   4  10   2 84.2662 5.68493   5
  -5 -10  -2 2.38025 3.34079   3
  -5 -10  -2 9.36381 2.46599   4
  -5 -10  -2 13.6448 5.15985   3
  -5 -10  -2 2.36473 3.13154   6
   5  10   2 7.77815 1.62588   5
   5  10   2 10.2050 3.52602   3
  -6 -10  -2 17.7677 5.29361   6
  -5  11   2 4.83811 4.18201   3
  -5  11   2 0.89340 3.54218   6
  -5  11   2 12.6654 5.47808   4
   4 -11  -2 61.3560 8.97145   3
  -4  11   2 45.0308 7.53134   3
  -4  11   2 53.9290 8.75186   4
  -4  11   2 45.8816 8.12115   6
  -4  11   2 49.6099 7.69869   3
   3 -11  -2 0.98620 1.69153   6
   3 -11  -2 -5.4082 2.98897   3
  -3  11   2 -6.5281 2.96028   3
  -3  11   2 2.70312 3.18507   6
  -3  11   2 -1.5432 2.61148   4
  -3  11   2 0.93664 2.82178   3
   2 -11  -2 44.4005 7.58106   3
   2 -11  -2 29.8910 4.42379   6
   2 -11  -2 37.3519 5.17965   6
  -2  11   2 35.1185 7.28382   3
  -2  11   2 33.2149 6.44028   3
  -2  11   2 42.0618 6.93861   6
  -2  11   2 44.0206 7.59202   4
   1 -11  -2 6.89831 4.12789   3
   1 -11  -2 6.24091 3.16454   6
  -1  11   2 12.2855 4.24826   6
  -1  11   2 8.22146 3.43466   4
   0 -11  -2 1.36981 2.17498   4
   0 -11  -2 1.12709 3.06714   3
   0 -11  -2 3.23042 2.50803   6
   0  11   2 0.44441 3.40232   3
   0  11   2 -2.6983 2.06308   4
   0  11   2 3.62014 2.87001   3
   0  11   2 -0.1118 2.52819   6
  -1 -11  -2 13.9475 4.45829   3
  -1 -11  -2 11.9506 4.04974   6
  -1 -11  -2 7.35508 3.91452   3
   1  11   2 6.19574 3.17552   5
   1  11   2 9.87612 3.04458   4
   1  11   2 16.0117 4.85955   3
   1  11   2 13.9380 4.12870   6
  -2 -11  -2 3.95902 4.00196   3
  -2 -11  -2 2.52280 2.02078   4
  -2 -11  -2 3.58674 3.33684   3
  -2 -11  -2 9.94407 4.31401   6
   2  11   2 0.16586 2.40286   5
   2  11   2 1.21237 3.85516   3
   2  11   2 1.69153 2.17714   6
   2  11   2 4.73419 2.05395   4
  -3 -11  -2 3.13794 3.84514   6
  -3 -11  -2 -0.0870 3.40157   3
  -3 -11  -2 9.25986 4.17656   3
  -3 -11  -2 2.35102 2.12510   4
   3  11   2 7.90019 2.31109   4
   3  11   2 4.36350 2.55341   6
   3  11   2 5.58957 3.51596   3
   3  11   2 5.29035 2.39468   5
  -4 -11  -2 6.78213 2.62166   4
  -4 -11  -2 1.56161 3.36293   3
  -4 -11  -2 4.23648 4.37091   6
  -4 -11  -2 12.6777 4.60166   3
   4  11   2 1.16708 2.38765   6
   4  11   2 6.53919 2.42059   4
   4  11   2 7.11447 2.39837   5
   4  11   2 5.27717 2.18791   6
   4  11   2 -2.1001 3.46570   3
  -5 -11  -2 43.9859 4.64544   4
  -5 -11  -2 47.1861 8.17576   3
  -5 -11  -2 49.6250 7.87430   3
  -5 -11  -2 41.7832 6.78301   6
   5  11   2 30.8229 6.38954   3
   4 -12  -2 59.6345 9.46643   3
  -4  12   2 46.4236 7.85844   6
   3 -12  -2 27.8194 3.61338   6
   3 -12  -2 26.6602 6.75052   3
   3 -12  -2 27.8964 3.76826   6
  -3  12   2 27.5937 6.20645   3
  -3  12   2 22.6694 5.89030   4
  -3  12   2 31.0083 7.17149   3
  -3  12   2 20.7385 6.40409   6
   2 -12  -2 15.7028 6.18663   3
   2 -12  -2 10.7110 3.31739   6
  -2  12   2 15.0108 5.11138   6
  -2  12   2 17.2268 5.99057   3
  -2  12   2 20.5506 6.06575   3
  -2  12   2 19.6626 5.21346   4
   1 -12  -2 15.0273 4.42034   6
   1 -12  -2 6.74419 4.61576   3
  -1  12   2 13.5640 4.28895   4
  -1  12   2 14.0553 5.17116   3
  -1  12   2 11.2093 4.24769   3
  -1  12   2 9.81083 5.36720   6
   0 -12  -2 31.2566 6.90061   3
   0 -12  -2 45.0805 7.17217   6
   0  12   2 28.5961 5.64293   4
   0  12   2 46.4292 7.65163   6
   0  12   2 32.5141 7.49450   3
  -1 -12  -2 55.9439 7.36412   6
  -1 -12  -2 31.1796 5.80307   4
  -1 -12  -2 45.9710 8.21250   3
   1  12   2 52.2100 7.20868   6
   1  12   2 50.6365 6.16871   4
   1  12   2 55.0152 9.13220   3
  -2 -12  -2 121.596 11.1810   6
  -2 -12  -2 106.324 8.80210   4
  -2 -12  -2 108.768 11.7034   3
   2  12   2 112.937 9.72286   6
   2  12   2 109.758 11.8468   3
   2  12   2 122.962 8.20841   4
  -3 -12  -2 1.54245 2.16741   4
  -3 -12  -2 -0.7816 2.49457   6
  -3 -12  -2 2.48953 4.63137   3
  -3 -12  -2 1.63776 3.25115   3
   3  12   2 -1.6407 2.43113   6
   3  12   2 0.84203 2.09789   4
   3  12   2 2.30214 2.50586   5
   3  12   2 -2.1415 2.73870   3
  -4 -12  -2 8.53252 4.27080   3
  -4 -12  -2 12.5693 4.73086   6
  -4 -12  -2 7.07721 3.00953   4
   4  12   2 8.92103 2.80494   6
   4  12   2 12.9488 4.93913   3
   4  12   2 11.2387 3.01961   5
   4  12   2 12.6367 3.90661   6
   4  12   2 7.31327 2.81371   4
  -5 -12  -2 11.8861 4.63708   3
   3 -13  -2 5.61121 4.54177   3
   3 -13  -2 3.24764 2.32823   6
  -3  13   2 2.37032 4.65238   4
  -3  13   2 2.24125 4.30620   6
  -3  13   2 7.91410 4.88142   3
   2 -13  -2 67.2016 7.03840   6
   2 -13  -2 66.0799 9.95258   3
  -2  13   2 49.1433 8.72517   3
  -2  13   2 76.6672 9.41817   4
  -2  13   2 52.3578 9.54390   6
   1 -13  -2 13.4106 4.21133   6
   1 -13  -2 12.6161 5.22372   3
  -1  13   2 4.39824 3.35949   4
  -1  13   2 7.47728 5.31590   3
  -1  13   2 7.17068 4.08874   6
   0 -13  -2 27.0104 7.71752   3
   0 -13  -2 12.8868 4.96320   6
   0  13   2 8.30923 4.95518   6
   0  13   2 14.5257 5.57219   3
   0  13   2 8.29596 3.87103   4
  -1 -13  -2 23.1169 6.93031   3
  -1 -13  -2 28.8226 6.44624   6
   1  13   2 22.1020 4.39223   4
   1  13   2 26.9710 7.40161   3
   1  13   2 23.0838 5.58126   6
  -2 -13  -2 1.00476 3.42080   3
  -2 -13  -2 2.52650 3.03247   6
  -2 -13  -2 -1.7585 3.01780   4
   2  13   2 10.8849 5.20070   3
   2  13   2 4.13738 3.70725   6
   2  13   2 -0.8037 2.05199   4
  -3 -13  -2 -5.1756 2.82792   3
  -3 -13  -2 4.93091 3.53171   4
  -3 -13  -2 -1.4704 2.89772   6
   3  13   2 0.64416 3.86412   3
   3  13   2 1.17836 2.46840   4
   3  13   2 2.91011 2.96848   6
  -4 -13  -2 2.77480 4.87199   3
  -4 -13  -2 8.57646 4.73907   6
   4  13   2 6.18128 2.97211   4
   4  13   2 7.43570 4.97188   3
   4  13   2 4.10387 2.95966   6
   2 -14  -2 6.19587 3.95475   6
   2 -14  -2 11.4206 5.58570   3
  -2  14   2 0.22167 4.00075   6
  -2  14   2 7.55209 4.29847   4
   1 -14  -2 60.1473 7.52234   6
   1 -14  -2 76.3791 12.3831   3
  -1  14   2 70.5563 10.4754   3
  -1  14   2 68.0222 10.1550   6
  -1  14   2 92.6119 10.0830   4
   0 -14  -2 13.5253 6.19621   3
   0 -14  -2 17.1945 5.58070   6
   0  14   2 7.08094 5.46824   3
   0  14   2 14.7239 4.32625   4
   0  14   2 8.17181 4.36146   6
  -1 -14  -2 2.45530 4.53756   3
  -1 -14  -2 1.74174 3.31222   6
   1  14   2 -0.6738 3.74009   3
   1  14   2 0.86501 2.61934   4
   1  14   2 -2.8991 3.85661   6
  -2 -14  -2 9.33624 4.20638   6
  -2 -14  -2 9.87843 5.00576   3
   2  14   2 6.88981 3.36180   4
   2  14   2 22.6077 7.42978   3
   2  14   2 16.2983 5.30668   6
  -3 -14  -2 13.8323 5.24239   6
  -3 -14  -2 16.2296 6.44945   3
   3  14   2 5.92855 3.91843   6
   3  14   2 -4.4109 3.78492   3
   3  14   2 5.11173 2.94411   4
   1 -15  -2 12.2140 5.21018   6
   1 -15  -2 11.5028 6.28434   3
  -1  15   2 4.18708 4.59384   4
  -1  15   2 3.70475 5.55528   3
   0 -15  -2 109.489 11.4529   6
   0 -15  -2 78.2501 12.0132   3
   0  15   2 72.1248 8.86073   4
   0  15   2 81.2556 11.6520   6
   0  15   2 99.5140 12.8953   3
  -1 -15  -2 100.547 11.2605   6
  -1 -15  -2 92.2262 12.5366   3
   1  15   2 83.1623 12.0093   3
   1  15   2 89.1712 9.10022   4
   2  14  -3 12.5395 4.86022   6
   2  14  -3 20.7946 7.03702   3
   2  14  -3 7.81495 4.16108   4
  -2 -14   3 9.34057 5.10469   6
  -2 -14   3 6.64524 4.18113   3
   1  14  -3 3.67783 3.02535   4
   1  14  -3 6.35753 4.62043   3
   1  14  -3 -0.1989 3.58311   6
  -1 -14   3 -3.1117 2.76305   6
  -1 -14   3 -4.8399 3.93456   3
   0  14  -3 180.094 12.7057   4
   0  14  -3 183.199 15.1053   6
   0  14  -3 183.205 16.1940   3
   0 -14   3 173.719 15.9912   3
   0 -14   3 173.887 13.2495   6
  -1  14  -3 13.4086 5.56375   3
  -1  14  -3 7.92822 3.82122   4
   1 -14   3 6.98249 5.70428   3
   1 -14   3 4.28006 2.81792   6
  -2  14  -3 5.37640 4.04820   3
  -2  14  -3 7.96079 5.02566   6
   2 -14   3 2.67590 4.70569   3
   3  13  -3 71.8677 7.94932   6
   3  13  -3 69.8362 8.00976   4
   3  13  -3 77.3938 6.81395   5
  -3 -13   3 70.0509 12.0520   3
   2  13  -3 23.7196 6.44343   3
   2  13  -3 17.0488 3.99276   4
   2  13  -3 18.9480 5.10384   6
  -2 -13   3 22.8540 5.41507   6
  -2 -13   3 26.7284 6.95316   3
   1  13  -3 44.3716 7.61597   6
   1  13  -3 35.7404 5.63685   4
   1  13  -3 39.2988 8.08794   3
  -1 -13   3 69.5327 10.1967   3
  -1 -13   3 42.1526 6.88161   6
   0  13  -3 4.30709 3.78314   3
   0  13  -3 5.90935 3.77258   6
   0  13  -3 13.6327 3.89481   4
   0 -13   3 8.75878 3.93224   6
   0 -13   3 9.34951 5.03643   3
  -1  13  -3 27.2541 7.04887   6
  -1  13  -3 23.2908 6.67046   3
  -1  13  -3 24.7524 5.63432   4
   1 -13   3 32.3904 5.75006   6
   1 -13   3 24.4457 6.48854   3
  -2  13  -3 45.2097 7.76704   6
  -2  13  -3 33.4142 7.25339   3
  -2  13  -3 21.0300 6.44919   4
   2 -13   3 22.3138 4.27883   6
   2 -13   3 30.8553 8.11298   3
  -3  13  -3 25.2053 6.80131   6
  -3  13  -3 34.5212 8.36394   3
   3 -13   3 22.1979 7.11569   3
   4  12  -3 74.2415 9.66829   3
   4  12  -3 85.6864 8.71380   4
   3  12  -3 5.43287 3.63788   6
   3  12  -3 8.11296 2.38686   5
   3  12  -3 3.63140 2.75299   5
  -3 -12   3 5.56432 3.69177   6
  -3 -12   3 8.90593 4.51496   3
   2  12  -3 1.32408 3.02868   5
   2  12  -3 4.51998 3.81357   3
   2  12  -3 8.99781 3.34371   6
  -2 -12   3 1.81136 3.47403   3
  -2 -12   3 5.64296 3.21621   6
   1  12  -3 4.36791 2.48700   4
   1  12  -3 -1.5796 3.44684   6
   1  12  -3 2.07546 4.24669   3
  -1 -12   3 1.94631 2.71231   6
  -1 -12   3 6.57612 4.35466   3
   0  12  -3 1.29411 3.18778   6
   0  12  -3 2.49566 3.34746   3
   0  12  -3 1.04654 3.02363   4
   0 -12   3 7.18434 4.08535   3
   0 -12   3 1.69289 2.24952   6
  -1  12  -3 23.9529 6.18562   3
  -1  12  -3 31.2927 6.09936   4
  -1  12  -3 39.2360 7.32624   6
  -1  12  -3 32.9331 7.41719   3
   1 -12   3 48.5097 7.80769   3
   1 -12   3 37.3413 5.93779   6
  -2  12  -3 35.6601 6.74931   3
  -2  12  -3 38.7057 7.02830   6
  -2  12  -3 27.7311 8.37936   3
  -2  12  -3 31.7647 6.49387   4
   2 -12   3 29.7661 7.01901   3
   2 -12   3 27.6298 4.85725   6
  -3  12  -3 78.2674 10.1048   6
  -3  12  -3 71.4406 9.35568   4
  -3  12  -3 65.2466 9.96460   3
  -3  12  -3 75.6503 9.88957   3
   3 -12   3 77.4958 5.32996   6
   3 -12   3 79.0534 9.40080   3
  -4  12  -3 35.9638 7.21281   6
   4 -12   3 16.6843 6.86670   3
   5  11  -3 74.1463 9.55134   3
   4  11  -3 7.01234 4.37183   3
   4  11  -3 2.48264 3.60249   6
   4  11  -3 8.46033 3.44350   4
  -4 -11   3 5.18265 3.77230   3
  -4 -11   3 6.93964 3.59934   6
   3  11  -3 22.8006 3.96454   5
   3  11  -3 23.6076 4.49465   6
   3  11  -3 32.2356 5.02184   4
  -3 -11   3 24.4966 5.79972   6
  -3 -11   3 12.7542 5.30361   3
  -3 -11   3 22.1401 5.98157   3
   2  11  -3 40.8238 6.41463   6
   2  11  -3 59.0946 6.55185   5
   2  11  -3 70.0466 8.69114   3
   2  11  -3 45.8193 5.65731   4
  -2 -11   3 38.2758 7.22765   3
  -2 -11   3 46.8636 6.82570   6
  -2 -11   3 45.8158 8.01727   3
   1  11  -3 17.4342 4.87118   3
   1  11  -3 12.3177 3.34534   4
   1  11  -3 9.82812 3.45924   5
   1  11  -3 17.3259 4.65973   6
  -1 -11   3 15.2817 4.63833   6
  -1 -11   3 18.7421 5.75738   3
   0  11  -3 5.35925 2.79482   6
   0  11  -3 5.17256 3.15316   3
   0  11  -3 -3.0097 2.16158   3
   0  11  -3 -4.3131 1.60466   4
   0 -11   3 -0.3715 2.73924   6
   0 -11   3 -1.8177 2.53713   3
  -1  11  -3 58.3128 8.31223   3
  -1  11  -3 66.7549 9.84717   3
  -1  11  -3 55.6446 8.00866   6
  -1  11  -3 53.6105 6.98732   4
   1 -11   3 60.0948 8.20982   3
   1 -11   3 79.7682 7.28608   6
  -2  11  -3 100.689 10.4770   3
  -2  11  -3 84.4148 10.0400   3
  -2  11  -3 99.0571 10.2707   6
  -2  11  -3 94.9102 9.65734   4
   2 -11   3 90.4493 9.81939   3
   2 -11   3 84.5592 7.21777   6
   2 -11   3 90.0851 6.79029   6
  -3  11  -3 335.752 20.1974   4
  -3  11  -3 359.943 20.1550   6
  -3  11  -3 347.137 20.2838   3
  -3  11  -3 341.000 19.8956   3
   3 -11   3 347.941 12.4729   6
   3 -11   3 332.964 12.4848   6
  -4  11  -3 104.234 11.7700   4
  -4  11  -3 113.568 12.3491   3
  -4  11  -3 104.928 10.3151   3
  -4  11  -3 87.3748 10.3353   6
   4 -11   3 102.831 10.1725   3
  -5  11  -3 41.4452 8.65572   4
  -5  11  -3 45.2135 8.28043   6
   5  10  -3 21.8701 6.01908   3
  -5 -10   3 10.5049 4.49626   6
  -5 -10   3 15.3685 5.52007   3
  -5 -10   3 22.9364 5.02864   3
   4  10  -3 33.5620 6.00888   3
   4  10  -3 27.3448 3.75034   6
   4  10  -3 26.0871 4.34233   6
   4  10  -3 31.2073 5.52741   4
  -4 -10   3 26.7046 5.92994   6
  -4 -10   3 29.7440 5.08336   4
  -4 -10   3 27.8542 7.19677   3
  -4 -10   3 30.9926 6.26624   3
   3  10  -3 3.51218 1.76601   5
   3  10  -3 -0.7614 2.04860   4
   3  10  -3 3.75952 3.04169   6
   3  10  -3 0.11216 1.44009   5
   3  10  -3 0.42198 1.91734   6
  -3 -10   3 1.30688 2.31355   6
  -3 -10   3 -2.2764 2.44445   3
  -3 -10   3 5.71337 3.49096   3
  -3 -10   3 0.65011 2.74714   4
   2  10  -3 128.937 11.5145   3
   2  10  -3 126.081 8.59588   4
   2  10  -3 123.181 9.43232   6
   2  10  -3 123.004 8.87801   5
  -2 -10   3 144.250 10.0241   4
  -2 -10   3 155.691 14.0136   3
  -2 -10   3 134.112 10.5038   6
   1  10  -3 7.79567 2.93021   5
   1  10  -3 9.31983 3.48633   6
   1  10  -3 4.19934 3.20727   3
  -1 -10   3 6.03060 2.72986   6
  -1 -10   3 13.2185 3.73359   4
  -1 -10   3 8.03251 3.58773   3
  -1 -10   3 10.1083 4.32945   3
   0  10  -3 17.8190 4.86519   3
   0  10  -3 27.3166 5.48332   6
   0  10  -3 25.3545 4.51331   4
   0  10  -3 26.5433 5.79940   3
   0 -10   3 18.4680 4.55946   4
   0 -10   3 9.05429 4.28006   3
   0 -10   3 19.2783 4.40699   6
   0 -10   3 18.6002 5.13155   3
  -1  10  -3 173.430 13.3374   3
  -1  10  -3 183.549 13.3337   3
  -1  10  -3 180.027 12.1959   4
  -1  10  -3 172.698 12.3301   6
   1 -10   3 179.068 10.5816   6
   1 -10   3 180.458 13.0534   3
   1 -10   3 162.404 10.7492   6
  -2  10  -3 0.17749 2.41380   4
  -2  10  -3 -2.3038 2.09131   6
  -2  10  -3 1.56317 3.02515   3
  -2  10  -3 -1.7473 3.23529   3
   2 -10   3 -2.7342 2.64612   3
   2 -10   3 3.37880 2.33238   6
   2 -10   3 0.18400 1.52438   6
  -3  10  -3 2.33932 3.41934   6
  -3  10  -3 5.09464 3.56304   3
  -3  10  -3 5.49217 3.29470   4
  -3  10  -3 -1.3727 2.68836   3
   3 -10   3 0.57132 2.91621   3
   3 -10   3 1.49660 1.13208   6
  -4  10  -3 4.27441 3.79921   3
  -4  10  -3 8.21239 3.81858   3
  -4  10  -3 10.8625 4.61357   6
  -4  10  -3 13.1056 4.66847   4
   4 -10   3 8.62437 3.70472   3
  -5  10  -3 45.8653 6.20706   3
  -5  10  -3 43.0408 7.59213   6
  -5  10  -3 24.4796 5.87900   3
  -5  10  -3 34.4056 7.64435   4
  -6  -9   3 18.6852 5.37890   6
  -6  -9   3 18.2956 4.71374   3
   5   9  -3 6.38729 3.34610   3
  -5  -9   3 4.66353 3.08800   3
  -5  -9   3 3.36976 2.58392   4
  -5  -9   3 6.31760 3.81178   6
  -5  -9   3 6.90337 4.02939   3
   4   9  -3 55.7647 5.44638   6
   4   9  -3 60.8969 6.71632   4
   4   9  -3 49.7604 7.26599   3
  -4  -9   3 55.1211 5.92196   4
  -4  -9   3 57.6496 7.23937   6
  -4  -9   3 50.1494 7.26471   3
  -4  -9   3 71.2687 9.25840   3
   3   9  -3 28.5260 4.18844   6
   3   9  -3 31.4852 4.36909   4
   3   9  -3 38.3136 3.36809   5
   3   9  -3 27.4331 3.22069   5
  -3  -9   3 31.4627 5.51663   3
  -3  -9   3 32.3710 6.36273   3
   2   9  -3 351.347 15.4404   5
   2   9  -3 337.561 16.9873   6
   2   9  -3 371.179 19.0310   3
   2   9  -3 336.411 15.2280   4
   2   9  -3 370.666 16.4992   6
  -2  -9   3 363.090 17.9476   6
  -2  -9   3 389.543 19.5853   3
  -2  -9   3 326.890 16.2483   4
  -2  -9   3 300.893 18.7835   3
   1   9  -3 90.5403 8.78511   3
   1   9  -3 89.4119 8.28765   6
   1   9  -3 79.4987 7.64036   6
   1   9  -3 83.0378 7.52725   5
   1   9  -3 96.3595 7.11284   4
   1   9  -3 77.9912 9.02856   3
  -1  -9   3 86.1900 8.60372   6
  -1  -9   3 79.1938 8.23477   4
  -1  -9   3 61.9818 7.70302   3
  -1  -9   3 77.5562 8.31196   3
  -1  -9   3 86.6819 7.64628   6
   0   9  -3 53.5711 5.65515   4
   0   9  -3 41.7023 6.33631   3
   0   9  -3 41.4778 5.58071   6
   0   9  -3 53.7986 6.66651   6
   0   9  -3 35.6472 5.86542   3
   0  -9   3 34.8096 6.63307   3
   0  -9   3 47.9265 5.93585   6
   0  -9   3 43.4040 5.82587   6
   0  -9   3 46.3418 5.76488   4
   0  -9   3 42.8433 6.25162   3
  -1   9  -3 14.0875 3.95000   6
  -1   9  -3 5.60296 2.70088   4
  -1   9  -3 16.4014 4.63502   3
  -1   9  -3 8.76099 3.58511   3
  -1   9  -3 10.6789 3.47934   6
   1  -9   3 12.9591 3.55663   3
   1  -9   3 11.9661 3.21260   6
   1  -9   3 12.9044 3.79397   4
   1  -9   3 11.6274 3.52755   3
  -2   9  -3 7.66434 3.40045   3
  -2   9  -3 11.3959 3.92395   3
  -2   9  -3 12.8623 4.18099   6
  -2   9  -3 11.8327 3.94031   4
   2  -9   3 9.32085 2.68539   6
   2  -9   3 14.1851 2.75059   6
   2  -9   3 12.8686 4.00361   3
  -3   9  -3 40.5736 7.14138   4
  -3   9  -3 48.7700 6.16155   6
  -3   9  -3 26.0999 4.65480   6
  -3   9  -3 46.2798 6.45041   3
   3  -9   3 38.3221 5.99106   3
   3  -9   3 33.9565 2.54981   6
   3  -9   3 39.0919 2.53204   6
  -4   9  -3 41.1231 6.87629   4
  -4   9  -3 33.7705 5.90802   3
  -4   9  -3 48.5289 6.50540   6
  -4   9  -3 34.6205 6.27291   3
   4  -9   3 34.0066 5.33779   3
  -5   9  -3 3.31593 2.47430   3
  -5   9  -3 -1.2718 2.90009   4
  -5   9  -3 -0.4038 2.24818   3
   5  -9   3 3.41874 2.57288   3
  -6   9  -3 -1.7646 2.94349   6
  -6   9  -3 -3.2197 2.24194   3
   6   8  -3 2.06165 2.98428   3
  -6  -8   3 5.42922 4.22443   3
  -6  -8   3 -2.6758 2.31465   3
  -6  -8   3 7.09574 3.64932   6
   5   8  -3 96.2051 8.33545   3
  -5  -8   3 80.7566 9.39311   3
  -5  -8   3 89.1090 8.93822   6
  -5  -8   3 92.0863 8.44398   3
  -5  -8   3 89.6625 7.42369   4
   4   8  -3 27.4248 3.48478   6
   4   8  -3 35.7947 3.24825   6
   4   8  -3 35.0689 5.87748   3
  -4  -8   3 29.3542 6.09602   3
  -4  -8   3 28.8737 5.14171   3
  -4  -8   3 38.5407 6.46810   6
  -4  -8   3 32.4301 4.81191   4
   3   8  -3 1443.56 45.0099   6
   3   8  -3 1486.34 42.5748   5
   3   8  -3 1443.92 46.8379   6
   3   8  -3 1424.62 42.2409   5
   3   8  -3 1487.56 46.8942   4
  -3  -8   3 1441.35 46.8693   4
  -3  -8   3 1349.55 51.3079   3
  -3  -8   3 1523.29 49.5832   6
  -3  -8   3 1482.11 50.3200   3
   2   8  -3 67.9492 5.86257   6
   2   8  -3 66.4970 7.06119   3
   2   8  -3 65.8789 5.46308   5
   2   8  -3 70.6166 6.87662   6
   2   8  -3 66.1218 5.64625   4
   2   8  -3 64.3525 7.28993   3
  -2  -8   3 63.5533 6.56811   6
  -2  -8   3 59.8255 7.37099   3
  -2  -8   3 55.4362 6.48401   6
  -2  -8   3 59.3446 5.89722   4
  -2  -8   3 66.3961 7.49019   3
   1   8  -3 33.3648 5.37886   3
   1   8  -3 34.2775 4.70331   6
   1   8  -3 23.3357 3.49885   4
   1   8  -3 33.4018 5.25868   3
  -1  -8   3 31.0833 6.18610   3
  -1  -8   3 27.2208 4.55279   6
  -1  -8   3 34.3448 5.22620   3
  -1  -8   3 27.8608 4.40453   6
  -1  -8   3 32.4714 4.25712   4
   0   8  -3 31.1094 4.32776   4
   0   8  -3 37.3817 5.71423   3
   0   8  -3 33.2862 5.35205   3
   0   8  -3 40.1829 5.32259   6
   0  -8   3 37.7233 5.37725   3
   0  -8   3 21.9958 4.08805   6
   0  -8   3 29.1236 4.45853   4
   0  -8   3 41.7485 4.89528   6
   0  -8   3 35.1592 5.70915   3
  -1   8  -3 7.93852 3.22576   6
  -1   8  -3 13.7041 4.06908   6
  -1   8  -3 6.62212 2.86134   3
  -1   8  -3 12.4094 3.49652   4
  -1   8  -3 9.55606 3.28000   3
   1  -8   3 8.90629 2.65119   6
   1  -8   3 6.12216 2.56043   3
   1  -8   3 2.77707 2.56217   4
   1  -8   3 6.97883 2.67637   6
  -2   8  -3 36.9149 4.93209   6
  -2   8  -3 45.7963 6.35376   3
  -2   8  -3 29.7249 4.85468   3
  -2   8  -3 35.7733 5.51969   4
  -2   8  -3 30.6417 4.93250   6
   2  -8   3 33.9286 5.51811   3
   2  -8   3 32.8779 3.73562   6
   2  -8   3 32.2106 5.23386   4
   2  -8   3 30.7700 3.67988   6
   2  -8   3 33.7327 5.19880   3
  -3   8  -3 84.2448 8.92117   4
  -3   8  -3 88.6777 8.10638   3
  -3   8  -3 80.3425 8.23730   6
  -3   8  -3 77.6545 7.50077   6
  -3   8  -3 79.8161 7.99768   3
   3  -8   3 85.4491 7.77546   3
  -4   8  -3 31.2623 5.17569   6
  -4   8  -3 27.9641 4.59192   3
  -4   8  -3 23.5114 5.93715   4
   4  -8   3 28.5337 4.93548   3
  -5   8  -3 1.72498 3.86138   4
  -5   8  -3 0.26268 2.44509   6
  -5   8  -3 0.29306 1.97759   3
   5  -8   3 1.32736 2.22819   3
  -6   8  -3 5.06004 2.47974   3
  -6   8  -3 12.8583 3.87160   6
  -6   8  -3 8.19470 3.65036   6
  -6   8  -3 7.82864 4.71817   4
   6  -8   3 6.30122 2.61953   3
  -6  -7   3 -1.3903 3.75793   3
  -6  -7   3 4.93701 3.38605   6
  -6  -7   3 9.33527 3.15736   3
   5   7  -3 -2.3194 2.03464   3
  -5  -7   3 4.27050 2.82273   3
  -5  -7   3 4.39865 3.24867   6
  -5  -7   3 7.62036 3.51699   3
  -5  -7   3 -2.4353 2.10419   4
   4   7  -3 405.764 13.2118   6
   4   7  -3 396.932 18.0742   3
   4   7  -3 386.782 12.7071   6
  -4  -7   3 354.017 17.7479   6
  -4  -7   3 398.277 20.4106   3
  -4  -7   3 394.469 16.4899   4
  -4  -7   3 396.547 18.5156   6
   3   7  -3 4.78781 2.11581   6
   3   7  -3 3.92412 0.92735   5
   3   7  -3 1.29915 2.18561   3
   3   7  -3 4.44041 0.90756   5
   3   7  -3 6.44344 2.48046   3
   3   7  -3 6.65496 2.43588   4
  -3  -7   3 7.94609 3.29248   3
  -3  -7   3 3.38108 2.72480   6
  -3  -7   3 3.47787 2.18110   4
  -3  -7   3 3.54895 2.37751   6
  -3  -7   3 3.35299 2.29684   3
   2   7  -3 172.537 11.0861   3
   2   7  -3 150.973 7.98436   5
   2   7  -3 160.938 8.76040   6
   2   7  -3 157.945 9.68472   6
   2   7  -3 162.905 8.76099   4
   2   7  -3 144.447 10.8208   3
  -2  -7   3 160.249 10.9194   3
  -2  -7   3 149.941 8.92615   4
  -2  -7   3 154.961 10.0059   6
  -2  -7   3 150.418 11.0635   3
  -2  -7   3 158.927 10.0636   6
   1   7  -3 6.90520 2.48171   6
   1   7  -3 7.59534 3.06340   6
   1   7  -3 3.72253 2.30695   3
   1   7  -3 7.14138 2.12955   4
   1   7  -3 7.60845 3.26555   3
  -1  -7   3 6.15237 2.38688   6
  -1  -7   3 7.72548 2.47697   6
  -1  -7   3 5.67868 2.52964   3
  -1  -7   3 5.60095 2.17120   4
  -1  -7   3 2.98267 2.72021   3
   0   7  -3 697.381 24.6526   4
   0   7  -3 652.875 25.4031   6
   0   7  -3 693.074 25.5967   6
   0   7  -3 713.211 27.1643   3
   0   7  -3 629.628 26.8429   3
   0  -7   3 729.753 25.0191   6
   0  -7   3 662.939 27.2318   3
   0  -7   3 649.297 25.1312   6
   0  -7   3 691.066 25.6865   4
   0  -7   3 660.510 26.8257   3
  -1   7  -3 118.366 8.40250   6
  -1   7  -3 126.737 9.09481   3
  -1   7  -3 110.700 7.86392   6
  -1   7  -3 113.526 8.11781   4
  -1   7  -3 115.382 9.16741   3
   1  -7   3 113.325 7.04445   6
   1  -7   3 137.777 9.64577   3
   1  -7   3 122.700 8.92611   3
   1  -7   3 106.410 8.32328   4
   1  -7   3 119.061 7.70641   6
  -2   7  -3 147.425 9.26282   6
  -2   7  -3 159.450 10.7557   3
  -2   7  -3 171.796 11.0209   4
  -2   7  -3 151.106 9.82656   6
  -2   7  -3 167.275 10.5632   3
   2  -7   3 158.471 10.4467   3
   2  -7   3 172.149 7.46047   6
   2  -7   3 155.103 7.68669   6
   2  -7   3 158.126 10.8722   4
   2  -7   3 154.159 10.1878   3
  -3   7  -3 154.936 11.0098   4
  -3   7  -3 125.205 8.45783   6
  -3   7  -3 150.729 9.42001   6
  -3   7  -3 139.024 9.78055   3
  -3   7  -3 121.921 9.05531   3
   3  -7   3 121.312 9.93336   4
   3  -7   3 133.225 9.18732   3
   3  -7   3 145.925 9.32484   3
  -4   7  -3 179.106 10.4850   6
  -4   7  -3 207.847 13.7937   4
  -4   7  -3 200.059 11.4907   3
  -4   7  -3 195.275 11.0524   6
  -4   7  -3 178.685 10.8804   3
  -5   7  -3 21.5774 3.72605   3
  -5   7  -3 24.8519 5.84657   4
  -5   7  -3 27.0278 4.61683   6
  -5   7  -3 27.6530 4.61358   6
   5  -7   3 25.6442 3.51398   3
  -6   7  -3 16.1438 3.82318   6
  -6   7  -3 17.7572 3.69605   6
  -6   7  -3 21.9404 5.32436   5
  -6   7  -3 19.4020 3.17731   3
  -6   7  -3 22.7442 6.25622   4
   6  -7   3 17.4482 2.30844   3
  -7   7  -3 29.6657 6.35481   5
  -7  -6   3 29.6109 5.65055   6
  -7  -6   3 36.0194 4.66008   3
   6   6  -3 37.0096 4.63138   3
  -6  -6   3 37.6496 4.81820   3
  -6  -6   3 38.9738 5.96658   3
   5   6  -3 8.60069 2.54782   3
  -5  -6   3 17.2834 3.64020   6
  -5  -6   3 13.8689 3.68201   6
  -5  -6   3 13.5626 3.96017   3
  -5  -6   3 9.38318 2.91640   3
   4   6  -3 0.95227 1.92618   3
  -4  -6   3 -0.2199 1.59642   3
  -4  -6   3 2.68837 2.20892   3
  -4  -6   3 -1.8129 1.32941   6
  -4  -6   3 0.24548 1.41485   4
  -4  -6   3 -3.1771 2.05436   6
   3   6  -3 46.9330 5.08377   3
   3   6  -3 53.1465 3.93227   6
   3   6  -3 47.1754 5.03522   4
   3   6  -3 56.2028 4.80744   6
   3   6  -3 53.7095 5.89210   3
  -3  -6   3 51.0692 5.77307   3
  -3  -6   3 52.4526 5.22445   6
  -3  -6   3 55.1058 5.59196   6
  -3  -6   3 48.7436 4.59026   4
  -3  -6   3 44.0360 5.93813   3
   2   6  -3 196.487 9.34429   6
   2   6  -3 194.338 9.40149   4
   2   6  -3 180.086 9.93227   6
   2   6  -3 188.547 8.34293   5
   2   6  -3 159.141 10.8645   3
  -2  -6   3 196.904 9.56253   4
  -2  -6   3 193.867 11.1506   3
  -2  -6   3 185.093 10.5775   6
  -2  -6   3 205.636 10.8107   6
  -2  -6   3 179.000 13.0870   3
   1   6  -3 468.339 19.5409   6
   1   6  -3 514.768 19.3033   6
   1   6  -3 519.944 20.9974   3
   1   6  -3 505.181 19.7721   4
   1   6  -3 450.976 20.8035   3
  -1  -6   3 518.707 21.7075   3
  -1  -6   3 538.928 19.9994   6
  -1  -6   3 533.833 19.4449   4
  -1  -6   3 505.142 20.1354   6
  -1  -6   3 530.088 21.2431   3
   0   6  -3 100.875 7.06339   6
   0   6  -3 115.511 7.01412   4
   0   6  -3 92.6107 8.84170   3
   0   6  -3 103.870 8.00697   3
   0   6  -3 100.061 7.08864   6
   0  -6   3 96.4703 7.16662   6
   0  -6   3 112.044 8.04637   3
   0  -6   3 118.378 7.56938   4
   0  -6   3 102.820 6.73058   6
   0  -6   3 100.001 8.08448   3
  -1   6  -3 188.373 10.1936   6
  -1   6  -3 198.731 10.7060   4
  -1   6  -3 222.929 11.0788   6
  -1   6  -3 194.786 11.1196   3
  -1   6  -3 194.876 11.3672   3
   1  -6   3 207.044 9.27247   6
   1  -6   3 190.678 9.71706   6
   1  -6   3 209.187 11.6468   3
   1  -6   3 213.507 11.3335   4
   1  -6   3 188.618 11.0041   3
  -2   6  -3 54.6240 4.90373   6
  -2   6  -3 42.7232 4.89893   3
  -2   6  -3 42.1685 5.11196   3
  -2   6  -3 48.8861 5.79121   4
  -2   6  -3 49.3864 4.91762   6
   2  -6   3 47.5386 3.20153   6
   2  -6   3 49.6641 4.97240   3
   2  -6   3 50.9394 5.66140   4
   2  -6   3 44.5111 5.14691   3
   2  -6   3 47.3289 3.54403   6
  -3   6  -3 225.244 11.1841   6
  -3   6  -3 215.653 11.5759   3
  -3   6  -3 200.314 10.3589   6
  -3   6  -3 202.448 12.8279   4
  -3   6  -3 233.460 12.0929   3
   3  -6   3 211.581 11.3900   3
   3  -6   3 215.291 11.0660   3
  -4   6  -3 3.07676 1.63662   6
  -4   6  -3 2.29489 1.53224   3
  -4   6  -3 0.34010 1.32702   6
  -4   6  -3 0.52629 2.02735   4
  -4   6  -3 -0.3509 1.37302   3
   4  -6   3 1.57875 1.48490   3
   4  -6   3 2.74449 1.59214   3
  -5   6  -3 5.26881 2.27994   6
  -5   6  -3 2.67420 2.11769   3
  -5   6  -3 6.54275 2.11635   3
  -5   6  -3 6.46966 2.25935   6
   5  -6   3 3.63762 1.55493   3
   5  -6   3 3.38768 1.53649   3
  -6   6  -3 29.2710 3.13457   3
  -6   6  -3 37.6656 6.84270   5
  -6   6  -3 36.6611 4.55745   6
  -6   6  -3 25.5244 6.53739   4
  -6   6  -3 26.4695 4.14631   6
  -6   6  -3 31.7817 3.25180   3
  -7   6  -3 20.1311 6.42938   4
  -7   6  -3 13.2171 4.94495   5
  -7   6  -3 14.9520 3.63456   6
  -7  -5   3 15.8070 3.14001   3
  -7  -5   3 12.0550 3.86572   3
  -7  -5   3 16.0279 4.33273   6
   6   5  -3 32.3585 3.98450   3
  -6  -5   3 31.9989 4.92892   6
  -6  -5   3 20.8330 4.56801   4
  -6  -5   3 30.1097 4.91590   6
  -6  -5   3 24.4646 3.76831   3
   5   5  -3 26.9961 3.78500   3
  -5  -5   3 19.6255 3.99915   4
  -5  -5   3 27.8138 4.09957   6
  -5  -5   3 26.6943 4.60934   3
  -5  -5   3 21.5994 4.10566   6
   4   5  -3 1.61069 1.61918   3
   4   5  -3 5.95440 2.44581   3
  -4  -5   3 -0.0775 1.96701   3
  -4  -5   3 -2.0029 1.37539   3
  -4  -5   3 0.36148 1.31344   6
  -4  -5   3 -0.7648 1.06633   4
  -4  -5   3 -2.5077 1.54970   6
   3   5  -3 43.0451 4.65538   3
   3   5  -3 34.8585 3.42684   6
   3   5  -3 48.8590 4.78576   4
   3   5  -3 42.2685 3.10844   6
   3   5  -3 35.4245 5.03259   3
  -3  -5   3 52.2958 4.82008   6
  -3  -5   3 41.2774 3.78803   4
  -3  -5   3 37.7400 4.55463   3
  -3  -5   3 36.5863 4.56682   6
  -3  -5   3 48.2683 5.54047   3
   2   5  -3 132.729 6.79727   6
   2   5  -3 129.704 5.81416   5
   2   5  -3 135.622 7.68256   6
   2   5  -3 133.769 7.31560   4
   2   5  -3 134.186 5.42905   5
   2   5  -3 133.308 8.81085   3
  -2  -5   3 140.953 8.20660   6
  -2  -5   3 120.465 8.76242   3
  -2  -5   3 127.222 7.00009   4
  -2  -5   3 132.445 7.96783   6
  -2  -5   3 124.453 8.13623   3
   1   5  -3 451.051 17.7515   3
   1   5  -3 419.216 15.9290   6
   1   5  -3 437.814 16.7534   6
   1   5  -3 418.728 17.8878   3
   1   5  -3 429.840 15.4342   4
  -1  -5   3 441.736 18.0821   6
  -1  -5   3 368.034 17.2730   3
  -1  -5   3 427.385 16.8317   6
  -1  -5   3 422.730 15.9040   4
  -1  -5   3 385.160 17.0548   3
   0   5  -3 374.496 15.0356   6
   0   5  -3 385.582 14.5860   4
   0   5  -3 370.966 15.0105   6
   0   5  -3 366.714 15.8010   3
   0   5  -3 378.292 16.3117   3
   0  -5   3 363.410 15.7467   3
   0  -5   3 362.027 15.0043   6
   0  -5   3 391.355 15.2552   4
   0  -5   3 352.350 14.3208   6
   0  -5   3 383.808 16.4706   3
  -1   5  -3 502.882 21.9186   3
  -1   5  -3 470.881 20.0700   3
  -1   5  -3 523.224 19.5451   6
  -1   5  -3 536.350 19.2093   6
   1  -5   3 556.420 17.9661   6
   1  -5   3 528.506 20.2547   4
   1  -5   3 520.214 20.4608   3
   1  -5   3 566.425 20.4635   3
  -2   5  -3 128.066 8.56754   4
  -2   5  -3 130.889 8.30895   3
  -2   5  -3 132.609 7.71134   6
  -2   5  -3 139.451 8.15144   6
  -2   5  -3 147.354 8.38780   3
   2  -5   3 129.084 7.86873   3
   2  -5   3 143.016 5.79362   6
   2  -5   3 141.510 8.99839   4
   2  -5   3 132.073 8.24228   3
   2  -5   3 144.858 5.44092   6
  -3   5  -3 188.828 9.64605   3
  -3   5  -3 190.263 9.42360   6
  -3   5  -3 182.898 9.80585   3
  -3   5  -3 186.668 8.97382   6
  -3   5  -3 178.195 11.1097   4
   3  -5   3 178.814 9.46740   3
   3  -5   3 154.210 10.4466   4
  -4   5  -3 11.6418 3.96088   4
  -4   5  -3 13.2476 2.48176   3
  -4   5  -3 12.9502 2.70035   3
  -4   5  -3 17.1942 2.71412   6
  -4   5  -3 8.32221 2.06332   6
   4  -5   3 11.4375 2.34697   3
   4  -5   3 10.8293 2.27915   3
  -5   5  -3 245.731 10.4221   6
  -5   5  -3 240.132 10.1630   3
  -5   5  -3 249.558 15.3592   4
  -5   5  -3 228.064 10.1620   6
   5  -5   3 237.247 8.52039   3
  -6   5  -3 19.0974 4.91703   5
  -6   5  -3 21.6548 5.54863   4
  -6   5  -3 19.8936 1.62617   3
  -6   5  -3 20.8720 1.56160   3
  -7   5  -3 5.71209 4.20837   4
  -7   5  -3 3.71667 2.85380   5
  -7   5  -3 -0.4539 1.82883   6
  -7  -4   3 25.5517 3.55675   3
  -7  -4   3 30.2637 4.73312   3
  -7  -4   3 25.0533 5.13427   6
   6   4  -3 31.5979 3.65236   3
  -6  -4   3 36.5005 4.75319   6
  -6  -4   3 27.2037 5.29497   4
  -6  -4   3 36.8723 4.10957   3
  -6  -4   3 30.9903 5.05171   3
  -6  -4   3 32.6063 5.08428   6
  -5  -4   3 45.6058 4.62425   6
  -5  -4   3 49.2316 4.85055   3
  -5  -4   3 48.8023 5.03418   6
  -5  -4   3 47.4332 5.03280   4
  -5  -4   3 43.7439 5.34113   3
   4   4  -3 3.33367 2.12656   3
   4   4  -3 3.79272 1.66676   3
  -4  -4   3 4.00662 1.73328   4
  -4  -4   3 2.76676 1.99274   3
  -4  -4   3 3.61250 1.69207   6
  -4  -4   3 6.55530 2.17320   3
  -4  -4   3 4.90340 2.10951   6
   3   4  -3 65.6720 3.75865   6
   3   4  -3 61.7982 5.74610   3
   3   4  -3 65.5782 3.33689   6
   3   4  -3 69.1521 5.15480   3
  -3  -4   3 63.2476 5.89137   3
  -3  -4   3 59.2817 4.83444   6
  -3  -4   3 58.7539 4.57773   4
  -3  -4   3 58.7706 5.14230   6
  -3  -4   3 63.6449 5.24259   3
   2   4  -3 28.0346 2.68539   6
   2   4  -3 25.6487 3.20248   3
   2   4  -3 28.7382 1.61276   5
   2   4  -3 26.1321 3.67733   3
   2   4  -3 28.4682 3.18068   6
   2   4  -3 29.0629 1.91706   5
   2   4  -3 28.3499 3.27632   4
  -2  -4   3 33.5813 3.94468   3
  -2  -4   3 28.2475 3.34575   6
  -2  -4   3 25.3845 3.36304   3
  -2  -4   3 31.2535 3.65662   6
  -2  -4   3 29.1935 3.01424   4
   1   4  -3 23.0603 3.61583   3
   1   4  -3 15.8094 2.80433   3
   1   4  -3 19.3105 2.48445   6
   1   4  -3 17.8889 2.51902   4
  -1  -4   3 16.0535 2.68710   6
  -1  -4   3 13.5231 2.83825   3
  -1  -4   3 16.8493 2.62898   6
  -1  -4   3 21.1367 3.13107   3
  -1  -4   3 17.1172 2.34917   4
   0   4  -3 711.401 24.5058   6
   0   4  -3 694.277 23.2576   6
   0   4  -3 669.659 22.6712   4
   0   4  -3 684.231 24.4022   3
   0   4  -3 732.292 24.3083   3
   0  -4   3 702.029 24.0915   3
   0  -4   3 653.971 23.2025   6
   0  -4   3 719.323 24.6342   3
   0  -4   3 692.339 23.2449   4
   0  -4   3 701.500 22.7490   6
  -1   4  -3 17.6894 2.89234   6
  -1   4  -3 14.9685 2.61606   3
  -1   4  -3 15.2133 2.77163   3
  -1   4  -3 17.2287 2.34543   6
  -1   4  -3 18.5112 2.84506   4
   1  -4   3 20.2547 2.87957   3
   1  -4   3 16.1935 2.43598   6
   1  -4   3 20.9728 2.09033   6
   1  -4   3 16.2640 2.93190   3
   1  -4   3 19.2942 2.98160   4
  -2   4  -3 20.2071 2.34525   6
  -2   4  -3 24.0125 3.15381   3
  -2   4  -3 20.3987 3.92208   4
  -2   4  -3 24.1740 3.22826   3
  -2   4  -3 21.1087 2.85129   6
   2  -4   3 20.2145 3.59002   4
   2  -4   3 22.5920 2.72613   3
   2  -4   3 23.0333 1.25438   6
   2  -4   3 25.0964 3.24242   3
  -3   4  -3 0.03203 0.84695   6
  -3   4  -3 0.87487 1.14460   3
  -3   4  -3 -0.5305 0.52246   6
  -3   4  -3 -1.4922 1.44866   4
   3  -4   3 1.60764 1.67518   4
   3  -4   3 1.84445 1.14952   3
  -4   4  -3 53.4519 3.97788   3
  -4   4  -3 51.3853 3.45862   6
  -4   4  -3 61.0020 6.48579   4
  -4   4  -3 53.4731 4.14169   3
  -4   4  -3 55.6457 3.33932   6
   4  -4   3 55.5129 3.65046   3
   4  -4   3 56.3605 3.43865   3
  -5   4  -3 314.826 11.0992   6
  -5   4  -3 315.321 16.3446   5
  -5   4  -3 328.852 11.0279   3
  -5   4  -3 320.092 11.1103   6
  -5   4  -3 316.631 17.3134   4
  -5   4  -3 316.521 10.9702   3
  -6   4  -3 123.739 5.67728   6
  -6   4  -3 116.577 9.69071   5
  -6   4  -3 124.179 5.86485   6
  -7   4  -3 22.2334 2.74149   6
  -7   4  -3 26.5915 6.32106   4
  -7   4  -3 17.3946 2.85965   6
  -7   4  -3 18.6363 4.98578   5
  -7  -3   3 12.9621 3.52455   6
  -7  -3   3 12.3371 2.97466   3
  -7  -3   3 11.3648 2.42211   3
  -7  -3   3 10.8759 3.56884   6
   6   3  -3 31.5698 3.44640   3
  -6  -3   3 37.1875 4.14855   6
  -6  -3   3 34.6285 4.79357   3
  -6  -3   3 38.3704 4.42630   6
  -6  -3   3 39.4007 4.52831   3
   5   3  -3 910.294 28.2012   3
   5   3  -3 863.766 30.0437   3
  -5  -3   3 838.157 30.5982   4
  -5  -3   3 882.996 29.3566   6
  -5  -3   3 858.558 32.9980   3
  -5  -3   3 857.682 28.5401   3
  -5  -3   3 871.437 28.5024   6
   4   3  -3 18.7590 3.54910   3
  -4  -3   3 16.2858 3.14705   4
  -4  -3   3 14.8308 3.16649   3
  -4  -3   3 18.4392 3.25504   6
  -4  -3   3 17.0979 2.70243   3
  -4  -3   3 14.7719 2.48039   6
   3   3  -3 264.277 12.4073   3
   3   3  -3 289.467 11.7510   3
  -3  -3   3 280.100 12.6635   3
  -3  -3   3 288.856 11.8951   6
  -3  -3   3 295.568 12.0221   3
  -3  -3   3 265.454 11.7149   4
   2   3  -3 32.4439 3.32131   4
   2   3  -3 35.3140 3.69286   3
   2   3  -3 32.2255 3.23240   3
   2   3  -3 31.6412 2.48541   6
   2   3  -3 27.6042 2.90153   6
  -2  -3   3 33.2347 3.57894   3
  -2  -3   3 32.3616 3.39095   4
  -2  -3   3 37.4013 3.29619   6
  -2  -3   3 36.4669 3.45455   3
  -2  -3   3 34.8277 3.50130   6
   1   3  -3 48.3985 3.97527   3
   1   3  -3 47.1327 2.78241   5
   1   3  -3 53.6547 3.70684   4
   1   3  -3 53.1540 3.62668   6
   1   3  -3 48.7625 4.36810   3
   1   3  -3 48.9818 3.90579   6
  -1  -3   3 52.5472 4.37737   3
  -1  -3   3 51.0402 3.52895   4
  -1  -3   3 47.9855 4.00357   3
  -1  -3   3 47.9481 3.74072   6
  -1  -3   3 49.2997 3.76484   6
   0   3  -3 12.3519 2.18708   6
   0   3  -3 10.5296 1.92044   4
   0   3  -3 12.1474 2.28706   3
   0   3  -3 13.1056 2.37201   3
   0   3  -3 11.3112 2.02345   6
   0  -3   3 9.10261 2.18028   3
   0  -3   3 10.3054 2.15195   3
   0  -3   3 12.3477 2.07471   4
   0  -3   3 15.2494 2.19524   6
   0  -3   3 13.5585 2.19558   6
  -1   3  -3 8.75156 2.05479   4
  -1   3  -3 7.66738 1.52359   6
  -1   3  -3 9.07015 1.90143   6
  -1   3  -3 6.65062 1.74705   3
  -1   3  -3 7.07667 1.60989   3
   1  -3   3 7.96515 2.08870   4
   1  -3   3 8.34500 1.98707   3
   1  -3   3 6.58848 1.79310   3
   1  -3   3 6.87102 1.24603   6
   1  -3   3 9.55474 1.77537   6
  -2   3  -3 6.72772 2.15119   4
  -2   3  -3 8.08412 1.86791   3
  -2   3  -3 3.74616 1.38857   3
  -2   3  -3 3.69074 0.95279   6
  -2   3  -3 6.32647 1.50671   6
   2  -3   3 6.30619 2.20759   4
  -3   3  -3 238.239 9.30033   3
  -3   3  -3 241.284 8.10979   6
  -3   3  -3 238.830 13.3794   4
  -3   3  -3 230.879 7.65996   6
  -3   3  -3 241.088 9.79137   3
   3  -3   3 230.699 11.8132   4
   3  -3   3 238.636 8.74312   3
   3  -3   3 228.856 9.20247   3
  -4   3  -3 135.321 5.65727   3
  -4   3  -3 127.935 8.61892   5
  -4   3  -3 138.610 9.38157   4
  -4   3  -3 131.007 4.22588   6
  -4   3  -3 140.518 5.99478   3
   4  -3   3 135.885 4.83120   3
   4  -3   3 134.903 4.66351   3
  -5   3  -3 122.558 9.63290   4
  -5   3  -3 120.000 8.90032   5
  -6   3  -3 13.4459 4.40958   4
  -6   3  -3 15.0276 4.17109   5
  -7   3  -3 6.55214 3.42795   4
  -7   3  -3 -0.5599 1.05316   6
  -7   3  -3 0.42195 0.75119   6
  -7  -2   3 37.0001 4.70463   6
  -7  -2   3 38.8042 4.45425   6
  -7  -2   3 43.7925 3.69447   3
  -6  -2   3 2.40228 1.51608   3
  -6  -2   3 2.40604 2.11680   3
  -6  -2   3 1.01949 1.53209   6
  -6  -2   3 9.19946 2.37743   6
   5   2  -3 -0.1346 1.36652   3
   5   2  -3 2.37781 1.45287   3
  -5  -2   3 1.29653 1.48839   6
  -5  -2   3 0.94829 1.10038   6
  -5  -2   3 3.99394 1.86371   3
  -5  -2   3 1.47073 1.94093   4
  -5  -2   3 3.10410 1.37090   3
   4   2  -3 2.86494 1.12533   3
   4   2  -3 1.44407 1.53693   3
  -4  -2   3 3.93159 1.52152   3
  -4  -2   3 3.77244 1.36632   6
  -4  -2   3 3.01810 1.91053   4
  -4  -2   3 2.14271 1.47217   6
  -4  -2   3 2.78987 1.36040   3
   3   2  -3 51.9823 4.31258   3
   3   2  -3 49.7289 3.67137   3
  -3  -2   3 44.4511 4.02789   3
  -3  -2   3 48.1392 4.38303   4
  -3  -2   3 48.8598 3.86899   3
  -3  -2   3 50.4397 3.86531   6
  -3  -2   3 50.8905 3.40889   6
   2   2  -3 951.568 28.7035   6
   2   2  -3 999.506 30.5065   3
   2   2  -3 973.671 29.7100   3
   2   2  -3 982.311 28.0687   6
  -2  -2   3 933.602 29.8570   4
  -2  -2   3 926.290 28.8746   6
  -2  -2   3 992.058 29.8971   3
  -2  -2   3 939.639 26.5917   5
  -2  -2   3 956.682 29.5234   6
   1   2  -3 156.991 6.94786   6
   1   2  -3 158.104 7.48979   3
   1   2  -3 165.351 7.30721   3
   1   2  -3 171.902 7.21706   4
   1   2  -3 174.808 5.71456   5
   1   2  -3 168.119 6.62151   6
  -1  -2   3 155.296 7.19497   3
  -1  -2   3 156.374 6.76596   6
  -1  -2   3 172.861 6.99573   4
  -1  -2   3 163.488 7.02904   6
  -1  -2   3 162.817 5.85396   5
   0   2  -3 37.7810 2.72268   6
   0   2  -3 37.8949 2.65967   5
   0   2  -3 34.0118 2.87415   3
   0   2  -3 35.5308 2.76358   6
   0   2  -3 38.4043 3.16353   3
   0   2  -3 34.3038 2.67046   4
   0  -2   3 38.1124 3.15940   3
   0  -2   3 37.1642 3.02370   6
   0  -2   3 38.1075 2.60028   6
   0  -2   3 33.4114 2.70116   4
   0  -2   3 36.3431 3.04656   3
  -1   2  -3 609.672 19.1889   3
  -1   2  -3 609.964 19.7061   4
  -1   2  -3 626.239 19.5176   3
  -1   2  -3 578.677 18.8581   6
  -1   2  -3 605.054 18.1748   6
  -1   2  -3 593.052 19.8152   5
   1  -2   3 607.808 17.6741   6
   1  -2   3 609.711 18.4642   6
   1  -2   3 612.007 19.0761   3
   1  -2   3 623.631 19.5316   3
   1  -2   3 596.096 19.8503   4
  -2   2  -3 81.1138 5.36625   4
  -2   2  -3 81.8960 3.38618   6
  -2   2  -3 80.0574 4.86906   3
  -2   2  -3 70.2795 5.04674   5
  -2   2  -3 80.6179 2.93754   6
   2  -2   3 79.7919 4.30432   3
   2  -2   3 72.2428 3.65183   3
   2  -2   3 78.2736 5.29825   4
  -3   2  -3 14.2128 3.03236   4
  -3   2  -3 9.81233 1.32798   3
  -3   2  -3 17.4964 3.04312   5
  -3   2  -3 11.9574 1.56336   3
   3  -2   3 12.3162 1.33957   3
   3  -2   3 12.5791 1.10148   3
  -4   2  -3 141.720 8.55608   5
  -4   2  -3 137.032 8.90187   4
  -5   2  -3 0.26216 1.40280   5
  -5   2  -3 2.57889 2.29647   4
  -6   2  -3 25.1819 4.29725   5
  -6   2  -3 25.5921 5.19124   4
  -7   2  -3 13.5953 5.18568   4
  -7   2  -3 29.7844 4.66082   5
  -8   2  -3 15.1518 4.77614   4
  -8   2  -3 8.00140 3.33858   5
  -7  -1   3 205.437 9.05407   3
  -7  -1   3 195.118 7.32418   5
  -7  -1   3 211.065 10.0326   6
  -7  -1   3 208.848 9.83610   6
   6   1  -3 125.438 5.87482   3
   6   1  -3 127.931 6.23692   3
  -6  -1   3 131.577 7.67792   3
  -6  -1   3 123.478 6.63042   3
  -6  -1   3 124.289 6.06653   5
  -6  -1   3 138.671 7.31440   6
  -6  -1   3 128.239 5.84136   5
  -6  -1   3 128.408 6.87333   6
   5   1  -3 258.155 10.4014   3
  -5  -1   3 266.707 10.9334   6
  -5  -1   3 277.746 10.8729   3
  -5  -1   3 265.146 10.1706   5
  -5  -1   3 270.424 11.7467   3
  -5  -1   3 257.316 14.8057   4
  -5  -1   3 262.224 9.89026   5
   4   1  -3 130.089 7.01086   3
   4   1  -3 135.305 6.42667   3
  -4  -1   3 137.820 6.62692   3
  -4  -1   3 132.238 6.13960   6
  -4  -1   3 131.836 5.96358   5
  -4  -1   3 135.907 6.56620   6
  -4  -1   3 137.493 8.45912   4
   3   1  -3 319.056 12.1635   3
  -3  -1   3 319.936 11.5100   6
  -3  -1   3 325.625 12.2715   3
  -3  -1   3 305.837 11.0090   6
  -3  -1   3 312.042 10.5322   5
  -3  -1   3 315.632 13.4223   4
  -3  -1   3 324.525 11.7923   3
   2   1  -3 561.621 18.3633   3
   2   1  -3 551.184 16.4612   6
   2   1  -3 548.039 16.6737   6
   2   1  -3 581.432 17.9754   3
  -2  -1   3 569.775 18.0906   3
  -2  -1   3 541.839 17.2702   6
  -2  -1   3 547.345 19.0713   4
  -2  -1   3 565.455 16.3574   5
  -2  -1   3 548.871 17.6443   6
  -2  -1   3 525.263 18.1346   3
   1   1  -3 686.263 19.4893   5
   1   1  -3 667.554 20.0683   6
   1   1  -3 689.449 21.3953   4
   1   1  -3 674.704 20.4211   6
   1   1  -3 641.299 20.8043   3
   1   1  -3 677.922 20.7554   3
  -1  -1   3 664.771 19.3588   5
  -1  -1   3 650.241 20.7081   3
  -1  -1   3 696.540 20.3382   6
  -1  -1   3 657.116 20.9345   4
  -1  -1   3 680.606 20.9921   3
  -1  -1   3 647.946 20.3079   6
   0   1  -3 20.3205 2.01324   3
   0   1  -3 20.6201 1.88242   4
   0   1  -3 19.2365 1.92784   3
   0   1  -3 20.0898 1.70836   5
   0   1  -3 21.3731 1.73345   6
   0   1  -3 18.7608 1.78910   6
   0  -1   3 18.6675 1.96335   3
   0  -1   3 21.0787 1.96552   3
   0  -1   3 18.6181 1.62950   6
   0  -1   3 19.5970 1.82619   6
   0  -1   3 17.6804 1.76458   4
   0  -1   3 18.4777 1.72803   5
  -2   1  -3 1527.74 44.8021   4
  -2   1  -3 1444.83 44.7608   5
  -2   1  -3 1531.33 42.7282   3
  -2   1  -3 1505.40 42.4001   3
   2  -1   3 1554.89 44.9384   4
   2  -1   3 1497.82 42.6708   3
   2  -1   3 1529.50 42.2189   3
  -3   1  -3 88.4903 5.88289   4
  -3   1  -3 85.3394 2.90981   3
  -3   1  -3 82.1924 3.18521   3
  -3   1  -3 86.2918 5.57714   5
  -4   1  -3 53.3403 5.78774   4
  -5   1  -3 39.6953 4.88477   4
  -5   1  -3 37.9220 4.35496   5
  -6   1  -3 37.7137 5.13740   4
  -6   1  -3 29.5122 4.26401   5
  -7   1  -3 6.55372 3.62051   4
  -7   1  -3 1.17035 1.93666   5
  -8   1  -3 3.32566 2.33042   5
  -8   1  -3 -0.5017 2.77816   4
  -7   0   3 15.7545 3.03386   6
  -7   0   3 15.7906 1.98180   3
  -7   0   3 19.6128 2.34383   3
  -7   0   3 12.8182 2.89359   5
  -7   0   3 9.41583 2.63888   5
  -7   0   3 19.3457 3.11569   6
   6   0  -3 93.3902 4.13820   3
  -6   0   3 90.6194 6.32044   5
  -6   0   3 92.9637 5.58072   6
  -6   0   3 91.6385 5.86481   5
  -6   0   3 94.1174 5.99857   3
  -6   0   3 87.0386 5.42839   3
  -6   0   3 84.2428 5.42432   6
   5   0  -3 252.224 9.92263   3
   5   0  -3 235.009 9.93730   3
  -5   0   3 247.570 10.2018   3
  -5   0   3 249.193 9.81514   6
  -5   0   3 253.017 11.1329   5
  -5   0   3 235.368 9.71083   6
   4   0  -3 37.4223 3.28210   3
   4   0  -3 42.1655 3.29887   3
  -4   0   3 41.7322 3.38504   3
  -4   0   3 41.5297 3.32256   3
  -4   0   3 40.5331 3.66410   5
  -4   0   3 43.9395 3.16386   6
  -4   0   3 38.8923 2.95827   6
   3   0  -3 245.270 9.72579   3
  -3   0   3 248.768 9.21507   6
  -3   0   3 256.811 9.24893   6
  -3   0   3 258.482 9.94352   3
  -3   0   3 265.602 10.1677   5
   2   0  -3 906.756 27.3429   3
   2   0  -3 904.914 25.2395   6
   2   0  -3 918.674 27.3157   3
  -2   0   3 903.690 27.1776   5
  -2   0   3 906.489 26.6972   6
  -2   0   3 885.792 26.7868   6
  -2   0   3 934.185 27.3583   3
  -2   0   3 889.501 27.3181   3
   1   0  -3 225.316 7.92011   6
   1   0  -3 227.545 8.17855   5
   1   0  -3 237.546 8.37378   3
   1   0  -3 225.395 7.80703   6
   1   0  -3 224.647 8.27549   3
  -1   0   3 235.127 8.05788   6
  -1   0   3 235.436 7.94007   5
  -1   0   3 225.769 8.27193   3
  -1   0   3 216.428 7.74226   6
  -1   0   3 232.719 8.33353   3
   0   0  -3 2120.19 58.9073   4
   0   0  -3 2084.29 58.6022   6
   0   0   3 1999.21 58.5085   6
   0   0   3 2168.57 58.7356   5
   0   0   3 2142.66 58.7823   4
  -1   0  -3 37.1522 1.96604   6
  -1   0  -3 36.2841 2.67765   5
  -1   0  -3 38.0475 2.19921   3
  -1   0  -3 38.7235 1.93651   6
  -1   0  -3 38.2318 2.20504   4
  -1   0  -3 43.2956 2.24445   3
   1   0   3 34.9748 2.10876   3
   1   0   3 39.2167 2.67804   5
   1   0   3 38.7367 1.70149   6
   1   0   3 38.4271 2.32401   4
   1   0   3 40.1602 1.71785   6
  -2   0  -3 769.221 22.2220   3
  -2   0  -3 790.507 24.2038   5
  -2   0  -3 764.551 23.7591   4
  -2   0  -3 768.681 22.1270   3
   2   0   3 778.960 24.4388   5
   2   0   3 789.785 22.0793   3
   2   0   3 798.524 22.2473   3
   2   0   3 761.104 23.7987   4
  -3   0  -3 481.543 16.8043   4
  -3   0  -3 454.907 16.3822   5
  -4   0  -3 178.865 8.77664   5
  -4   0  -3 179.929 9.37438   4
  -5   0  -3 27.3422 4.21177   4
  -5   0  -3 31.6495 3.66412   5
  -6   0  -3 3.08893 1.93614   5
  -6   0  -3 4.83527 2.85337   4
  -7   0  -3 -1.2055 2.41288   4
  -7   0  -3 2.43961 1.92556   5
  -8   0  -3 -0.9477 3.29535   4
  -7   1   3 41.2075 4.52124   6
  -7   1   3 49.2895 4.19079   6
  -7   1   3 42.9087 7.36115   4
  -7   1   3 38.2646 4.83586   5
  -7   1   3 45.2285 5.13834   5
  -6   1   3 67.2412 6.26074   5
  -6   1   3 65.2325 5.63035   5
  -6   1   3 68.3339 4.75511   3
  -6   1   3 65.8492 4.53552   6
  -6   1   3 72.2789 4.91006   3
  -6   1   3 62.0417 4.64406   6
   5  -1  -3 232.235 9.60263   3
   5  -1  -3 214.898 9.09980   3
  -5   1   3 224.990 11.6280   5
  -5   1   3 228.228 9.51085   6
  -5   1   3 236.677 9.82786   3
  -5   1   3 237.116 10.0789   3
  -5   1   3 234.632 9.07381   6
   4  -1  -3 571.241 19.5040   3
   4  -1  -3 569.415 18.9639   3
  -4   1   3 571.404 18.9722   6
  -4   1   3 608.305 19.4444   3
  -4   1   3 594.604 19.6926   3
  -4   1   3 589.303 18.4216   6
   3  -1  -3 169.383 7.13360   3
  -3   1   3 174.961 7.28946   3
  -3   1   3 177.379 8.51383   3
  -3   1   3 165.288 6.52409   6
  -3   1   3 166.695 7.00380   6
  -3   1   3 166.296 8.38169   5
   2  -1  -3 0.39173 0.74144   3
   2  -1  -3 2.77081 0.93379   3
  -2   1   3 0.51993 0.79405   3
  -2   1   3 0.41131 0.67043   3
  -2   1   3 0.33492 0.69826   6
  -2   1   3 0.82961 1.09114   5
  -2   1   3 0.94483 0.73219   6
   1  -1  -3 4.18745 1.33005   5
   1  -1  -3 3.67698 0.83057   6
   1  -1  -3 4.80492 1.15941   3
   1  -1  -3 2.90088 1.04057   6
   1  -1  -3 3.56399 0.98835   3
  -1   1   3 5.41250 1.20841   3
  -1   1   3 4.11392 0.95073   6
  -1   1   3 3.51960 1.23183   5
  -1   1   3 4.71797 1.18731   3
  -1   1   3 3.81866 1.14648   6
   0  -1  -3 1322.16 37.9034   6
   0  -1  -3 1263.34 38.1514   5
   0  -1  -3 1294.39 38.0161   3
   0  -1  -3 1296.17 38.2163   3
   0  -1  -3 1263.26 37.4140   6
   0   1   3 1312.14 37.7713   6
   0   1   3 1339.98 38.2452   3
   0   1   3 1501.69 38.3854   3
   0   1   3 1343.56 38.1091   5
  -1  -1  -3 494.192 15.8382   3
  -1  -1  -3 506.416 15.4688   6
  -1  -1  -3 524.635 15.9959   5
  -1  -1  -3 497.429 15.6779   3
  -1  -1  -3 499.658 15.1282   6
  -1  -1  -3 519.980 14.5784   4
   1   1   3 506.979 14.8258   6
   1   1   3 526.671 15.7256   3
   1   1   3 510.500 15.9072   5
   1   1   3 516.062 14.6263   4
   1   1   3 529.704 16.0200   3
   1   1   3 503.249 15.1946   6
  -2  -1  -3 12.1428 1.53342   3
  -2  -1  -3 14.6354 1.49315   4
  -2  -1  -3 12.4258 1.71683   5
  -2  -1  -3 13.7810 1.40540   3
   2   1   3 13.5635 1.74658   5
   2   1   3 14.1580 1.53234   3
   2   1   3 16.4880 1.35180   3
  -3  -1  -3 2467.80 67.5028   3
  -3  -1  -3 2423.83 69.6302   4
  -3  -1  -3 2444.50 68.0282   3
  -3  -1  -3 2482.67 69.7048   5
   3   1   3 2369.03 70.0774   5
   3   1   3 2431.46 66.8219   3
   3   1   3 2467.56 67.0962   3
  -4  -1  -3 58.1789 4.61646   4
  -4  -1  -3 57.9403 4.22645   5
  -5  -1  -3 8.52702 2.20823   5
  -6  -1  -3 13.4155 3.49177   4
  -6  -1  -3 22.4261 3.21687   5
  -7  -1  -3 25.2639 4.92565   4
  -7  -1  -3 38.3730 4.32478   5
  -8  -1  -3 45.4798 3.37619   6
  -8  -1  -3 34.4431 6.85600   4
  -8  -1  -3 38.2778 4.62586   5
  -7   2   3 9.52128 2.43845   6
  -7   2   3 5.08333 2.32217   6
  -7   2   3 10.1387 4.68537   5
  -7   2   3 18.1452 5.66798   4
  -7   2   3 10.2942 3.19797   5
  -6   2   3 55.1748 4.53582   3
  -6   2   3 64.7525 4.93901   6
  -6   2   3 64.6478 4.29223   6
  -6   2   3 56.7826 4.28550   3
  -6   2   3 56.7938 6.70161   5
  -6   2   3 81.4912 9.42290   4
   5  -2  -3 470.537 15.7829   3
   5  -2  -3 469.092 16.6562   3
  -5   2   3 466.428 17.2831   3
  -5   2   3 479.146 15.6744   6
  -5   2   3 449.278 17.6000   6
  -5   2   3 465.440 16.3026   3
  -5   2   3 454.671 19.7390   5
   4  -2  -3 701.756 23.0802   3
   4  -2  -3 678.583 21.7526   3
  -4   2   3 689.320 22.1453   3
  -4   2   3 696.976 21.1911   6
  -4   2   3 657.561 22.1465   6
  -4   2   3 708.861 25.5794   5
  -4   2   3 670.315 23.0450   3
   3  -2  -3 149.428 6.71553   3
  -3   2   3 160.022 6.20140   6
  -3   2   3 153.853 7.53226   3
  -3   2   3 146.100 9.68388   5
  -3   2   3 155.651 6.99025   6
  -3   2   3 151.299 6.89157   3
   2  -2  -3 901.050 25.3551   6
   2  -2  -3 930.327 28.1900   3
   2  -2  -3 884.739 25.0863   6
   2  -2  -3 874.510 28.0276   3
  -2   2   3 897.042 29.1756   5
  -2   2   3 900.105 27.3332   6
  -2   2   3 871.176 27.8034   3
  -2   2   3 874.376 27.3420   3
  -2   2   3 896.122 26.2681   6
   1  -2  -3 38.3715 2.92169   6
   1  -2  -3 36.6595 2.80926   3
   1  -2  -3 36.1765 2.19873   6
   1  -2  -3 38.7216 3.14771   3
   1  -2  -3 28.1964 3.17066   5
  -1   2   3 35.7472 2.87434   6
  -1   2   3 34.2080 2.44730   6
  -1   2   3 35.9141 3.02039   3
  -1   2   3 31.3811 3.13622   5
  -1   2   3 33.7638 2.83170   3
   0  -2  -3 59.6129 3.88502   3
   0  -2  -3 51.1134 3.72056   5
   0  -2  -3 57.6268 3.53693   6
   0  -2  -3 50.2260 3.46883   3
   0   2   3 59.0887 3.46406   6
   0   2   3 55.1836 3.62340   5
   0   2   3 53.2964 3.59778   3
   0   2   3 60.7325 3.88775   3
   0   2   3 53.3895 3.39348   6
  -1  -2  -3 559.405 16.2363   6
  -1  -2  -3 506.561 17.0061   3
  -1  -2  -3 521.710 16.4722   5
  -1  -2  -3 503.341 16.6914   3
  -1  -2  -3 485.311 16.1739   6
   1   2   3 502.531 15.5250   6
   1   2   3 512.758 17.0233   3
   1   2   3 508.083 16.6505   3
   1   2   3 514.378 16.1935   5
   1   2   3 502.784 16.0869   6
  -2  -2  -3 119.941 5.64315   3
  -2  -2  -3 118.133 5.36995   5
  -2  -2  -3 123.761 4.03574   4
  -2  -2  -3 112.891 5.81119   3
  -2  -2  -3 113.974 4.92306   6
  -2  -2  -3 121.482 4.65615   6
   2   2   3 123.583 5.44155   5
   2   2   3 130.672 5.61224   3
  -3  -2  -3 84.5811 3.16695   6
  -3  -2  -3 82.6250 4.57676   5
  -3  -2  -3 85.3441 4.75945   3
  -3  -2  -3 89.1034 3.10378   6
  -3  -2  -3 86.9428 4.37848   4
  -3  -2  -3 91.7916 4.57949   3
   3   2   3 82.1406 4.79975   5
   3   2   3 97.6145 4.61668   3
  -4  -2  -3 79.9836 4.72077   5
  -4  -2  -3 77.6829 5.02414   4
  -4  -2  -3 84.0625 4.10190   3
   4   2   3 80.0813 3.19423   3
   4   2   3 77.6150 3.20935   3
  -5  -2  -3 351.630 10.4900   3
  -5  -2  -3 347.266 14.5741   4
  -5  -2  -3 339.803 10.3634   3
  -5  -2  -3 344.441 13.1931   5
  -6  -2  -3 26.3494 4.27750   4
  -6  -2  -3 25.2653 1.89067   6
  -6  -2  -3 27.2356 1.74976   6
  -7  -2  -3 11.9644 3.36058   4
  -7  -2  -3 12.5312 1.86016   6
  -7  -2  -3 9.56227 1.93365   6
  -7  -2  -3 13.0785 2.56069   5
  -7  -2  -3 10.9802 3.45078   4
  -8  -2  -3 6.08304 2.25575   5
  -8  -2  -3 3.62998 3.32133   4
  -7   3   3 4.56989 4.01276   4
  -7   3   3 5.12219 3.11704   5
  -7   3   3 4.97371 2.14320   6
  -7   3   3 10.4095 2.78247   6
   6  -3  -3 134.082 5.56930   3
  -6   3   3 142.398 7.99734   6
  -6   3   3 138.775 10.5552   5
  -6   3   3 142.411 12.5055   4
  -6   3   3 142.996 7.99741   3
  -6   3   3 143.424 7.09839   6
  -6   3   3 145.799 7.11074   3
   5  -3  -3 150.093 6.99127   3
   5  -3  -3 166.897 8.24844   3
  -5   3   3 150.346 10.6684   5
  -5   3   3 147.660 7.94454   6
  -5   3   3 161.833 8.77522   3
  -5   3   3 160.987 12.2270   4
  -5   3   3 146.546 7.31247   3
   4  -3  -3 12.2045 1.93113   3
   4  -3  -3 13.8023 2.59046   3
  -4   3   3 11.6513 2.14940   6
  -4   3   3 14.1807 3.49795   5
  -4   3   3 13.1355 2.13075   3
  -4   3   3 10.8784 2.51777   3
  -4   3   3 9.97241 1.72181   6
   3  -3  -3 20.6737 2.32828   3
  -3   3   3 19.2611 2.40875   6
  -3   3   3 20.1472 2.14359   6
   2  -3  -3 222.554 7.31165   6
   2  -3  -3 211.005 9.09265   3
   2  -3  -3 219.539 7.92064   6
   2  -3  -3 227.496 10.2108   3
  -2   3   3 220.986 8.44898   6
  -2   3   3 230.549 9.50810   6
  -2   3   3 223.088 9.51998   3
  -2   3   3 217.698 12.1287   5
  -2   3   3 227.846 10.1502   3
   1  -3  -3 6.29543 1.97029   3
   1  -3  -3 10.1978 1.86752   3
   1  -3  -3 7.43694 1.65956   6
   1  -3  -3 7.88588 1.34012   6
   1  -3  -3 4.91327 1.94539   5
  -1   3   3 5.35799 1.51482   6
  -1   3   3 6.59277 1.68117   3
  -1   3   3 4.30635 1.64941   3
  -1   3   3 4.00791 1.75414   5
  -1   3   3 7.25384 1.64053   6
   0  -3  -3 48.6442 3.94135   6
   0  -3  -3 45.2907 3.82419   3
   0  -3  -3 51.0426 3.42524   6
   0  -3  -3 46.5688 4.10624   5
   0  -3  -3 59.2987 4.43121   3
   0   3   3 47.5655 3.52503   6
   0   3   3 51.8660 4.24416   3
   0   3   3 53.2050 4.09725   3
   0   3   3 42.9672 3.69330   5
   0   3   3 51.6486 3.84589   6
  -1  -3  -3 1261.44 38.4587   3
  -1  -3  -3 1284.42 38.9609   3
  -1  -3  -3 1245.67 37.6689   6
  -1  -3  -3 1290.92 37.7433   6
  -1  -3  -3 1312.58 38.0583   5
   1   3   3 1242.83 37.5134   6
   1   3   3 1289.85 38.5020   3
   1   3   3 1223.40 36.9148   6
   1   3   3 1258.93 37.3546   5
   1   3   3 1223.41 35.6561   4
   1   3   3 1274.01 38.8543   3
  -2  -3  -3 807.474 26.0970   6
  -2  -3  -3 897.100 26.2500   5
  -2  -3  -3 840.440 27.0793   3
  -2  -3  -3 835.059 25.8941   6
  -2  -3  -3 877.932 27.6724   3
   2   3   3 831.875 23.9728   6
   2   3   3 840.038 25.6152   5
   2   3   3 896.541 27.6650   3
   2   3   3 811.711 28.1272   3
   2   3   3 834.941 24.1525   6
  -3  -3  -3 448.833 14.7001   6
  -3  -3  -3 432.998 14.8013   6
  -3  -3  -3 455.155 16.5779   3
  -3  -3  -3 449.307 15.1107   5
  -3  -3  -3 445.563 13.5247   4
  -3  -3  -3 451.503 17.3301   3
   3   3   3 445.361 15.0544   5
   3   3   3 451.518 15.6830   3
  -4  -3  -3 23.2446 2.20851   4
  -4  -3  -3 20.6682 2.31361   5
  -4  -3  -3 20.9761 2.57977   3
  -4  -3  -3 20.3152 2.62337   3
  -4  -3  -3 21.0863 2.05686   6
  -4  -3  -3 20.5141 2.10006   6
   4   3   3 18.9637 2.53525   5
   4   3   3 20.3821 2.25308   3
   4   3   3 19.8272 2.20716   3
  -5  -3  -3 261.133 9.76548   6
  -5  -3  -3 266.593 11.5418   4
  -5  -3  -3 257.436 9.73739   3
  -5  -3  -3 243.926 10.6196   4
  -5  -3  -3 259.628 10.0244   3
  -5  -3  -3 250.292 9.42811   6
  -5  -3  -3 276.102 10.5762   5
   5   3   3 259.448 8.42407   3
  -6  -3  -3 281.561 12.4278   4
  -6  -3  -3 293.022 10.8093   6
  -6  -3  -3 290.933 11.3132   6
  -6  -3  -3 285.913 13.4015   4
  -6  -3  -3 279.398 11.3827   5
  -6  -3  -3 286.168 8.93828   3
  -7  -3  -3 -0.5477 1.95118   4
  -7  -3  -3 -1.3866 1.24014   5
  -7  -3  -3 -0.9192 1.62767   6
  -7  -3  -3 2.69721 2.18451   4
  -8  -3  -3 66.7723 7.44834   4
  -7   4   3 15.9104 2.57647   3
  -7   4   3 19.3538 4.31290   6
  -7   4   3 11.8444 2.81025   6
  -7   4   3 11.5928 4.73980   4
   6  -4  -3 15.9270 2.63099   3
  -6   4   3 14.3041 3.46734   3
  -6   4   3 7.40964 2.83054   6
  -6   4   3 23.1536 5.88421   4
  -6   4   3 16.1312 2.83974   6
  -6   4   3 16.0737 2.80040   3
   5  -4  -3 104.441 6.90775   3
   5  -4  -3 104.689 5.72299   3
  -5   4   3 93.8638 6.76661   6
  -5   4   3 109.551 6.21787   3
  -5   4   3 121.215 7.83549   3
  -5   4   3 112.630 10.4030   4
  -5   4   3 112.871 6.12840   6
  -5   4   3 102.706 9.29761   5
   4  -4  -3 378.191 15.8309   3
   4  -4  -3 364.069 13.9402   3
  -4   4   3 381.974 15.1959   6
  -4   4   3 389.840 16.2428   3
  -4   4   3 398.644 19.5670   4
  -4   4   3 371.844 18.1161   5
  -4   4   3 396.551 14.8980   3
   3  -4  -3 170.627 9.38416   3
   3  -4  -3 176.476 8.24177   3
  -3   4   3 168.992 7.64590   6
  -3   4   3 172.419 9.49930   3
  -3   4   3 172.317 10.7891   5
  -3   4   3 169.330 10.9688   4
  -3   4   3 181.747 8.75705   3
   2  -4  -3 409.000 16.4459   3
   2  -4  -3 398.178 13.7734   6
   2  -4  -3 401.844 12.7319   6
   2  -4  -3 429.510 15.4848   3
  -2   4   3 406.723 15.6301   3
  -2   4   3 387.601 17.1082   5
  -2   4   3 417.826 16.5624   3
  -2   4   3 388.666 15.2866   6
  -2   4   3 412.779 17.4513   4
   1  -4  -3 826.884 26.6197   6
   1  -4  -3 803.926 27.2572   3
   1  -4  -3 812.488 25.1120   6
   1  -4  -3 844.816 28.2154   3
  -1   4   3 799.945 27.3364   3
  -1   4   3 818.831 26.3838   6
  -1   4   3 849.246 27.0163   6
  -1   4   3 835.803 28.5070   5
  -1   4   3 838.612 28.0950   3
  -1   4   3 805.847 27.6752   4
   0  -4  -3 195.402 9.36216   3
   0  -4  -3 200.046 9.85579   3
   0  -4  -3 177.824 9.34018   5
   0  -4  -3 164.467 7.93947   6
   0  -4  -3 193.066 8.97807   6
   0   4   3 184.576 8.32208   4
   0   4   3 191.988 8.72114   6
   0   4   3 178.341 9.11909   3
   0   4   3 186.602 9.08190   5
   0   4   3 192.728 8.88460   6
   0   4   3 178.841 9.41137   3
  -1  -4  -3 1498.47 45.9722   3
  -1  -4  -3 1397.55 44.6151   6
  -1  -4  -3 1444.65 46.2903   3
  -1  -4  -3 1502.59 45.1861   6
  -1  -4  -3 1480.64 45.2251   5
   1   4   3 1678.03 46.5300   3
   1   4   3 1494.64 44.8316   6
   1   4   3 1508.52 44.5506   5
   1   4   3 1449.19 42.7289   4
   1   4   3 1526.39 44.3146   6
   1   4   3 1444.08 46.2462   3
  -2  -4  -3 38.1944 2.03291   4
  -2  -4  -3 42.1745 3.76734   6
  -2  -4  -3 35.6599 3.39491   5
  -2  -4  -3 32.3832 3.99644   3
  -2  -4  -3 37.9534 3.65296   6
  -2  -4  -3 34.3641 3.66892   3
   2   4   3 36.7035 2.65973   6
   2   4   3 39.4060 3.96250   3
   2   4   3 38.5509 1.85776   4
   2   4   3 37.3629 2.86288   6
   2   4   3 39.0082 3.00988   5
   2   4   3 44.8565 4.45964   3
  -3  -4  -3 142.962 7.97509   3
  -3  -4  -3 143.116 6.87852   5
  -3  -4  -3 152.039 8.43615   3
  -3  -4  -3 150.717 7.37960   6
  -3  -4  -3 141.398 7.23181   6
  -3  -4  -3 140.938 5.09338   4
   3   4   3 156.913 8.02589   3
   3   4   3 139.218 7.90005   3
   3   4   3 136.704 6.34721   5
  -4  -4  -3 166.310 8.94674   3
  -4  -4  -3 171.739 6.62844   4
  -4  -4  -3 194.104 8.58074   6
  -4  -4  -3 176.281 8.22837   6
  -4  -4  -3 180.409 7.88516   5
  -4  -4  -3 177.396 9.07497   3
   4   4   3 171.945 8.50577   3
   4   4   3 169.967 7.69747   5
   4   4   3 170.037 8.43300   3
  -5  -4  -3 61.0647 4.65373   4
  -5  -4  -3 58.0214 4.80135   6
  -5  -4  -3 61.2476 3.94782   4
  -5  -4  -3 58.2508 4.75608   3
  -5  -4  -3 67.9186 4.73882   6
  -5  -4  -3 61.1712 4.73093   3
  -5  -4  -3 64.9766 4.31363   5
   5   4   3 65.5387 4.14480   3
   5   4   3 70.7602 4.42002   3
  -6  -4  -3 14.3156 2.62774   4
  -6  -4  -3 11.0985 2.43159   6
  -6  -4  -3 11.6436 1.94265   3
  -6  -4  -3 5.19729 2.25245   4
  -6  -4  -3 10.3863 1.98390   5
  -6  -4  -3 16.5058 2.42851   3
  -7  -4  -3 5.98386 2.46420   6
  -7  -4  -3 5.79199 2.19781   4
  -7  -4  -3 6.53487 2.45645   4
  -7  -4  -3 11.8257 2.88119   6
  -7  -4  -3 5.85359 1.63787   5
  -7   5   3 7.75961 2.07671   3
  -7   5   3 9.49744 2.40718   3
  -7   5   3 7.20611 4.65897   4
  -7   5   3 13.0097 3.27779   6
   6  -5  -3 7.73401 2.46590   3
  -6   5   3 3.59695 4.01662   4
  -6   5   3 12.2067 2.78292   6
  -6   5   3 15.1693 3.34570   3
  -6   5   3 10.3931 2.40105   3
  -6   5   3 11.6969 3.21354   6
   5  -5  -3 3.95916 2.29137   3
  -5   5   3 3.03809 3.08088   4
  -5   5   3 3.41941 1.80700   3
  -5   5   3 3.56607 1.75045   6
  -5   5   3 8.77416 2.87238   3
  -5   5   3 8.53521 2.75047   6
   4  -5  -3 559.850 19.8494   3
  -4   5   3 569.193 25.6852   4
  -4   5   3 591.550 22.7665   3
  -4   5   3 563.233 20.5945   3
  -4   5   3 548.002 21.0879   6
   3  -5  -3 62.4472 5.86654   3
   3  -5  -3 58.4557 4.84033   3
  -3   5   3 63.4995 5.30463   6
  -3   5   3 60.9580 6.63862   5
  -3   5   3 68.4423 7.00464   4
  -3   5   3 60.7749 5.72782   3
  -3   5   3 70.6065 5.02621   6
  -3   5   3 60.5803 5.10921   3
   2  -5  -3 557.624 18.2714   6
   2  -5  -3 553.779 20.0135   3
   2  -5  -3 523.844 21.1117   3
   2  -5  -3 519.583 16.7569   6
  -2   5   3 522.544 20.1859   3
  -2   5   3 521.206 19.8073   6
  -2   5   3 550.388 21.9422   4
  -2   5   3 519.515 21.0276   3
  -2   5   3 542.881 22.1007   5
   1  -5  -3 196.466 8.45714   6
   1  -5  -3 192.459 10.9489   3
   1  -5  -3 191.034 10.1598   3
   1  -5  -3 186.212 9.45647   6
  -1   5   3 221.024 10.2819   6
  -1   5   3 206.632 10.5756   3
  -1   5   3 209.938 11.1176   5
  -1   5   3 214.498 11.3992   3
  -1   5   3 226.342 11.0742   4
  -1   5   3 194.485 9.65335   6
   0  -5  -3 36.6901 4.53998   5
   0  -5  -3 43.8342 3.82409   6
   0  -5  -3 35.7369 5.39147   3
   0  -5  -3 47.0269 4.42275   6
   0  -5  -3 34.0789 4.36543   3
   0   5   3 35.7809 3.78002   6
   0   5   3 46.7907 4.06064   4
   0   5   3 46.4473 4.97017   3
   0   5   3 40.1530 4.16613   6
   0   5   3 41.7768 4.56586   5
   0   5   3 35.6551 4.24582   3
  -1  -5  -3 1321.18 41.9593   3
  -1  -5  -3 1293.69 40.9406   6
  -1  -5  -3 1274.01 41.0190   5
  -1  -5  -3 1268.26 38.5555   4
  -1  -5  -3 1374.52 42.8575   3
  -1  -5  -3 1259.71 40.4113   6
   1   5   3 1313.17 40.6297   6
   1   5   3 1346.94 40.1535   6
   1   5   3 1284.49 41.8021   3
   1   5   3 1255.26 40.0488   5
   1   5   3 1256.07 38.2852   4
   1   5   3 1351.62 42.6853   3
  -2  -5  -3 106.390 6.83948   6
  -2  -5  -3 110.763 4.77941   4
  -2  -5  -3 98.1056 6.39059   6
  -2  -5  -3 100.543 6.29572   5
  -2  -5  -3 98.6442 7.45844   3
  -2  -5  -3 104.706 7.20362   3
   2   5   3 108.229 7.34179   3
   2   5   3 101.045 4.15796   4
   2   5   3 105.947 5.71819   5
   2   5   3 103.806 5.85116   6
   2   5   3 102.223 5.53173   6
   2   5   3 98.8598 7.19005   3
  -3  -5  -3 337.592 14.1031   6
  -3  -5  -3 346.632 15.0323   3
  -3  -5  -3 328.975 10.7465   4
  -3  -5  -3 317.956 14.8949   3
  -3  -5  -3 326.468 13.0624   5
  -3  -5  -3 339.390 14.0136   6
   3   5   3 326.582 14.5560   3
   3   5   3 339.601 12.0944   5
   3   5   3 336.372 9.72836   6
   3   5   3 323.044 14.7468   3
  -4  -5  -3 0.99452 0.68702   4
  -4  -5  -3 1.09730 1.62617   3
  -4  -5  -3 0.01332 1.35628   6
  -4  -5  -3 -0.0727 1.42750   6
  -4  -5  -3 0.62330 1.58614   3
  -4  -5  -3 0.47914 1.06168   5
   4   5   3 1.59981 1.10048   5
   4   5   3 3.49625 1.68800   3
  -5  -5  -3 219.676 10.8392   6
  -5  -5  -3 230.499 11.2593   6
  -5  -5  -3 211.471 10.9861   3
  -5  -5  -3 223.977 11.1238   3
  -5  -5  -3 215.876 8.39140   4
  -5  -5  -3 220.465 9.47610   5
   5   5   3 220.672 10.4670   3
  -6  -5  -3 25.6936 3.68190   3
  -6  -5  -3 25.0652 2.76422   5
  -6  -5  -3 33.7487 4.40520   6
  -6  -5  -3 30.4221 3.74563   4
  -6  -5  -3 21.4692 3.97704   6
  -6  -5  -3 31.4807 3.58090   3
  -7  -5  -3 15.1289 2.27695   3
  -7  -5  -3 16.9025 4.04038   6
  -7  -5  -3 9.87778 3.45509   6
  -7  -5  -3 17.0769 2.86570   4
  -7   6   3 5.71466 2.07543   3
  -7   6   3 4.15239 2.72437   3
  -7   6   3 -1.6294 4.32325   4
  -6   6   3 86.0349 7.13830   6
  -6   6   3 111.485 11.8923   4
  -6   6   3 88.8533 6.27445   3
  -6   6   3 125.048 9.39585   6
  -6   6   3 86.2994 7.65730   3
   5  -6  -3 -2.7126 2.05476   3
  -5   6   3 0.10176 1.58296   6
  -5   6   3 -0.2959 1.87518   3
  -5   6   3 -1.1909 2.20079   4
  -5   6   3 2.48767 2.03745   6
   4  -6  -3 13.7459 3.21689   3
   4  -6  -3 6.45662 2.13638   3
  -4   6   3 11.2881 2.61690   3
  -4   6   3 9.48548 2.81902   6
  -4   6   3 7.04833 2.75633   5
  -4   6   3 6.96501 2.48507   6
  -4   6   3 5.26082 3.47102   4
  -4   6   3 5.50512 2.90413   3
   3  -6  -3 141.124 9.56347   3
   3  -6  -3 104.408 8.51616   3
  -3   6   3 133.484 9.51426   3
  -3   6   3 121.051 8.28138   3
  -3   6   3 124.510 8.21613   6
  -3   6   3 109.397 10.6341   5
  -3   6   3 143.730 10.6889   4
  -3   6   3 118.264 7.70713   6
   2  -6  -3 36.9487 4.88355   3
   2  -6  -3 39.8528 3.30229   6
   2  -6  -3 40.8829 4.46860   3
   2  -6  -3 35.2754 3.66125   6
  -2   6   3 34.2781 4.30430   6
  -2   6   3 38.4957 5.42642   4
  -2   6   3 44.9050 4.96175   3
  -2   6   3 37.3957 4.79474   3
  -2   6   3 31.4549 3.91565   6
  -2   6   3 35.5727 5.08383   5
   1  -6  -3 104.132 8.02667   3
   1  -6  -3 98.9183 6.68322   6
   1  -6  -3 101.434 5.90619   6
   1  -6  -3 106.492 7.64120   3
  -1   6   3 101.657 7.13223   6
  -1   6   3 91.0797 7.80373   3
  -1   6   3 89.7683 6.76086   6
  -1   6   3 94.0221 7.65428   5
  -1   6   3 98.1555 7.28459   4
  -1   6   3 94.2756 7.40818   3
   0  -6  -3 540.067 21.5653   3
   0  -6  -3 522.128 19.7211   6
   0  -6  -3 471.963 19.9695   3
   0  -6  -3 485.450 18.3883   6
   0   6   3 497.979 19.1535   6
   0   6   3 488.606 20.2481   3
   0   6   3 515.169 19.6557   6
   0   6   3 479.791 20.7601   3
   0   6   3 479.896 19.6735   5
   0   6   3 461.875 18.3586   4
  -1  -6  -3 40.1761 5.11950   3
  -1  -6  -3 35.8155 4.35392   5
  -1  -6  -3 47.5405 4.82273   6
  -1  -6  -3 44.5637 5.01204   3
  -1  -6  -3 40.4476 3.64791   4
  -1  -6  -3 37.8040 4.29494   6
   1   6   3 36.6750 3.92904   6
   1   6   3 42.4216 4.22215   5
   1   6   3 42.5702 3.51941   4
   1   6   3 44.0004 5.27212   3
   1   6   3 34.2850 4.56547   3
  -2  -6  -3 0.13355 1.39907   6
  -2  -6  -3 1.96668 1.74188   3
  -2  -6  -3 2.79914 2.07830   3
  -2  -6  -3 2.81496 1.70934   6
  -2  -6  -3 5.47080 1.36750   4
  -2  -6  -3 2.29857 1.81133   5
   2   6   3 2.20726 1.59617   6
   2   6   3 6.21739 2.00341   5
   2   6   3 4.06267 2.01593   3
   2   6   3 2.19433 2.03503   3
   2   6   3 3.61237 0.98396   4
   2   6   3 0.93341 1.17401   6
  -3  -6  -3 522.807 20.9421   6
  -3  -6  -3 564.114 22.7613   3
  -3  -6  -3 589.944 22.7189   3
  -3  -6  -3 529.389 17.3188   4
  -3  -6  -3 561.543 20.1592   5
  -3  -6  -3 525.317 21.0596   6
   3   6   3 552.189 22.0540   3
   3   6   3 556.147 18.5253   5
   3   6   3 544.239 17.4890   6
   3   6   3 545.183 22.2233   3
  -4  -6  -3 206.630 11.2834   6
  -4  -6  -3 226.171 12.4111   3
  -4  -6  -3 214.389 9.91805   5
  -4  -6  -3 210.509 8.01897   4
  -4  -6  -3 219.032 12.1133   3
  -4  -6  -3 183.773 10.7436   6
   4   6   3 219.352 8.89877   5
   4   6   3 228.318 11.9571   3
   4   6   3 229.582 11.9149   3
  -5  -6  -3 933.352 28.5358   4
  -5  -6  -3 938.844 33.3338   3
  -5  -6  -3 956.863 30.0797   5
  -5  -6  -3 974.097 33.3065   6
  -5  -6  -3 947.989 33.3979   6
  -5  -6  -3 962.951 33.7943   3
   5   6   3 953.419 32.2694   3
  -6  -6  -3 1.86881 2.03637   3
  -6  -6  -3 1.95628 1.05896   5
  -6  -6  -3 3.86414 1.62684   4
  -6  -6  -3 -0.9429 1.84273   6
  -6  -6  -3 0.58644 1.77530   3
  -6  -6  -3 1.12122 2.54188   6
  -6  -6  -3 1.09023 1.20832   4
   6   6   3 -1.3419 1.49108   3
  -7  -6  -3 -1.3067 1.83062   3
  -7  -6  -3 -3.5179 2.75083   6
  -7  -6  -3 2.05000 1.83747   4
  -7  -6  -3 3.31715 3.04596   6
  -7  -6  -3 1.04670 1.51009   3
   6  -7  -3 33.0392 5.73830   3
  -6   7   3 26.0176 6.88256   4
  -6   7   3 21.5257 3.70417   3
  -6   7   3 30.9883 5.43558   3
   5  -7  -3 15.6128 3.61237   3
  -5   7   3 25.3754 3.96580   3
  -5   7   3 15.0704 4.20356   6
  -5   7   3 19.5441 4.25270   6
  -5   7   3 21.6698 4.96494   3
  -5   7   3 23.5731 6.40055   4
   4  -7  -3 52.0098 6.69089   3
  -4   7   3 53.5221 5.55213   3
  -4   7   3 57.6432 6.90738   3
  -4   7   3 62.6759 6.09454   6
  -4   7   3 57.4776 6.03743   6
   3  -7  -3 126.781 9.59503   3
   3  -7  -3 132.309 8.76856   3
   3  -7  -3 130.896 4.92260   6
   3  -7  -3 133.366 5.30127   6
  -3   7   3 133.259 10.9285   5
  -3   7   3 137.195 9.15341   3
  -3   7   3 138.685 11.0484   4
  -3   7   3 136.040 10.2949   3
  -3   7   3 109.361 8.34799   6
  -3   7   3 132.140 8.97083   6
   2  -7  -3 790.303 26.9870   6
   2  -7  -3 779.645 25.1901   6
   2  -7  -3 792.378 30.8990   3
   2  -7  -3 879.279 32.4229   3
  -2   7   3 794.436 29.7718   3
  -2   7   3 808.922 31.1760   3
  -2   7   3 817.707 29.0989   6
  -2   7   3 774.181 33.0589   5
  -2   7   3 813.874 29.3362   6
  -2   7   3 748.819 30.4245   4
   1  -7  -3 41.0037 5.57167   3
   1  -7  -3 34.2837 4.36934   6
   1  -7  -3 41.6748 4.18752   6
   1  -7  -3 36.6203 5.15107   3
  -1   7   3 37.8575 5.10858   3
  -1   7   3 48.7210 5.55479   6
  -1   7   3 44.1945 5.37568   5
  -1   7   3 39.5257 5.45050   3
  -1   7   3 46.2839 5.53232   4
  -1   7   3 41.8964 4.75216   6
   0  -7  -3 2.24283 1.86315   6
   0  -7  -3 3.33692 1.65768   6
   0  -7  -3 3.54433 2.26303   3
   0   7   3 2.74972 2.10673   6
   0   7   3 5.53884 2.30711   5
   0   7   3 2.26353 2.40603   3
   0   7   3 3.61988 1.99520   6
   0   7   3 1.78582 1.67104   4
   0   7   3 4.05227 2.24159   3
  -1  -7  -3 2.99196 2.20981   6
  -1  -7  -3 6.57100 1.89473   4
  -1  -7  -3 10.0633 2.81601   6
  -1  -7  -3 2.77302 2.41208   3
  -1  -7  -3 6.05658 2.97744   3
   1   7   3 2.72188 1.60476   4
   1   7   3 4.28301 2.17922   6
   1   7   3 6.33489 2.16748   6
   1   7   3 1.05038 1.37513   5
   1   7   3 6.35242 3.05136   3
   1   7   3 1.49771 2.02153   3
  -2  -7  -3 1.80468 1.95466   6
  -2  -7  -3 -2.0452 1.33104   3
  -2  -7  -3 1.98089 1.84574   5
  -2  -7  -3 -0.0370 1.45748   6
  -2  -7  -3 0.19819 1.89479   3
  -2  -7  -3 0.13103 0.90209   4
   2   7   3 -2.4901 1.41651   3
   2   7   3 4.14271 1.66824   5
   2   7   3 3.34520 1.12899   4
   2   7   3 -0.0628 1.45232   6
   2   7   3 0.74052 1.62399   6
   2   7   3 -2.2480 1.68839   3
  -3  -7  -3 43.1299 5.71187   3
  -3  -7  -3 43.8465 5.22755   6
  -3  -7  -3 37.0228 4.90049   6
  -3  -7  -3 41.5232 3.30128   4
  -3  -7  -3 44.7938 6.03444   3
  -3  -7  -3 43.3060 4.61111   5
   3   7   3 42.4556 2.96002   4
   3   7   3 31.4759 5.18051   3
   3   7   3 39.5336 3.60509   6
   3   7   3 38.2271 3.57460   5
   3   7   3 40.1809 3.58420   6
   3   7   3 39.0633 5.39146   3
  -4  -7  -3 484.459 21.0277   6
  -4  -7  -3 506.073 22.0912   3
  -4  -7  -3 477.168 18.5199   5
  -4  -7  -3 506.037 16.3418   4
  -4  -7  -3 483.025 21.6961   3
  -4  -7  -3 496.472 20.8471   6
   4   7   3 487.551 21.2372   3
   4   7   3 503.860 17.0841   5
  -5  -7  -3 23.9609 2.48076   4
  -5  -7  -3 32.0929 3.31893   5
  -5  -7  -3 34.5939 5.07498   3
  -5  -7  -3 31.7524 4.98001   3
  -5  -7  -3 23.4933 4.98471   6
   5   7   3 30.8368 2.93419   5
   5   7   3 34.8196 4.70482   3
  -6  -7  -3 90.4774 9.30285   3
  -6  -7  -3 97.9372 8.47194   6
  -6  -7  -3 82.8422 8.16612   6
  -6  -7  -3 93.7363 4.90492   4
  -6  -7  -3 92.2302 7.60276   3
  -6  -7  -3 77.2104 4.99667   4
   6   7   3 97.6479 7.04990   3
  -7  -7  -3 37.6986 3.60809   4
  -7  -7  -3 45.9861 6.94268   6
  -7  -7  -3 40.0026 5.24468   3
  -7  -7  -3 44.7694 4.80827   3
  -6   8   3 48.6788 6.76366   6
  -6   8   3 57.2991 5.49810   3
  -6   8   3 58.9885 7.07829   3
  -5   8   3 3.30292 3.02494   3
  -5   8   3 0.11194 2.76577   4
  -5   8   3 1.56597 1.84197   3
  -5   8   3 -2.3286 2.41320   6
   4  -8  -3 3.55607 3.28695   3
  -4   8   3 4.42234 2.54480   3
  -4   8   3 5.70610 2.69784   3
  -4   8   3 8.24724 2.93995   6
  -4   8   3 5.58771 3.57393   4
  -4   8   3 1.50893 2.84657   6
   3  -8  -3 578.798 17.9581   6
   3  -8  -3 589.801 25.7499   3
   3  -8  -3 578.121 18.6823   6
  -3   8   3 559.301 24.0390   3
  -3   8   3 647.937 27.6110   4
  -3   8   3 526.071 23.4935   6
  -3   8   3 611.127 24.2818   6
  -3   8   3 587.634 26.0208   3
   2  -8  -3 86.7939 8.33445   3
   2  -8  -3 88.6636 7.80558   3
   2  -8  -3 80.4090 5.26751   6
   2  -8  -3 83.1902 6.28835   6
  -2   8   3 80.2595 7.33371   6
  -2   8   3 84.6496 8.20591   4
  -2   8   3 90.3924 8.10760   3
  -2   8   3 85.5088 8.69885   3
  -2   8   3 62.3797 7.67079   5
   1  -8  -3 170.802 10.3477   6
   1  -8  -3 170.285 9.11202   6
   1  -8  -3 163.507 11.1474   3
   1  -8  -3 174.963 13.9212   3
  -1   8   3 177.515 11.1112   6
  -1   8   3 160.112 10.6439   6
  -1   8   3 157.602 10.7155   4
  -1   8   3 178.668 12.4892   3
  -1   8   3 164.766 11.1712   3
   0  -8  -3 -1.2889 1.38176   6
   0  -8  -3 0.53145 1.85184   3
   0  -8  -3 -1.4452 1.18497   4
   0  -8  -3 2.29952 1.70787   6
   0  -8  -3 0.01811 1.58820   3
   0   8   3 0.85488 1.59105   6
   0   8   3 0.41093 1.72360   5
   0   8   3 0.83784 1.69313   4
   0   8   3 1.08656 1.76164   3
   0   8   3 1.09879 1.86528   6
   0   8   3 -0.6255 1.83351   3
  -1  -8  -3 84.1251 8.23728   3
  -1  -8  -3 92.3605 8.03681   6
  -1  -8  -3 113.234 9.50829   3
  -1  -8  -3 83.0078 6.29806   4
  -1  -8  -3 78.4312 6.69395   6
   1   8   3 89.8646 7.68350   6
   1   8   3 96.9059 8.69287   3
   1   8   3 85.9643 6.14565   4
   1   8   3 85.0226 6.97773   5
   1   8   3 77.7302 8.31037   3
   1   8   3 98.6836 7.57209   6
  -2  -8  -3 386.452 18.0218   6
  -2  -8  -3 404.382 19.8361   3
  -2  -8  -3 339.684 18.1370   3
  -2  -8  -3 361.760 14.6701   4
   2   8   3 371.498 13.6328   4
   2   8   3 386.053 16.6703   6
   2   8   3 379.961 19.0430   3
   2   8   3 356.567 15.8329   6
   2   8   3 371.885 15.7917   5
   2   8   3 366.623 19.0102   3
  -3  -8  -3 187.772 11.7090   6
  -3  -8  -3 183.838 8.75941   4
  -3  -8  -3 206.443 12.4606   6
  -3  -8  -3 193.094 13.1254   3
   3   8   3 204.465 12.9234   3
   3   8   3 190.233 8.12365   4
   3   8   3 196.012 9.48206   5
   3   8   3 221.976 13.4288   3
   3   8   3 191.389 9.51596   6
  -4  -8  -3 23.7789 4.40649   6
  -4  -8  -3 26.1341 5.21056   3
  -4  -8  -3 25.7813 2.86876   4
  -4  -8  -3 22.3378 4.99841   3
  -4  -8  -3 30.1267 4.95825   6
   4   8   3 19.5948 4.61881   3
   4   8   3 25.7883 2.99938   5
  -5  -8  -3 303.307 16.6999   3
  -5  -8  -3 311.325 16.6326   6
  -5  -8  -3 296.814 11.0272   4
  -5  -8  -3 297.238 16.2739   3
   5   8   3 301.866 11.2936   5
   5   8   3 301.852 15.6663   3
  -6  -8  -3 8.64419 1.61243   4
  -6  -8  -3 3.95372 3.33381   3
  -6  -8  -3 8.78293 3.31476   3
  -6  -8  -3 3.88932 3.42122   6
   6   8   3 8.96661 3.28108   3
  -7  -8  -3 70.9145 6.49497   3
  -7  -8  -3 58.4149 8.48106   6
  -6   9   3 2.89810 3.15077   3
  -6   9   3 -1.6128 3.64014   6
  -6   9   3 -3.4163 4.61418   4
   5  -9  -3 23.9454 5.23608   3
  -5   9   3 45.4898 6.69521   6
  -5   9   3 34.9253 6.75251   3
  -5   9   3 27.7204 7.29766   4
   4  -9  -3 -0.2640 2.69579   3
  -4   9   3 -1.7639 3.33872   4
  -4   9   3 6.21329 3.41214   3
  -4   9   3 6.66940 3.58017   3
   3  -9  -3 10.1731 4.45092   3
   3  -9  -3 16.4204 2.71268   6
   3  -9  -3 12.9497 2.20921   6
  -3   9   3 12.3682 4.80350   3
  -3   9   3 15.9579 4.96342   3
  -3   9   3 11.8169 5.29393   4
  -3   9   3 14.2686 4.49204   6
   2  -9  -3 -0.0967 2.09055   3
   2  -9  -3 0.00186 1.82234   6
   2  -9  -3 2.50338 1.68205   6
  -2   9   3 -2.3507 2.20863   3
  -2   9   3 -1.1280 2.02932   6
  -2   9   3 2.48754 2.22638   3
  -2   9   3 -0.2375 2.60713   6
  -2   9   3 -0.9931 2.02086   4
   1  -9  -3 1230.40 47.5096   3
   1  -9  -3 1393.84 44.7921   6
   1  -9  -3 1256.67 46.2177   3
  -1   9   3 1325.00 47.4985   5
  -1   9   3 1426.31 46.7208   6
  -1   9   3 1390.65 46.2059   4
  -1   9   3 1273.25 46.7449   3
  -1   9   3 1316.66 48.3370   3
  -1   9   3 1280.26 45.2886   6
   0  -9  -3 307.875 15.2058   6
   0  -9  -3 337.229 15.8876   4
   0  -9  -3 298.215 17.3798   3
   0  -9  -3 366.881 17.0805   6
   0  -9  -3 301.496 17.9660   3
   0   9   3 324.215 15.6475   4
   0   9   3 294.682 18.6161   5
   0   9   3 321.794 16.8281   6
   0   9   3 296.657 17.1022   3
   0   9   3 335.488 16.4564   6
   0   9   3 331.963 18.7243   3
  -1  -9  -3 269.465 15.4270   3
  -1  -9  -3 229.171 15.3343   3
  -1  -9  -3 251.555 13.6100   6
  -1  -9  -3 249.282 14.3611   6
  -1  -9  -3 251.507 12.6481   4
   1   9   3 237.625 13.7222   6
   1   9   3 260.278 16.1659   3
   1   9   3 221.523 12.9224   6
   1   9   3 254.615 13.6717   5
   1   9   3 258.609 12.0805   4
  -2  -9  -3 267.533 15.2419   6
  -2  -9  -3 270.962 12.4969   4
  -2  -9  -3 276.408 16.1425   3
  -2  -9  -3 263.131 14.5947   6
  -2  -9  -3 296.320 17.1311   3
   2   9   3 253.320 15.5253   3
   2   9   3 252.921 13.0442   5
   2   9   3 273.945 11.3931   4
   2   9   3 277.793 16.8107   3
   2   9   3 267.415 13.9384   6
  -3  -9  -3 105.868 10.0417   3
  -3  -9  -3 83.6347 8.90991   3
  -3  -9  -3 106.278 9.68369   6
   3   9   3 103.771 9.56472   3
   3   9   3 94.3065 5.56981   4
   3   9   3 99.9413 6.70097   5
   3   9   3 107.877 7.33723   6
   3   9   3 105.563 7.19242   6
  -4  -9  -3 1.12158 2.41518   3
  -4  -9  -3 -3.2994 2.86419   3
  -4  -9  -3 -0.2896 2.54426   6
  -4  -9  -3 1.57262 1.42986   4
   4   9   3 -3.0323 2.18144   3
   4   9   3 1.59200 1.21345   6
   4   9   3 0.67522 1.47611   5
  -5  -9  -3 64.0249 4.33214   4
  -5  -9  -3 69.5344 7.85945   3
  -5  -9  -3 72.9397 8.47351   6
  -5  -9  -3 60.9070 7.49741   3
   5   9   3 70.9242 7.69764   3
   5   9   3 79.2093 4.67804   5
  -6  -9  -3 8.95946 4.10305   6
  -6  -9  -3 4.31683 3.48389   3
  -6  -9  -3 6.31435 3.36745   3
   6   9   3 4.37121 3.05752   3
   5 -10  -3 7.64320 4.78186   3
  -5  10   3 17.3828 5.60691   6
  -5  10   3 14.7505 4.69312   3
  -5  10   3 21.7569 4.61049   3
  -5  10   3 16.9717 6.10651   4
   4 -10  -3 15.7356 4.79258   3
  -4  10   3 5.60195 3.90798   4
  -4  10   3 10.1452 4.17201   6
  -4  10   3 4.24007 3.44847   3
  -4  10   3 8.37673 4.46434   3
   3 -10  -3 19.8751 2.58476   6
   3 -10  -3 31.8857 5.89463   3
   3 -10  -3 18.2868 2.95045   6
  -3  10   3 25.1213 5.37373   6
  -3  10   3 17.1666 5.00752   3
  -3  10   3 17.8103 5.52725   3
  -3  10   3 16.6314 5.41290   4
   2 -10  -3 279.871 17.6611   3
   2 -10  -3 240.134 12.9382   6
  -2  10   3 269.252 16.4532   4
  -2  10   3 292.524 20.5600   3
  -2  10   3 256.951 16.2924   3
   1 -10  -3 153.646 12.5730   3
   1 -10  -3 124.383 8.56403   6
   1 -10  -3 137.557 9.87977   6
  -1  10   3 133.776 12.0249   3
  -1  10   3 123.769 10.8857   3
  -1  10   3 133.308 10.8118   6
  -1  10   3 132.542 10.3672   4
   0 -10  -3 174.044 12.0559   6
   0 -10  -3 169.791 13.3280   3
   0 -10  -3 140.359 11.4250   3
   0  10   3 172.902 12.1017   6
   0  10   3 167.447 10.8330   4
   0  10   3 162.064 13.1173   3
  -1 -10  -3 45.7714 7.74364   3
  -1 -10  -3 55.8785 7.28514   6
  -1 -10  -3 56.2080 5.83566   4
   1  10   3 66.1292 8.35317   3
   1  10   3 38.0509 6.94760   3
   1  10   3 51.8230 6.65556   6
   1  10   3 52.1523 6.11830   5
   1  10   3 50.6527 5.38503   4
  -2 -10  -3 4.19308 1.93318   4
  -2 -10  -3 4.20010 2.98403   3
  -2 -10  -3 1.75508 2.42951   6
  -2 -10  -3 3.17712 3.01074   3
   2  10   3 0.47149 1.40908   4
   2  10   3 1.22817 2.69592   3
   2  10   3 7.59610 2.97226   6
   2  10   3 10.6503 3.40125   5
   2  10   3 1.34921 1.98838   6
  -3 -10  -3 -4.4398 2.81390   3
  -3 -10  -3 -1.5869 2.54915   6
  -3 -10  -3 -1.2157 2.48943   3
  -3 -10  -3 1.59287 1.52507   4
   3  10   3 3.24408 1.93933   5
   3  10   3 0.35790 1.41635   4
   3  10   3 -0.0140 1.84005   6
   3  10   3 -3.3862 2.98622   3
  -4 -10  -3 93.0153 9.52731   3
  -4 -10  -3 81.2784 9.81199   3
  -4 -10  -3 105.781 9.80303   6
   4  10   3 88.7409 5.46372   6
   4  10   3 84.8635 5.55485   6
   4  10   3 95.2550 9.80596   3
   4  10   3 88.6624 6.06221   5
  -5 -10  -3 346.388 19.3523   3
  -5 -10  -3 300.401 18.0918   6
  -5 -10  -3 314.166 19.1966   3
  -5 -10  -3 293.241 11.6723   4
   5  10   3 339.632 18.4645   3
  -6 -10  -3 34.1214 6.96069   6
  -5  11   3 18.5684 5.83593   3
  -5  11   3 9.46030 5.09195   4
  -5  11   3 13.6047 5.19627   6
   4 -11  -3 0.77114 4.04459   3
  -4  11   3 8.63696 3.84658   6
  -4  11   3 0.74307 3.67239   3
  -4  11   3 1.27988 3.36193   3
  -4  11   3 5.99722 3.78535   4
   3 -11  -3 110.314 6.08688   6
   3 -11  -3 115.634 11.3992   3
  -3  11   3 100.253 10.7960   4
  -3  11   3 110.207 10.8048   6
  -3  11   3 91.4215 10.5068   3
  -3  11   3 118.462 12.1222   3
   2 -11  -3 54.0244 5.27408   6
   2 -11  -3 32.0712 7.62134   3
   2 -11  -3 50.5796 6.04581   6
  -2  11   3 52.0421 7.98790   3
  -2  11   3 43.9202 7.75936   6
  -2  11   3 44.7679 7.24088   3
  -2  11   3 43.5523 7.66610   4
   1 -11  -3 15.1475 5.09021   3
   1 -11  -3 13.1825 3.69128   6
  -1  11   3 20.6323 5.49449   4
  -1  11   3 31.2553 7.46594   3
  -1  11   3 26.4079 5.73412   6
  -1  11   3 19.9705 5.80992   3
   0 -11  -3 7.18694 4.07561   3
   0 -11  -3 7.36310 3.46044   6
   0  11   3 9.87112 3.47589   3
   0  11   3 15.1815 5.14264   6
   0  11   3 5.50981 3.04950   4
   0  11   3 8.53906 4.02079   3
  -1 -11  -3 7.24419 2.88436   4
  -1 -11  -3 6.04921 3.39745   6
  -1 -11  -3 6.67396 3.73954   3
  -1 -11  -3 1.67346 2.84014   3
   1  11   3 5.18605 3.54804   3
   1  11   3 8.27008 3.93961   6
   1  11   3 3.41367 2.42291   4
  -2 -11  -3 10.3147 3.15125   4
  -2 -11  -3 7.64107 3.54759   3
  -2 -11  -3 11.8676 4.21862   6
  -2 -11  -3 7.58802 4.25603   3
   2  11   3 11.5312 2.79777   4
   2  11   3 8.39632 3.55030   6
   2  11   3 2.89722 3.52074   3
   2  11   3 7.00012 3.02323   5
  -3 -11  -3 26.8922 4.24630   4
  -3 -11  -3 18.4041 5.69590   3
  -3 -11  -3 15.2139 4.68472   6
  -3 -11  -3 28.3612 6.60275   3
   3  11   3 21.8348 4.16579   5
   3  11   3 26.5472 3.58483   4
   3  11   3 27.9259 4.92941   6
   3  11   3 19.5336 5.53773   3
   3  11   3 21.4924 4.88997   6
  -4 -11  -3 63.0985 9.03564   6
  -4 -11  -3 83.6618 10.1020   3
  -4 -11  -3 61.7609 9.29410   3
  -4 -11  -3 63.2118 5.40357   4
   4  11   3 63.5477 5.73185   5
   4  11   3 67.0717 9.11097   3
   4  11   3 62.3731 5.35526   6
   4  11   3 66.9420 5.73210   6
   4  11   3 74.0594 5.32898   4
  -5 -11  -3 216.954 9.58741   4
  -5 -11  -3 240.053 16.5350   6
  -5 -11  -3 241.442 16.5344   3
  -5 -11  -3 211.569 16.5379   3
   5  11   3 255.571 16.6862   3
  -4  12   3 34.3183 7.45807   6
   3 -12  -3 276.120 12.3760   6
   3 -12  -3 292.672 11.7245   6
   3 -12  -3 286.427 19.3280   3
  -3  12   3 301.890 19.2759   6
  -3  12   3 255.213 18.4251   4
  -3  12   3 291.764 18.8961   3
  -3  12   3 272.742 19.4785   3
   2 -12  -3 12.5401 3.81595   6
   2 -12  -3 17.8691 6.30449   3
  -2  12   3 26.6862 6.68664   3
  -2  12   3 18.3364 5.24507   3
  -2  12   3 18.4431 5.29803   6
  -2  12   3 14.0092 4.79420   4
   1 -12  -3 62.5655 9.16142   3
   1 -12  -3 56.8339 7.57937   6
  -1  12   3 53.5354 7.18123   3
  -1  12   3 58.6471 7.60624   4
  -1  12   3 45.1196 8.47265   6
  -1  12   3 52.0954 8.22851   3
   0 -12  -3 17.7167 4.74194   6
   0 -12  -3 6.67236 4.42927   3
   0  12   3 16.2058 5.47846   6
   0  12   3 11.7661 4.00979   4
   0  12   3 6.89001 4.67848   3
  -1 -12  -3 -0.7764 3.22814   6
  -1 -12  -3 -0.3228 3.05816   3
  -1 -12  -3 3.73835 2.43494   4
   1  12   3 5.27778 3.15850   6
   1  12   3 3.35303 2.40541   4
   1  12   3 2.23714 3.40293   3
  -2 -12  -3 12.0016 3.92771   4
  -2 -12  -3 5.45213 4.51530   3
  -2 -12  -3 20.3262 5.46794   6
   2  12   3 12.8460 3.86413   6
   2  12   3 5.28521 2.49097   4
   2  12   3 9.79609 4.98491   3
  -3 -12  -3 2.81287 2.74797   4
  -3 -12  -3 3.49811 3.67958   3
  -3 -12  -3 2.53010 3.74475   6
  -3 -12  -3 5.02419 3.87377   3
   3  12   3 3.23549 3.26520   6
   3  12   3 2.55974 1.73095   4
   3  12   3 6.59228 4.58690   3
   3  12   3 1.23963 2.59757   5
  -4 -12  -3 103.238 10.8480   6
  -4 -12  -3 90.0232 10.6292   3
  -4 -12  -3 75.9904 6.65674   4
   4  12   3 101.202 7.69335   4
   4  12   3 88.3897 6.74658   6
   4  12   3 105.690 11.0417   3
   4  12   3 83.8132 7.05630   5
   5  12   3 87.9445 10.3950   3
   3 -13  -3 12.9611 5.83516   3
   3 -13  -3 2.62920 2.23517   6
  -3  13   3 5.17451 4.60887   4
  -3  13   3 -0.9069 4.71038   3
  -3  13   3 -1.7463 4.13076   6
   2 -13  -3 6.04000 4.96738   3
   2 -13  -3 9.29420 3.44577   6
  -2  13   3 1.68613 4.14948   6
  -2  13   3 -1.7386 3.48829   3
  -2  13   3 6.76168 4.41412   4
   1 -13  -3 16.8128 4.53562   6
   1 -13  -3 17.5664 5.96298   3
  -1  13   3 24.8038 7.24240   3
  -1  13   3 22.4723 5.84260   4
  -1  13   3 31.8729 7.07494   6
   0 -13  -3 14.1347 4.92777   6
   0 -13  -3 11.6835 5.91799   3
   0  13   3 13.3524 4.51014   4
   0  13   3 21.4936 6.61298   3
   0  13   3 10.7232 4.93906   6
  -1 -13  -3 0.11580 3.68969   3
  -1 -13  -3 5.94168 3.76615   6
   1  13   3 6.57228 4.33633   6
   1  13   3 2.08346 2.74365   4
   1  13   3 9.65153 5.50250   3
  -2 -13  -3 24.6177 6.27738   6
  -2 -13  -3 15.0594 4.58980   4
  -2 -13  -3 17.9733 5.93946   3
   2  13   3 14.6893 3.51666   4
   2  13   3 16.0525 6.35593   3
   2  13   3 27.5464 6.20904   6
  -3 -13  -3 11.6961 5.64019   3
  -3 -13  -3 16.4138 5.80798   6
  -3 -13  -3 19.3409 4.91400   4
   3  13   3 21.1242 5.12352   6
   3  13   3 25.4851 8.04025   3
   3  13   3 25.3236 3.84917   4
  -4 -13  -3 18.8143 6.36033   3
  -4 -13  -3 27.2783 7.57803   6
   4  13   3 34.2813 5.30492   6
   4  13   3 43.4586 8.29011   3
   4  13   3 20.7977 3.94609   4
   2 -14  -3 18.4729 4.73356   6
   2 -14  -3 36.7242 8.52949   3
  -2  14   3 16.0052 5.29355   4
  -2  14   3 24.9559 8.26724   3
  -2  14   3 23.5515 7.05143   6
   1 -14  -3 0.59594 3.48276   6
   1 -14  -3 2.38763 5.37762   3
  -1  14   3 10.7760 5.22972   3
  -1  14   3 1.22048 5.03237   6
  -1  14   3 2.12998 3.52168   4
   0 -14  -3 17.8897 5.58060   6
   0 -14  -3 14.1993 6.27704   3
   0  14   3 16.3714 5.22559   4
   0  14   3 18.5164 6.30506   6
   0  14   3 24.1410 7.71504   3
  -1 -14  -3 36.2182 7.06754   6
  -1 -14  -3 31.5189 7.68188   3
   1  14   3 33.6558 8.58814   3
   1  14   3 25.2868 7.07785   6
   1  14   3 43.8865 6.48025   4
  -2 -14  -3 39.9257 8.44037   3
  -2 -14  -3 36.8913 8.37025   6
   2  14   3 29.3772 7.67838   3
   2  14   3 29.4411 5.46785   4
   2  14   3 48.2794 8.23803   6
  -3 -14  -3 65.7987 10.5642   3
  -3 -14  -3 47.0155 8.61840   6
   3  14   3 65.3908 6.46079   4
   3  14   3 78.4045 11.4493   3
   3  14   3 57.9869 7.92434   6
   1 -15  -3 8.72877 5.72799   3
  -1  15   3 0.72416 3.05833   4
  -1  15   3 4.42167 4.85406   3
   0 -15  -3 39.4612 10.5941   3
   0 -15  -3 53.3233 9.04032   6
   0  15   3 67.0964 9.07341   4
   0  15   3 71.6271 11.2486   3
   0  15   3 94.1007 11.3120   6
  -1 -15  -3 81.3949 11.6133   3
  -1 -15  -3 76.0890 10.0693   6
   1  15   3 75.3969 8.54333   4
   1  15   3 58.0664 10.9657   3
   2  14  -4 8.55384 4.08234   4
   2  14  -4 1.20105 4.10883   6
  -2 -14   4 9.68608 4.15300   6
   1  14  -4 86.0579 11.6777   3
   1  14  -4 83.3062 10.2336   6
   1  14  -4 82.2007 9.01048   4
  -1 -14   4 93.2313 9.89261   6
  -1 -14   4 86.3353 12.1249   3
   0  14  -4 1.75291 3.07774   4
   0  14  -4 2.02381 4.63372   3
   0 -14   4 2.05391 3.60473   6
   0 -14   4 3.74842 3.75540   3
  -1  14  -4 76.9838 9.52115   4
  -1  14  -4 78.2534 10.5622   3
  -1  14  -4 81.6315 11.8896   6
   1 -14   4 75.0165 8.34866   6
   1 -14   4 80.9617 12.0707   3
  -2  14  -4 29.9389 7.43178   3
  -2  14  -4 12.1118 5.18580   6
  -2  14  -4 21.6629 6.09037   4
   2 -14   4 22.8567 6.90739   3
   3  13  -4 31.1005 5.68089   4
   3  13  -4 44.7707 6.70895   6
   3  13  -4 36.6968 4.93966   5
   3  13  -4 31.8637 7.23476   3
  -3 -13   4 25.8098 6.64180   6
   2  13  -4 3.90145 2.65665   4
   2  13  -4 -0.1515 3.27441   6
  -2 -13   4 2.31991 3.10094   6
  -2 -13   4 -3.1055 3.72201   3
   1  13  -4 2.29574 3.54956   6
   1  13  -4 2.67381 2.51504   4
   1  13  -4 1.53819 3.26734   3
  -1 -13   4 -1.3478 3.82809   3
  -1 -13   4 2.78735 3.50917   6
   0  13  -4 95.4503 10.2324   6
   0  13  -4 102.131 9.43650   4
   0  13  -4 126.856 12.7851   3
   0 -13   4 96.5414 9.22082   6
   0 -13   4 101.451 11.5559   3
  -1  13  -4 138.984 13.3423   3
  -1  13  -4 161.294 12.4677   4
  -1  13  -4 174.800 13.7448   6
   1 -13   4 146.594 14.7986   3
  -2  13  -4 -0.2770 3.88887   6
  -2  13  -4 5.46224 3.58760   4
  -2  13  -4 2.72309 3.84686   3
   2 -13   4 -0.9056 2.22004   6
   2 -13   4 1.88175 3.88415   3
  -3  13  -4 223.640 19.7304   3
   3 -13   4 255.538 18.1859   3
   4  12  -4 17.0551 3.66281   6
   4  12  -4 14.8516 4.72931   4
   4  12  -4 29.9370 6.76880   3
  -4 -12   4 28.0038 6.66956   3
  -4 -12   4 20.6041 5.56615   6
   3  12  -4 12.1513 3.64841   4
   3  12  -4 6.23717 2.86309   5
   3  12  -4 5.62485 3.46595   6
   3  12  -4 9.55096 4.41700   3
   3  12  -4 6.34259 2.74424   5
  -3 -12   4 9.07323 3.88986   6
  -3 -12   4 15.9071 4.71204   3
   2  12  -4 183.460 12.5277   6
   2  12  -4 149.113 11.2245   5
   2  12  -4 176.302 11.6294   4
  -2 -12   4 184.808 15.3026   3
  -2 -12   4 178.790 13.5148   6
   1  12  -4 9.38420 3.44666   4
   1  12  -4 12.2644 4.54233   3
   1  12  -4 1.82981 2.76420   6
  -1 -12   4 5.40742 3.27628   6
  -1 -12   4 8.85755 4.29434   3
   0  12  -4 2.58136 2.87660   6
   0  12  -4 6.32041 4.30307   3
   0  12  -4 2.04704 2.89654   4
   0 -12   4 10.9422 3.43854   6
   0 -12   4 5.63936 4.21722   3
  -1  12  -4 157.338 12.5127   6
  -1  12  -4 149.401 11.7807   4
  -1  12  -4 154.596 13.3768   3
   1 -12   4 170.684 14.6924   3
  -2  12  -4 46.1156 7.28928   4
  -2  12  -4 25.7525 6.62103   6
  -2  12  -4 41.4201 8.45863   3
  -2  12  -4 53.2146 8.25525   3
   2 -12   4 38.3504 5.02059   6
   2 -12   4 37.4000 7.04560   3
  -3  12  -4 31.4063 6.69521   6
  -3  12  -4 33.4655 7.60563   3
  -3  12  -4 28.9822 6.41878   4
  -3  12  -4 40.5402 7.02163   3
   3 -12   4 36.5769 7.68273   3
   3 -12   4 36.6682 4.15182   6
   4 -12   4 67.8950 9.11392   3
   5  11  -4 45.2414 8.60814   3
  -5 -11   4 63.0323 8.65127   3
   4  11  -4 12.7309 4.64490   6
   4  11  -4 21.7000 3.82755   6
   4  11  -4 21.0790 6.02859   4
   4  11  -4 12.8173 4.95912   3
  -4 -11   4 26.5783 7.28472   3
  -4 -11   4 25.9931 6.14899   3
  -4 -11   4 18.3549 5.46562   6
   3  11  -4 28.6913 5.14197   6
   3  11  -4 40.9972 5.89489   4
   3  11  -4 45.3208 4.74799   5
   3  11  -4 34.6235 6.90943   3
  -3 -11   4 24.6835 7.20685   3
  -3 -11   4 33.3300 6.75608   6
  -3 -11   4 32.9952 6.72899   3
   2  11  -4 118.530 11.3703   3
   2  11  -4 115.471 9.55094   6
   2  11  -4 109.938 8.94014   5
   2  11  -4 102.199 8.57459   4
  -2 -11   4 112.956 11.0935   3
  -2 -11   4 143.782 11.0760   6
   1  11  -4 54.4275 6.00625   4
   1  11  -4 56.0070 7.52357   6
   1  11  -4 53.9703 7.02939   5
   1  11  -4 44.7589 7.64036   3
  -1 -11   4 60.5607 8.35152   3
  -1 -11   4 56.1762 7.37361   6
   0  11  -4 -4.5012 1.77746   6
   0 -11   4 1.31423 3.60969   3
  -1  11  -4 46.7649 8.82757   3
  -1  11  -4 65.6852 8.10002   4
  -1  11  -4 68.3876 8.57362   3
  -1  11  -4 76.5124 8.90572   6
   1 -11   4 63.8069 8.52011   3
   1 -11   4 85.1516 7.29556   6
  -2  11  -4 409.859 21.4595   4
  -2  11  -4 417.594 23.5740   3
  -2  11  -4 430.159 22.1424   6
  -2  11  -4 424.893 22.6930   3
   2 -11   4 407.416 22.1318   3
   2 -11   4 407.941 17.7968   6
   2 -11   4 426.975 17.0585   6
  -3  11  -4 24.8346 6.07107   4
  -3  11  -4 22.5969 5.84742   3
  -3  11  -4 11.6790 4.26042   3
  -3  11  -4 18.1426 5.42724   6
   3 -11   4 18.6316 2.83474   6
   3 -11   4 13.5469 2.31675   6
  -4  11  -4 166.605 14.5505   4
  -4  11  -4 163.876 14.1728   3
  -4  11  -4 177.599 14.0236   6
  -4  11  -4 179.604 13.3391   3
   4 -11   4 171.330 12.9180   3
  -5  11  -4 59.7978 9.38040   6
  -5  11  -4 82.0507 10.9896   4
   5  10  -4 43.4071 7.50619   3
  -5 -10   4 36.9450 8.68188   3
  -5 -10   4 40.2600 7.40529   6
   4  10  -4 234.182 15.2672   3
   4  10  -4 234.584 13.9902   4
   4  10  -4 230.942 10.7693   6
  -4 -10   4 204.121 16.7083   3
  -4 -10   4 227.631 15.2041   3
  -4 -10   4 223.061 15.1874   6
   3  10  -4 163.607 7.90499   5
   3  10  -4 161.125 9.87719   6
   3  10  -4 160.671 10.5892   4
   3  10  -4 149.087 12.2956   3
  -3 -10   4 175.057 13.1365   3
  -3 -10   4 140.567 13.2967   3
  -3 -10   4 157.811 11.8764   6
   2  10  -4 5.31975 2.81962   5
   2  10  -4 4.72036 2.63742   6
   2  10  -4 3.34536 2.07267   4
   2  10  -4 7.76304 3.37960   3
  -2 -10   4 4.72537 2.93422   4
  -2 -10   4 3.36480 3.28105   3
  -2 -10   4 -2.5280 2.95486   3
  -2 -10   4 0.58628 2.40350   6
   1  10  -4 101.709 8.15039   4
   1  10  -4 102.620 9.07254   5
   1  10  -4 110.434 9.22773   6
   1  10  -4 114.099 10.4316   3
  -1 -10   4 126.177 10.8796   3
  -1 -10   4 114.769 10.6214   6
  -1 -10   4 116.333 10.8494   3
  -1 -10   4 98.9776 10.3575   4
   0  10  -4 1.59245 2.07094   4
   0  10  -4 2.63521 2.22200   3
   0  10  -4 3.45287 2.43593   3
   0  10  -4 -0.5558 1.97182   6
   0 -10   4 -3.3929 2.07883   6
   0 -10   4 0.45155 2.43281   3
  -1  10  -4 276.368 17.7185   3
  -1  10  -4 268.214 16.8374   3
  -1  10  -4 288.066 15.6017   4
  -1  10  -4 281.435 17.7757   6
   1 -10   4 264.972 14.3461   6
   1 -10   4 268.344 13.6027   6
   1 -10   4 265.042 16.4162   3
  -2  10  -4 30.9736 5.61885   4
  -2  10  -4 16.9963 5.18957   3
  -2  10  -4 15.2517 4.36881   3
   2 -10   4 16.6357 3.23114   6
   2 -10   4 31.3937 5.98727   3
   2 -10   4 23.4784 3.91390   6
  -3  10  -4 147.172 11.9608   3
  -3  10  -4 152.941 12.7497   4
  -3  10  -4 133.324 12.4190   3
  -3  10  -4 161.815 12.0569   6
   3 -10   4 151.031 11.9630   3
   3 -10   4 162.296 6.58956   6
  -4  10  -4 4.87635 3.87563   4
  -4  10  -4 6.77729 3.40857   3
  -4  10  -4 2.38644 3.39549   6
  -4  10  -4 6.14864 3.19599   3
   4 -10   4 5.98259 3.41918   3
  -5  10  -4 143.436 11.3944   3
  -5  10  -4 136.109 10.7909   3
  -5  10  -4 136.571 11.4896   6
  -5  10  -4 123.872 12.5687   4
  -6  -9   4 1.91582 2.72648   3
  -6  -9   4 6.90316 3.91135   6
   5   9  -4 103.042 9.24974   3
  -5  -9   4 120.681 10.6509   6
  -5  -9   4 104.469 9.68184   3
  -5  -9   4 119.517 11.6906   3
   4   9  -4 42.6274 4.97065   6
   4   9  -4 35.3040 6.06862   3
   4   9  -4 31.7547 5.99125   4
  -4  -9   4 29.6644 7.23345   3
  -4  -9   4 39.8004 6.91684   6
  -4  -9   4 39.1857 5.21289   4
  -4  -9   4 47.3124 6.91402   3
   3   9  -4 290.895 13.3621   6
   3   9  -4 286.681 10.7786   5
   3   9  -4 284.824 14.4428   4
   3   9  -4 275.415 14.6016   6
   3   9  -4 300.543 16.6910   3
   3   9  -4 296.549 11.4040   5
  -3  -9   4 260.703 14.3039   4
  -3  -9   4 282.985 16.5565   3
  -3  -9   4 296.335 16.1587   6
  -3  -9   4 236.838 16.9977   3
   2   9  -4 79.9159 7.08512   6
   2   9  -4 68.8854 7.90910   6
   2   9  -4 82.1779 6.69926   5
   2   9  -4 80.3157 6.67257   4
  -2  -9   4 79.9901 7.78781   6
  -2  -9   4 85.1247 9.86842   3
  -2  -9   4 89.2768 7.84900   4
  -2  -9   4 64.9107 8.00481   3
   1   9  -4 45.8056 6.81965   3
   1   9  -4 28.8417 5.46470   6
   1   9  -4 38.5957 6.11686   3
   1   9  -4 35.9145 4.75912   4
   1   9  -4 28.6269 5.30156   6
  -1  -9   4 42.7838 5.90597   6
  -1  -9   4 32.8693 4.99212   4
  -1  -9   4 33.6050 5.63690   3
  -1  -9   4 30.1044 7.60754   3
   0   9  -4 23.4780 5.07100   6
   0   9  -4 17.0327 3.86356   4
   0   9  -4 28.5415 5.27548   3
   0   9  -4 18.4030 4.66959   6
   0  -9   4 21.7376 4.46807   4
   0  -9   4 22.0702 4.32442   6
   0  -9   4 17.9851 4.66162   3
   0  -9   4 28.0344 4.90049   6
   0  -9   4 23.2684 5.29239   3
  -1   9  -4 3.59622 2.46602   6
  -1   9  -4 1.67007 2.70363   4
  -1   9  -4 1.42066 1.92382   6
  -1   9  -4 -0.0556 2.27459   3
  -1   9  -4 3.73105 3.10662   3
   1  -9   4 4.52745 2.33912   6
   1  -9   4 2.62204 2.30329   4
   1  -9   4 3.13516 2.62327   3
   1  -9   4 7.74656 3.21729   6
   1  -9   4 5.56442 2.96098   3
  -2   9  -4 272.328 15.5427   6
  -2   9  -4 266.963 16.3572   3
  -2   9  -4 279.167 15.8647   4
  -2   9  -4 256.542 14.8876   6
  -2   9  -4 285.284 16.2767   3
   2  -9   4 270.254 11.6561   6
   2  -9   4 258.240 12.3922   6
   2  -9   4 288.078 16.1032   3
  -3   9  -4 59.7095 8.06600   4
  -3   9  -4 52.8053 6.66366   3
  -3   9  -4 57.0931 6.96049   3
  -3   9  -4 50.9045 6.84990   6
  -3   9  -4 63.3693 7.15427   6
   3  -9   4 61.6461 3.35218   6
   3  -9   4 62.2213 3.21555   6
   3  -9   4 63.7012 7.30349   3
  -4   9  -4 125.930 10.3639   6
  -4   9  -4 137.252 11.9250   4
  -4   9  -4 125.563 10.6150   3
  -4   9  -4 147.882 10.7554   3
   4  -9   4 137.225 9.97958   3
  -5   9  -4 5.66297 3.49409   3
  -5   9  -4 3.66644 3.56912   4
  -5   9  -4 7.55348 2.98407   3
   5  -9   4 10.1387 3.07852   3
  -6   9  -4 3.39112 2.58946   3
  -6   9  -4 3.04832 3.39056   6
  -6   9  -4 2.34745 2.37259   3
   6   8  -4 -0.9590 2.83722   3
  -6  -8   4 4.57534 3.14255   6
   5   8  -4 172.851 11.4390   3
  -5  -8   4 162.770 11.7384   6
  -5  -8   4 161.306 11.5030   3
   4   8  -4 70.0392 7.51279   3
   4   8  -4 76.3628 4.89776   6
   4   8  -4 57.9483 5.22934   6
  -4  -8   4 83.9245 7.88355   3
  -4  -8   4 73.6354 8.63195   3
  -4  -8   4 67.0659 7.32207   6
  -4  -8   4 62.9248 6.51066   4
   3   8  -4 7.05705 2.36141   6
   3   8  -4 4.61331 1.23249   5
   3   8  -4 5.48743 2.68066   6
   3   8  -4 3.29805 1.30830   5
   3   8  -4 3.05263 2.77695   3
   3   8  -4 5.64923 2.76037   4
  -3  -8   4 4.20028 2.85931   3
  -3  -8   4 5.69604 2.87218   3
  -3  -8   4 11.6576 3.64896   6
   2   8  -4 205.921 10.4676   5
   2   8  -4 204.268 13.8400   3
   2   8  -4 194.755 13.1505   6
   2   8  -4 208.057 11.0063   4
   2   8  -4 193.696 9.37395   5
   2   8  -4 218.550 11.1474   6
  -2  -8   4 216.420 13.2542   3
  -2  -8   4 192.643 11.3053   4
  -2  -8   4 212.877 12.5120   6
  -2  -8   4 189.384 12.1333   6
  -2  -8   4 202.664 13.7113   3
   1   8  -4 298.555 17.2737   3
   1   8  -4 303.861 16.5372   3
   1   8  -4 316.751 16.1107   6
   1   8  -4 329.724 14.4051   4
   1   8  -4 339.162 15.6452   6
  -1  -8   4 325.536 15.5349   6
  -1  -8   4 295.012 17.1549   3
  -1  -8   4 335.743 16.5506   6
  -1  -8   4 316.398 16.9814   3
  -1  -8   4 306.935 15.3112   4
   0   8  -4 169.218 10.8555   6
   0   8  -4 182.115 12.0169   3
   0   8  -4 143.379 9.98800   6
   0   8  -4 159.678 11.7964   3
   0   8  -4 177.081 10.1388   4
   0  -8   4 154.904 10.4656   4
   0  -8   4 180.156 10.1977   6
   0  -8   4 161.381 11.8729   3
   0  -8   4 165.092 11.3940   3
  -1   8  -4 13.9773 3.85533   6
  -1   8  -4 22.6989 4.76482   3
  -1   8  -4 19.2509 4.69740   6
  -1   8  -4 19.7387 4.04571   4
  -1   8  -4 16.3551 4.27425   3
   1  -8   4 22.0914 4.56856   4
   1  -8   4 21.5429 4.69248   3
   1  -8   4 19.3821 4.06720   6
   1  -8   4 20.9888 3.56723   6
  -2   8  -4 66.5285 6.85228   4
  -2   8  -4 54.8324 6.35039   3
  -2   8  -4 45.4946 6.14171   6
   2  -8   4 61.2315 6.60546   3
   2  -8   4 49.9144 4.70256   6
   2  -8   4 50.7632 6.24679   3
   2  -8   4 44.5111 6.24274   4
  -3   8  -4 290.618 16.4224   4
  -3   8  -4 275.060 15.0524   6
  -3   8  -4 267.014 15.5738   3
  -3   8  -4 296.419 15.4844   3
   3  -8   4 289.243 8.39915   6
   3  -8   4 272.907 14.6969   3
  -4   8  -4 72.5290 7.43706   6
  -4   8  -4 60.0289 8.02573   4
  -4   8  -4 74.8355 7.25015   3
  -4   8  -4 73.6244 7.51928   3
   4  -8   4 79.3845 6.88049   3
  -5   8  -4 45.6391 5.73166   3
  -5   8  -4 38.5784 6.07465   6
  -5   8  -4 49.3614 6.35485   6
  -5   8  -4 54.0715 7.74737   4
   5  -8   4 43.5162 4.96515   3
  -6   8  -4 32.4531 5.72372   6
  -6   8  -4 11.0654 3.02406   3
  -6   8  -4 15.7895 4.86900   4
  -6   8  -4 11.7064 4.76862   5
  -6   8  -4 18.9173 4.57561   6
  -6   8  -4 14.1456 3.28223   3
   6  -8   4 5.26647 2.48193   3
   6   7  -4 4.75857 2.98891   3
  -6  -7   4 2.13584 3.31011   6
  -6  -7   4 7.81302 2.99457   3
  -6  -7   4 2.79217 3.83911   3
   5   7  -4 59.3368 6.02201   3
  -5  -7   4 49.0268 6.17404   6
  -5  -7   4 48.3662 5.30787   4
  -5  -7   4 44.8187 5.91652   3
  -5  -7   4 46.4150 7.50370   3
   4   7  -4 497.515 20.8092   3
   4   7  -4 454.636 15.2730   6
  -4  -7   4 443.635 20.1460   4
  -4  -7   4 460.911 20.6412   3
  -4  -7   4 450.259 22.8331   3
  -4  -7   4 480.824 21.0182   6
   3   7  -4 9.62648 1.05320   5
   3   7  -4 9.46707 2.91579   6
   3   7  -4 6.20945 1.11655   5
   3   7  -4 8.74702 2.93042   4
   3   7  -4 9.03716 2.17644   6
   3   7  -4 9.50721 3.03086   3
  -3  -7   4 9.13284 3.35408   3
  -3  -7   4 8.90915 3.10917   3
  -3  -7   4 9.81503 2.70235   4
  -3  -7   4 14.9263 3.62837   6
  -3  -7   4 6.79918 2.70962   6
   2   7  -4 1.35984 1.62621   3
   2   7  -4 4.16128 1.69474   5
   2   7  -4 -1.2927 1.43012   6
   2   7  -4 0.58377 1.25035   4
   2   7  -4 0.88974 1.49144   6
   2   7  -4 2.66402 1.18503   5
  -2  -7   4 0.76903 1.57676   4
  -2  -7   4 1.93691 2.31597   3
  -2  -7   4 2.35151 1.83906   6
  -2  -7   4 3.61140 2.61191   3
   1   7  -4 495.605 19.3620   4
   1   7  -4 504.937 22.8114   3
   1   7  -4 532.244 20.4886   6
   1   7  -4 544.718 22.4169   3
   1   7  -4 488.904 20.8247   6
  -1  -7   4 519.316 22.2419   3
  -1  -7   4 516.062 23.1516   3
  -1  -7   4 523.558 20.6349   4
  -1  -7   4 522.854 20.7540   6
  -1  -7   4 508.223 21.3666   6
   0   7  -4 88.8136 7.68514   3
   0   7  -4 82.4794 7.75693   3
   0   7  -4 87.2307 6.55350   4
   0   7  -4 80.7320 6.79806   6
   0   7  -4 76.5248 6.57022   6
   0  -7   4 83.7390 6.77451   6
   0  -7   4 76.8391 6.31758   6
   0  -7   4 92.2888 8.06244   3
   0  -7   4 66.6473 6.39193   4
   0  -7   4 83.0670 7.40047   3
  -1   7  -4 22.2950 4.13356   4
  -1   7  -4 19.2688 4.17433   3
  -1   7  -4 23.4913 3.91436   6
  -1   7  -4 23.5254 3.99124   6
  -1   7  -4 19.5785 4.44402   3
   1  -7   4 23.6183 4.78819   3
   1  -7   4 26.4165 3.29863   6
   1  -7   4 23.6397 4.12588   6
   1  -7   4 24.9650 4.17016   4
   1  -7   4 23.8802 4.37840   3
  -2   7  -4 126.837 9.64155   3
  -2   7  -4 134.139 9.15519   6
  -2   7  -4 123.561 8.34578   6
  -2   7  -4 133.029 9.50543   4
  -2   7  -4 122.987 9.19663   3
   2  -7   4 134.725 6.48229   6
   2  -7   4 132.492 7.20415   6
   2  -7   4 141.657 9.38655   3
  -3   7  -4 208.211 11.8990   3
  -3   7  -4 203.899 10.8865   6
  -3   7  -4 192.898 12.6705   4
  -3   7  -4 214.138 11.8304   6
  -3   7  -4 185.188 11.9178   3
   3  -7   4 194.989 11.8306   3
   3  -7   4 197.854 12.9483   4
   3  -7   4 208.782 11.4687   3
  -4   7  -4 1.91193 2.50183   4
  -4   7  -4 2.68128 2.12119   6
  -4   7  -4 0.75964 1.76376   3
  -4   7  -4 1.61970 2.14202   6
  -4   7  -4 4.30858 2.24770   3
  -5   7  -4 75.0374 6.92438   6
  -5   7  -4 62.4389 5.93287   3
  -5   7  -4 70.4368 6.63995   6
  -5   7  -4 75.0988 8.91841   4
   5  -7   4 73.9224 5.31600   3
  -6   7  -4 -4.0953 2.01584   5
  -6   7  -4 4.77365 1.90168   3
  -6   7  -4 -0.8160 2.34233   6
  -6   7  -4 -0.7105 2.99961   4
  -6   7  -4 3.05791 1.82794   3
  -6   7  -4 4.05009 2.87143   6
   6  -7   4 1.81726 1.39787   3
  -7   7  -4 2.80850 4.45764   5
  -7   7  -4 5.80291 5.47828   4
  -7   7  -4 8.25776 3.23450   6
  -6  -6   4 1.70183 2.53793   6
  -6  -6   4 10.7551 3.43147   3
  -6  -6   4 1.48512 1.96933   3
   5   6  -4 43.6648 5.01391   3
  -5  -6   4 28.4541 4.60923   4
  -5  -6   4 38.0685 6.34793   3
  -5  -6   4 53.0772 5.54586   3
  -5  -6   4 53.9568 6.16522   6
   4   6  -4 14.4479 1.47472   6
   4   6  -4 15.9904 3.50145   3
  -4  -6   4 20.1972 3.55390   4
  -4  -6   4 12.2835 4.07819   3
  -4  -6   4 17.0737 3.63618   3
  -4  -6   4 13.7306 3.51980   6
  -4  -6   4 12.2899 3.32642   6
   3   6  -4 -0.3449 1.03594   6
   3   6  -4 -0.4283 1.25700   4
   3   6  -4 0.82481 1.83069   3
   3   6  -4 3.88076 2.26444   3
   3   6  -4 -2.6494 1.78936   6
  -3  -6   4 1.72405 1.95672   6
  -3  -6   4 1.13343 2.16756   3
  -3  -6   4 3.19709 1.33803   4
  -3  -6   4 2.40905 1.74321   3
  -3  -6   4 2.98810 1.83569   6
   2   6  -4 12.7885 2.76456   4
   2   6  -4 12.8674 2.42312   6
   2   6  -4 9.96696 1.68648   5
   2   6  -4 12.5341 3.32184   3
   2   6  -4 7.49272 2.85600   3
   2   6  -4 9.22155 2.59051   6
  -2  -6   4 4.81608 2.57550   3
  -2  -6   4 12.8366 3.52989   3
  -2  -6   4 12.0203 3.05307   6
  -2  -6   4 5.67583 2.19603   6
  -2  -6   4 9.84963 2.55802   4
   1   6  -4 5.93376 2.15509   4
   1   6  -4 2.68508 1.97782   3
   1   6  -4 4.28393 2.08468   6
   1   6  -4 1.76005 1.67394   6
   1   6  -4 3.68710 2.15019   3
  -1  -6   4 3.77849 1.92633   4
  -1  -6   4 6.51736 2.72871   3
  -1  -6   4 1.44778 1.78419   3
  -1  -6   4 2.56697 1.78520   6
  -1  -6   4 2.75985 1.95470   6
   0   6  -4 634.707 26.3583   3
   0   6  -4 748.365 25.7407   6
   0   6  -4 709.421 25.2474   6
   0   6  -4 746.092 26.7573   3
   0   6  -4 710.902 24.5342   4
   0  -6   4 699.289 26.2362   3
   0  -6   4 686.416 25.2430   4
   0  -6   4 688.441 24.2723   6
   0  -6   4 696.700 27.0466   3
   0  -6   4 633.218 24.8462   6
  -1   6  -4 636.943 25.4565   3
  -1   6  -4 648.097 24.9029   3
  -1   6  -4 641.139 24.2037   6
  -1   6  -4 620.579 23.5918   6
  -1   6  -4 666.250 24.3549   4
   1  -6   4 694.528 22.3528   6
   1  -6   4 650.263 25.4974   3
   1  -6   4 670.127 24.9539   3
   1  -6   4 639.429 23.1984   6
   1  -6   4 685.200 25.2641   4
  -2   6  -4 191.776 10.9373   3
  -2   6  -4 192.370 11.2599   4
  -2   6  -4 183.950 11.2309   3
  -2   6  -4 195.583 10.1444   6
  -2   6  -4 210.023 10.9535   6
   2  -6   4 194.250 8.51675   6
   2  -6   4 219.707 12.2695   4
   2  -6   4 180.496 10.4725   3
   2  -6   4 199.498 7.85395   6
   2  -6   4 209.947 11.6672   3
  -3   6  -4 77.9791 6.81543   3
  -3   6  -4 71.4768 5.68048   6
  -3   6  -4 91.9964 6.86855   3
  -3   6  -4 70.5806 6.03049   6
  -3   6  -4 79.2356 7.40064   4
   3  -6   4 76.5386 6.73618   3
   3  -6   4 72.4667 5.93552   3
  -4   6  -4 31.3180 4.19187   6
  -4   6  -4 56.0429 7.15820   4
  -4   6  -4 40.6643 4.69199   3
  -4   6  -4 40.5685 4.53432   3
  -4   6  -4 45.1429 4.48697   6
   4  -6   4 28.8515 5.45595   4
   4  -6   4 38.6019 4.01207   3
   4  -6   4 32.7164 4.33396   3
  -5   6  -4 -0.1377 1.78155   6
  -5   6  -4 -0.1722 1.67127   6
  -5   6  -4 -0.3471 1.38242   3
   5  -6   4 1.30263 1.47404   3
   5  -6   4 -0.5025 1.17457   3
  -6   6  -4 1.58500 2.48499   6
  -6   6  -4 0.60605 1.27349   3
  -6   6  -4 0.43473 1.97411   6
  -6   6  -4 -5.6044 2.17077   4
  -6   6  -4 2.09951 2.82400   5
  -6   6  -4 1.34150 1.31966   3
  -7   6  -4 26.4055 4.58087   6
  -7   6  -4 14.2797 4.56897   5
  -7   6  -4 18.7237 6.96533   4
  -7  -5   4 -1.6622 2.68818   6
  -7  -5   4 5.58548 2.43157   3
  -7  -5   4 14.2200 4.71603   3
   6   5  -4 0.46083 2.24750   3
  -6  -5   4 -2.4924 1.48343   3
  -6  -5   4 -0.9497 2.18795   6
  -6  -5   4 2.56187 2.58612   3
   5   5  -4 -1.0047 1.66837   3
  -5  -5   4 0.62150 1.72784   3
  -5  -5   4 4.57398 2.51240   6
  -5  -5   4 -2.5050 2.11802   3
  -5  -5   4 4.54987 2.35155   6
  -5  -5   4 6.22232 2.20503   4
   4   5  -4 45.2316 4.67220   3
  -4  -5   4 46.8173 5.75757   3
  -4  -5   4 37.7005 4.02021   4
  -4  -5   4 40.1938 4.83655   6
  -4  -5   4 52.7049 5.47111   6
  -4  -5   4 41.6637 4.68961   3
   3   5  -4 186.697 9.62191   6
   3   5  -4 178.421 7.77555   6
   3   5  -4 175.005 10.0360   4
   3   5  -4 168.216 9.83868   3
  -3  -5   4 185.318 10.2280   6
  -3  -5   4 197.081 10.5639   3
  -3  -5   4 180.113 9.81492   6
  -3  -5   4 187.691 11.3032   3
  -3  -5   4 174.407 9.07695   4
   2   5  -4 22.6776 3.20240   6
   2   5  -4 15.3614 3.17731   3
   2   5  -4 18.3415 1.75742   5
   2   5  -4 21.5734 3.02302   4
   2   5  -4 21.3438 4.00043   3
   2   5  -4 19.5436 2.78201   6
  -2  -5   4 22.3774 3.33537   6
  -2  -5   4 24.0251 3.79218   3
  -2  -5   4 22.8149 2.92397   4
  -2  -5   4 23.0324 3.32159   6
  -2  -5   4 13.5580 3.36087   3
   1   5  -4 161.229 7.31919   5
   1   5  -4 142.604 8.49491   6
   1   5  -4 145.896 9.41206   3
  -1  -5   4 156.151 8.80470   6
  -1  -5   4 147.588 8.38534   6
  -1  -5   4 151.557 8.07964   4
  -1  -5   4 166.348 10.7848   3
   0   5  -4 113.921 7.20061   6
   0   5  -4 121.580 7.89982   3
   0   5  -4 120.536 7.80755   4
   0   5  -4 147.319 8.86022   6
   0  -5   4 114.210 7.22883   4
   0  -5   4 116.456 8.07796   3
   0  -5   4 119.479 6.98859   6
   0  -5   4 130.865 7.65791   6
   0  -5   4 118.625 7.94960   3
  -1   5  -4 5.68021 2.23502   4
  -1   5  -4 9.07547 2.62485   3
  -1   5  -4 12.2088 2.29446   6
  -1   5  -4 4.11024 1.84051   3
   1  -5   4 8.53304 1.78651   6
   1  -5   4 6.13692 2.56237   3
   1  -5   4 10.7769 2.33607   6
   1  -5   4 8.85964 2.45126   3
   1  -5   4 10.0748 2.52159   4
  -2   5  -4 276.584 13.4505   4
  -2   5  -4 271.964 13.1390   3
  -2   5  -4 279.231 12.8137   3
  -2   5  -4 272.292 12.3871   6
  -2   5  -4 276.648 11.6273   6
   2  -5   4 281.368 10.1209   6
   2  -5   4 264.461 13.5383   4
   2  -5   4 280.994 9.43271   6
   2  -5   4 291.285 12.7208   3
   2  -5   4 288.135 13.3414   3
  -3   5  -4 15.6115 3.21042   3
  -3   5  -4 10.6352 2.46821   3
  -3   5  -4 17.8981 2.94489   6
  -3   5  -4 20.8872 3.88657   4
   3  -5   4 16.9574 2.61714   3
   3  -5   4 15.9263 3.00253   3
   3  -5   4 15.7847 3.66279   4
  -4   5  -4 5.58847 1.98150   6
  -4   5  -4 2.40007 2.28562   4
  -4   5  -4 4.86764 1.85142   6
  -4   5  -4 6.49176 2.21961   3
   4  -5   4 5.63268 1.60349   3
   4  -5   4 2.60561 1.72588   3
   4  -5   4 6.41857 2.59253   4
  -5   5  -4 399.145 14.2595   3
  -5   5  -4 375.114 15.4331   6
  -5   5  -4 404.016 19.6561   5
  -5   5  -4 361.005 19.6373   4
  -5   5  -4 391.533 14.7129   3
  -5   5  -4 404.162 15.0159   6
   5  -5   4 361.552 12.6539   3
  -6   5  -4 34.9260 6.50356   5
  -6   5  -4 49.0685 7.23695   4
  -7   5  -4 26.2596 4.07554   6
  -7   5  -4 31.7299 3.92029   6
  -7   5  -4 36.7904 6.92595   5
  -7   5  -4 24.9884 6.50732   4
  -7  -4   4 0.04528 2.94082   6
  -7  -4   4 6.00060 2.04214   3
  -7  -4   4 -3.5598 2.96674   3
   6   4  -4 26.2897 3.53093   3
  -6  -4   4 21.1553 4.82558   3
  -6  -4   4 24.3594 4.58377   6
  -6  -4   4 19.6353 3.61472   3
  -6  -4   4 29.0856 4.49494   6
  -5  -4   4 4.29340 2.20931   6
  -5  -4   4 2.93665 1.87358   4
  -5  -4   4 1.28250 2.19626   3
  -5  -4   4 4.74299 2.01279   6
  -5  -4   4 2.30063 1.89213   3
   4   4  -4 12.1940 2.69784   3
   4   4  -4 7.24387 2.72730   3
  -4  -4   4 6.19310 2.08556   4
  -4  -4   4 5.72874 2.17896   6
  -4  -4   4 11.2814 3.27791   3
  -4  -4   4 14.5450 3.10483   6
  -4  -4   4 5.97779 2.09537   3
   3   4  -4 295.875 10.6651   6
   3   4  -4 312.779 13.3452   3
   3   4  -4 302.329 11.5013   6
   3   4  -4 292.146 14.2745   3
  -3  -4   4 310.887 13.5674   3
  -3  -4   4 304.981 12.8794   4
  -3  -4   4 313.972 14.6162   3
  -3  -4   4 301.614 13.0034   6
  -3  -4   4 304.792 13.3242   6
   2   4  -4 279.792 10.6714   6
   2   4  -4 264.516 11.5975   6
   2   4  -4 266.435 12.1715   3
   2   4  -4 242.536 11.6392   4
   2   4  -4 271.327 8.63628   5
   2   4  -4 264.991 12.8873   3
  -2  -4   4 270.827 11.7930   6
  -2  -4   4 306.431 12.7405   3
  -2  -4   4 264.897 12.9960   3
  -2  -4   4 269.799 11.3259   4
  -2  -4   4 281.111 12.1184   6
   1   4  -4 24.2330 2.86062   6
   1   4  -4 30.2270 3.10361   4
   1   4  -4 23.1437 3.49800   3
   1   4  -4 27.7121 3.26254   6
   1   4  -4 24.6054 2.36899   5
   1   4  -4 22.8879 3.25982   3
  -1  -4   4 24.7314 3.14333   6
  -1  -4   4 29.4998 3.54757   3
  -1  -4   4 30.1477 3.85899   3
  -1  -4   4 27.7070 3.02266   4
  -1  -4   4 23.4053 2.95835   6
   0   4  -4 147.187 8.33076   3
   0   4  -4 129.138 6.84926   5
   0   4  -4 127.685 7.12125   6
   0   4  -4 136.141 7.36686   6
   0   4  -4 140.670 7.09001   4
   0  -4   4 140.767 8.27440   3
   0  -4   4 139.758 7.91046   3
   0  -4   4 145.419 7.72702   6
   0  -4   4 133.795 6.81759   6
   0  -4   4 138.669 7.40261   4
  -1   4  -4 539.805 20.2735   3
  -1   4  -4 556.863 19.7983   4
  -1   4  -4 554.850 19.9541   3
  -1   4  -4 542.844 19.3949   6
  -1   4  -4 539.007 19.6763   6
   1  -4   4 550.865 19.6829   3
   1  -4   4 567.944 20.4791   3
   1  -4   4 549.679 18.8786   6
   1  -4   4 536.701 17.6051   6
   1  -4   4 538.903 20.1265   4
  -2   4  -4 156.187 7.87347   6
  -2   4  -4 154.073 7.11991   6
  -2   4  -4 161.142 9.30770   3
  -2   4  -4 150.485 10.0310   4
  -2   4  -4 155.181 8.54666   3
   2  -4   4 161.008 9.25611   4
   2  -4   4 155.776 8.48847   3
   2  -4   4 167.349 8.06148   3
   2  -4   4 157.685 5.33068   6
   2  -4   4 154.471 5.66015   6
  -3   4  -4 1.61940 2.10345   4
  -3   4  -4 2.87306 1.11767   6
  -3   4  -4 2.70324 1.40059   3
  -3   4  -4 3.13879 1.29636   6
  -3   4  -4 3.35617 1.65704   3
   3  -4   4 4.10895 1.60454   3
   3  -4   4 2.52932 1.79919   4
  -4   4  -4 7.69857 1.77549   3
  -4   4  -4 8.91257 1.79385   6
  -4   4  -4 9.00916 1.54992   6
  -4   4  -4 14.1953 3.66521   4
  -4   4  -4 11.0241 2.25601   3
  -4   4  -4 8.15408 2.80077   5
   4  -4   4 10.3159 1.63852   3
   4  -4   4 9.26596 1.85909   3
  -5   4  -4 178.368 6.96648   3
  -5   4  -4 175.327 7.08378   6
  -5   4  -4 176.465 7.33498   3
  -5   4  -4 199.541 12.6994   4
  -5   4  -4 180.897 12.0057   5
  -5   4  -4 181.398 7.53751   6
  -6   4  -4 661.526 21.0413   6
  -6   4  -4 646.861 31.4716   4
  -6   4  -4 677.056 28.3534   5
  -6   4  -4 677.767 20.9564   6
  -7   4  -4 43.3439 7.11392   4
  -7   4  -4 38.1077 3.32563   6
  -7   4  -4 43.0944 6.28950   5
  -7   4  -4 34.9199 3.56700   6
  -7  -3   4 3.27437 2.75409   3
  -7  -3   4 1.78361 2.08230   6
  -7  -3   4 1.78659 1.74560   3
   6   3  -4 257.289 11.1358   3
  -6  -3   4 242.940 13.2130   3
  -6  -3   4 249.647 12.1510   6
  -6  -3   4 258.420 12.5091   6
  -6  -3   4 251.680 11.5879   3
   5   3  -4 4.13840 1.63325   3
  -5  -3   4 1.29623 1.79701   6
  -5  -3   4 3.34933 1.92318   3
  -5  -3   4 0.98630 1.97271   4
  -5  -3   4 -0.9547 1.85204   3
  -5  -3   4 2.35388 1.72103   6
   4   3  -4 129.147 8.42078   3
   4   3  -4 129.017 7.26470   3
  -4  -3   4 118.856 8.12422   3
  -4  -3   4 135.207 8.13627   4
  -4  -3   4 139.056 7.40207   6
  -4  -3   4 118.130 7.32185   3
  -4  -3   4 140.780 7.86875   6
   3   3  -4 84.4889 3.77461   6
   3   3  -4 83.1292 6.28239   3
   3   3  -4 79.6692 4.02128   6
   3   3  -4 87.8595 5.60261   3
  -3  -3   4 71.6419 5.98716   3
  -3  -3   4 79.4743 5.67041   3
  -3  -3   4 84.2905 5.31706   6
  -3  -3   4 87.4697 5.95412   4
   2   3  -4 1641.25 50.1709   4
   2   3  -4 1704.74 47.9387   6
   2   3  -4 1645.17 49.7738   3
   2   3  -4 1652.20 49.0381   6
   2   3  -4 1642.41 45.8863   5
   2   3  -4 1685.10 50.8925   3
  -2  -3   4 1656.59 49.4895   6
  -2  -3   4 1642.36 50.0072   3
  -2  -3   4 1661.57 49.1396   6
  -2  -3   4 1569.82 50.4667   3
  -2  -3   4 1674.20 49.3038   4
   1   3  -4 50.5440 4.35286   3
   1   3  -4 59.9228 3.25175   5
   1   3  -4 53.8154 4.00709   4
   1   3  -4 54.4271 5.26653   3
   1   3  -4 57.7643 4.24398   6
   1   3  -4 55.0919 3.80972   6
  -1  -3   4 54.6821 4.08798   6
  -1  -3   4 58.0692 4.65062   6
  -1  -3   4 57.8993 4.46480   3
  -1  -3   4 53.6516 4.60782   3
  -1  -3   4 58.4170 4.00659   4
   0   3  -4 638.925 20.9310   6
   0   3  -4 628.943 20.6553   4
   0   3  -4 603.024 20.6565   6
   0   3  -4 632.534 21.4926   3
   0   3  -4 613.182 21.7767   3
   0   3  -4 651.539 20.6301   5
   0  -3   4 648.214 21.2340   6
   0  -3   4 634.255 20.9672   4
   0  -3   4 631.800 20.3227   6
   0  -3   4 655.587 21.5559   3
   0  -3   4 642.604 21.9339   3
  -1   3  -4 0.28168 0.73887   6
  -1   3  -4 -0.7764 0.96590   4
  -1   3  -4 0.22497 1.02239   6
  -1   3  -4 0.35626 1.02715   3
  -1   3  -4 -0.0529 0.97293   5
  -1   3  -4 1.75801 1.29777   3
   1  -3   4 1.39478 1.19493   6
   1  -3   4 1.99766 1.23621   3
   1  -3   4 2.25931 0.93460   6
   1  -3   4 -0.3597 0.90076   3
   1  -3   4 2.42539 1.33003   4
  -2   3  -4 511.556 19.1741   5
  -2   3  -4 516.016 19.0337   4
  -2   3  -4 532.475 16.2621   6
  -2   3  -4 506.969 17.2415   6
  -2   3  -4 524.094 18.1760   3
   2  -3   4 490.447 17.0620   3
   2  -3   4 523.976 18.1727   3
   2  -3   4 506.759 19.2493   4
  -3   3  -4 235.061 11.7557   5
  -3   3  -4 236.377 8.69506   6
  -3   3  -4 236.980 11.9750   4
  -3   3  -4 236.965 9.98699   3
  -3   3  -4 231.503 7.90399   6
   3  -3   4 212.589 11.5509   4
   3  -3   4 242.301 8.85567   3
   3  -3   4 247.758 9.78251   3
  -4   3  -4 7.71373 2.80181   5
  -4   3  -4 9.45646 2.88179   4
  -4   3  -4 7.65811 1.59732   3
  -4   3  -4 6.18131 0.82029   6
  -4   3  -4 7.87316 1.39395   3
  -4   3  -4 7.64622 1.00658   6
   4  -3   4 7.56863 1.15306   3
   4  -3   4 7.47606 0.99585   3
  -5   3  -4 76.2272 7.38232   4
  -5   3  -4 66.0300 6.60426   5
  -6   3  -4 81.6619 7.72576   5
  -6   3  -4 68.6154 7.73113   4
  -7   3  -4 47.1971 2.62607   6
  -7   3  -4 46.8725 7.62743   4
  -7   3  -4 44.2358 6.48366   5
  -7  -2   4 1.26517 2.12093   6
  -7  -2   4 1.71466 2.45164   6
  -7  -2   4 1.02673 1.80198   3
  -7  -2   4 0.17080 2.38120   3
   6   2  -4 42.3219 4.08821   3
  -6  -2   4 45.5545 5.29105   3
  -6  -2   4 46.2579 4.27192   3
  -6  -2   4 51.6335 4.67217   6
  -6  -2   4 49.0782 4.58642   6
   5   2  -4 24.7307 2.93742   3
   5   2  -4 20.5758 3.52169   3
  -5  -2   4 26.5842 3.22015   6
  -5  -2   4 34.6744 3.65437   3
  -5  -2   4 16.5375 3.40060   3
  -5  -2   4 25.1910 3.36391   6
  -5  -2   4 16.8731 3.74710   4
   4   2  -4 258.592 12.2419   3
  -4  -2   4 262.300 10.9518   6
  -4  -2   4 281.226 11.6942   3
  -4  -2   4 309.658 13.1280   6
  -4  -2   4 257.349 12.8903   4
  -4  -2   4 276.751 12.6273   3
   3   2  -4 118.033 7.04225   3
   3   2  -4 112.740 6.26539   3
  -3  -2   4 113.730 3.78653   5
  -3  -2   4 127.073 6.60126   6
  -3  -2   4 115.600 7.22810   4
  -3  -2   4 110.465 6.36604   3
   2   2  -4 564.154 18.1911   6
   2   2  -4 582.734 19.0352   6
   2   2  -4 583.277 17.3251   5
   2   2  -4 588.327 20.3214   3
   2   2  -4 565.046 19.5424   3
  -2  -2   4 587.214 19.4661   6
  -2  -2   4 595.211 19.8722   3
  -2  -2   4 562.848 18.9983   6
  -2  -2   4 625.536 20.2775   4
  -2  -2   4 575.296 16.9867   5
  -2  -2   4 572.012 20.2075   3
   1   2  -4 2.45485 1.24772   3
   1   2  -4 1.14654 0.62462   5
   1   2  -4 5.80183 1.42991   6
   1   2  -4 4.41410 1.45374   3
   1   2  -4 4.23978 1.26166   6
   1   2  -4 2.91767 1.25639   4
  -1  -2   4 2.60671 1.12964   4
  -1  -2   4 3.28782 1.36202   3
  -1  -2   4 2.57156 1.28918   6
  -1  -2   4 5.73414 1.48039   6
  -1  -2   4 2.07599 0.84362   5
  -1  -2   4 2.51365 1.19807   3
   0   2  -4 662.165 20.3944   4
   0   2  -4 678.974 20.2524   5
   0   2  -4 657.300 21.1488   3
   0   2  -4 691.724 20.5473   6
   0   2  -4 580.388 19.9632   6
   0   2  -4 641.979 20.8469   3
   0  -2   4 660.201 19.9651   6
   0  -2   4 624.680 20.3577   4
   0  -2   4 631.509 20.5012   6
   0  -2   4 646.380 20.7916   3
   0  -2   4 639.558 20.3126   5
   0  -2   4 599.191 20.8513   3
  -1   2  -4 4984.16 153.868   2
   1  -2   4 5117.86 152.511   2
  -2   2  -4 2.90381 1.06626   6
  -2   2  -4 2.42370 1.04871   3
  -2   2  -4 2.82435 0.70855   6
  -2   2  -4 1.44570 1.27927   4
  -2   2  -4 2.00008 1.38021   5
  -2   2  -4 2.71106 1.02646   3
   2  -2   4 1.31860 1.18700   4
   2  -2   4 1.56982 1.03197   3
  -3   2  -4 225.160 8.88190   3
  -3   2  -4 249.352 11.4782   4
  -3   2  -4 245.546 8.41463   3
   3  -2   4 227.243 11.1506   4
   3  -2   4 231.825 7.89806   3
  -4   2  -4 39.7226 4.78736   4
  -4   2  -4 35.2909 2.11617   3
  -4   2  -4 34.9640 4.24840   5
  -4   2  -4 36.1746 1.82564   3
  -5   2  -4 0.18898 2.04611   4
  -5   2  -4 0.21228 1.66536   5
  -6   2  -4 9.10153 3.22545   5
  -6   2  -4 4.20436 2.73593   4
  -7   2  -4 -3.7201 2.11401   5
  -8   2  -4 15.1579 5.08814   4
  -8   2  -4 6.18493 3.21730   5
  -7  -1   4 22.5575 3.79433   6
  -7  -1   4 17.7874 2.97589   3
   6   1  -4 2.62937 1.72980   3
  -6  -1   4 0.33620 0.94446   5
  -6  -1   4 5.53672 1.97037   6
  -6  -1   4 6.84714 2.03938   6
  -6  -1   4 4.61181 2.02997   3
  -6  -1   4 2.68867 1.16609   5
  -6  -1   4 1.10199 1.98238   3
   5   1  -4 22.1418 2.91722   3
   5   1  -4 24.1101 3.42757   3
  -5  -1   4 25.0531 3.07386   3
  -5  -1   4 22.1695 2.89214   6
  -5  -1   4 27.3320 3.15715   6
  -5  -1   4 24.9508 3.38002   3
  -5  -1   4 27.7502 2.40421   5
  -5  -1   4 25.1774 2.42487   5
  -5  -1   4 18.0427 4.02909   4
   4   1  -4 8.44159 2.14771   3
  -4  -1   4 7.15339 1.99208   3
  -4  -1   4 9.73261 1.99605   6
  -4  -1   4 5.58869 1.72757   3
  -4  -1   4 7.67656 1.39350   5
  -4  -1   4 1.50001 2.12855   4
   3   1  -4 266.783 10.3942   3
   3   1  -4 262.146 10.8226   3
  -3  -1   4 248.092 11.8339   4
  -3  -1   4 251.482 8.76871   5
  -3  -1   4 262.599 10.9028   3
  -3  -1   4 246.833 9.72661   6
  -3  -1   4 251.596 10.3330   3
  -3  -1   4 240.307 9.92135   6
   2   1  -4 177.286 6.96405   6
   2   1  -4 186.761 7.94334   3
   2   1  -4 181.072 8.18603   3
   2   1  -4 185.766 7.31966   6
   2   1  -4 172.686 7.04619   5
  -2  -1   4 177.366 8.15599   3
  -2  -1   4 188.567 6.54820   5
  -2  -1   4 184.462 8.82330   4
  -2  -1   4 201.050 7.69614   6
  -2  -1   4 177.679 7.58517   6
  -2  -1   4 185.461 8.02028   3
   1   1  -4 875.950 25.5985   5
   1   1  -4 906.628 26.9552   3
   1   1  -4 866.812 26.1675   6
   1   1  -4 837.776 26.9202   3
   1   1  -4 892.602 26.4711   6
   1   1  -4 863.452 27.4766   4
  -1  -1   4 912.948 27.0720   3
  -1  -1   4 896.246 27.1755   3
  -1  -1   4 861.302 25.4687   5
  -1  -1   4 840.764 26.1822   6
  -1  -1   4 881.331 26.3907   6
  -1  -1   4 864.899 27.0542   4
  -1   1  -4 377.545 12.3027   3
  -1   1  -4 359.075 11.4443   6
  -1   1  -4 369.831 12.4257   4
  -1   1  -4 365.639 12.8918   5
  -1   1  -4 359.514 12.0482   6
  -1   1  -4 366.951 12.3396   3
   1  -1   4 358.941 11.8357   6
   1  -1   4 361.169 12.3647   3
   1  -1   4 368.261 12.1912   3
   1  -1   4 381.550 13.2066   5
   1  -1   4 376.626 12.7232   4
   1  -1   4 371.002 11.2713   6
  -2   1  -4 249.628 10.1841   4
  -2   1  -4 260.886 8.34039   6
  -2   1  -4 269.994 10.8389   5
  -2   1  -4 269.780 9.18000   3
  -2   1  -4 259.951 8.89228   3
   2  -1   4 254.113 10.4401   4
   2  -1   4 269.214 8.80546   3
  -3   1  -4 936.692 27.1392   3
  -3   1  -4 925.714 30.7552   5
  -3   1  -4 976.034 27.6837   3
  -3   1  -4 969.644 30.8541   4
   3  -1   4 944.052 27.0862   3
   3  -1   4 937.211 30.7559   4
   3  -1   4 978.612 26.7926   3
  -4   1  -4 17.8936 3.32329   4
  -4   1  -4 13.9033 2.93228   5
  -5   1  -4 1.36532 1.81415   4
  -5   1  -4 4.22828 1.79213   5
  -6   1  -4 14.3840 3.15135   5
  -6   1  -4 9.78417 3.34548   4
  -7   1  -4 1.01817 2.33268   5
  -7   1  -4 0.38190 2.65657   4
  -8   1  -4 -1.1450 3.43575   4
  -7   0   4 2.67368 1.62840   3
  -7   0   4 1.80198 2.01457   6
  -7   0   4 5.04692 2.18281   6
  -7   0   4 2.48169 1.53384   5
  -6   0   4 5.17076 1.78902   5
  -6   0   4 1.78829 1.94664   3
  -6   0   4 5.65212 1.84235   3
  -6   0   4 3.59335 1.61391   6
  -6   0   4 3.56743 1.85183   6
  -6   0   4 6.36078 2.12842   5
   5   0  -4 36.6492 3.78394   3
   5   0  -4 32.2137 3.39482   3
  -5   0   4 44.2579 3.99481   3
  -5   0   4 45.5471 3.73220   6
  -5   0   4 38.1083 3.52560   6
  -5   0   4 34.6712 3.52817   5
  -5   0   4 33.8718 3.66010   3
   4   0  -4 12.9144 2.05288   3
   4   0  -4 7.53554 1.83939   3
  -4   0   4 7.29673 1.82676   3
  -4   0   4 11.8997 2.17730   5
  -4   0   4 11.4430 1.81724   6
  -4   0   4 10.5174 1.82501   6
  -4   0   4 9.35405 2.31802   3
   3   0  -4 159.863 7.50981   3
   3   0  -4 164.799 7.53367   3
  -3   0   4 160.417 7.06814   6
  -3   0   4 163.724 7.30573   5
  -3   0   4 164.932 7.57112   3
  -3   0   4 166.157 7.03240   6
  -3   0   4 164.385 7.68810   3
   2   0  -4 159.696 6.12174   6
   2   0  -4 155.015 7.04847   3
   2   0  -4 160.833 6.18005   6
   2   0  -4 150.971 7.04916   5
   2   0  -4 157.626 7.01466   3
  -2   0   4 154.649 7.06155   3
  -2   0   4 163.870 6.56423   6
  -2   0   4 154.501 6.98396   3
  -2   0   4 160.558 6.64849   5
  -2   0   4 151.961 6.60249   6
   1   0  -4 130.882 5.74664   5
   1   0  -4 137.282 6.02345   3
   1   0  -4 123.165 5.50059   6
   1   0  -4 133.235 5.95674   3
   1   0  -4 125.147 5.32810   6
  -1   0   4 124.887 5.89621   3
  -1   0   4 131.144 5.41618   5
  -1   0   4 134.326 6.01079   3
  -1   0   4 125.372 6.33163   4
  -1   0   4 128.605 5.37228   6
  -1   0   4 127.460 5.57478   6
   0   0   4 8003.48 229.961   2
  -1   0  -4 7.75679 1.39128   3
  -1   0  -4 6.67361 1.21508   6
  -1   0  -4 8.19755 1.16778   6
  -1   0  -4 8.26767 1.56934   5
  -1   0  -4 9.28100 1.31261   3
  -1   0  -4 4.94426 0.96853   4
   1   0   4 6.29418 1.08371   6
   1   0   4 7.27027 1.10896   6
   1   0   4 7.34837 1.34345   4
   1   0   4 7.72970 1.51920   5
   1   0   4 7.12337 1.35298   3
   1   0   4 7.03357 1.32667   3
  -2   0  -4 381.743 11.1962   6
  -2   0  -4 385.855 12.1152   3
  -2   0  -4 389.509 12.9959   4
  -2   0  -4 381.656 11.1856   6
  -2   0  -4 387.543 13.7546   5
  -2   0  -4 388.650 12.2147   3
   2   0   4 388.855 12.1876   3
   2   0   4 395.990 14.0948   5
   2   0   4 391.549 12.0926   3
   2   0   4 378.227 13.1918   4
  -3   0  -4 72.6386 4.77961   5
  -3   0  -4 69.2326 3.10070   3
  -3   0  -4 62.3894 4.44798   4
  -3   0  -4 72.2363 2.94323   3
   3   0   4 67.1385 2.63190   3
   3   0   4 72.0276 2.57565   3
  -4   0  -4 104.575 6.74466   4
  -4   0  -4 110.356 7.46517   5
  -5   0  -4 1.69317 1.22983   5
  -5   0  -4 -0.4294 1.46962   4
  -6   0  -4 4.34224 2.07503   5
  -6   0  -4 4.11071 2.53868   4
  -7   0  -4 31.8858 5.35733   4
  -7   0  -4 28.4382 4.17339   5
  -8   0  -4 6.92525 3.86855   4
  -8   0  -4 1.05633 2.41279   5
  -7   1   4 -2.3110 1.51884   3
  -7   1   4 0.41512 2.02222   5
  -7   1   4 1.03229 1.36872   3
  -7   1   4 -0.7916 2.03307   6
  -7   1   4 -0.3042 1.62061   6
  -7   1   4 -0.9578 2.43969   5
   6  -1  -4 6.10290 2.07046   3
   6  -1  -4 7.14176 1.89663   3
  -6   1   4 10.5269 2.42027   3
  -6   1   4 9.80660 2.31508   6
  -6   1   4 20.2468 3.67084   5
  -6   1   4 13.4383 2.53617   6
   5  -1  -4 35.3730 3.44831   3
   5  -1  -4 29.7521 3.61479   3
  -5   1   4 36.2435 3.28254   6
  -5   1   4 31.1993 3.61942   3
  -5   1   4 34.9290 3.54149   3
  -5   1   4 37.4556 3.41975   6
  -5   1   4 28.3105 4.03846   5
   4  -1  -4 100.086 5.87344   3
   4  -1  -4 96.2183 5.50101   3
  -4   1   4 85.3944 6.17521   5
  -4   1   4 95.1907 5.38769   6
  -4   1   4 90.1702 4.97924   6
  -4   1   4 101.030 6.00817   3
   3  -1  -4 40.2256 3.24774   3
   3  -1  -4 42.1630 4.13672   3
  -3   1   4 38.4491 3.69761   5
  -3   1   4 39.5943 3.42430   3
  -3   1   4 31.0155 2.62975   6
  -3   1   4 32.5658 2.86706   6
  -3   1   4 36.8040 3.17163   3
   2  -1  -4 1088.57 32.8312   3
   2  -1  -4 1058.17 34.0134   5
   2  -1  -4 1082.77 31.3405   6
   2  -1  -4 1122.43 33.3473   3
   2  -1  -4 1104.66 31.7942   6
  -2   1   4 1109.90 33.5808   5
  -2   1   4 1088.92 32.6651   6
  -2   1   4 1069.28 31.9153   6
  -2   1   4 1085.22 33.1096   3
  -2   1   4 1094.97 32.9652   3
   1  -1  -4 7.88883 1.78428   5
   1  -1  -4 10.9094 1.43643   6
   1  -1  -4 9.60759 1.78073   6
   1  -1  -4 7.60140 1.47256   3
   1  -1  -4 10.0708 1.93084   3
  -1   1   4 9.86748 1.79049   5
  -1   1   4 10.4100 1.72605   3
  -1   1   4 11.1248 1.70936   3
  -1   1   4 13.5954 1.54976   6
  -1   1   4 11.0337 1.59164   6
   0  -1  -4 596.837 17.4023   6
   0  -1  -4 553.852 17.9169   3
   0  -1  -4 563.508 17.8045   6
   0  -1  -4 573.171 18.2132   3
   0  -1  -4 567.758 18.1572   5
   0   1   4 554.117 17.5994   6
   0   1   4 576.424 18.1931   3
   0   1   4 561.790 18.0170   3
   0   1   4 556.276 17.4616   6
   0   1   4 577.292 17.9043   4
   0   1   4 589.193 18.0224   5
  -1  -1  -4 455.486 14.2511   6
  -1  -1  -4 459.646 14.9341   3
  -1  -1  -4 456.722 14.6833   3
  -1  -1  -4 473.252 13.7803   4
  -1  -1  -4 475.869 15.1277   5
  -1  -1  -4 450.495 14.3713   6
   1   1   4 445.270 14.3203   6
   1   1   4 452.042 14.6649   3
   1   1   4 469.178 13.9743   6
   1   1   4 458.398 13.6454   4
   1   1   4 462.638 15.0120   5
   1   1   4 453.698 14.9071   3
  -2  -1  -4 538.170 17.0707   3
  -2  -1  -4 521.562 17.6353   5
  -2  -1  -4 546.111 15.7865   6
  -2  -1  -4 534.520 16.1329   6
  -2  -1  -4 550.062 16.2579   4
   2   1   4 537.386 16.5179   3
   2   1   4 543.218 16.5302   4
   2   1   4 560.506 17.9673   5
  -3  -1  -4 110.020 4.36877   3
  -3  -1  -4 111.736 5.44152   4
  -3  -1  -4 109.592 5.90795   5
  -3  -1  -4 113.740 4.98284   3
   3   1   4 105.340 4.56445   3
   3   1   4 107.029 4.04715   3
   3   1   4 109.121 6.13915   5
  -4  -1  -4 159.472 5.16061   3
  -4  -1  -4 168.809 8.14174   5
  -4  -1  -4 161.261 5.45658   3
  -4  -1  -4 165.564 8.12269   4
  -5  -1  -4 3.61402 1.65696   5
  -5  -1  -4 9.46430 2.49163   4
  -6  -1  -4 212.390 11.8093   4
  -6  -1  -4 233.208 11.0372   5
  -7  -1  -4 30.2438 4.22993   5
  -7  -1  -4 39.1279 5.28974   4
  -8  -1  -4 35.3956 2.72389   6
  -8  -1  -4 28.7391 4.41044   5
  -8  -1  -4 27.0375 5.24424   4
  -7   2   4 39.9636 3.79677   3
  -7   2   4 35.3476 7.72220   4
  -7   2   4 41.5295 3.86947   3
  -7   2   4 46.5240 4.57252   6
  -7   2   4 42.5519 4.35258   6
  -7   2   4 40.5345 5.40277   5
   6  -2  -4 19.2193 2.85757   3
  -6   2   4 20.5104 3.27285   6
  -6   2   4 23.4818 4.44252   5
  -6   2   4 24.9342 3.26538   3
  -6   2   4 23.5041 3.09502   6
  -6   2   4 18.3196 3.43843   3
   5  -2  -4 113.220 6.92034   3
   5  -2  -4 112.866 6.14038   3
  -5   2   4 113.435 6.67004   6
  -5   2   4 129.223 8.74451   5
  -5   2   4 118.666 7.32797   3
  -5   2   4 114.926 6.02493   6
  -5   2   4 100.178 6.23190   3
   4  -2  -4 1204.14 37.7724   3
   4  -2  -4 1218.14 36.5019   3
  -4   2   4 1219.08 35.7519   6
  -4   2   4 1212.46 37.8723   3
  -4   2   4 1136.17 39.2280   5
   3  -2  -4 1161.28 35.3122   3
   3  -2  -4 1117.77 34.0141   3
  -3   2   4 1078.42 33.0022   6
  -3   2   4 1135.76 35.0856   3
  -3   2   4 1090.88 36.2407   5
  -3   2   4 1135.89 34.3173   3
  -3   2   4 1104.05 34.2395   6
   2  -2  -4 3087.47 87.0479   3
   2  -2  -4 2967.91 85.9372   3
   2  -2  -4 3037.47 84.9751   6
   2  -2  -4 3062.21 84.2006   6
  -2   2   4 3067.91 87.8029   5
  -2   2   4 3047.35 86.2935   3
  -2   2   4 3081.17 86.2422   6
  -2   2   4 2978.37 86.7228   3
   1  -2  -4 123.267 6.09005   6
   1  -2  -4 132.191 6.15769   3
   1  -2  -4 126.805 6.97425   5
   1  -2  -4 124.107 6.52089   3
   1  -2  -4 124.235 5.19215   6
  -1   2   4 126.540 5.58038   6
  -1   2   4 126.618 6.06378   6
  -1   2   4 123.063 6.54463   5
  -1   2   4 120.487 6.16197   3
  -1   2   4 142.803 6.68240   3
   0   2   4 3933.69 109.500   6
  -1  -2  -4 148.248 6.55839   3
  -1  -2  -4 141.304 6.48787   5
  -1  -2  -4 138.653 6.73654   3
  -1  -2  -4 143.141 6.12242   6
  -1  -2  -4 141.293 6.18122   6
   1   2   4 141.618 6.84516   3
   1   2   4 143.481 6.30241   5
   1   2   4 144.654 6.48909   3
   1   2   4 150.317 5.75425   6
   1   2   4 147.970 4.96569   4
   1   2   4 150.759 6.34637   6
  -2  -2  -4 1487.21 42.6552   5
  -2  -2  -4 1458.73 41.9281   6
  -2  -2  -4 1406.64 42.9044   3
  -2  -2  -4 1447.86 41.2878   6
  -2  -2  -4 1424.34 42.3521   3
   2   2   4 1481.07 42.5715   5
   2   2   4 1458.72 42.2351   3
  -3  -2  -4 1034.72 32.0300   3
  -3  -2  -4 1017.25 30.1071   6
  -3  -2  -4 1063.17 29.7431   6
  -3  -2  -4 1052.00 31.2470   3
  -3  -2  -4 1041.11 30.5438   4
  -3  -2  -4 1062.81 32.1054   5
   3   2   4 1062.33 32.4394   5
   3   2   4 1062.27 30.8382   3
   3   2   4 1060.04 31.7603   3
  -4  -2  -4 14.0717 2.06660   3
  -4  -2  -4 12.4847 1.99021   4
  -4  -2  -4 8.43037 1.40124   3
  -4  -2  -4 11.6161 2.20937   5
   4   2   4 13.0155 1.16515   3
   4   2   4 12.0865 1.32939   3
  -5  -2  -4 143.789 4.92734   3
  -5  -2  -4 150.869 8.13309   4
  -5  -2  -4 149.127 7.78847   5
  -6  -2  -4 230.249 10.6098   5
  -6  -2  -4 233.133 7.41279   6
  -6  -2  -4 226.659 11.7062   4
  -6  -2  -4 224.868 7.32486   6
  -7  -2  -4 16.2466 1.94179   6
  -7  -2  -4 15.5650 2.02569   6
  -7  -2  -4 17.2707 2.94842   5
  -7  -2  -4 13.5072 3.22139   4
  -7  -2  -4 13.3342 3.36149   4
  -8  -2  -4 4.43486 2.08412   5
  -8  -2  -4 -0.3400 1.89796   6
  -7   3   4 2.15137 1.86193   3
  -7   3   4 6.75740 2.24153   6
  -7   3   4 -1.7232 3.42231   4
   6  -3  -4 62.7343 5.29520   3
  -6   3   4 66.6943 5.56534   6
  -6   3   4 54.8004 9.05917   4
  -6   3   4 62.1869 4.69719   6
  -6   3   4 67.5542 5.04152   3
  -6   3   4 78.2825 7.49441   5
   5  -3  -4 344.348 14.5145   3
   5  -3  -4 324.448 12.7893   3
  -5   3   4 323.783 16.5983   5
  -5   3   4 358.582 13.5869   3
  -5   3   4 378.833 15.3691   3
  -5   3   4 323.261 13.9034   6
  -5   3   4 325.549 12.7463   6
   4  -3  -4 228.548 9.84857   3
  -4   3   4 246.124 11.5690   3
  -4   3   4 244.278 10.3698   3
  -4   3   4 223.674 12.5124   5
  -4   3   4 236.476 10.5844   6
   3  -3  -4 631.050 23.0474   3
   3  -3  -4 665.526 21.7380   3
  -3   3   4 674.263 22.1816   3
  -3   3   4 659.686 24.5821   5
  -3   3   4 672.135 23.3013   3
  -3   3   4 627.967 20.7791   6
   2  -3  -4 1187.65 34.1133   6
   2  -3  -4 1192.41 36.2934   3
   2  -3  -4 1198.63 37.6167   3
   2  -3  -4 1191.76 35.2833   6
  -2   3   4 1198.61 36.6704   3
  -2   3   4 1169.10 35.2736   6
  -2   3   4 1192.77 36.5462   6
  -2   3   4 1172.42 38.3713   5
   1  -3  -4 24.4001 2.18753   6
   1  -3  -4 26.3422 3.76836   5
   1  -3  -4 21.4632 3.17155   3
   1  -3  -4 24.2689 2.73565   3
   1  -3  -4 25.4633 2.99958   6
  -1   3   4 30.1931 3.58326   5
  -1   3   4 25.1915 3.06633   3
  -1   3   4 25.9647 2.94017   6
  -1   3   4 25.0577 3.14571   3
   0  -3  -4 8.09487 2.05942   5
   0  -3  -4 5.39318 1.76175   3
   0  -3  -4 6.64263 1.70894   3
   0  -3  -4 6.69585 1.74539   6
   0   3   4 6.80844 1.64898   6
   0   3   4 6.76887 1.64340   6
   0   3   4 4.52537 1.65437   3
   0   3   4 6.32603 1.89077   3
   0   3   4 8.30526 1.93794   5
  -1  -3  -4 541.915 18.2818   6
  -1  -3  -4 500.617 18.5951   3
  -1  -3  -4 619.713 19.8835   3
  -1  -3  -4 547.690 18.7477   5
  -1  -3  -4 528.823 18.1592   6
   1   3   4 525.555 17.5125   6
   1   3   4 550.632 18.3427   6
   1   3   4 554.061 18.2125   5
   1   3   4 530.509 18.7463   3
   1   3   4 546.372 19.3683   3
   1   3   4 588.092 16.6899   4
  -2  -3  -4 884.588 27.2963   3
  -2  -3  -4 866.615 26.5712   6
  -2  -3  -4 853.371 26.1223   6
  -2  -3  -4 834.194 27.6958   3
  -2  -3  -4 857.883 26.6267   5
   2   3   4 845.901 24.6984   6
   2   3   4 844.812 26.9335   3
   2   3   4 834.986 26.1107   5
   2   3   4 852.142 27.7057   3
   2   3   4 800.070 24.2058   6
  -3  -3  -4 230.084 9.34351   5
  -3  -3  -4 212.936 8.83440   6
  -3  -3  -4 213.985 9.43327   3
  -3  -3  -4 225.822 8.55539   6
  -3  -3  -4 230.608 6.74105   4
  -3  -3  -4 227.559 6.99659   4
   3   3   4 224.138 9.21662   5
   3   3   4 224.978 9.25202   3
  -4  -3  -4 698.215 23.1846   3
  -4  -3  -4 704.717 22.5769   3
  -4  -3  -4 684.237 21.6568   6
  -4  -3  -4 687.691 21.0998   4
  -4  -3  -4 710.232 22.8260   5
  -4  -3  -4 714.108 21.4589   6
  -4  -3  -4 689.005 21.6352   4
   4   3   4 666.936 24.3693   5
   4   3   4 704.354 22.3225   3
   4   3   4 685.925 21.7063   3
  -5  -3  -4 0.47839 0.81749   3
  -5  -3  -4 1.04643 0.93214   4
  -5  -3  -4 0.88696 0.96796   6
  -5  -3  -4 0.52511 0.85329   6
  -5  -3  -4 -0.7426 0.93684   5
  -5  -3  -4 1.58090 1.22507   4
  -5  -3  -4 0.42182 1.01879   3
   5   3   4 1.00500 0.58893   3
  -6  -3  -4 3.38367 1.29394   6
  -6  -3  -4 2.14319 1.31747   6
  -6  -3  -4 2.21919 1.71159   4
  -6  -3  -4 2.06757 1.52997   4
  -7  -3  -4 4.78791 1.86347   5
  -7  -3  -4 1.40999 1.58954   6
  -7  -3  -4 1.10225 1.65056   6
  -7  -3  -4 3.12631 2.04694   4
  -7  -3  -4 -0.6685 2.07540   4
  -8  -3  -4 7.89572 3.22124   4
  -8  -3  -4 6.36143 2.72188   6
  -7   4   4 25.3187 3.86534   3
  -7   4   4 26.8160 3.96462   6
  -7   4   4 40.9705 8.53390   4
  -7   4   4 30.1978 3.36836   3
  -6   4   4 7.96989 4.43027   4
  -6   4   4 1.55098 2.08460   3
  -6   4   4 4.62365 1.94001   6
  -6   4   4 1.47027 2.28197   6
  -6   4   4 3.42372 1.88736   3
   5  -4  -4 24.1493 3.91295   3
  -5   4   4 27.6142 4.13687   3
  -5   4   4 21.8317 3.01499   6
  -5   4   4 19.3821 2.85404   3
  -5   4   4 19.9277 3.71079   6
  -5   4   4 25.2265 5.17463   5
   4  -4  -4 75.5613 5.00022   3
  -4   4   4 82.0235 5.86489   6
  -4   4   4 68.0883 5.11739   3
  -4   4   4 82.0804 5.04252   6
  -4   4   4 64.7870 7.15204   5
  -4   4   4 68.4678 6.12637   3
   3  -4  -4 68.6018 5.97282   3
   3  -4  -4 77.9410 5.20885   3
  -3   4   4 70.8278 5.32091   6
  -3   4   4 71.4432 6.01135   3
  -3   4   4 89.7647 7.39038   5
  -3   4   4 68.0043 5.19454   3
   2  -4  -4 1537.10 46.2855   3
   2  -4  -4 1436.49 44.2882   3
   2  -4  -4 1364.12 41.4425   6
   2  -4  -4 1465.12 43.1707   6
  -2   4   4 1433.18 43.3367   6
  -2   4   4 1505.12 44.7389   6
  -2   4   4 1477.59 44.8529   3
  -2   4   4 1440.18 46.7467   5
  -2   4   4 1413.70 45.7266   3
   1  -4  -4 1272.65 39.2237   3
   1  -4  -4 1249.42 40.9504   5
   1  -4  -4 1280.54 38.9054   6
   1  -4  -4 1218.46 36.9835   6
   1  -4  -4 1230.98 40.1817   3
  -1   4   4 1331.26 38.6346   6
  -1   4   4 1294.12 40.4235   3
  -1   4   4 1254.41 39.4603   3
  -1   4   4 1202.01 40.0784   5
  -1   4   4 1218.32 40.0092   6
   0  -4  -4 96.8644 6.57752   3
   0  -4  -4 85.1375 6.35002   5
   0  -4  -4 85.0071 5.84396   3
   0  -4  -4 82.3673 5.64037   6
   0  -4  -4 90.1245 5.85535   6
   0   4   4 84.4192 5.35387   4
   0   4   4 85.1456 6.48733   5
   0   4   4 87.4080 6.07029   3
   0   4   4 93.1976 6.45632   3
   0   4   4 89.1736 5.65553   6
  -1  -4  -4 90.3254 6.47102   3
  -1  -4  -4 81.0496 5.61164   5
  -1  -4  -4 80.9777 5.73722   3
  -1  -4  -4 79.6237 5.40238   6
  -1  -4  -4 83.0651 5.25316   6
   1   4   4 86.9956 5.61246   6
   1   4   4 80.4302 6.04287   3
   1   4   4 82.4453 4.92510   6
   1   4   4 78.9665 5.09942   5
   1   4   4 83.1421 4.20440   4
  -2  -4  -4 801.286 26.7210   6
  -2  -4  -4 840.208 26.8810   5
  -2  -4  -4 804.942 28.2002   3
  -2  -4  -4 843.603 27.7402   3
  -2  -4  -4 805.333 26.5810   6
   2   4   4 817.149 24.7587   6
   2   4   4 807.938 25.4149   6
   2   4   4 852.924 27.6264   3
   2   4   4 847.839 28.3728   3
   2   4   4 812.323 25.8317   5
  -3  -4  -4 223.301 11.0764   3
  -3  -4  -4 233.528 10.6778   3
  -3  -4  -4 212.721 9.85919   6
  -3  -4  -4 231.692 9.86553   6
  -3  -4  -4 221.434 9.73013   5
   3   4   4 229.888 10.9282   3
   3   4   4 233.455 10.3964   3
   3   4   4 233.385 9.38390   5
  -4  -4  -4 810.585 26.7771   6
  -4  -4  -4 835.952 26.7116   5
  -4  -4  -4 813.099 27.6039   3
  -4  -4  -4 830.624 23.7777   4
  -4  -4  -4 828.236 24.4262   4
  -4  -4  -4 819.290 28.1165   3
  -4  -4  -4 818.303 26.5898   6
   4   4   4 844.102 27.4822   3
   4   4   4 847.246 26.9613   3
   4   4   4 825.825 26.6765   5
  -5  -4  -4 44.1090 3.78393   5
  -5  -4  -4 42.6264 3.49128   4
  -5  -4  -4 41.7998 3.98998   3
  -5  -4  -4 39.0594 2.79837   4
  -5  -4  -4 41.6379 3.89009   6
  -5  -4  -4 39.0364 3.70983   6
  -5  -4  -4 36.7603 3.72080   3
   5   4   4 37.8887 3.19194   3
  -6  -4  -4 1.12725 1.34440   4
  -6  -4  -4 2.34274 1.34268   5
  -6  -4  -4 0.84608 1.08441   3
  -6  -4  -4 2.86704 1.14730   3
  -6  -4  -4 -0.7547 1.09780   4
  -7  -4  -4 0.33702 2.06169   6
  -7  -4  -4 0.64468 1.52527   5
  -7  -4  -4 3.27100 1.98538   6
  -7  -4  -4 1.63916 1.59505   4
  -7   5   4 8.99035 2.94142   3
  -6   5   4 72.8105 6.88719   3
  -6   5   4 75.9003 6.16326   6
  -6   5   4 75.3881 5.57412   3
  -6   5   4 71.1238 9.56360   4
   5  -5  -4 12.4027 3.11934   3
  -5   5   4 7.39794 2.90273   3
  -5   5   4 11.9590 2.62849   6
  -5   5   4 10.5176 4.41442   4
  -5   5   4 7.97248 2.36413   3
  -5   5   4 10.9940 2.90490   6
  -5   5   4 3.94246 3.46182   5
   4  -5  -4 21.7173 3.07844   3
   4  -5  -4 17.5714 3.66692   3
  -4   5   4 24.8863 3.65582   6
  -4   5   4 20.6839 3.92488   3
  -4   5   4 26.5948 3.53229   6
  -4   5   4 22.2809 3.19183   3
  -4   5   4 21.9223 4.59199   5
  -4   5   4 21.6644 5.26835   4
   3  -5  -4 377.973 15.7164   3
   3  -5  -4 419.161 18.0310   3
  -3   5   4 415.366 18.0351   3
  -3   5   4 411.180 16.5888   3
  -3   5   4 382.568 16.3386   6
  -3   5   4 419.759 19.7052   4
  -3   5   4 433.129 19.4346   5
   2  -5  -4 738.779 24.0409   3
   2  -5  -4 642.984 22.1191   6
   2  -5  -4 645.280 20.5325   6
   2  -5  -4 654.272 25.0798   3
  -2   5   4 637.804 23.5113   6
  -2   5   4 688.532 25.3046   3
  -2   5   4 637.333 23.7702   3
  -2   5   4 672.604 22.9683   6
  -2   5   4 661.529 25.6659   4
  -2   5   4 635.546 25.4917   5
   1  -5  -4 114.723 7.26416   3
   1  -5  -4 111.114 5.86743   6
   1  -5  -4 103.901 7.83934   3
   1  -5  -4 109.753 6.89485   6
  -1   5   4 102.479 7.56567   5
  -1   5   4 109.763 8.03118   3
  -1   5   4 120.573 7.18213   6
  -1   5   4 119.684 7.58884   3
  -1   5   4 110.830 7.51252   4
   0  -5  -4 2.17131 1.42299   3
   0  -5  -4 2.18708 1.27558   6
   0  -5  -4 1.88196 1.63534   5
   0  -5  -4 3.73101 1.83813   6
   0  -5  -4 1.71772 1.86396   3
   0   5   4 0.49114 1.84489   3
   0   5   4 1.37148 1.30581   5
   0   5   4 1.42655 1.23414   4
   0   5   4 1.97464 1.47603   3
   0   5   4 6.97865 2.28324   6
   0   5   4 6.13900 1.85259   6
  -1  -5  -4 1824.57 56.3431   3
  -1  -5  -4 1827.94 55.4605   3
  -1  -5  -4 1756.56 54.8794   5
  -1  -5  -4 1764.96 53.8857   6
  -1  -5  -4 1812.96 54.7038   6
   1   5   4 1765.19 55.2374   3
   1   5   4 1802.06 53.4208   6
   1   5   4 1687.81 51.7138   4
   1   5   4 1848.92 54.3992   6
   1   5   4 1815.18 56.2367   3
   1   5   4 1805.96 53.9051   5
  -2  -5  -4 127.192 8.09645   3
  -2  -5  -4 124.179 7.53027   6
  -2  -5  -4 125.841 7.49482   5
  -2  -5  -4 118.273 8.36010   3
  -2  -5  -4 119.470 7.21545   6
   2   5   4 128.268 4.52691   4
   2   5   4 133.466 8.05355   3
   2   5   4 126.577 8.34287   3
   2   5   4 132.854 6.33209   6
   2   5   4 118.268 6.60298   6
  -3  -5  -4 0.48293 1.54588   3
  -3  -5  -4 2.99301 1.49588   5
  -3  -5  -4 2.53907 1.53694   3
  -3  -5  -4 3.42643 1.52014   6
   3   5   4 1.83913 1.64381   3
   3   5   4 0.88972 0.98947   5
   3   5   4 1.39886 1.39653   3
   3   5   4 1.59538 0.45533   6
  -4  -5  -4 5.40160 0.91999   4
  -4  -5  -4 5.74124 2.35880   3
  -4  -5  -4 5.69130 1.95933   6
  -4  -5  -4 8.28110 2.72614   6
  -4  -5  -4 5.50709 1.69611   5
  -4  -5  -4 4.69030 2.14897   3
  -4  -5  -4 4.02056 0.74136   4
   4   5   4 4.58508 1.87450   3
  -5  -5  -4 148.799 5.74470   4
  -5  -5  -4 155.296 8.65035   6
  -5  -5  -4 146.067 6.29086   4
  -5  -5  -4 147.378 8.74555   3
  -5  -5  -4 150.768 8.66855   6
  -5  -5  -4 147.108 8.55859   3
  -5  -5  -4 150.930 7.88904   5
   5   5   4 146.898 8.00812   3
   5   5   4 149.948 7.95713   3
  -6  -5  -4 1.43252 1.92316   6
  -6  -5  -4 -0.4170 1.36600   5
  -6  -5  -4 1.10458 1.29642   4
  -6  -5  -4 2.01329 1.93814   6
  -6  -5  -4 2.08541 0.96799   4
  -6  -5  -4 5.37290 1.81765   3
  -6  -5  -4 1.78304 1.62827   3
   6   5   4 -1.2986 1.29428   3
  -7  -5  -4 8.75922 1.69083   3
  -7  -5  -4 14.4899 3.24808   6
  -7  -5  -4 13.9024 2.42749   5
  -7  -5  -4 14.2735 2.66267   4
  -7  -5  -4 6.26973 2.96688   6
   6  -6  -4 12.6424 3.79947   3
  -6   6   4 22.0584 4.24545   6
  -6   6   4 14.4721 5.51034   4
  -6   6   4 18.2470 3.50844   3
  -6   6   4 16.3789 3.61251   6
  -6   6   4 21.4452 4.49931   3
   5  -6  -4 96.9078 7.75594   3
  -5   6   4 82.2138 6.47228   3
  -5   6   4 90.1756 10.6611   4
  -5   6   4 95.6494 8.28601   3
  -5   6   4 82.2673 6.69516   6
   4  -6  -4 72.6517 7.01142   3
  -4   6   4 78.5450 8.55527   5
  -4   6   4 73.3777 6.58362   6
  -4   6   4 77.0605 7.68996   3
  -4   6   4 66.9915 5.96263   3
  -4   6   4 92.5377 9.45873   4
  -4   6   4 80.5092 6.37043   6
   3  -6  -4 431.777 12.9702   6
   3  -6  -4 449.482 19.7604   3
   3  -6  -4 443.227 17.6939   3
   3  -6  -4 430.425 13.3130   6
  -3   6   4 437.762 18.1943   3
  -3   6   4 435.498 17.4987   6
  -3   6   4 430.551 20.8639   4
  -3   6   4 412.948 19.3273   3
  -3   6   4 417.291 17.9656   6
   2  -6  -4 14.4146 2.19105   6
   2  -6  -4 8.48158 3.00326   3
   2  -6  -4 13.2539 3.04268   3
   2  -6  -4 16.6223 2.88858   6
  -2   6   4 15.4597 3.33017   6
  -2   6   4 15.7685 3.20506   6
  -2   6   4 15.1307 3.81005   4
  -2   6   4 18.5708 3.75038   3
  -2   6   4 19.5320 4.15550   5
  -2   6   4 17.7344 4.22516   3
   1  -6  -4 4.50083 2.42159   3
   1  -6  -4 8.81879 2.53978   3
   1  -6  -4 5.80162 1.59438   6
  -1   6   4 6.09475 2.57495   5
  -1   6   4 8.19897 2.59260   3
  -1   6   4 4.60828 2.32564   6
  -1   6   4 4.29246 2.20171   4
  -1   6   4 4.87018 2.01061   6
  -1   6   4 5.84387 2.60017   3
   0  -6  -4 8.18063 2.86615   5
   0  -6  -4 10.6324 3.10116   3
   0  -6  -4 5.65252 1.96214   6
   0  -6  -4 7.40000 2.56056   3
   0  -6  -4 13.0001 2.86988   6
   0   6   4 4.16589 1.89986   3
   0   6   4 11.1418 2.66531   6
   0   6   4 10.4595 3.45207   3
   0   6   4 7.08537 2.55268   6
   0   6   4 9.97792 2.78698   5
   0   6   4 11.5081 2.74644   4
  -1  -6  -4 6.87435 2.33921   6
  -1  -6  -4 6.44883 2.49687   3
  -1  -6  -4 3.04577 1.77958   6
  -1  -6  -4 2.44336 2.16829   5
   1   6   4 6.77106 1.68040   4
   1   6   4 6.12729 2.25213   3
   1   6   4 6.66734 2.57069   3
   1   6   4 7.13740 2.14258   5
   1   6   4 5.98333 1.96323   6
   1   6   4 3.85361 2.13299   6
  -2  -6  -4 220.074 12.7287   3
  -2  -6  -4 241.633 11.8613   5
  -2  -6  -4 230.410 12.4045   3
  -2  -6  -4 286.857 12.7760   6
  -2  -6  -4 215.434 11.2790   6
   2   6   4 219.242 12.2166   3
   2   6   4 240.537 10.3762   6
   2   6   4 242.091 11.0274   6
   2   6   4 234.600 10.5365   5
   2   6   4 238.545 8.33309   4
   2   6   4 237.160 13.0715   3
  -3  -6  -4 56.7592 2.80778   4
  -3  -6  -4 57.3877 5.33185   6
  -3  -6  -4 61.1908 5.83428   3
  -3  -6  -4 62.9815 5.71611   6
  -3  -6  -4 64.0955 5.35775   5
  -3  -6  -4 57.5185 6.26263   3
   3   6   4 58.2010 3.65428   6
   3   6   4 68.5089 6.33418   3
   3   6   4 62.3563 5.20208   6
   3   6   4 65.5291 6.15861   3
   3   6   4 59.2135 4.36683   5
  -4  -6  -4 204.071 10.9483   6
  -4  -6  -4 203.809 9.99892   5
  -4  -6  -4 197.359 11.7438   3
  -4  -6  -4 203.209 11.0480   6
  -4  -6  -4 189.340 11.1922   3
   4   6   4 193.109 8.88332   5
   4   6   4 210.548 11.5040   3
   4   6   4 190.787 10.8719   3
  -5  -6  -4 294.287 9.52513   4
  -5  -6  -4 300.486 14.6669   3
  -5  -6  -4 276.753 12.3491   5
  -5  -6  -4 292.261 9.29749   4
  -5  -6  -4 272.935 13.7976   6
  -5  -6  -4 293.843 14.2880   6
  -5  -6  -4 305.638 14.5373   3
   5   6   4 302.611 13.6557   3
  -6  -6  -4 12.4604 2.43285   5
  -6  -6  -4 12.6757 3.70044   6
  -6  -6  -4 10.0122 1.65436   4
  -6  -6  -4 14.9252 3.16078   3
  -6  -6  -4 10.1856 1.85294   4
  -6  -6  -4 9.62785 2.55015   3
  -6  -6  -4 15.4098 3.72932   6
   6   6   4 6.20377 2.22807   3
  -7  -6  -4 144.357 10.7200   6
  -7  -6  -4 152.733 10.6135   6
  -7  -6  -4 148.575 7.84827   3
  -7  -6  -4 151.197 8.18317   3
  -7  -6  -4 155.476 6.67295   4
   6  -7  -4 -3.9526 3.10760   3
  -6   7   4 -0.3854 1.92432   3
  -6   7   4 -2.8025 2.04932   6
  -6   7   4 -3.9446 2.93299   4
  -6   7   4 2.04105 2.70891   3
  -5   7   4 2.59920 2.27210   6
  -5   7   4 1.24572 2.52739   3
  -5   7   4 3.00488 2.24064   3
  -5   7   4 2.08252 2.30136   6
  -5   7   4 2.88752 3.28619   4
   4  -7  -4 94.5267 8.38401   3
  -4   7   4 82.4613 9.26556   4
  -4   7   4 80.9114 7.11841   6
  -4   7   4 87.6888 7.23458   3
  -4   7   4 74.9090 8.11167   6
   3  -7  -4 833.391 24.8758   6
   3  -7  -4 741.279 28.9753   3
   3  -7  -4 826.088 31.8874   3
   3  -7  -4 826.770 24.0750   6
  -3   7   4 859.261 32.5617   3
  -3   7   4 800.433 32.9299   4
  -3   7   4 810.970 30.0323   6
  -3   7   4 798.123 32.8970   5
  -3   7   4 819.682 29.5284   6
  -3   7   4 823.431 30.1114   3
   2  -7  -4 208.432 8.68466   6
   2  -7  -4 199.473 12.9785   3
   2  -7  -4 195.413 12.4508   3
   2  -7  -4 212.383 11.3619   6
  -2   7   4 196.361 12.5890   3
  -2   7   4 189.978 11.0549   6
  -2   7   4 179.544 11.3220   3
  -2   7   4 200.847 12.5849   4
  -2   7   4 188.306 11.1298   6
   1  -7  -4 1032.13 35.1843   3
   1  -7  -4 990.850 36.3979   3
   1  -7  -4 1015.54 33.8854   6
  -1   7   4 929.509 34.7641   3
  -1   7   4 978.295 36.4189   3
  -1   7   4 950.035 33.9231   6
  -1   7   4 965.954 35.6188   5
  -1   7   4 988.781 34.7463   4
  -1   7   4 966.818 34.2089   6
   0  -7  -4 61.8469 6.80143   3
   0  -7  -4 56.4412 5.02882   6
   0  -7  -4 54.4583 5.91951   3
   0  -7  -4 55.5354 6.05100   6
   0   7   4 59.8886 5.55632   6
   0   7   4 53.6948 5.69130   5
   0   7   4 70.7197 6.60309   4
   0   7   4 61.7388 6.28720   6
   0   7   4 54.3861 5.92864   3
   0   7   4 64.9651 7.16170   3
  -1  -7  -4 291.421 15.2087   5
  -1  -7  -4 315.109 14.4664   6
  -1  -7  -4 351.025 15.8384   6
  -1  -7  -4 306.701 15.6399   3
  -1  -7  -4 331.967 16.8891   3
   1   7   4 313.351 14.1042   6
   1   7   4 333.413 16.8040   3
   1   7   4 325.883 14.6615   5
   1   7   4 331.230 15.0945   6
   1   7   4 306.712 12.7568   4
   1   7   4 290.191 15.3538   3
  -2  -7  -4 145.369 10.6580   3
  -2  -7  -4 139.957 9.02819   6
  -2  -7  -4 140.306 9.53420   6
  -2  -7  -4 159.981 9.67313   5
  -2  -7  -4 154.094 7.16266   4
   2   7   4 158.834 8.52212   5
   2   7   4 153.638 8.89943   6
   2   7   4 137.195 9.69334   3
   2   7   4 146.632 10.5236   3
   2   7   4 148.999 6.44472   4
   2   7   4 139.891 8.13317   6
  -3  -7  -4 14.3803 3.77590   6
  -3  -7  -4 17.7270 4.04865   3
  -3  -7  -4 20.9595 4.75741   3
  -3  -7  -4 17.5406 4.27189   6
  -3  -7  -4 11.2868 1.76294   4
  -3  -7  -4 11.4099 3.01007   5
   3   7   4 14.6688 2.35223   6
   3   7   4 14.0647 3.34840   3
   3   7   4 14.2959 1.59503   4
   3   7   4 19.1562 2.73561   6
   3   7   4 15.5286 3.81904   3
   3   7   4 19.5959 2.63774   5
  -4  -7  -4 493.795 14.7618   4
  -4  -7  -4 474.455 21.3887   3
  -4  -7  -4 490.939 20.7515   6
  -4  -7  -4 493.738 21.1479   6
  -4  -7  -4 518.400 22.4224   3
  -4  -7  -4 493.860 19.4311   5
   4   7   4 499.465 21.6034   3
   4   7   4 505.245 17.6481   5
  -5  -7  -4 191.255 11.7639   3
  -5  -7  -4 179.212 11.6138   6
  -5  -7  -4 180.704 9.51332   5
  -5  -7  -4 197.647 12.1826   3
   5   7   4 190.160 11.2487   3
  -6  -7  -4 30.3077 5.41960   6
  -6  -7  -4 29.9662 3.43934   5
  -6  -7  -4 36.5156 5.24156   3
  -6  -7  -4 29.5619 5.32621   6
  -6  -7  -4 37.8011 5.09530   3
   6   7   4 28.3349 4.18638   3
  -7  -7  -4 53.9137 5.28578   3
  -7  -7  -4 49.3876 5.63165   3
  -7  -7  -4 51.5942 7.44839   6
  -6   8   4 5.94804 4.11021   4
  -6   8   4 -1.2535 2.21247   3
  -6   8   4 -2.1049 2.98996   3
  -6   8   4 -0.1822 2.78027   6
  -5   8   4 70.4618 6.63758   3
  -5   8   4 61.3927 7.94826   6
  -5   8   4 71.2399 8.22388   3
  -5   8   4 59.8355 9.35174   4
   4  -8  -4 8.88513 3.97176   3
  -4   8   4 12.7533 4.29755   3
  -4   8   4 13.0884 4.92091   4
  -4   8   4 13.1540 3.35682   3
  -4   8   4 8.44562 3.18703   6
   3  -8  -4 245.954 15.2818   3
   3  -8  -4 256.657 10.0913   6
  -3   8   4 249.009 14.1079   3
  -3   8   4 255.079 15.6081   3
  -3   8   4 241.759 13.8292   6
  -3   8   4 267.416 16.4380   4
  -3   8   4 244.126 13.6671   6
   2  -8  -4 147.378 8.73749   6
   2  -8  -4 123.996 9.25108   3
   2  -8  -4 126.668 10.4831   3
   2  -8  -4 133.537 7.03705   6
  -2   8   4 143.408 11.1724   3
  -2   8   4 134.591 10.5329   4
  -2   8   4 134.159 10.8717   5
  -2   8   4 127.242 9.89093   3
  -2   8   4 126.483 9.55112   6
  -2   8   4 148.606 10.0638   6
   1  -8  -4 12.0262 3.50902   6
   1  -8  -4 7.68832 3.88515   3
  -1   8   4 8.10538 3.12533   3
  -1   8   4 11.4409 3.88123   3
  -1   8   4 13.9566 3.61352   6
  -1   8   4 7.42377 2.91513   4
  -1   8   4 16.1878 4.05758   5
   0  -8  -4 19.3610 4.39802   6
   0  -8  -4 23.2456 5.14459   3
   0  -8  -4 15.4043 3.86495   3
   0  -8  -4 22.1922 3.50189   6
   0   8   4 22.6655 5.05282   3
   0   8   4 22.4459 3.86951   6
   0   8   4 24.4805 4.47655   3
   0   8   4 17.9757 3.76860   4
   0   8   4 19.0018 4.15794   5
   0   8   4 17.2357 4.06353   6
  -1  -8  -4 6.05218 2.16572   6
  -1  -8  -4 2.65832 1.99042   6
  -1  -8  -4 4.46348 2.38119   3
  -1  -8  -4 4.44748 2.64634   3
   1   8   4 0.95242 1.95034   6
   1   8   4 3.32847 1.82942   4
   1   8   4 6.02484 2.35327   5
   1   8   4 0.41385 2.26386   3
   1   8   4 7.98557 3.00465   6
   1   8   4 2.80195 2.52206   3
  -2  -8  -4 69.4806 7.73048   3
  -2  -8  -4 64.2470 4.87171   4
  -2  -8  -4 65.3413 6.61566   5
  -2  -8  -4 65.6163 6.87179   6
  -2  -8  -4 65.3603 7.20611   3
   2   8   4 65.7592 7.12210   3
   2   8   4 73.2299 7.89358   3
   2   8   4 75.4241 6.12902   5
   2   8   4 76.3665 6.04489   6
   2   8   4 72.9389 6.27152   6
   2   8   4 73.1841 4.56737   4
  -3  -8  -4 1.16470 2.63739   3
  -3  -8  -4 3.54902 2.49434   6
  -3  -8  -4 3.45539 2.03003   5
  -3  -8  -4 0.36766 1.13315   4
  -3  -8  -4 0.00834 1.92883   6
   3   8   4 -0.6417 1.29485   6
   3   8   4 0.35807 0.93883   4
   3   8   4 -2.7613 1.47501   3
   3   8   4 0.43659 2.02994   3
   3   8   4 1.80586 1.56515   5
  -4  -8  -4 9.28802 3.45489   6
  -4  -8  -4 4.82614 2.67577   3
  -4  -8  -4 10.6734 4.38856   3
  -4  -8  -4 12.7187 1.60023   4
  -4  -8  -4 8.61735 3.28452   6
   4   8   4 14.0319 2.59541   5
   4   8   4 10.1091 3.58235   3
  -5  -8  -4 3.38134 2.81755   3
  -5  -8  -4 3.39507 2.67632   3
  -5  -8  -4 8.33500 2.41382   5
  -5  -8  -4 5.49733 3.22585   6
   5   8   4 5.43612 3.08420   3
   5   8   4 6.45417 1.80588   5
  -6  -8  -4 41.8928 5.85859   3
  -6  -8  -4 23.1168 5.63419   6
  -6  -8  -4 26.3840 5.13037   3
  -7  -8  -4 61.7748 6.18151   3
  -7  -8  -4 59.5055 8.67881   6
  -6   9   4 14.5798 5.75029   4
   5  -9  -4 38.7406 6.77986   3
  -5   9   4 59.7196 8.00935   6
  -5   9   4 55.9332 9.19265   4
  -5   9   4 63.5954 7.99171   3
  -5   9   4 65.1070 6.94226   3
   4  -9  -4 40.3518 6.44515   3
  -4   9   4 43.1675 8.40420   4
  -4   9   4 37.8621 6.86779   3
  -4   9   4 34.6342 5.85607   3
  -4   9   4 39.5716 6.38302   6
   3  -9  -4 8.15412 1.74338   6
   3  -9  -4 8.33278 2.17105   6
   3  -9  -4 16.5202 5.18851   3
  -3   9   4 5.49072 3.07267   3
  -3   9   4 4.43897 2.86838   3
  -3   9   4 2.13747 3.01339   4
  -3   9   4 10.6857 3.87866   6
   2  -9  -4 7.46262 2.23222   6
   2  -9  -4 11.4604 2.98242   6
  -2   9   4 10.2137 4.13622   3
  -2   9   4 10.5601 3.74863   4
  -2   9   4 10.7198 3.64642   6
  -2   9   4 3.97014 3.27498   3
   1  -9  -4 29.6227 5.32493   3
   1  -9  -4 44.1648 5.97942   6
   1  -9  -4 33.6686 6.34311   3
   1  -9  -4 44.8195 4.94143   6
  -1   9   4 47.2912 6.87608   3
  -1   9   4 49.8397 6.44970   6
  -1   9   4 39.0396 5.23818   6
  -1   9   4 36.7850 6.23152   5
  -1   9   4 50.1402 6.22381   4
  -1   9   4 34.0613 5.76921   3
   0  -9  -4 97.6645 7.59699   6
   0  -9  -4 114.117 9.07487   6
   0  -9  -4 105.097 9.98067   3
   0   9   4 106.816 9.02469   5
   0   9   4 99.9831 8.85378   6
   0   9   4 115.693 9.72407   3
   0   9   4 119.549 8.44667   4
   0   9   4 92.5221 9.88570   3
   0   9   4 89.6350 7.91980   6
  -1  -9  -4 182.544 12.0021   6
  -1  -9  -4 151.344 11.7452   3
  -1  -9  -4 140.357 10.0696   6
  -1  -9  -4 184.893 13.3194   3
   1   9   4 164.360 12.6036   3
   1   9   4 162.946 11.1237   6
   1   9   4 177.155 9.55799   4
   1   9   4 159.574 10.3400   6
   1   9   4 180.686 12.4572   3
   1   9   4 158.098 10.6680   5
  -2  -9  -4 3.68424 2.91651   3
  -2  -9  -4 3.15651 2.46034   3
  -2  -9  -4 7.51086 3.31804   6
  -2  -9  -4 -2.3740 1.61744   6
  -2  -9  -4 -1.7214 1.26545   4
   2   9   4 -2.4772 2.25937   3
   2   9   4 -0.1517 1.25492   4
   2   9   4 -3.6996 1.82596   6
   2   9   4 -4.1115 2.13264   3
   2   9   4 2.78606 2.09443   5
  -3  -9  -4 404.581 20.8984   6
  -3  -9  -4 440.490 22.0377   3
  -3  -9  -4 488.268 23.5449   3
  -3  -9  -4 468.046 16.7180   4
   3   9   4 451.026 18.3144   6
   3   9   4 487.912 18.2968   6
   3   9   4 467.262 22.9589   3
   3   9   4 464.624 18.2329   5
   3   9   4 465.096 15.6928   4
  -4  -9  -4 83.1064 8.74461   6
  -4  -9  -4 69.3390 8.54855   3
  -4  -9  -4 84.9993 9.78062   3
  -4  -9  -4 72.6727 4.25919   4
   4   9   4 79.7526 8.43918   3
   4   9   4 73.4166 5.47830   5
   4   9   4 74.9652 4.56794   6
   4   9   4 79.8216 4.26141   6
  -5  -9  -4 13.8604 4.33141   3
  -5  -9  -4 4.54330 2.96874   3
  -5  -9  -4 20.4998 4.93494   6
   5   9   4 12.7402 2.51662   5
   5   9   4 12.2380 3.84773   3
  -6  -9  -4 13.8297 4.60987   3
  -6  -9  -4 20.6123 4.72050   3
  -6  -9  -4 17.6517 5.08095   6
  -5  10   4 43.0308 6.78579   3
  -5  10   4 41.6646 7.39395   3
  -5  10   4 49.6195 7.76038   6
   4 -10  -4 4.23808 3.91442   3
  -4  10   4 -2.0551 2.83238   4
  -4  10   4 -0.2692 3.34738   3
  -4  10   4 -2.8410 2.31900   3
  -4  10   4 1.74990 2.73601   6
   3 -10  -4 146.823 7.01957   6
   3 -10  -4 149.169 13.1073   3
  -3  10   4 158.179 13.1184   4
  -3  10   4 147.506 13.0347   3
  -3  10   4 155.558 12.0996   3
  -3  10   4 157.677 12.1258   6
   2 -10  -4 371.580 16.9736   6
   2 -10  -4 389.432 21.6890   3
  -2  10   4 357.348 20.9604   3
  -2  10   4 372.958 19.7502   3
  -2  10   4 369.490 21.9859   6
  -2  10   4 352.967 20.0089   4
   1 -10  -4 1396.07 47.4014   6
   1 -10  -4 1609.41 50.8021   6
   1 -10  -4 1578.00 55.3419   3
  -1  10   4 1465.10 54.5199   3
  -1  10   4 1515.78 52.2679   6
  -1  10   4 1361.09 51.9537   3
   0 -10  -4 270.921 17.7088   3
   0 -10  -4 262.511 15.3017   6
   0 -10  -4 255.687 15.8618   3
   0  10   4 279.722 14.5620   4
   0  10   4 261.185 15.6193   6
   0  10   4 258.657 17.1898   3
   0  10   4 275.468 16.6944   3
  -1 -10  -4 95.5611 10.1408   3
  -1 -10  -4 86.0296 8.89880   6
  -1 -10  -4 82.6564 9.74771   3
   1  10   4 89.6393 8.86317   6
   1  10   4 84.7133 10.0247   3
   1  10   4 91.9082 6.98698   4
   1  10   4 70.5234 7.73785   5
   1  10   4 86.2721 9.38327   3
  -2 -10  -4 119.445 10.8136   3
  -2 -10  -4 137.155 10.9382   6
  -2 -10  -4 105.392 11.1545   3
  -2 -10  -4 123.202 8.01060   4
   2  10   4 139.296 7.63079   4
   2  10   4 119.129 11.1580   3
   2  10   4 130.554 9.84518   6
   2  10   4 127.907 9.28487   6
  -3 -10  -4 5.85917 4.14731   3
  -3 -10  -4 15.2842 5.06087   3
  -3 -10  -4 10.7434 4.26829   6
   3  10   4 12.7092 3.24734   6
   3  10   4 12.1717 2.25990   4
   3  10   4 11.3628 2.95785   5
   3  10   4 12.7096 4.41341   3
  -4 -10  -4 285.422 16.9283   6
  -4 -10  -4 255.449 10.4647   4
  -4 -10  -4 294.991 18.0376   3
  -4 -10  -4 270.716 17.1932   3
   4  10   4 274.119 10.9510   6
   4  10   4 261.133 16.6633   3
   4  10   4 265.295 10.8467   6
   4  10   4 256.279 12.1147   5
  -5 -10  -4 291.229 19.7516   3
  -5 -10  -4 261.190 16.7245   6
  -5 -10  -4 280.319 17.2810   3
   5  10   4 252.804 11.2852   5
   5  10   4 265.749 16.4923   3
  -6 -10  -4 21.9113 6.14035   6
  -5  11   4 6.17420 4.66391   3
  -5  11   4 18.9236 5.99160   4
   4 -11  -4 10.2888 4.96517   3
  -4  11   4 4.14815 3.91006   3
  -4  11   4 5.12686 3.70699   3
  -4  11   4 9.98859 4.11199   6
  -4  11   4 1.39897 3.29171   4
   3 -11  -4 35.0263 7.25068   3
   3 -11  -4 24.8159 3.35534   6
   3 -11  -4 32.9580 4.61719   6
  -3  11   4 25.2230 5.50452   3
  -3  11   4 26.1506 5.91093   6
  -3  11   4 20.9469 5.97380   4
  -3  11   4 26.2724 6.35858   3
   2 -11  -4 21.9322 4.57722   6
   2 -11  -4 16.7385 3.46909   6
   2 -11  -4 28.3920 6.58183   3
  -2  11   4 30.9832 6.49628   6
  -2  11   4 22.3840 6.04857   3
  -2  11   4 21.8850 5.99996   4
  -2  11   4 24.5760 5.74055   3
   1 -11  -4 79.1419 10.1328   3
   1 -11  -4 67.0137 7.87635   6
  -1  11   4 71.1499 8.51733   4
  -1  11   4 77.8631 8.81283   3
  -1  11   4 87.5508 9.42418   6
  -1  11   4 77.7930 10.1953   3
   0 -11  -4 -1.0655 2.92625   6
   0 -11  -4 0.47430 2.81698   3
   0  11   4 1.28736 2.57432   6
   0  11   4 -2.5092 2.91784   3
   0  11   4 0.36480 2.56776   3
   0  11   4 1.19086 2.29297   4
  -1 -11  -4 5.49645 3.90508   3
  -1 -11  -4 16.7002 5.15164   3
  -1 -11  -4 9.45248 3.97920   6
   1  11   4 11.8609 4.38346   6
   1  11   4 14.9508 3.56393   4
   1  11   4 7.78328 3.91659   3
  -2 -11  -4 252.314 17.2197   3
  -2 -11  -4 207.563 14.4676   6
  -2 -11  -4 215.671 15.2776   3
   2  11   4 208.819 13.4550   6
   2  11   4 222.837 10.8666   4
   2  11   4 241.280 17.1878   3
   2  11   4 226.770 13.0934   5
  -3 -11  -4 69.1989 8.90044   6
  -3 -11  -4 89.3066 10.3741   3
  -3 -11  -4 77.9732 6.00992   4
  -3 -11  -4 62.9714 8.96554   3
   3  11   4 62.8570 6.41648   5
   3  11   4 72.4282 9.28395   3
   3  11   4 53.5210 7.09632   6
   3  11   4 69.0993 7.18422   6
  -4 -11  -4 59.9227 8.20238   3
  -4 -11  -4 40.6219 7.28422   3
  -4 -11  -4 41.3094 7.68838   6
   4  11   4 53.3811 5.12584   6
   4  11   4 50.6967 5.44868   6
   4  11   4 48.8989 5.12592   5
   4  11   4 33.8106 7.22717   3
  -5 -11  -4 42.4168 7.75113   3
  -5 -11  -4 57.5672 8.84774   6
  -5 -11  -4 55.3646 8.35065   3
   5  11   4 43.2156 5.08038   5
   5  11   4 44.4374 8.19336   3
  -4  12   4 33.0458 8.15324   4
  -4  12   4 47.7248 7.79380   6
  -4  12   4 45.9111 8.59050   3
   3 -12  -4 100.816 11.6850   3
   3 -12  -4 94.7826 6.96505   6
  -3  12   4 109.229 11.0804   6
  -3  12   4 100.661 11.7322   3
  -3  12   4 90.4425 9.95257   3
  -3  12   4 72.3767 10.7720   4
   2 -12  -4 3.87375 3.13452   6
   2 -12  -4 5.39857 3.89098   3
  -2  12   4 5.87526 4.50516   4
  -2  12   4 4.79139 3.62541   6
  -2  12   4 4.42336 3.58731   3
  -2  12   4 1.81477 3.93261   3
   1 -12  -4 76.4092 10.0986   3
  -1  12   4 86.0487 11.0774   3
  -1  12   4 70.8837 9.80477   6
  -1  12   4 69.2374 8.20972   4
   0 -12  -4 -0.3172 2.61420   6
   0 -12  -4 -0.5518 3.68053   3
   0  12   4 -0.2126 3.54268   6
   0  12   4 7.92422 4.08601   3
   0  12   4 -1.7264 2.34912   4
  -1 -12  -4 4.38009 3.94182   3
  -1 -12  -4 3.25029 3.03049   6
   1  12   4 -1.2463 2.13276   4
   1  12   4 2.68635 3.31785   3
   1  12   4 1.47830 2.54760   6
  -2 -12  -4 2.15387 3.89915   3
  -2 -12  -4 -0.3552 2.59881   6
   2  12   4 -2.1559 3.06326   3
   2  12   4 6.88975 3.22980   6
   2  12   4 2.10137 2.27794   4
  -3 -12  -4 38.7686 7.09095   6
  -3 -12  -4 37.4578 7.39818   3
  -3 -12  -4 45.7008 8.49648   3
   3  12   4 29.3576 5.54381   6
   3  12   4 37.2477 7.81398   3
   3  12   4 40.8572 6.29801   5
   3  12   4 25.9579 3.73377   4
  -4 -12  -4 6.88431 4.39050   3
  -4 -12  -4 5.93647 3.98451   6
   4  12   4 6.61403 2.01161   4
   4  12   4 4.03782 4.55161   3
   4  12   4 3.73434 2.53704   6
   4  12   4 1.53572 3.14219   5
   5  12   4 51.6634 8.87226   3
   3 -13  -4 2.65936 2.50710   6
   3 -13  -4 -4.1678 4.22026   3
  -3  13   4 2.30363 4.22139   4
  -3  13   4 6.90046 4.67044   3
  -3  13   4 3.54277 4.15921   3
   2 -13  -4 -0.6568 3.37261   6
   2 -13  -4 2.89096 5.23271   3
  -2  13   4 0.60352 3.21791   6
  -2  13   4 2.10559 3.69243   3
  -2  13   4 7.50051 3.96970   4
   1 -13  -4 55.5770 7.83974   6
   1 -13  -4 55.1818 10.5257   3
  -1  13   4 64.3779 8.36541   4
  -1  13   4 73.9057 10.0421   6
  -1  13   4 77.0149 10.9801   3
   0 -13  -4 149.659 12.6910   6
   0 -13  -4 159.367 15.5664   3
   0  13   4 152.423 11.4890   4
   0  13   4 138.644 12.6933   6
   0  13   4 122.741 13.3631   3
  -1 -13  -4 3.06831 4.03629   3
  -1 -13  -4 9.74839 4.77732   6
   1  13   4 0.51261 3.99458   6
   1  13   4 10.5170 3.80742   4
   1  13   4 6.80419 5.25149   3
  -2 -13  -4 2.84310 3.99897   3
  -2 -13  -4 3.73532 3.78562   6
   2  13   4 -0.0439 3.69022   3
   2  13   4 -0.2790 2.83509   6
   2  13   4 1.90100 2.48090   4
  -3 -13  -4 21.0482 6.42995   6
  -3 -13  -4 23.7804 6.89132   3
   3  13   4 16.2087 6.74782   3
   3  13   4 23.3224 3.89101   4
  -4 -13  -4 54.0059 9.57320   3
  -4 -13  -4 61.9123 10.2220   6
   4  13   4 62.7891 9.56941   3
   4  13   4 68.6032 6.62711   6
   2 -14  -4 13.0200 6.45991   3
   2 -14  -4 7.14162 4.43861   6
  -2  14   4 3.32314 4.54080   6
  -2  14   4 8.84350 4.69895   3
  -2  14   4 3.86635 4.69193   4
   1 -14  -4 5.82729 3.88017   6
   1 -14  -4 11.3450 5.89070   3
  -1  14   4 3.73748 4.44543   4
  -1  14   4 -0.2432 4.24084   6
  -1  14   4 5.16741 5.52629   3
   0 -14  -4 13.4573 6.31337   3
   0 -14  -4 1.33825 3.83587   6
   0  14   4 0.86329 2.89471   4
   0  14   4 10.8221 5.24650   3
   0  14   4 9.97326 5.43037   6
  -1 -14  -4 73.9797 10.9600   3
  -1 -14  -4 57.4703 8.60966   6
   1  14   4 57.4200 10.1086   3
   1  14   4 68.9332 7.59113   4
   1  14   4 73.2914 9.44531   6
  -2 -14  -4 74.9138 11.6960   3
  -2 -14  -4 95.0897 12.0077   6
   2  14   4 95.5541 9.88692   6
   2  14   4 95.9114 13.2908   3
   2  14   4 95.4079 7.96129   4
  -3 -14  -4 -2.7271 3.37639   6
  -3 -14  -4 5.33866 3.86232   3
   3  14   4 -5.2324 3.23292   6
   3  14   4 6.42631 5.55702   3
   3  14   4 3.44988 2.55541   4
   0 -15  -4 15.7238 7.17635   3
   0 -15  -4 21.6982 5.65910   6
   0  15   4 9.43412 4.75864   4
   0  15   4 17.0563 6.97277   3
   0  15   4 7.48899 4.88392   6
  -1 -15  -4 63.4188 11.7065   3
  -1 -15  -4 65.8602 10.5646   6
   1  15   4 70.5025 8.16679   4
   1  15   4 81.4485 12.8753   3
   1  14  -5 22.1305 5.42256   4
   1  14  -5 22.4204 6.58654   6
   1  14  -5 11.5623 4.70689   5
  -1 -14   5 17.6256 6.48195   3
   0  14  -5 27.5224 5.96102   4
   0  14  -5 35.6266 7.95064   3
   0 -14   5 41.0295 6.27740   6
   0 -14   5 28.5571 7.49282   3
  -1  14  -5 17.8755 6.05815   6
  -1  14  -5 13.5111 5.24403   4
   1 -14   5 18.9255 4.83683   6
   1 -14   5 21.0661 6.52548   3
  -2  14  -5 16.1006 5.53482   6
  -2  14  -5 22.0801 5.73801   4
  -2  14  -5 24.6650 6.39278   3
   2 -14   5 21.9190 4.83065   6
   2 -14   5 26.8173 8.26830   3
   3  13  -5 8.53168 3.75925   6
   3  13  -5 2.96910 2.50786   5
   3  13  -5 4.85849 4.27119   3
   3  13  -5 8.35154 4.12743   4
  -3 -13   5 4.39796 3.38193   6
  -3 -13   5 7.41835 4.67186   3
   2  13  -5 152.794 11.3834   4
   2  13  -5 144.333 11.9510   6
   2  13  -5 178.794 14.8003   3
   2  13  -5 143.309 10.4509   5
  -2 -13   5 152.734 13.2467   6
  -2 -13   5 155.706 14.0138   3
   1  13  -5 6.75401 3.38267   4
   1  13  -5 -3.2045 2.48717   6
  -1 -13   5 -0.5613 3.29197   3
  -1 -13   5 0.77145 2.85997   6
   0  13  -5 26.1622 5.62174   4
   0  13  -5 26.4034 6.23636   6
   0  13  -5 17.1358 5.85076   3
   0 -13   5 32.9211 6.17028   6
   0 -13   5 29.0540 6.94582   3
  -1  13  -5 32.3276 7.60371   3
  -1  13  -5 28.3492 6.12394   4
  -1  13  -5 31.4110 6.85313   6
   1 -13   5 21.9501 4.83545   6
   1 -13   5 21.5296 7.19669   3
  -2  13  -5 2.00598 3.48953   6
  -2  13  -5 -3.2550 2.93547   3
  -2  13  -5 7.34281 4.06324   4
   2 -13   5 0.46928 2.32366   6
   2 -13   5 7.39695 5.07756   3
  -3  13  -5 131.466 12.6713   3
  -3  13  -5 126.378 13.2342   4
   3 -13   5 126.379 12.2955   3
   4  12  -5 207.054 14.2049   4
   4  12  -5 198.763 15.6526   3
   4  12  -5 208.467 11.5608   6
  -4 -12   5 246.270 17.0905   3
  -4 -12   5 212.946 15.7656   6
   3  12  -5 32.3079 5.26996   5
   3  12  -5 49.0939 7.00198   4
   3  12  -5 38.5968 7.89951   3
   3  12  -5 47.6770 4.72828   5
   3  12  -5 43.9977 6.37436   6
  -3 -12   5 57.4662 8.59684   6
  -3 -12   5 43.8413 7.79645   3
   2  12  -5 107.100 9.62522   5
   2  12  -5 126.451 13.9600   3
   2  12  -5 100.280 8.04209   5
   2  12  -5 115.912 9.54933   4
   2  12  -5 111.879 9.82875   6
  -2 -12   5 118.067 11.7977   3
  -2 -12   5 101.974 10.5578   6
   1  12  -5 33.0790 5.37160   4
   1  12  -5 45.0193 6.71670   6
  -1 -12   5 37.6833 6.84131   6
  -1 -12   5 50.5624 8.03725   3
   0  12  -5 13.9167 4.96471   6
   0  12  -5 9.06439 3.85229   4
   0  12  -5 7.51874 3.93449   3
   0 -12   5 10.2402 3.68268   6
  -1  12  -5 14.7392 4.39465   4
  -1  12  -5 23.1758 5.65664   6
  -1  12  -5 16.4977 5.53185   3
   1 -12   5 14.5541 4.06655   6
   1 -12   5 22.4841 5.80821   3
  -2  12  -5 461.614 23.7806   6
  -2  12  -5 435.737 23.9055   3
  -2  12  -5 411.790 24.3799   3
  -2  12  -5 457.689 23.1617   4
   2 -12   5 449.791 18.1822   6
   2 -12   5 425.555 23.7426   3
  -3  12  -5 -3.2457 3.26346   6
  -3  12  -5 4.18006 3.19479   3
  -3  12  -5 3.68637 3.73535   4
  -3  12  -5 -2.5173 4.05270   3
   3 -12   5 1.58925 2.36577   6
   3 -12   5 -5.0637 3.39480   3
  -4  12  -5 319.797 20.1140   6
  -4  12  -5 345.080 22.5914   3
  -4  12  -5 303.594 20.8491   4
   4  11  -5 232.278 11.6710   6
   4  11  -5 217.007 15.6522   3
   4  11  -5 240.461 15.1101   4
  -4 -11   5 281.751 17.2119   3
  -4 -11   5 181.756 16.8896   3
  -4 -11   5 238.007 15.9918   6
   3  11  -5 47.4590 6.13999   4
   3  11  -5 47.7792 4.65781   5
   3  11  -5 57.6970 6.31294   6
   3  11  -5 43.5525 4.74807   5
   3  11  -5 55.1728 7.76545   3
  -3 -11   5 43.3337 6.80193   6
  -3 -11   5 51.0466 8.31997   3
   2  11  -5 12.4518 3.90138   5
   2  11  -5 12.5817 3.30156   5
   2  11  -5 14.6237 4.18225   4
   2  11  -5 12.3602 3.36319   6
   2  11  -5 16.3502 4.89045   3
  -2 -11   5 13.4582 4.89555   3
  -2 -11   5 7.94963 3.85152   6
   1  11  -5 108.876 10.8404   3
   1  11  -5 120.357 10.0253   6
   1  11  -5 106.642 9.94771   5
   1  11  -5 122.067 9.49131   4
  -1 -11   5 115.155 10.1104   6
  -1 -11   5 142.556 14.0315   3
   0  11  -5 61.6129 6.90605   4
   0  11  -5 70.7521 9.08013   3
   0  11  -5 66.0451 8.25333   6
   0 -11   5 59.2614 7.10113   6
   0 -11   5 72.9594 8.76094   3
  -1  11  -5 10.1749 4.04993   3
  -1  11  -5 0.11616 3.15379   6
  -1  11  -5 -5.8416 3.55145   3
  -1  11  -5 0.77261 3.25270   4
   1 -11   5 -1.8972 3.56975   3
   1 -11   5 5.95040 2.74384   6
  -2  11  -5 97.8434 10.1501   6
  -2  11  -5 85.3515 9.13926   4
  -2  11  -5 102.458 10.8540   3
  -2  11  -5 94.7764 10.3377   3
   2 -11   5 83.8753 9.47908   3
   2 -11   5 89.7915 6.69207   6
   2 -11   5 89.2656 7.79640   6
  -3  11  -5 110.364 11.8626   3
  -3  11  -5 112.318 10.8088   4
  -3  11  -5 126.173 11.4087   6
  -3  11  -5 94.0857 9.64554   3
   3 -11   5 105.256 5.50305   6
   3 -11   5 99.1112 11.7252   3
  -4  11  -5 99.9483 11.2043   3
  -4  11  -5 115.662 12.3303   4
  -4  11  -5 100.566 10.3948   6
  -4  11  -5 124.728 10.9007   3
   4 -11   5 111.368 10.3525   3
  -5  11  -5 -0.8678 3.89794   6
  -5  11  -5 2.66621 3.86331   4
  -5  11  -5 -1.3549 3.50119   5
   5  10  -5 42.7719 7.51308   3
  -5 -10   5 60.1760 8.41022   6
  -5 -10   5 61.3391 7.97857   3
   4  10  -5 3.45981 2.26928   6
   4  10  -5 0.32891 3.25024   3
   4  10  -5 10.0686 4.21097   4
  -4 -10   5 3.52392 2.97663   3
  -4 -10   5 4.35338 4.26139   3
  -4 -10   5 1.25513 3.60094   6
   3  10  -5 13.4510 3.61720   6
   3  10  -5 14.6682 2.35843   5
   3  10  -5 17.0618 3.92643   4
   3  10  -5 11.9039 4.16004   3
  -3 -10   5 11.7685 4.35582   3
  -3 -10   5 12.6885 4.35650   6
  -3 -10   5 17.8374 6.15368   3
   2  10  -5 72.5576 8.46144   3
   2  10  -5 80.8221 6.43300   5
   2  10  -5 83.9464 7.64358   4
   2  10  -5 84.9649 7.37647   5
   2  10  -5 82.7789 7.73973   6
  -2 -10   5 84.2735 10.1386   3
  -2 -10   5 83.8779 8.32652   6
  -2 -10   5 91.3884 9.50754   3
   1  10  -5 47.5828 6.19418   6
   1  10  -5 43.9239 6.75201   3
   1  10  -5 42.0394 5.71239   4
  -1 -10   5 40.5512 8.33652   3
  -1 -10   5 31.6141 5.89886   3
  -1 -10   5 27.8171 6.29476   6
   0  10  -5 22.3694 5.88255   3
   0  10  -5 31.7116 5.95986   3
   0  10  -5 24.8860 5.00755   4
   0 -10   5 24.5659 4.46659   6
   0 -10   5 21.6687 5.28764   3
  -1  10  -5 405.068 24.0349   3
  -1  10  -5 421.233 22.7997   3
  -1  10  -5 390.680 22.4345   6
  -1  10  -5 453.195 22.7891   4
   1 -10   5 404.616 21.3608   3
   1 -10   5 437.914 18.1909   6
  -2  10  -5 105.430 10.0089   6
  -2  10  -5 105.202 10.9215   3
  -2  10  -5 114.747 10.0257   4
  -2  10  -5 109.214 10.0249   3
   2 -10   5 118.325 10.3235   3
   2 -10   5 115.295 7.16488   6
  -3  10  -5 25.9459 5.58708   3
  -3  10  -5 26.8529 5.91010   4
  -3  10  -5 27.5249 5.89589   6
  -3  10  -5 20.6645 5.29814   3
   3 -10   5 23.6143 2.49180   6
   3 -10   5 29.9267 5.99715   3
  -4  10  -5 12.1848 4.53662   4
  -4  10  -5 8.69404 3.64644   6
  -4  10  -5 6.81373 3.28464   3
  -4  10  -5 0.90280 3.29303   3
  -5  10  -5 16.5070 5.68547   5
  -5  10  -5 14.2838 5.00581   4
  -5  10  -5 17.1720 5.12582   6
  -5  10  -5 20.8059 5.36835   3
   5   9  -5 -1.9566 2.81297   3
  -5  -9   5 -0.3105 2.41523   6
  -5  -9   5 -7.7257 4.74780   3
  -5  -9   5 1.42669 2.34470   3
   4   9  -5 568.352 25.1196   3
   4   9  -5 563.654 19.7025   6
   4   9  -5 535.994 21.0757   6
   4   9  -5 560.934 24.1504   4
  -4  -9   5 509.847 27.4647   3
  -4  -9   5 527.797 24.8222   3
  -4  -9   5 560.156 24.9853   6
   3   9  -5 277.215 14.7059   4
   3   9  -5 257.877 12.8484   6
   3   9  -5 266.407 10.0711   5
   3   9  -5 280.135 16.2025   3
   3   9  -5 279.824 14.8402   6
   3   9  -5 286.352 11.0815   5
  -3  -9   5 263.093 17.4091   3
  -3  -9   5 256.491 16.1213   3
  -3  -9   5 284.268 16.0039   6
   2   9  -5 435.652 22.0489   3
   2   9  -5 501.718 20.5326   4
   2   9  -5 485.546 20.1349   6
   2   9  -5 466.261 19.2708   5
  -2  -9   5 489.076 23.3070   3
  -2  -9   5 496.623 25.0445   3
  -2  -9   5 466.165 20.9049   4
   1   9  -5 380.339 17.6537   6
   1   9  -5 351.960 16.3017   4
   1   9  -5 348.295 19.8204   3
  -1  -9   5 330.734 17.2902   4
  -1  -9   5 341.433 18.6375   3
  -1  -9   5 372.951 17.4741   6
  -1  -9   5 361.821 20.3568   3
   0   9  -5 5.60253 2.82887   3
   0   9  -5 -0.2937 1.84463   6
   0   9  -5 -1.2964 1.84835   4
   0   9  -5 1.70969 2.61997   3
   0  -9   5 0.91114 1.93091   4
   0  -9   5 3.58512 2.53991   3
   0  -9   5 -0.8916 2.04381   6
   0  -9   5 1.73645 2.65824   3
   0  -9   5 -2.0996 1.80580   6
  -1   9  -5 55.9995 7.05989   6
  -1   9  -5 58.5438 7.69054   3
  -1   9  -5 60.9072 6.67754   4
  -1   9  -5 43.7458 6.73208   3
   1  -9   5 52.4183 5.48581   6
   1  -9   5 64.4594 6.43511   6
   1  -9   5 52.4362 6.92049   3
  -2   9  -5 117.218 10.2640   3
  -2   9  -5 113.436 9.57819   6
  -2   9  -5 103.831 9.32557   3
  -2   9  -5 94.6373 8.97939   4
   2  -9   5 117.469 9.69823   3
   2  -9   5 115.761 7.87507   6
   2  -9   5 110.254 6.63684   6
  -3   9  -5 75.6527 7.71283   3
  -3   9  -5 81.3052 8.47168   4
  -3   9  -5 58.8992 7.46175   3
  -3   9  -5 87.8002 8.30667   6
   3  -9   5 76.4219 3.70727   6
   3  -9   5 79.6859 7.75472   3
   3  -9   5 72.2893 3.85324   6
  -4   9  -5 58.8370 7.51574   3
  -4   9  -5 54.6900 6.88970   3
  -4   9  -5 56.2696 8.50838   4
  -4   9  -5 69.3816 7.78150   6
   4  -9   5 65.7880 6.86542   3
  -5   9  -5 44.3418 6.97518   6
  -5   9  -5 35.5806 7.20760   4
  -5   9  -5 44.1689 7.28483   5
  -5   9  -5 33.3067 6.18790   3
   5  -9   5 47.9518 5.58960   3
  -6   9  -5 27.5965 4.54678   3
  -6   9  -5 31.1240 5.19092   3
  -6   9  -5 23.3341 5.60525   6
  -6  -8   5 2.75553 2.73002   3
  -6  -8   5 2.34986 3.43575   6
   5   8  -5 12.7941 3.91700   3
  -5  -8   5 14.9180 5.45022   3
  -5  -8   5 9.50516 3.63871   3
  -5  -8   5 8.89009 3.98516   6
   4   8  -5 116.076 9.40489   3
   4   8  -5 112.643 7.07927   6
   4   8  -5 116.686 7.50441   6
  -4  -8   5 106.535 10.7275   3
  -4  -8   5 112.979 9.80518   3
  -4  -8   5 115.856 9.56787   6
   3   8  -5 163.696 6.39263   5
   3   8  -5 172.240 11.9168   3
   3   8  -5 158.096 9.06375   6
   3   8  -5 175.966 11.0959   4
   3   8  -5 166.498 7.06009   5
  -3  -8   5 195.447 13.4394   6
  -3  -8   5 165.006 10.4810   4
  -3  -8   5 170.622 12.9550   3
   2   8  -5 8.66827 2.35726   5
   2   8  -5 15.1761 4.44394   3
   2   8  -5 7.93302 2.01836   5
   2   8  -5 5.04054 2.42939   6
   2   8  -5 6.31967 2.42258   4
   2   8  -5 9.40541 2.67754   6
   2   8  -5 7.90964 3.07096   3
  -2  -8   5 8.33359 4.09030   3
  -2  -8   5 7.85038 2.88069   6
  -2  -8   5 13.3735 4.08615   3
  -2  -8   5 9.80921 2.85005   4
   1   8  -5 3.78902 2.38043   4
   1   8  -5 4.41030 2.37706   6
   1   8  -5 8.16731 2.77176   6
   1   8  -5 3.85871 1.76051   5
  -1  -8   5 2.84717 2.43857   3
  -1  -8   5 7.31636 3.36488   3
  -1  -8   5 3.55615 2.66798   6
  -1  -8   5 4.05052 2.22111   6
   0   8  -5 12.6343 3.81193   3
   0   8  -5 16.1887 3.50405   4
   0   8  -5 16.7861 3.90663   6
   0   8  -5 10.3600 3.07378   6
   0   8  -5 16.0047 3.99379   3
   0  -8   5 23.4434 4.15798   4
   0  -8   5 16.2794 4.37844   3
   0  -8   5 15.8772 4.04391   3
   0  -8   5 20.8659 3.66247   6
   0  -8   5 16.8696 4.05412   6
  -1   8  -5 5.57889 2.40386   3
  -1   8  -5 2.96764 2.25062   6
  -1   8  -5 0.56983 2.37812   4
  -1   8  -5 0.13754 2.15859   6
  -1   8  -5 0.31945 1.57191   3
   1  -8   5 8.61843 3.15718   4
   1  -8   5 4.13118 3.01452   3
   1  -8   5 2.21280 1.88796   6
   1  -8   5 0.83968 2.13960   6
   1  -8   5 -0.8472 1.89801   3
  -2   8  -5 21.2496 4.82211   4
  -2   8  -5 17.5268 3.84817   6
  -2   8  -5 29.0425 5.35989   3
  -2   8  -5 15.4061 4.05012   6
  -2   8  -5 26.3948 5.37348   3
   2  -8   5 18.5031 4.45096   3
   2  -8   5 20.9555 4.77989   4
   2  -8   5 19.3097 4.55683   3
   2  -8   5 26.3141 3.59840   6
  -3   8  -5 74.9998 7.02162   6
  -3   8  -5 102.818 8.51760   3
  -3   8  -5 81.1687 8.41534   3
  -3   8  -5 88.6982 8.61237   4
  -3   8  -5 92.3352 8.09601   6
   3  -8   5 98.2354 7.87506   3
   3  -8   5 90.2793 3.39609   6
  -4   8  -5 67.3371 6.89483   3
[truncated: 5,282,797 more chars]
