# Supplementary material for: Crystal structures of four organic salts of trihexyphenidyl at 90 K
Source: Acta Crystallogr E Crystallogr Commun. 2023 Jul 14;79(Pt 8):730–5. doi: 10.1107/S2056989023005960 (PMC10439416; doi:10.1107/S2056989023005960)
Supplement: Supplementary file 2 [file e-79-00730-Isup2.hkl]

data_I                                                                          
_shelx_title ' m22282 : space group P1bar'                                      
_shelx_refln_list_code          4                                               
_shelx_F_calc_maximum      112.17                                               
_exptl_crystal_F_000       504.00                                               
_reflns_d_resolution_high  0.7681                                               
                                                                                
loop_                                                                           
 _space_group_symop_operation_xyz                                               
 'x, y, z'                                                                      
 '-x, -y, -z'                                                                   
                                                                                
_cell_length_a     6.2568                                                       
_cell_length_b    11.7542                                                       
_cell_length_c    16.9162                                                       
_cell_angle_alpha  85.329                                                       
_cell_angle_beta   79.534                                                       
_cell_angle_gamma  87.785                                                       
                                                                                
_shelx_F_squared_multiplier     1.000                                           
                                                                                
loop_                                                                           
 _refln_index_h                                                                 
 _refln_index_k                                                                 
 _refln_index_l                                                                 
 _refln_F_squared_calc                                                          
 _refln_F_squared_meas                                                          
 _refln_F_squared_sigma                                                         
 _refln_observed_status                                                         
   1   0   0        402.56        377.55         5.38 o                         
   2   0   0        340.42        311.71         4.73 o                         
   3   0   0          5.79          5.43         0.53 o                         
   4   0   0         47.37         49.45         1.78 o                         
   5   0   0        220.18        213.86        10.54 o                         
   6   0   0          1.12          1.55         1.24 o                         
   7   0   0         18.08         17.13         1.53 o                         
   8   0   0        123.23        142.41        14.17 o                         
  -7   1   0          0.01          1.84         0.86 o                         
  -6   1   0         43.83         37.37         1.70 o                         
  -5   1   0        458.14        474.97        14.61 o                         
  -4   1   0          2.61          4.10         0.83 o                         
  -3   1   0         22.38         18.85         0.73 o                         
  -2   1   0         60.86         47.30         1.21 o                         
  -1   1   0       1505.82       1426.36        27.53 o                         
   1   1   0        168.99        177.74         2.10 o                         
   2   1   0       1634.71       1573.82        19.98 o                         
   3   1   0        304.83        324.89         4.94 o                         
   4   1   0        850.06        790.85        12.00 o                         
   5   1   0        253.26        250.65         4.07 o                         
   6   1   0          1.06          1.10         1.08 o                         
   7   1   0         71.43         69.19         2.56 o                         
  -7   2   0         12.50         15.52         2.68 o                         
  -6   2   0          1.61          4.78         1.18 o                         
  -5   2   0          3.55          4.56         0.68 o                         
  -4   2   0         53.87         59.58         1.95 o                         
  -3   2   0        293.86        288.31         4.77 o                         
  -2   2   0        994.96        988.21        11.12 o                         
  -1   2   0       2414.64       2230.31        22.45 o                         
   0   2   0        764.98        677.68         6.68 o                         
   1   2   0        275.79        229.79         2.41 o                         
   2   2   0        960.57        899.43         9.50 o                         
   3   2   0         36.59         42.45         1.06 o                         
   4   2   0        242.34        237.17         3.30 o                         
   5   2   0        471.69        468.82         5.64 o                         
   6   2   0        788.76        730.73         9.09 o                         
   7   2   0         58.26         62.85         2.26 o                         
  -7   3   0          5.60          3.93         1.79 o                         
  -6   3   0       1130.49       1039.58        17.80 o                         
  -5   3   0         76.80         84.90         2.19 o                         
  -4   3   0        487.71        454.58         5.88 o                         
  -3   3   0        406.35        424.26         5.70 o                         
  -2   3   0         10.35         11.18         0.98 o                         
  -1   3   0          0.52          2.69         0.46 o                         
   0   3   0      12583.20      13259.77       272.97 o                         
   1   3   0       3009.78       2998.51        35.42 o                         
   2   3   0        334.61        334.04         3.44 o                         
   3   3   0         11.22         18.66         0.91 o                         
   4   3   0         12.21         13.96         0.78 o                         
   5   3   0         15.16          8.67         0.62 o                         
   6   3   0         16.63         14.43         1.32 o                         
   7   3   0          0.00          2.46         1.29 o                         
  -7   4   0         32.58         44.57         2.93 o                         
  -6   4   0          4.67          3.70         1.30 o                         
  -5   4   0         37.93         31.80         1.34 o                         
  -4   4   0          7.75          8.02         0.92 o                         
  -3   4   0        420.57        378.80         6.13 o                         
  -2   4   0        117.09        118.57         1.97 o                         
  -1   4   0         69.30         75.10         1.72 o                         
   0   4   0        242.54        242.72         3.51 o                         
   1   4   0        987.34       1024.53         9.90 o                         
   2   4   0        484.22        544.48         5.75 o                         
   3   4   0          0.45          3.40         0.48 o                         
   4   4   0         47.39         41.56         1.98 o                         
   5   4   0          8.30          8.91         0.94 o                         
   6   4   0         21.03         19.72         1.42 o                         
   7   4   0         11.60         11.13         1.64 o                         
  -7   5   0          2.68          2.00         4.41 o                         
  -6   5   0         26.28         28.10         2.05 o                         
  -5   5   0          9.32         15.92         1.16 o                         
  -4   5   0          0.02          1.62         0.71 o                         
  -3   5   0          3.32          1.64         0.65 o                         
  -2   5   0       1065.61       1121.86        12.18 o                         
  -1   5   0       2853.57       2932.21        31.59 o                         
   0   5   0       2746.41       2814.48        25.14 o                         
   1   5   0        734.57        753.34         8.00 o                         
   2   5   0        343.69        365.74         4.52 o                         
   3   5   0          3.69          4.09         0.47 o                         
   4   5   0        118.06        112.00         3.45 o                         
   5   5   0         39.30         36.98         1.77 o                         
   6   5   0          0.42          1.02         0.79 o                         
   7   5   0          2.58          5.66         1.49 o                         
  -7   6   0          2.80          1.93         1.94 o                         
  -6   6   0        331.85        326.56         7.11 o                         
  -5   6   0         13.10         14.53         1.42 o                         
  -4   6   0          0.02          2.56         0.81 o                         
  -3   6   0        344.99        363.02         6.43 o                         
  -2   6   0          4.33          5.14         0.74 o                         
  -1   6   0        112.40        112.46         2.56 o                         
   0   6   0        381.04        384.70         5.53 o                         
   1   6   0       2974.32       2998.96        29.89 o                         
   2   6   0          1.23          5.66         0.64 o                         
   3   6   0          2.13          2.93         0.50 o                         
   4   6   0         18.13         16.91         1.54 o                         
   5   6   0         17.59         17.79         1.75 o                         
   6   6   0         48.65         46.63         2.42 o                         
   7   6   0         11.06         11.49         2.24 o                         
  -7   7   0         47.52         65.77        11.78 o                         
  -6   7   0         18.78         19.72         1.90 o                         
  -5   7   0         86.53         83.81         3.22 o                         
  -4   7   0        112.06        117.60         3.89 o                         
  -3   7   0        294.11        300.66         6.04 o                         
  -2   7   0        227.89        236.15         4.44 o                         
  -1   7   0        126.05        125.78         2.95 o                         
   0   7   0         93.27         94.95         2.41 o                         
   1   7   0         38.12         55.55         1.80 o                         
   2   7   0          0.65          7.38         0.80 o                         
   3   7   0          0.02          0.35         0.48 o                         
   4   7   0       1618.77       1536.24        21.30 o                         
   5   7   0         32.70         28.19         2.11 o                         
   6   7   0          2.62          3.84         1.71 o                         
   7   7   0          9.95         16.25         2.49 o                         
  -6   8   0          0.93          2.07         1.60 o                         
  -5   8   0          0.89          2.77         2.43 o                         
  -4   8   0          4.14         14.15         2.10 o                         
  -3   8   0        371.85        360.05         5.55 o                         
  -2   8   0          2.21          1.89         0.79 o                         
  -1   8   0        164.19        167.58         3.50 o                         
   0   8   0         25.39         46.89         1.99 o                         
   1   8   0        277.38        286.81         6.19 o                         
   2   8   0         68.32         74.78         3.01 o                         
   3   8   0        607.59        592.41         8.05 o                         
   4   8   0          4.25          3.90         0.85 o                         
   5   8   0        142.64        131.89         5.12 o                         
   6   8   0          0.12          3.07         2.04 o                         
  -6   9   0          5.36          3.82         1.99 o                         
  -5   9   0        136.26        124.58         6.63 o                         
  -4   9   0          1.05          3.45         1.46 o                         
  -3   9   0         71.10         70.82         2.85 o                         
  -2   9   0         81.75         77.03         2.67 o                         
  -1   9   0         32.05         26.97         1.65 o                         
   0   9   0        132.95        143.93         3.42 o                         
   1   9   0        198.53        215.00         6.47 o                         
   2   9   0          6.59          6.38         0.92 o                         
   3   9   0         60.68         67.71         2.65 o                         
   4   9   0          2.06          2.91         0.72 o                         
   5   9   0         15.16         19.03         2.27 o                         
   6   9   0         19.86         32.53         3.54 o                         
  -5  10   0         54.76         49.78         4.96 o                         
  -4  10   0          7.48         11.59         2.13 o                         
  -3  10   0          6.37          8.83         2.06 o                         
  -2  10   0        400.98        383.31        11.36 o                         
  -1  10   0        328.17        279.68         6.04 o                         
   0  10   0          6.63         30.80         3.12 o                         
   1  10   0        156.35        144.51         3.96 o                         
   2  10   0         44.59         36.16         2.03 o                         
   3  10   0        122.80        123.75         3.31 o                         
   4  10   0          2.34          2.83         1.18 o                         
   5  10   0         74.22         70.34         6.89 o                         
   6  10   0          0.50         -1.28         2.49 o                         
  -5  11   0         12.13         15.75         4.67 o                         
  -4  11   0          7.05         17.32         2.53 o                         
  -3  11   0         60.65         65.74         2.82 o                         
  -2  11   0         21.85         20.28         2.04 o                         
  -1  11   0        175.45        157.07         5.66 o                         
   0  11   0          0.03          8.60         1.53 o                         
   1  11   0          7.22          6.95         1.34 o                         
   2  11   0          0.95          3.72         1.33 o                         
   3  11   0         79.25         90.10         3.26 o                         
   4  11   0         33.14         38.70         2.26 o                         
   5  11   0          0.37          4.40         2.41 o                         
  -4  12   0          0.07          3.56         2.13 o                         
  -3  12   0         29.89         34.07         2.74 o                         
  -2  12   0         36.53         51.19         3.67 o                         
  -1  12   0        303.67        293.93         7.90 o                         
   0  12   0        267.79        230.56         7.46 o                         
   1  12   0         15.12         17.97         2.38 o                         
   2  12   0        132.70        109.75         6.41 o                         
   3  12   0         14.13         15.11         1.89 o                         
   4  12   0         27.20         38.42         2.28 o                         
   5  12   0         21.95         27.43         4.30 o                         
  -4  13   0        153.56        176.48        18.42 o                         
  -3  13   0         75.94         82.44         6.11 o                         
  -2  13   0          9.51          4.76         1.90 o                         
  -1  13   0          1.47          1.55         2.24 o                         
   0  13   0         15.43         19.83         4.15 o                         
   1  13   0        176.06        195.23         7.25 o                         
   2  13   0          0.20         -0.51         1.74 o                         
   3  13   0         65.29         64.04         3.70 o                         
   4  13   0         29.05         26.44         3.43 o                         
  -2  14   0         18.16         17.28         4.79 o                         
  -1  14   0         35.22         41.47         4.18 o                         
   0  14   0         40.43         48.51         4.11 o                         
   1  14   0         36.01         41.19         5.78 o                         
   2  14   0          9.42         11.47         2.68 o                         
   3  14   0         39.30         43.62         3.90 o                         
  -1  15   0          0.42          0.34         2.38 o                         
   0  15   0        165.25        167.60         8.13 o                         
   1  15   0         11.62          7.84         2.68 o                         
  -1 -15   1         32.72         46.05         4.55 o                         
   0 -15   1         68.10         67.95         4.92 o                         
   1 -15   1          2.90          5.28         5.09 o                         
  -3 -14   1         54.78         63.70         4.73 o                         
  -2 -14   1        115.62        119.53         7.83 o                         
  -1 -14   1        191.47        216.27         8.74 o                         
   0 -14   1          2.30          2.37         1.86 o                         
   1 -14   1         30.64         32.15         3.44 o                         
   2 -14   1          7.74         12.85         3.89 o                         
  -4 -13   1         56.28         66.39         4.67 o                         
  -3 -13   1         40.17         34.78         3.03 o                         
  -2 -13   1          3.23          4.19         2.17 o                         
  -1 -13   1         44.85         48.01         4.58 o                         
   0 -13   1         27.49         22.23         3.33 o                         
   1 -13   1          0.00          2.07         1.70 o                         
   2 -13   1         24.94         24.75         4.60 o                         
   3 -13   1         52.32         56.38         5.20 o                         
   4 -13   1          7.90         18.92         4.76 o                         
  -4 -12   1          0.02         -1.37         1.37 o                         
  -3 -12   1         43.55         51.10         2.90 o                         
  -2 -12   1          1.02          2.95         1.48 o                         
  -1 -12   1         42.12         42.54         3.38 o                         
   0 -12   1         80.01         96.87         7.05 o                         
   1 -12   1         31.80         37.87         3.11 o                         
   2 -12   1          4.93          9.43         2.05 o                         
   3 -12   1          7.72          5.43         1.57 o                         
   4 -12   1         94.46         90.81         7.81 o                         
  -5 -11   1          0.07          2.30         2.23 o                         
  -4 -11   1          3.41          2.94         1.37 o                         
  -3 -11   1         12.01         10.44         1.96 o                         
  -2 -11   1          7.09          3.93         1.18 o                         
  -1 -11   1          1.67          3.79         1.86 o                         
   0 -11   1         94.93         90.53         5.23 o                         
   1 -11   1         10.95          0.38         1.57 o                         
   2 -11   1        577.83        561.87        16.29 o                         
   3 -11   1          1.82          2.69         1.85 o                         
   4 -11   1          0.00          7.21         2.16 o                         
   5 -11   1          0.23         -0.40         2.82 o                         
  -6 -10   1         56.80         63.35         6.29 o                         
  -5 -10   1          1.61          7.24         2.15 o                         
  -4 -10   1         30.88         30.12         1.85 o                         
  -3 -10   1          2.40          1.45         1.12 o                         
  -2 -10   1         39.82         39.75         2.34 o                         
  -1 -10   1        411.28        426.12         8.50 o                         
   0 -10   1        206.44        200.36         5.94 o                         
   1 -10   1        166.86        156.36         4.64 o                         
   2 -10   1         28.44         27.18         2.15 o                         
   3 -10   1          0.53          1.30         1.69 o                         
   4 -10   1         18.82         16.35         2.33 o                         
   5 -10   1         15.93         10.75         2.18 o                         
  -6  -9   1         25.88         40.18         5.05 o                         
  -5  -9   1         67.73         72.99         4.42 o                         
  -4  -9   1         25.18         23.94         1.26 o                         
  -3  -9   1         65.77         69.59         2.62 o                         
  -2  -9   1         41.48         37.42         1.86 o                         
  -1  -9   1        350.96        331.40         5.62 o                         
   0  -9   1        192.39        197.26         4.49 o                         
   1  -9   1        126.90        123.42         3.12 o                         
   2  -9   1          5.39          3.55         0.94 o                         
   3  -9   1         62.92         64.38         2.21 o                         
   4  -9   1        176.50        162.85         5.76 o                         
   5  -9   1         30.00         26.02         4.27 o                         
   6  -9   1         16.38         14.15         2.62 o                         
  -6  -8   1          4.68          3.61         2.97 o                         
  -5  -8   1         19.59         16.48         2.08 o                         
  -4  -8   1         71.62         86.10         2.68 o                         
  -3  -8   1        413.28        390.46         5.66 o                         
  -2  -8   1        811.37        808.66         9.79 o                         
  -1  -8   1          0.84          0.35         0.62 o                         
   0  -8   1         23.20         21.01         1.41 o                         
   1  -8   1         88.88        103.26         2.83 o                         
   2  -8   1          0.77          0.70         0.64 o                         
   3  -8   1        233.21        216.38         3.82 o                         
   4  -8   1         30.94         38.08         3.17 o                         
   5  -8   1          1.21          1.20         1.27 o                         
   6  -8   1          4.16          1.21         1.51 o                         
  -7  -7   1          0.50         -2.16         3.20 o                         
  -6  -7   1        125.72        133.59         6.45 o                         
  -5  -7   1          8.32         10.61         1.42 o                         
  -4  -7   1        194.91        210.14         5.40 o                         
  -3  -7   1        362.27        338.00         4.95 o                         
  -2  -7   1         11.17         11.88         0.98 o                         
  -1  -7   1        239.00        218.65         4.04 o                         
   0  -7   1         15.23         16.49         1.21 o                         
   1  -7   1        189.67        196.37         3.81 o                         
   2  -7   1        235.73        215.93         3.85 o                         
   3  -7   1         70.10         72.11         2.76 o                         
   4  -7   1        137.68        143.68         4.71 o                         
   5  -7   1         30.04         26.85         2.29 o                         
   6  -7   1         13.43         13.02         1.39 o                         
   7  -7   1         32.79         34.99         2.35 o                         
  -7  -6   1          1.92          1.93         2.90 o                         
  -6  -6   1          0.18          1.69         1.08 o                         
  -5  -6   1         97.43         94.47         5.54 o                         
  -4  -6   1         12.48         10.49         1.66 o                         
  -3  -6   1         44.68         43.95         1.46 o                         
  -2  -6   1         18.50         18.39         1.01 o                         
  -1  -6   1        741.21        745.23         8.71 o                         
   0  -6   1         82.36         65.45         2.09 o                         
   1  -6   1         11.44         10.36         0.94 o                         
   2  -6   1         63.12         67.24         2.03 o                         
   3  -6   1          2.71          4.69         0.96 o                         
   4  -6   1        131.61        153.06         4.06 o                         
   5  -6   1         33.79         32.75         1.67 o                         
   6  -6   1          1.09          2.26         1.09 o                         
   7  -6   1          6.36          1.67         2.98 o                         
  -7  -5   1         56.51         54.33         5.60 o                         
  -6  -5   1         16.05         16.70         1.52 o                         
  -5  -5   1         14.81         14.64         1.38 o                         
  -4  -5   1        135.91        144.30         3.49 o                         
  -3  -5   1         21.52         25.11         1.10 o                         
  -2  -5   1          3.43         10.00         0.80 o                         
  -1  -5   1          0.73          7.67         0.72 o                         
   0  -5   1        807.47        812.95         9.04 o                         
   1  -5   1         38.31         37.51         1.40 o                         
   2  -5   1        156.29        161.71         2.73 o                         
   3  -5   1        485.76        486.77         8.70 o                         
   4  -5   1          2.03          4.47         0.77 o                         
   5  -5   1         22.61         19.72         1.47 o                         
   6  -5   1          0.04          2.72         1.02 o                         
   7  -5   1         16.61         18.59         2.91 o                         
  -7  -4   1          0.19          0.00         0.98 o                         
  -6  -4   1         25.93         18.20         2.02 o                         
  -5  -4   1         59.63         57.54         2.06 o                         
  -4  -4   1          5.01          3.38         0.75 o                         
  -3  -4   1        557.35        559.79         8.57 o                         
  -2  -4   1        154.54        169.62         2.48 o                         
  -1  -4   1        158.80        183.01         2.72 o                         
   0  -4   1        694.77        699.96         8.65 o                         
   1  -4   1        417.02        422.19         5.14 o                         
   2  -4   1         62.87         77.03         1.61 o                         
   3  -4   1          8.99         11.36         0.96 o                         
   4  -4   1        148.80        148.24         3.13 o                         
   5  -4   1          8.92          9.18         0.93 o                         
   6  -4   1        326.83        342.63         8.51 o                         
   7  -4   1          2.65          1.47         3.58 o                         
  -7  -3   1         20.90         20.79         2.99 o                         
  -6  -3   1          1.37          0.32         0.73 o                         
  -5  -3   1         56.32         47.22         1.90 o                         
  -4  -3   1        431.06        423.04         6.23 o                         
  -3  -3   1        174.98        214.33         3.73 o                         
  -2  -3   1       1066.86       1159.04        11.24 o                         
  -1  -3   1        156.05        152.90         2.19 o                         
   0  -3   1        365.59        349.33         4.20 o                         
   1  -3   1         49.24         47.38         1.17 o                         
   2  -3   1        315.49        304.35         4.79 o                         
   3  -3   1        136.68        146.54         2.49 o                         
   4  -3   1         51.67         55.44         1.19 o                         
   5  -3   1        787.74        739.86        10.27 o                         
   6  -3   1        372.85        358.52         7.33 o                         
   7  -3   1        122.80        115.73         3.74 o                         
  -7  -2   1         18.92         26.27         3.59 o                         
  -6  -2   1        143.76        119.78         2.91 o                         
  -5  -2   1         21.55         19.68         0.86 o                         
  -4  -2   1         67.57         59.85         1.33 o                         
  -3  -2   1       1941.93       1985.91        20.12 o                         
  -2  -2   1        198.98        169.67         2.82 o                         
  -1  -2   1       4267.23       4067.95        90.66 o                         
   0  -2   1        273.45        251.24         2.98 o                         
   1  -2   1       1709.92       1580.10        15.22 o                         
   2  -2   1        164.36        177.16         3.35 o                         
   3  -2   1        308.22        302.06         4.73 o                         
   4  -2   1          4.98          6.14         0.70 o                         
   5  -2   1        293.88        285.16        11.01 o                         
   6  -2   1         25.04         26.17         4.19 o                         
   7  -2   1         69.79         72.15         2.62 o                         
  -7  -1   1          9.51          8.25         1.34 o                         
  -6  -1   1        116.45        110.45         2.46 o                         
  -5  -1   1        214.63        200.53         3.18 o                         
  -4  -1   1        370.99        371.05         4.85 o                         
  -3  -1   1         70.98         89.41         1.64 o                         
  -2  -1   1        134.38        131.97         2.65 o                         
  -1  -1   1       1077.23       1033.61        10.52 o                         
   0  -1   1        477.67        405.46         4.10 o                         
   1  -1   1        479.90        461.23         7.29 o                         
   2  -1   1          0.52          1.15         0.23 o                         
   3  -1   1        815.69        851.03        14.66 o                         
   4  -1   1        192.37        181.14         7.33 o                         
   5  -1   1        439.74        414.26        15.45 o                         
   6  -1   1        112.09        126.11         6.97 o                         
   7  -1   1          6.68          6.19         1.13 o                         
   8  -1   1        151.32        158.06         5.70 o                         
  -7   0   1          4.64          8.53         1.81 o                         
  -6   0   1        173.41        173.37         4.81 o                         
  -5   0   1         35.70         35.65         1.31 o                         
  -4   0   1          2.18          3.04         0.39 o                         
  -3   0   1         43.78         55.33         1.72 o                         
  -2   0   1         99.52         88.01         2.76 o                         
   1   0   1        746.32        703.29        12.01 o                         
   2   0   1        985.94        882.77        26.89 o                         
   3   0   1        269.15        257.73        10.58 o                         
   4   0   1         42.37         53.79         3.49 o                         
   5   0   1         29.19         31.76         3.15 o                         
   6   0   1        248.52        244.51         9.45 o                         
   7   0   1          1.12          3.36         0.80 o                         
   8   0   1          0.69          0.64         2.06 o                         
  -7   1   1        158.79        163.63         7.34 o                         
  -6   1   1          2.38          1.52         0.80 o                         
  -5   1   1        202.55        193.02         4.33 o                         
  -4   1   1          1.70          1.77         0.32 o                         
  -3   1   1        103.35        116.78         2.57 o                         
  -2   1   1        870.60        848.40        12.53 o                         
  -1   1   1       5659.19       5670.61       129.71 o                         
   0   1   1        494.28        442.50         8.65 o                         
   1   1   1       8627.96       8717.25       174.02 o                         
   2   1   1        453.77        388.74         6.21 o                         
   3   1   1          1.86          1.75         0.38 o                         
   4   1   1         21.17         38.22         1.48 o                         
   5   1   1          3.59          5.20         1.83 o                         
   6   1   1        115.76        123.27         3.04 o                         
   7   1   1          0.96          0.83         0.89 o                         
   8   1   1         62.96         59.22         3.68 o                         
  -7   2   1          2.69          3.30         1.36 o                         
  -6   2   1         15.94         15.97         1.43 o                         
  -5   2   1        595.81        578.09         8.74 o                         
  -4   2   1         59.31         55.46         1.33 o                         
  -3   2   1        434.05        471.77         6.23 o                         
  -2   2   1        660.27        669.94         9.21 o                         
  -1   2   1       2482.82       2384.44        25.63 o                         
   0   2   1        166.18        131.72         1.72 o                         
   1   2   1        172.88        162.61         1.83 o                         
   2   2   1        111.43         99.30         1.62 o                         
   3   2   1          3.95          9.51         0.55 o                         
   4   2   1         90.65         96.71         1.71 o                         
   5   2   1       1948.80       1827.82        23.46 o                         
   6   2   1        197.11        184.70         4.85 o                         
   7   2   1         23.08         16.96         1.71 o                         
   8   2   1        125.49        107.86        11.46 o                         
  -7   3   1         92.99        107.75         6.13 o                         
  -6   3   1          0.00          1.07         0.69 o                         
  -5   3   1       1737.40       1642.20        20.11 o                         
  -4   3   1        400.86        396.65         5.52 o                         
  -3   3   1        350.14        375.30         5.68 o                         
  -2   3   1         41.79         40.32         1.37 o                         
  -1   3   1       3038.83       2838.86        30.84 o                         
   0   3   1       2151.63       2114.80        18.59 o                         
   1   3   1      11195.11      11835.41       394.68 o                         
   2   3   1        762.30        732.64         6.93 o                         
   3   3   1        130.93        124.62         2.18 o                         
   4   3   1       1023.36       1041.21        11.43 o                         
   5   3   1         46.48         42.66         1.25 o                         
   6   3   1         11.81         13.48         0.98 o                         
   7   3   1         57.95         65.64         3.80 o                         
  -7   4   1         86.25         85.00         3.88 o                         
  -6   4   1          4.35          4.59         0.89 o                         
  -5   4   1       1060.99        983.34        11.55 o                         
  -4   4   1        123.52        124.87         2.73 o                         
  -3   4   1        130.55        132.30         3.50 o                         
  -2   4   1        234.09        248.00         3.47 o                         
  -1   4   1         16.66         28.38         1.10 o                         
   0   4   1       7079.58       7313.48       163.04 o                         
   1   4   1        305.73        326.25         3.80 o                         
   2   4   1         81.23         83.12         1.48 o                         
   3   4   1          4.32          3.27         0.66 o                         
   4   4   1        299.30        292.00         4.41 o                         
   5   4   1        123.04        121.50         3.17 o                         
   6   4   1         14.50         14.75         1.32 o                         
   7   4   1         26.57         28.91         1.77 o                         
  -7   5   1        164.43        178.13        10.62 o                         
  -6   5   1          0.88          4.79         2.26 o                         
  -5   5   1         85.73         81.98         2.48 o                         
  -4   5   1         10.79         13.91         1.40 o                         
  -3   5   1         49.19         63.67         2.37 o                         
  -2   5   1        379.26        423.05         5.89 o                         
  -1   5   1       2946.10       3118.10        29.09 o                         
   0   5   1         39.43         47.65         1.49 o                         
   1   5   1       2469.10       2528.70        23.30 o                         
   2   5   1        486.94        509.66         5.48 o                         
   3   5   1        652.73        652.98         7.03 o                         
   4   5   1          0.93          2.13         0.85 o                         
   5   5   1        480.65        478.72         7.35 o                         
   6   5   1          6.21          6.16         1.85 o                         
   7   5   1        168.74        171.51         5.02 o                         
  -7   6   1          5.41          3.74         1.01 o                         
  -6   6   1        114.24        110.03         4.28 o                         
  -5   6   1          6.85         10.78         1.28 o                         
  -4   6   1        255.95        241.10         5.05 o                         
  -3   6   1         48.14         41.79         1.98 o                         
  -2   6   1         69.97         63.49         1.82 o                         
  -1   6   1         97.06         83.12         2.11 o                         
   0   6   1         45.74         38.23         1.57 o                         
   1   6   1        982.00       1089.30        11.77 o                         
   2   6   1          0.00          1.39         0.46 o                         
   3   6   1         10.95         10.55         0.73 o                         
   4   6   1         15.61         16.93         1.37 o                         
   5   6   1        313.43        306.96         6.75 o                         
   6   6   1         39.07         38.09         2.25 o                         
   7   6   1         54.20         62.82         3.18 o                         
  -6   7   1        157.06        150.21         4.94 o                         
  -5   7   1         83.06         81.30         3.31 o                         
  -4   7   1         77.78         70.79         3.03 o                         
  -3   7   1        451.36        402.28         7.41 o                         
  -2   7   1         44.71         33.07         1.52 o                         
  -1   7   1         75.48         68.34         2.15 o                         
   0   7   1         26.37         36.59         1.66 o                         
   1   7   1          0.00          3.07         0.66 o                         
   2   7   1        338.47        363.49         5.56 o                         
   3   7   1        613.61        576.00         6.78 o                         
   4   7   1         84.86         88.30         2.92 o                         
   5   7   1        246.71        224.81         5.74 o                         
   6   7   1          0.96          0.79         1.13 o                         
   7   7   1          2.12          2.72         1.65 o                         
  -6   8   1          0.38          0.03         1.50 o                         
  -5   8   1         41.36         35.40         2.50 o                         
  -4   8   1        161.14        160.87         5.08 o                         
  -3   8   1        139.22        135.63         4.31 o                         
  -2   8   1          9.00         13.47         1.78 o                         
  -1   8   1        482.31        486.27         6.70 o                         
   0   8   1        190.13        190.36         3.75 o                         
   1   8   1        702.68        682.36         8.36 o                         
   2   8   1         57.62         78.34         2.33 o                         
   3   8   1         29.28         24.42         1.50 o                         
   4   8   1          8.88          6.97         0.73 o                         
   5   8   1          7.08         10.14         1.74 o                         
   6   8   1         46.70         58.71         3.58 o                         
  -6   9   1          0.12          1.83         1.67 o                         
  -5   9   1         17.99         20.22         2.72 o                         
  -4   9   1        221.08        216.51         6.79 o                         
  -3   9   1         70.90         72.18         3.05 o                         
  -2   9   1         20.49         21.45         1.86 o                         
  -1   9   1         92.97         99.33         2.86 o                         
   0   9   1          0.04         -0.25         0.71 o                         
   1   9   1          6.29         17.72         1.39 o                         
   2   9   1          2.10          4.42         0.84 o                         
   3   9   1         37.98         42.06         2.22 o                         
   4   9   1          3.46          7.04         1.36 o                         
   5   9   1        102.50         91.05         6.78 o                         
   6   9   1          9.10          8.64         1.64 o                         
  -5  10   1         16.06         13.94         2.34 o                         
  -4  10   1         23.81         24.14         3.35 o                         
  -3  10   1         10.21         13.52         1.43 o                         
  -2  10   1          5.83         13.67         2.03 o                         
  -1  10   1       1062.93       1066.68        14.61 o                         
   0  10   1         25.35         21.17         1.93 o                         
   1  10   1          6.01          8.62         1.35 o                         
   2  10   1        438.90        438.98         7.15 o                         
   3  10   1          1.95          0.90         0.89 o                         
   4  10   1          5.89          5.12         1.19 o                         
   5  10   1         20.44         15.06         3.32 o                         
   6  10   1        118.17        126.94         8.82 o                         
  -5  11   1          6.51          1.71         5.46 o                         
  -4  11   1          3.89          6.66         2.11 o                         
  -3  11   1         55.19         51.24         2.70 o                         
  -2  11   1        399.40        397.64        11.05 o                         
  -1  11   1         15.82         26.02         3.13 o                         
   0  11   1         46.15         36.00         3.58 o                         
   1  11   1          8.51          6.34         1.37 o                         
   2  11   1         82.94         65.04         3.11 o                         
   3  11   1          1.05         -0.48         0.98 o                         
   4  11   1        325.14        334.81         7.02 o                         
   5  11   1          1.78          4.05         1.75 o                         
  -4  12   1          9.62         25.14         5.06 o                         
  -3  12   1         37.03         47.53         3.51 o                         
  -2  12   1         19.06         17.83         2.50 o                         
  -1  12   1         27.43         24.37         2.56 o                         
   0  12   1          3.29          6.00         1.85 o                         
   1  12   1         66.30         55.79         3.50 o                         
   2  12   1          0.00          0.25         1.52 o                         
   3  12   1          8.83          6.81         2.33 o                         
   4  12   1          3.07          4.20         1.26 o                         
   5  12   1         83.17        104.89        12.39 o                         
  -3  13   1         46.85         41.82         3.19 o                         
  -2  13   1         91.51         94.11         4.80 o                         
  -1  13   1         16.68         23.55         2.98 o                         
   0  13   1          9.29          2.76         1.94 o                         
   1  13   1         38.52         38.24         3.71 o                         
   2  13   1          0.67         -0.45         1.99 o                         
   3  13   1         19.00         19.26         2.10 o                         
   4  13   1        254.10        314.62         9.97 o                         
  -2  14   1         98.16        110.73         7.46 o                         
  -1  14   1          0.37          0.56         1.90 o                         
   0  14   1         21.43         21.87         3.09 o                         
   1  14   1         11.20          7.63         2.54 o                         
   2  14   1         27.53         35.05         3.38 o                         
   3  14   1         96.93        103.77         9.72 o                         
  -1  15   1          2.50          2.60         3.66 o                         
   0  15   1          9.06         13.56         2.88 o                         
   1  15   1          6.94          5.01         3.06 o                         
   0 -15   2          3.41          1.12         3.54 o                         
  -2 -14   2          0.10          1.90         2.26 o                         
  -1 -14   2          6.66          3.80         4.23 o                         
   0 -14   2         87.39         84.21         5.09 o                         
   1 -14   2         74.81         87.85         6.22 o                         
   2 -14   2         27.45         21.40         3.78 o                         
  -4 -13   2        172.72        185.74        10.76 o                         
  -3 -13   2          6.12          3.56         2.06 o                         
  -2 -13   2         49.04         43.43         3.59 o                         
  -1 -13   2         10.76          9.60         2.29 o                         
   0 -13   2        225.65        238.62         7.87 o                         
   1 -13   2         77.51         73.46         4.83 o                         
   2 -13   2          0.05         -0.92         1.54 o                         
   3 -13   2         51.22         55.29         6.43 o                         
  -4 -12   2        209.09        207.36         8.22 o                         
  -3 -12   2        118.44        118.58         6.04 o                         
  -2 -12   2          4.23          5.53         1.55 o                         
  -1 -12   2         19.47         16.89         2.48 o                         
   0 -12   2         10.33         10.60         2.09 o                         
   1 -12   2        256.60        221.54         6.72 o                         
   2 -12   2        363.84        359.61         9.50 o                         
   3 -12   2         33.59         36.85         2.87 o                         
   4 -12   2         56.84         58.43         6.23 o                         
  -5 -11   2          6.93          7.86         2.63 o                         
  -4 -11   2         38.38         41.23         1.73 o                         
  -3 -11   2        204.31        187.27         6.83 o                         
  -2 -11   2         10.12          7.44         1.35 o                         
  -1 -11   2          8.41          9.30         1.71 o                         
   0 -11   2         18.38         16.93         2.17 o                         
   1 -11   2        138.66        146.78         7.34 o                         
   2 -11   2        297.59        317.85         6.99 o                         
   3 -11   2        262.02        261.54         5.66 o                         
   4 -11   2          0.28          5.66         2.12 o                         
   5 -11   2         61.57         55.64         8.67 o                         
  -5 -10   2          1.64          0.84         2.01 o                         
  -4 -10   2          1.89          2.85         1.14 o                         
  -3 -10   2         43.64         51.49         2.25 o                         
  -2 -10   2        490.30        473.06         9.61 o                         
  -1 -10   2         21.16         33.48         2.04 o                         
   0 -10   2          0.45         -0.78         1.01 o                         
   1 -10   2        517.73        492.18         9.18 o                         
   2 -10   2         54.66         47.30         2.91 o                         
   3 -10   2        252.69        244.82         6.38 o                         
   4 -10   2         22.30         16.47         2.32 o                         
   5 -10   2          4.84          3.30         2.67 o                         
  -5  -9   2         24.66         28.79         2.80 o                         
  -4  -9   2        210.23        194.65         4.35 o                         
  -3  -9   2        134.42        131.63         3.46 o                         
  -2  -9   2        176.42        172.33         3.98 o                         
  -1  -9   2         45.73         44.52         1.95 o                         
   0  -9   2          0.05          2.42         0.84 o                         
   1  -9   2         68.78         62.06         2.62 o                         
   2  -9   2          1.43          2.65         0.91 o                         
   3  -9   2         21.65         19.92         1.36 o                         
   4  -9   2         62.75         66.04         3.78 o                         
   5  -9   2          0.35          0.27         1.53 o                         
   6  -9   2          2.03          3.70         1.93 o                         
  -6  -8   2          4.35          6.04         1.62 o                         
  -5  -8   2         43.29         39.80         3.96 o                         
  -4  -8   2        654.24        625.13        11.16 o                         
  -3  -8   2        269.68        278.95         4.95 o                         
  -2  -8   2          3.40         10.19         0.97 o                         
  -1  -8   2         14.17         21.69         1.45 o                         
   0  -8   2          5.45          4.63         0.88 o                         
   1  -8   2         55.05         54.41         2.21 o                         
   2  -8   2        200.34        195.54         4.11 o                         
   3  -8   2          0.56          6.24         1.30 o                         
   4  -8   2        520.32        521.23        12.12 o                         
   5  -8   2         33.97         30.91         2.66 o                         
   6  -8   2          9.04         10.42         1.58 o                         
  -6  -7   2         10.29         14.15         2.06 o                         
  -5  -7   2         26.03         26.48         2.33 o                         
  -4  -7   2         18.34         17.22         1.12 o                         
  -3  -7   2        138.32        139.29         2.88 o                         
  -2  -7   2        151.37        164.73         3.18 o                         
  -1  -7   2         43.41         51.58         1.86 o                         
   0  -7   2        265.27        303.31         5.18 o                         
   1  -7   2        123.00        113.42         3.19 o                         
   2  -7   2         61.50         58.00         1.89 o                         
   3  -7   2         89.85         76.81         2.70 o                         
   4  -7   2         11.78         15.49         1.84 o                         
   5  -7   2          3.15          3.68         1.18 o                         
   6  -7   2         30.02         34.36         2.87 o                         
   7  -7   2          0.04          2.71         3.26 o                         
  -7  -6   2          2.33          4.45         2.85 o                         
  -6  -6   2         66.11         69.13         3.22 o                         
  -5  -6   2          0.73         -0.47         0.99 o                         
  -4  -6   2          6.44          3.26         1.43 o                         
  -3  -6   2         45.54         44.61         1.23 o                         
  -2  -6   2         53.85         67.36         1.84 o                         
  -1  -6   2        665.90        651.53         7.94 o                         
   0  -6   2       3042.83       3167.50        29.99 o                         
   1  -6   2         78.86         77.24         2.35 o                         
   2  -6   2         96.70        104.57         2.33 o                         
   3  -6   2        742.79        767.85        10.36 o                         
   4  -6   2        250.13        236.02         6.14 o                         
   5  -6   2         27.10         28.50         2.29 o                         
   6  -6   2         43.37         48.82         2.74 o                         
   7  -6   2          5.20          4.61         2.70 o                         
  -7  -5   2          1.17          2.16         4.82 o                         
  -6  -5   2         53.64         47.81         2.53 o                         
  -5  -5   2        146.59        134.57         4.16 o                         
  -4  -5   2        121.02        131.48         3.89 o                         
  -3  -5   2         62.58         59.11         1.64 o                         
  -2  -5   2         92.89        102.69         2.08 o                         
  -1  -5   2        115.08        108.11         2.58 o                         
   0  -5   2          1.52          1.24         0.54 o                         
   1  -5   2       1938.62       1921.31        19.79 o                         
   2  -5   2         75.33         71.58         2.01 o                         
   3  -5   2         53.04         61.73         2.17 o                         
   4  -5   2         41.51         40.36         2.13 o                         
   5  -5   2          5.47          6.37         0.75 o                         
   6  -5   2        195.93        188.04         5.25 o                         
   7  -5   2          0.81          3.45         1.96 o                         
  -7  -4   2        170.44        195.68         5.65 o                         
  -6  -4   2         43.31         47.12         2.16 o                         
  -5  -4   2         18.76         18.80         1.51 o                         
  -4  -4   2          2.08          3.26         0.73 o                         
  -3  -4   2        158.39        148.13         2.52 o                         
  -2  -4   2         30.13         26.24         0.87 o                         
  -1  -4   2         30.69         32.79         1.18 o                         
   0  -4   2       3311.16       3209.34        46.47 o                         
   1  -4   2         29.76         31.05         1.16 o                         
   2  -4   2        341.18        319.97         4.28 o                         
   3  -4   2         12.69         10.83         0.91 o                         
   4  -4   2         64.82         67.46         1.75 o                         
   5  -4   2        119.26        132.41         3.45 o                         
   6  -4   2        227.93        202.04         6.98 o                         
   7  -4   2         30.48         29.37         6.95 o                         
  -7  -3   2         18.95         24.88         3.47 o                         
  -6  -3   2        224.09        212.44         5.05 o                         
  -5  -3   2        144.52        157.74         3.37 o                         
  -4  -3   2         39.54         33.02         1.84 o                         
  -3  -3   2        207.37        257.40         4.34 o                         
  -2  -3   2         24.02         24.72         0.92 o                         
  -1  -3   2        102.78        104.77         1.90 o                         
   0  -3   2         59.50         60.01         1.42 o                         
   1  -3   2        910.27        872.30         8.76 o                         
   2  -3   2        148.90        152.28         2.98 o                         
   3  -3   2         33.79         48.26         1.41 o                         
   4  -3   2          0.51          0.37         0.53 o                         
   5  -3   2        107.24        101.07         8.49 o                         
   6  -3   2         30.33         32.35         1.74 o                         
   7  -3   2        101.19        105.98         3.35 o                         
  -7  -2   2          2.53          7.19         1.87 o                         
  -6  -2   2         58.48         62.60         1.99 o                         
  -5  -2   2        843.47        835.77         9.04 o                         
  -4  -2   2          0.00          2.47         0.37 o                         
  -3  -2   2       1281.72       1364.15        17.00 o                         
  -2  -2   2        676.70        641.62         6.89 o                         
  -1  -2   2       1455.04       1344.35        11.92 o                         
   0  -2   2       1429.96       1269.88        12.61 o                         
   1  -2   2        434.16        434.71         4.53 o                         
   2  -2   2        327.37        323.94         4.33 o                         
   3  -2   2       1244.43       1327.83        17.30 o                         
   4  -2   2         80.37         80.17         6.78 o                         
   5  -2   2         42.39         49.12         4.27 o                         
   6  -2   2          1.12          0.62         2.22 o                         
   7  -2   2          7.69         11.24         2.94 o                         
   8  -2   2         12.54          8.39         4.74 o                         
  -7  -1   2         58.49         65.50         2.46 o                         
  -6  -1   2          2.80          1.31         0.71 o                         
  -5  -1   2         22.20         22.11         0.98 o                         
  -4  -1   2         32.17         48.17         1.28 o                         
  -3  -1   2        182.43        220.09         3.54 o                         
  -2  -1   2        137.49        157.24         2.37 o                         
  -1  -1   2        358.38        336.61         3.21 o                         
   0  -1   2        537.23        548.85         4.83 o                         
   1  -1   2       6738.78       6895.60       138.81 o                         
   2  -1   2        103.21        106.10         1.70 o                         
   3  -1   2         26.57         27.63         2.52 o                         
   4  -1   2         38.79         37.56         3.44 o                         
   5  -1   2        175.33        192.07         8.15 o                         
   6  -1   2          1.84          2.75         3.14 o                         
   7  -1   2         31.08         28.77         3.72 o                         
   8  -1   2         18.11         16.70         2.85 o                         
  -7   0   2        195.69        206.34         5.54 o                         
  -6   0   2         23.68         22.46         1.28 o                         
  -5   0   2        193.23        185.45         2.97 o                         
  -4   0   2         10.72         15.21         0.79 o                         
  -3   0   2        634.22        684.31         8.11 o                         
  -2   0   2        318.14        326.36         4.54 o                         
  -1   0   2         30.24         26.29         0.63 o                         
   0   0   2        616.50        593.77         5.03 o                         
   1   0   2       2114.89       2003.93        39.66 o                         
   2   0   2        567.07        541.90         8.21 o                         
   3   0   2        164.82        157.51         7.27 o                         
   4   0   2         59.83         91.98         5.55 o                         
   5   0   2          3.12          5.28         2.62 o                         
   6   0   2        415.30        398.07        13.00 o                         
   7   0   2          9.39          8.42         2.44 o                         
   8   0   2         57.45         57.86         3.92 o                         
  -7   1   2         98.26        115.92         4.79 o                         
  -6   1   2        110.39        110.29         2.71 o                         
  -5   1   2        179.70        176.97         3.03 o                         
  -4   1   2         54.88         51.29         1.44 o                         
  -3   1   2        332.45        387.49         5.08 o                         
  -2   1   2       1631.34       1672.35        19.62 o                         
  -1   1   2        417.14        406.73         4.16 o                         
   0   1   2        243.63        226.80         2.66 o                         
   1   1   2        917.29        848.30         8.67 o                         
   2   1   2        108.49         92.72         1.61 o                         
   3   1   2       5218.30       5324.21       103.25 o                         
   4   1   2       1519.18       1559.30        33.75 o                         
   5   1   2         34.73         39.52         3.22 o                         
   6   1   2         87.68         87.56         8.62 o                         
   7   1   2        117.17        111.89         3.27 o                         
   8   1   2         20.26         21.66         2.60 o                         
  -7   2   2          0.41          0.59         1.07 o                         
  -6   2   2         43.44         43.23         2.22 o                         
  -5   2   2         63.81         57.40         1.60 o                         
  -4   2   2         11.78         15.54         1.05 o                         
  -3   2   2        306.26        334.76         4.95 o                         
  -2   2   2         38.53         58.27         1.55 o                         
  -1   2   2       1624.58       1505.13        15.60 o                         
   0   2   2       2606.73       2498.15        29.02 o                         
   1   2   2       1942.54       1793.94        16.19 o                         
   2   2   2        136.09        130.44         1.96 o                         
   3   2   2         63.88         73.13         1.30 o                         
   4   2   2        852.65        867.23        13.01 o                         
   5   2   2       2035.43       2015.95        23.55 o                         
   6   2   2        135.77        118.40         3.13 o                         
   7   2   2         21.48         19.56         1.56 o                         
   8   2   2          0.04          1.80         1.36 o                         
  -7   3   2        140.74        149.75         5.06 o                         
  -6   3   2          1.39          4.21         1.31 o                         
  -5   3   2        428.65        449.37         6.08 o                         
  -4   3   2         60.82         57.15         1.63 o                         
  -3   3   2         10.51         13.89         0.94 o                         
  -2   3   2        169.44        198.10         2.75 o                         
  -1   3   2          0.40          4.84         0.51 o                         
   0   3   2       5466.99       5649.78       125.69 o                         
   1   3   2        840.25        804.99         7.36 o                         
   2   3   2          5.37         10.18         0.46 o                         
   3   3   2          9.02          9.49         0.64 o                         
   4   3   2         45.83         49.67         1.34 o                         
   5   3   2          0.19         -0.17         0.36 o                         
   6   3   2        425.93        382.83         5.44 o                         
   7   3   2         19.59         26.58         2.33 o                         
  -7   4   2         15.91         28.65         2.91 o                         
  -6   4   2        182.39        171.89         4.44 o                         
  -5   4   2         27.21         34.19         2.09 o                         
  -4   4   2         10.24          9.02         1.00 o                         
  -3   4   2         24.33         22.62         1.27 o                         
  -2   4   2        737.39        750.91         8.44 o                         
  -1   4   2        422.79        452.08         5.97 o                         
   0   4   2        246.54        277.77         3.53 o                         
   1   4   2        233.15        258.31         3.81 o                         
   2   4   2        642.43        678.87         6.52 o                         
   3   4   2       1913.55       1975.48        19.57 o                         
   4   4   2       1260.98       1220.76        13.40 o                         
   5   4   2         77.16         76.00         2.05 o                         
   6   4   2         16.15         15.51         1.22 o                         
   7   4   2          0.65          0.47         1.14 o                         
  -7   5   2        169.00        164.60        12.96 o                         
  -6   5   2         21.28         22.03         1.76 o                         
  -5   5   2          0.80          1.46         0.69 o                         
  -4   5   2        104.84         98.45         4.21 o                         
  -3   5   2        476.42        499.63         7.29 o                         
  -2   5   2        103.79        118.85         2.37 o                         
  -1   5   2       1985.90       1980.43        20.41 o                         
   0   5   2        579.41        617.78         7.28 o                         
   1   5   2         25.12         20.75         0.95 o                         
   2   5   2       1447.46       1517.40        13.54 o                         
   3   5   2         33.38         33.08         1.16 o                         
   4   5   2        329.00        323.81         4.84 o                         
   5   5   2        283.01        290.74         4.61 o                         
   6   5   2         22.58         22.22         1.47 o                         
   7   5   2        116.59        113.63         3.56 o                         
  -7   6   2          0.22          6.62         1.43 o                         
  -6   6   2         34.46         39.90         2.25 o                         
  -5   6   2         23.45         23.81         1.82 o                         
  -4   6   2        597.43        562.59         9.01 o                         
  -3   6   2          6.66          8.44         1.05 o                         
  -2   6   2         20.53         15.56         1.07 o                         
  -1   6   2        740.06        758.77         9.21 o                         
   0   6   2       3262.30       3475.54        32.62 o                         
   1   6   2          6.11          5.49         0.70 o                         
   2   6   2        816.34        791.10         8.08 o                         
   3   6   2         30.26         34.44         1.16 o                         
   4   6   2        151.09        164.40         3.12 o                         
   5   6   2        220.62        234.88         5.57 o                         
   6   6   2          0.42          1.78         0.90 o                         
   7   6   2         25.16         27.45         1.68 o                         
  -6   7   2         27.65         31.21         2.48 o                         
  -5   7   2         57.86         61.39         3.23 o                         
  -4   7   2        411.13        413.99         8.20 o                         
  -3   7   2        562.99        556.61         7.60 o                         
  -2   7   2        449.46        435.98         6.17 o                         
  -1   7   2         23.07         26.49         1.47 o                         
   0   7   2        227.26        231.25         4.04 o                         
   1   7   2        106.50         95.99         2.63 o                         
   2   7   2         71.47         89.27         2.19 o                         
   3   7   2        151.59        142.49         2.66 o                         
   4   7   2       4104.25       3866.12        43.10 o                         
   5   7   2         21.88         20.62         2.17 o                         
   6   7   2          6.94          5.57         1.59 o                         
   7   7   2          3.08          2.03         1.75 o                         
  -6   8   2         39.68         45.67         3.37 o                         
  -5   8   2         21.32         22.17         2.40 o                         
  -4   8   2         66.85         56.90         3.11 o                         
  -3   8   2         77.43         70.56         2.18 o                         
  -2   8   2        129.08        112.92         4.47 o                         
  -1   8   2        533.60        549.24         7.66 o                         
   0   8   2        167.38        164.39         3.46 o                         
   1   8   2          3.40          1.03         0.63 o                         
   2   8   2        193.02        167.78         3.32 o                         
   3   8   2         18.59         14.45         1.17 o                         
   4   8   2         87.84         98.43         2.40 o                         
   5   8   2         59.00         66.79         4.03 o                         
   6   8   2          0.00          0.34         1.79 o                         
   7   8   2          9.22         16.63         3.86 o                         
  -6   9   2          2.15          4.01         4.22 o                         
  -5   9   2         13.50         12.32         2.26 o                         
  -4   9   2        192.51        167.69         5.95 o                         
  -3   9   2          3.69          2.34         0.96 o                         
  -2   9   2         73.62         64.70         2.62 o                         
  -1   9   2         22.16         14.61         1.37 o                         
   0   9   2         51.24         60.96         2.27 o                         
   1   9   2        247.26        240.52         4.61 o                         
   2   9   2       1358.96       1392.13        16.45 o                         
   3   9   2          0.02          0.97         0.76 o                         
   4   9   2         32.47         32.24         1.79 o                         
   5   9   2         33.19         37.24         3.74 o                         
   6   9   2         15.95         17.02         3.07 o                         
  -5  10   2         14.04          6.97         1.98 o                         
  -4  10   2         35.72         29.92         3.79 o                         
  -3  10   2         25.31         25.47         1.84 o                         
  -2  10   2        484.99        503.20        11.29 o                         
  -1  10   2        330.11        298.82         8.42 o                         
   0  10   2         34.20         41.58         2.69 o                         
   1  10   2         83.20         84.03         3.38 o                         
   2  10   2        167.52        169.41         4.03 o                         
   3  10   2         14.15          6.68         1.31 o                         
   4  10   2         92.99         97.69         2.65 o                         
   5  10   2         11.93          8.91         1.88 o                         
   6  10   2         14.53         21.10         6.29 o                         
  -5  11   2          0.19          6.28         3.42 o                         
  -4  11   2         63.45         60.72         4.33 o                         
  -3  11   2          0.26         -1.46         1.60 o                         
  -2  11   2         45.62         44.09         2.75 o                         
  -1  11   2          7.07          9.77         2.17 o                         
   0  11   2          0.71          1.02         1.14 o                         
   1  11   2          5.81         13.07         1.71 o                         
   2  11   2          0.67          3.72         1.11 o                         
   3  11   2          5.02          5.63         1.17 o                         
   4  11   2          6.84          5.61         1.34 o                         
   5  11   2         46.76         51.05         3.38 o                         
  -4  12   2         48.63         62.49         7.84 o                         
  -3  12   2         30.53         32.09         2.30 o                         
  -2  12   2         16.83         18.98         2.39 o                         
  -1  12   2         16.51         14.09         2.24 o                         
   0  12   2         38.15         44.14         4.31 o                         
   1  12   2         55.87         57.76         3.49 o                         
   2  12   2        136.92        136.17         4.82 o                         
   3  12   2          0.51          0.51         1.08 o                         
   4  12   2          7.95         11.72         1.44 o                         
   5  12   2          9.53         14.11         5.51 o                         
  -3  13   2          1.49          4.82         1.94 o                         
  -2  13   2         62.63         76.11         5.27 o                         
  -1  13   2         11.92         10.38         2.26 o                         
   0  13   2         12.34         15.68         3.00 o                         
   1  13   2         25.41         29.01         3.10 o                         
   2  13   2          2.96          2.10         1.69 o                         
   3  13   2          0.86          0.41         1.45 o                         
   4  13   2          6.74          6.75         1.99 o                         
  -2  14   2          1.86          7.04         2.58 o                         
  -1  14   2         79.50         87.02         5.17 o                         
   0  14   2         16.56         14.41         2.67 o                         
   1  14   2          3.61          0.39         1.82 o                         
   2  14   2         10.09         13.91         2.91 o                         
   3  14   2          7.56          7.13         3.50 o                         
  -1  15   2         10.25          9.12         3.15 o                         
   0  15   2        102.75        104.82         7.79 o                         
   1  15   2        103.58        108.78         6.51 o                         
  -2 -14   3         14.50         12.57         2.56 o                         
  -1 -14   3          0.94          0.15         2.17 o                         
   0 -14   3        209.47        212.32         7.67 o                         
   1 -14   3          8.74          8.83         2.34 o                         
   2 -14   3          4.94          6.28         3.11 o                         
  -3 -13   3         77.88         87.01         4.85 o                         
  -2 -13   3         26.23         25.08         2.80 o                         
  -1 -13   3         59.34         53.31         5.06 o                         
   0 -13   3         10.11         10.07         2.13 o                         
   1 -13   3         39.11         32.15         3.32 o                         
   2 -13   3         41.45         35.64         4.29 o                         
   3 -13   3         36.27         32.57         5.03 o                         
  -4 -12   3        106.29         96.15         7.69 o                         
  -3 -12   3          5.91          7.50         1.67 o                         
  -2 -12   3          4.84          5.25         1.78 o                         
  -1 -12   3          5.49          3.12         1.70 o                         
   0 -12   3          0.14          2.92         1.59 o                         
   1 -12   3         43.39         42.85         3.27 o                         
   2 -12   3         37.51         37.94         3.14 o                         
   3 -12   3         83.63         89.81         4.00 o                         
   4 -12   3         38.22         33.84        11.45 o                         
  -5 -11   3        144.13         88.06        11.34 o                         
  -4 -11   3          1.83          7.14         1.98 o                         
  -3 -11   3         24.57         28.74         2.39 o                         
  -2 -11   3         64.05         59.59         4.30 o                         
  -1 -11   3         16.88         17.44         2.04 o                         
   0 -11   3          0.77         -0.65         1.71 o                         
   1 -11   3         69.38         75.73         4.11 o                         
   2 -11   3        133.16        108.40         3.95 o                         
   3 -11   3        417.89        407.75         7.89 o                         
   4 -11   3        120.41        121.71         5.78 o                         
   5 -11   3         44.55         51.65         7.10 o                         
  -5 -10   3         24.10         21.54         3.24 o                         
  -4 -10   3         38.88         34.34         2.18 o                         
  -3 -10   3          2.22          1.35         0.84 o                         
  -2 -10   3        159.65        156.75         4.52 o                         
  -1 -10   3          6.76          9.80         1.49 o                         
   0 -10   3         20.59         24.78         2.12 o                         
   1 -10   3        217.03        208.67         5.42 o                         
   2 -10   3          0.03         -0.20         1.02 o                         
   3 -10   3          0.22          2.30         1.08 o                         
   4 -10   3          4.07         10.43         2.15 o                         
   5 -10   3         39.15         45.65         5.15 o                         
  -6  -9   3         17.51         21.93         4.21 o                         
  -5  -9   3          4.25          6.32         1.72 o                         
  -4  -9   3         70.71         67.58         3.04 o                         
  -3  -9   3         37.92         38.26         2.00 o                         
  -2  -9   3        432.78        416.34         9.06 o                         
  -1  -9   3         99.77         99.40         2.87 o                         
   0  -9   3         51.02         53.50         2.26 o                         
   1  -9   3         17.11         13.64         1.39 o                         
   2  -9   3         14.38         13.84         1.52 o                         
   3  -9   3         51.31         44.89         2.74 o                         
   4  -9   3         34.33         45.82         3.24 o                         
   5  -9   3          3.41          1.54         1.49 o                         
   6  -9   3          0.06         -2.12         2.12 o                         
  -6  -8   3          0.90          2.57         2.25 o                         
  -5  -8   3        111.51        107.13         4.48 o                         
  -4  -8   3         43.02         38.74         2.04 o                         
  -3  -8   3       1782.58       1737.60        18.52 o                         
  -2  -8   3         81.01         76.59         2.30 o                         
  -1  -8   3         38.69         36.19         1.84 o                         
   0  -8   3         42.14         40.73         1.98 o                         
   1  -8   3          9.60          9.60         1.16 o                         
   2  -8   3         42.67         40.19         1.80 o                         
   3  -8   3        101.32         98.26         3.91 o                         
   4  -8   3         29.00         33.63         3.02 o                         
   5  -8   3          1.56          0.95         1.43 o                         
   6  -8   3         11.00          9.17         1.69 o                         
  -6  -7   3         10.46          5.47         3.09 o                         
  -5  -7   3          3.09          1.70         2.33 o                         
  -4  -7   3        481.24        465.82         7.22 o                         
  -3  -7   3          4.17          5.11         0.60 o                         
  -2  -7   3        188.72        186.36         3.46 o                         
  -1  -7   3          1.60          7.23         0.93 o                         
   0  -7   3        799.90        809.95        10.69 o                         
   1  -7   3        121.47        140.16         3.13 o                         
   2  -7   3        204.22        190.29         3.58 o                         
   3  -7   3        176.95        162.35         4.99 o                         
   4  -7   3        227.13        227.09         6.45 o                         
   5  -7   3         30.82         30.02         2.26 o                         
   6  -7   3         20.24         21.95         1.70 o                         
   7  -7   3         57.03         35.23         7.55 o                         
  -7  -6   3         36.94         40.04         4.27 o                         
  -6  -6   3         47.82         44.80         3.46 o                         
  -5  -6   3         12.64         14.83         1.71 o                         
  -4  -6   3          0.33         -0.39         0.82 o                         
  -3  -6   3         53.29         60.92         1.90 o                         
  -2  -6   3        206.63        225.09         3.79 o                         
  -1  -6   3        593.03        607.06         8.20 o                         
   0  -6   3        129.98        124.82         2.81 o                         
   1  -6   3        218.51        239.01         4.01 o                         
   2  -6   3         46.19         56.89         1.72 o                         
   3  -6   3        228.72        255.59         5.13 o                         
   4  -6   3          0.34          1.68         0.69 o                         
   5  -6   3          5.19          5.37         0.92 o                         
   6  -6   3         36.52         37.07         2.20 o                         
   7  -6   3         18.43         18.54         3.16 o                         
  -7  -5   3          9.51         17.74         2.52 o                         
  -6  -5   3         36.91         33.82         2.46 o                         
  -5  -5   3         29.59         29.62         2.17 o                         
  -4  -5   3          0.83         -0.03         0.92 o                         
  -3  -5   3         47.69         49.94         1.93 o                         
  -2  -5   3        149.29        156.54         2.58 o                         
  -1  -5   3        493.96        501.68         7.00 o                         
   0  -5   3        477.73        443.96         5.76 o                         
   1  -5   3        613.58        629.42         9.60 o                         
   2  -5   3        153.27        164.48         2.79 o                         
   3  -5   3        209.08        215.64         4.39 o                         
   4  -5   3         13.74         14.74         1.13 o                         
   5  -5   3        294.39        283.92         5.51 o                         
   6  -5   3         20.07         24.23         1.28 o                         
   7  -5   3          2.93          2.52         2.17 o                         
  -7  -4   3         20.72         31.96         2.95 o                         
  -6  -4   3         45.70         39.46         2.20 o                         
  -5  -4   3         57.91         55.94         2.63 o                         
  -4  -4   3          8.51          4.86         0.85 o                         
  -3  -4   3         79.83         75.38         1.83 o                         
  -2  -4   3         32.39         33.98         0.94 o                         
  -1  -4   3         18.00         21.25         1.08 o                         
   0  -4   3        873.34        831.03         8.94 o                         
   1  -4   3         15.39         21.39         0.99 o                         
   2  -4   3         27.97         26.84         0.97 o                         
   3  -4   3          0.01          0.26         0.56 o                         
   4  -4   3         63.60         65.09         1.72 o                         
   5  -4   3        368.89        379.69         5.96 o                         
   6  -4   3        158.98        145.98         4.47 o                         
   7  -4   3         28.87         24.56         2.19 o                         
  -7  -3   3         13.74         14.09         1.78 o                         
  -6  -3   3         37.75         42.74         2.22 o                         
  -5  -3   3       1105.24       1037.17        13.34 o                         
  -4  -3   3         18.94         19.72         1.45 o                         
  -3  -3   3        319.26        334.43         5.85 o                         
  -2  -3   3         30.24         39.45         1.21 o                         
  -1  -3   3         46.57         59.20         1.33 o                         
   0  -3   3          5.93         14.44         0.81 o                         
   1  -3   3         11.95          9.28         0.64 o                         
   2  -3   3          0.24          6.53         0.80 o                         
   3  -3   3        239.59        280.63         3.92 o                         
   4  -3   3        171.93        160.07         2.48 o                         
   5  -3   3        167.24        143.97         7.77 o                         
   6  -3   3         18.42         17.01         3.60 o                         
   7  -3   3          0.38          0.90         2.08 o                         
  -7  -2   3         45.54         48.33         2.89 o                         
  -6  -2   3          3.08          4.27         1.81 o                         
  -5  -2   3          0.12          2.09         0.65 o                         
  -4  -2   3          1.27          3.40         0.64 o                         
  -3  -2   3         51.20         58.67         1.75 o                         
  -2  -2   3       1107.74       1149.08        11.56 o                         
  -1  -2   3        234.81        196.18         2.42 o                         
   0  -2   3         48.16         43.34         1.01 o                         
   1  -2   3        730.82        725.08         6.86 o                         
   2  -2   3         94.88         93.42         1.71 o                         
   3  -2   3          1.71         14.61         0.90 o                         
   4  -2   3        158.87        165.74         7.33 o                         
   5  -2   3          0.32          1.35         1.42 o                         
   6  -2   3         23.95         30.10         3.93 o                         
   7  -2   3         23.10         29.66         9.61 o                         
   8  -2   3          8.56         13.11         4.24 o                         
  -7  -1   3        223.66        241.95         5.25 o                         
  -6  -1   3        152.79        152.18         2.72 o                         
  -5  -1   3        324.49        315.88         4.94 o                         
  -4  -1   3        162.89        159.44         2.98 o                         
  -3  -1   3        386.42        377.30         5.27 o                         
  -2  -1   3        680.59        661.21         6.61 o                         
  -1  -1   3        810.00        801.40         7.06 o                         
   0  -1   3         20.71         23.24         0.62 o                         
   2  -1   3       1865.29       1821.47        19.76 o                         
   3  -1   3         83.93        100.62         2.25 o                         
   4  -1   3         58.06         63.35         6.87 o                         
   5  -1   3         40.12         45.99         3.86 o                         
   6  -1   3         32.01         39.60         4.87 o                         
   7  -1   3          3.69          3.62         3.20 o                         
   8  -1   3          0.09          1.88         2.27 o                         
  -7   0   3         15.03         19.38         1.58 o                         
  -6   0   3        113.90        107.91         2.42 o                         
  -5   0   3        301.12        291.50         4.89 o                         
  -4   0   3         48.53         48.64         1.47 o                         
  -3   0   3        232.98        302.95         5.12 o                         
  -2   0   3       1058.23       1083.45        11.36 o                         
  -1   0   3        265.85        272.12         3.04 o                         
   0   0   3       2744.21       2594.06        32.36 o                         
   1   0   3         60.88         45.93         0.75 o                         
   2   0   3        975.79        930.61         9.75 o                         
   3   0   3        553.95        557.62        15.86 o                         
   4   0   3        205.55        213.14         7.61 o                         
   5   0   3         27.04         35.56         3.28 o                         
   6   0   3          3.19          4.51         1.90 o                         
   7   0   3          2.71          0.98         2.16 o                         
   8   0   3          4.60         -1.13         3.91 o                         
  -7   1   3         49.29         52.39         2.62 o                         
  -6   1   3         79.01         79.47         2.44 o                         
  -5   1   3        287.01        273.31         4.38 o                         
  -4   1   3        665.94        695.40         9.31 o                         
  -3   1   3        191.61        201.65         3.58 o                         
  -2   1   3          0.09          0.97         0.35 o                         
  -1   1   3          2.79          4.86         0.40 o                         
   0   1   3       1645.64       1612.11        20.07 o                         
   1   1   3        639.46        611.59         5.31 o                         
   2   1   3         15.20         16.84         0.68 o                         
   3   1   3       2785.55       2941.84        31.13 o                         
   4   1   3         62.11         68.94         3.70 o                         
   5   1   3         10.22         10.12         2.62 o                         
   6   1   3         26.03         23.03         5.35 o                         
   7   1   3         37.79         40.32         7.78 o                         
   8   1   3         46.53         50.18         4.20 o                         
  -7   2   3          9.25         11.38         1.71 o                         
  -6   2   3         74.52         73.08         3.73 o                         
  -5   2   3        588.59        554.46         7.58 o                         
  -4   2   3        842.16        816.83        10.17 o                         
  -3   2   3        167.24        182.58         3.46 o                         
  -2   2   3        994.68       1065.85        10.78 o                         
  -1   2   3         19.72         41.90         1.05 o                         
   0   2   3         62.33         66.14         1.43 o                         
   1   2   3        672.79        612.18         6.19 o                         
   2   2   3        142.83        143.77         2.13 o                         
   3   2   3        113.76        104.13         1.81 o                         
   4   2   3        110.59         94.84         2.04 o                         
   5   2   3        411.82        411.06         7.00 o                         
   6   2   3         31.03         31.30         1.46 o                         
   7   2   3         14.52         13.88         1.26 o                         
   8   2   3          8.38          6.04         2.22 o                         
  -7   3   3          3.36          7.81         1.66 o                         
  -6   3   3        153.05        167.26         3.45 o                         
  -5   3   3        171.54        183.22         3.79 o                         
  -4   3   3          9.27         14.29         0.99 o                         
  -3   3   3          0.96         23.82         1.57 o                         
  -2   3   3        230.73        264.19         3.60 o                         
  -1   3   3          0.04          8.11         0.63 o                         
   0   3   3         45.86         59.18         1.46 o                         
   1   3   3       1544.56       1519.03        13.68 o                         
   2   3   3        938.63       1012.04        10.34 o                         
   3   3   3        447.52        532.07         6.41 o                         
   4   3   3         33.81         24.68         0.91 o                         
   5   3   3        314.71        308.12         4.16 o                         
   6   3   3        344.85        340.49         5.39 o                         
   7   3   3          0.03         -0.36         0.97 o                         
   8   3   3         72.59         79.29         8.84 o                         
  -7   4   3         14.58         17.77         2.03 o                         
  -6   4   3         23.30         18.22         1.67 o                         
  -5   4   3        128.70        128.03         2.94 o                         
  -4   4   3        484.95        454.76         7.18 o                         
  -3   4   3        187.04        206.07         4.09 o                         
  -2   4   3        446.75        482.75         6.10 o                         
  -1   4   3        951.32        983.49        10.26 o                         
   0   4   3        231.19        220.83         3.21 o                         
   1   4   3       1707.26       1795.07        17.20 o                         
   2   4   3         56.05         45.27         1.01 o                         
   3   4   3        178.91        171.25         2.78 o                         
   4   4   3        205.50        208.44         3.22 o                         
   5   4   3         75.96         75.55         1.77 o                         
   6   4   3         13.54         14.36         1.48 o                         
   7   4   3          6.44          8.46         1.17 o                         
  -7   5   3          9.77         11.20         1.61 o                         
  -6   5   3         16.22         12.69         1.54 o                         
  -5   5   3          4.32          5.88         1.17 o                         
  -4   5   3        660.93        672.93        11.56 o                         
  -3   5   3         73.36         75.19         2.33 o                         
  -2   5   3        604.65        636.55         7.90 o                         
  -1   5   3        253.93        241.87         4.67 o                         
   0   5   3         46.87         48.65         1.66 o                         
   1   5   3       1497.34       1555.47        14.07 o                         
   2   5   3        122.33        123.16         2.04 o                         
   3   5   3        403.30        395.85         4.84 o                         
   4   5   3          0.02          1.16         0.49 o                         
   5   5   3        269.55        261.47         4.58 o                         
   6   5   3         26.48         33.33         2.07 o                         
   7   5   3         18.21         18.19         1.75 o                         
  -7   6   3          3.83          4.29         2.21 o                         
  -6   6   3        112.28        114.97         8.57 o                         
  -5   6   3          0.00         -0.34         1.02 o                         
  -4   6   3          8.27         10.16         1.14 o                         
  -3   6   3        154.75        148.01         5.04 o                         
  -2   6   3         27.33         44.67         1.62 o                         
  -1   6   3         95.21        116.76         2.68 o                         
   0   6   3        565.63        588.42         7.79 o                         
   1   6   3         43.74         48.32         1.55 o                         
   2   6   3          6.31          3.48         0.52 o                         
   3   6   3        694.80        652.61         7.61 o                         
   4   6   3        244.40        255.48         4.30 o                         
   5   6   3       1148.63       1133.95        14.38 o                         
   6   6   3          0.03          1.27         0.64 o                         
   7   6   3          0.04          0.44         1.29 o                         
  -6   7   3         27.34         32.38         2.99 o                         
  -5   7   3         21.06         24.18         2.11 o                         
  -4   7   3         78.19         67.58         3.29 o                         
  -3   7   3        147.04        155.77         2.92 o                         
  -2   7   3        957.66        952.88        11.14 o                         
  -1   7   3         43.46         48.96         1.89 o                         
   0   7   3          1.57          3.77         0.79 o                         
   1   7   3          7.36          5.12         0.83 o                         
   2   7   3          0.39          0.50         0.58 o                         
   3   7   3         54.25         48.29         1.43 o                         
   4   7   3        581.58        587.95         8.20 o                         
   5   7   3         36.43         35.27         1.91 o                         
   6   7   3        111.15        106.56         2.97 o                         
   7   7   3         54.82         48.86         2.82 o                         
  -6   8   3         52.15         65.98         4.34 o                         
  -5   8   3          0.02          0.73         1.41 o                         
  -4   8   3          2.83          5.73         1.42 o                         
  -3   8   3        719.93        693.95        10.92 o                         
  -2   8   3        101.51         98.16         2.87 o                         
  -1   8   3        194.92        200.16         4.35 o                         
   0   8   3          0.08          0.29         0.58 o                         
   1   8   3        117.17        105.69         2.93 o                         
   2   8   3        450.13        442.32         6.28 o                         
   3   8   3        240.11        231.86         4.16 o                         
   4   8   3         24.08         30.03         1.77 o                         
   5   8   3        401.56        358.12         6.74 o                         
   6   8   3          9.01          8.90         1.38 o                         
   7   8   3         74.46         79.38         7.42 o                         
  -6   9   3          2.38         -0.39         2.51 o                         
  -5   9   3         50.42         40.49         4.93 o                         
  -4   9   3          4.78          2.92         2.56 o                         
  -3   9   3         13.77         16.51         1.59 o                         
  -2   9   3          0.29          0.11         0.86 o                         
  -1   9   3       1687.66       1582.49        23.68 o                         
   0   9   3        386.07        382.37         6.73 o                         
   1   9   3        292.69        295.63         5.20 o                         
   2   9   3        326.17        320.31         5.37 o                         
   3   9   3        123.27        119.65         3.21 o                         
   4   9   3          0.51          0.21         0.79 o                         
   5   9   3         77.47         83.82         2.93 o                         
   6   9   3          6.37          6.92         2.05 o                         
  -5  10   3         22.22         19.37         2.69 o                         
  -4  10   3         10.20         10.13         2.17 o                         
  -3  10   3         22.36         24.60         2.04 o                         
  -2  10   3        329.64        313.31         9.62 o                         
  -1  10   3        134.69        158.36         4.72 o                         
   0  10   3        227.89        195.87         5.84 o                         
   1  10   3         68.09         62.54         2.77 o                         
   2  10   3          0.78          3.93         1.02 o                         
   3  10   3          0.01         -0.26         0.89 o                         
   4  10   3        106.85        106.61         3.23 o                         
   5  10   3        361.66        372.84        11.03 o                         
   6  10   3         43.20         40.52         8.27 o                         
  -5  11   3         13.43         16.34         3.66 o                         
  -4  11   3          0.09          4.08         1.98 o                         
  -3  11   3        135.03        128.89         4.56 o                         
  -2  11   3         52.79         57.12         3.08 o                         
  -1  11   3         16.70         24.43         2.65 o                         
   0  11   3          6.51         10.15         1.80 o                         
   1  11   3          9.99          6.25         1.40 o                         
   2  11   3         15.41         10.26         1.43 o                         
   3  11   3         32.35         28.48         1.86 o                         
   4  11   3         78.33         79.59         2.59 o                         
   5  11   3        270.09        272.72         9.39 o                         
  -4  12   3         39.48         40.75         8.86 o                         
  -3  12   3        345.21        337.06         7.16 o                         
  -2  12   3         15.78         20.90         2.47 o                         
  -1  12   3         70.89         65.59         3.86 o                         
   0  12   3          4.71         14.16         2.44 o                         
   1  12   3          0.11          2.81         1.39 o                         
   2  12   3         17.07         12.42         2.18 o                         
   3  12   3          2.50          3.74         1.21 o                         
   4  12   3         91.87        107.73         4.34 o                         
   5  12   3        196.50        104.46        12.35 o                         
  -3  13   3          0.46          3.59         2.52 o                         
  -2  13   3          3.42          5.10         2.12 o                         
  -1  13   3         23.20         26.68         3.12 o                         
   0  13   3         11.03         16.69         2.78 o                         
   1  13   3          0.06          5.10         1.97 o                         
   2  13   3         23.39         22.49         2.46 o                         
   3  13   3         25.47         25.09         2.51 o                         
   4  13   3         31.02         34.15         4.70 o                         
  -2  14   3         18.19         27.39         3.31 o                         
  -1  14   3          2.77          3.65         2.27 o                         
   0  14   3          9.52         21.32         3.22 o                         
   1  14   3         34.00         42.58         3.87 o                         
   2  14   3         35.85         43.34         3.88 o                         
   3  14   3         65.48         74.77         4.94 o                         
  -1  15   3          0.08          4.48         2.80 o                         
   0  15   3         66.84         81.09         8.80 o                         
   1  15   3         72.33         87.78         5.99 o                         
  -2 -14   4          6.98          7.69         2.96 o                         
  -1 -14   4        107.89        102.47         5.52 o                         
   0 -14   4          0.02          2.82         2.17 o                         
   1 -14   4         75.01         92.58         5.40 o                         
   2 -14   4         22.00         25.47         3.70 o                         
  -3 -13   4         42.04         41.87         3.32 o                         
  -2 -13   4          4.37          1.25         1.85 o                         
  -1 -13   4          0.38          2.03         1.71 o                         
   0 -13   4        119.39        122.86         5.53 o                         
   1 -13   4        204.17        186.46         8.66 o                         
   2 -13   4          0.17          1.77         1.71 o                         
   3 -13   4        304.10        287.45        18.95 o                         
  -4 -12   4         25.46         25.21         3.17 o                         
  -3 -12   4          9.46         10.60         1.57 o                         
  -2 -12   4        203.63        206.22         6.70 o                         
  -1 -12   4          5.60          8.25         1.94 o                         
   0 -12   4          5.99          6.28         1.80 o                         
   1 -12   4        171.70        186.78         7.70 o                         
   2 -12   4         44.53         48.34         3.47 o                         
   3 -12   4         41.75         41.87         2.98 o                         
   4 -12   4        160.25         80.64        10.83 o                         
  -5 -11   4         68.75         65.97        10.56 o                         
  -4 -11   4         22.97         23.87         2.32 o                         
  -3 -11   4         38.43         43.81         2.96 o                         
  -2 -11   4        130.65        138.43         4.86 o                         
  -1 -11   4         63.37         64.78         3.49 o                         
   0 -11   4          0.62         -3.07         3.45 o                         
   1 -11   4         65.42         84.18         5.20 o                         
   2 -11   4        522.64        497.03         9.23 o                         
   3 -11   4         19.16         20.34         2.19 o                         
   4 -11   4        201.79        204.62         7.31 o                         
   5 -11   4         72.83         84.22        13.21 o                         
  -5 -10   4         55.84         48.28         5.35 o                         
  -4 -10   4        263.58        270.43         6.83 o                         
  -3 -10   4        197.51        189.93         4.84 o                         
  -2 -10   4          1.73          3.92         1.14 o                         
  -1 -10   4        142.56        130.81         4.12 o                         
   0 -10   4          0.14          0.71         1.06 o                         
   1 -10   4        384.24        324.33         7.11 o                         
   2 -10   4         23.32         26.53         3.27 o                         
   3 -10   4        192.23        184.39         5.00 o                         
   4 -10   4          5.71          6.24         1.83 o                         
   5 -10   4        175.62        161.37         6.84 o                         
  -6  -9   4          0.68          4.71         2.96 o                         
  -5  -9   4        131.43        132.08         6.05 o                         
  -4  -9   4         46.80         46.34         2.70 o                         
  -3  -9   4        330.42        337.43         5.27 o                         
  -2  -9   4        102.18         94.45         3.18 o                         
  -1  -9   4         47.91         42.31         2.25 o                         
   0  -9   4         22.72         26.64         1.84 o                         
   1  -9   4          3.66          3.77         0.94 o                         
   2  -9   4        326.46        322.23         6.11 o                         
   3  -9   4         73.50         71.83         2.15 o                         
   4  -9   4        144.37        160.46         5.67 o                         
   5  -9   4         11.36          8.30         1.93 o                         
   6  -9   4          0.99          3.44         1.85 o                         
  -6  -8   4          0.01          1.98         3.29 o                         
  -5  -8   4        189.72        197.03         7.93 o                         
  -4  -8   4         77.33         83.44         3.20 o                         
  -3  -8   4          7.33          6.16         0.81 o                         
  -2  -8   4        253.25        241.92         4.21 o                         
  -1  -8   4        396.70        378.46         6.04 o                         
   0  -8   4        181.23        197.85         4.31 o                         
   1  -8   4         21.53         23.44         1.67 o                         
   2  -8   4         71.32         63.48         3.14 o                         
   3  -8   4        350.62        337.61         6.33 o                         
   4  -8   4         84.58         86.95         3.93 o                         
   5  -8   4         53.48         54.39         3.18 o                         
   6  -8   4         14.70         18.09         2.78 o                         
  -6  -7   4          8.20          5.38         1.92 o                         
  -5  -7   4         62.23         59.66         3.22 o                         
  -4  -7   4        556.20        551.98         9.52 o                         
  -3  -7   4          8.19         10.58         0.71 o                         
  -2  -7   4          0.75          1.85         0.59 o                         
  -1  -7   4        627.94        613.71         8.02 o                         
   0  -7   4        110.39         96.98         2.61 o                         
   1  -7   4         23.68         27.89         1.53 o                         
   2  -7   4        158.68        156.45         3.51 o                         
   3  -7   4        246.06        239.43         4.99 o                         
   4  -7   4          1.37          2.59         1.12 o                         
   5  -7   4         83.38         84.56         3.43 o                         
   6  -7   4          0.38          1.50         1.25 o                         
   7  -7   4         10.40          7.03         2.80 o                         
  -6  -6   4          3.36          4.63         3.21 o                         
  -5  -6   4         51.03         52.71         4.90 o                         
  -4  -6   4         18.54         18.00         1.23 o                         
  -3  -6   4          0.81          1.32         0.62 o                         
  -2  -6   4          5.84         12.10         0.91 o                         
  -1  -6   4          2.81          4.00         0.74 o                         
   0  -6   4        820.37        830.35        10.91 o                         
   1  -6   4        777.10        781.90         9.16 o                         
   2  -6   4        223.41        234.89         3.85 o                         
   3  -6   4         94.40         91.39         2.88 o                         
   4  -6   4         54.69         46.58         2.86 o                         
   5  -6   4          0.01          0.01         0.77 o                         
   6  -6   4          0.34          0.19         0.98 o                         
   7  -6   4         30.58         25.55         4.18 o                         
  -7  -5   4          7.12          5.61         4.69 o                         
  -6  -5   4          0.21         -0.56         1.18 o                         
  -5  -5   4          0.92          2.09         1.61 o                         
  -4  -5   4         58.51         51.85         2.33 o                         
  -3  -5   4        221.77        215.18         3.83 o                         
  -2  -5   4         24.64         24.26         1.05 o                         
  -1  -5   4        206.06        182.11         3.86 o                         
   0  -5   4        152.46        145.38         3.05 o                         
   1  -5   4          6.37         10.34         0.88 o                         
   2  -5   4        327.35        331.60         4.51 o                         
   3  -5   4         24.49         19.26         1.35 o                         
   4  -5   4          0.41          5.73         0.88 o                         
   5  -5   4        474.68        458.05         8.04 o                         
   6  -5   4         46.94         50.40         8.40 o                         
   7  -5   4         37.94         35.60         2.96 o                         
  -7  -4   4          3.63          1.78         3.08 o                         
  -6  -4   4         29.75         29.07         2.18 o                         
  -5  -4   4          3.47          3.69         1.07 o                         
  -4  -4   4         11.41         10.85         1.52 o                         
  -3  -4   4        360.43        361.35         5.09 o                         
  -2  -4   4        299.50        323.00         4.11 o                         
  -1  -4   4         38.52         31.11         1.11 o                         
   0  -4   4        168.58        163.50         2.79 o                         
   1  -4   4        640.39        652.50         7.36 o                         
   2  -4   4        177.73        186.84         2.81 o                         
   3  -4   4          0.08          3.50         0.66 o                         
   4  -4   4         12.27         11.37         0.82 o                         
   5  -4   4        235.18        213.56         3.96 o                         
   6  -4   4        830.67        794.68        14.44 o                         
   7  -4   4         47.69         45.42         2.57 o                         
  -7  -3   4          1.48          2.57         1.43 o                         
  -6  -3   4        328.91        300.06         6.41 o                         
  -5  -3   4          5.71          2.27         0.88 o                         
  -4  -3   4        170.36        155.07         3.49 o                         
  -3  -3   4         83.17         98.11         2.13 o                         
  -2  -3   4       1955.49       1982.39        17.80 o                         
  -1  -3   4         58.03         66.82         1.49 o                         
   0  -3   4        810.48        758.07         7.59 o                         
   1  -3   4          3.00          0.89         0.37 o                         
   2  -3   4        604.86        612.99         7.56 o                         
   3  -3   4        267.45        280.51         4.10 o                         
   4  -3   4          7.46          8.71         0.51 o                         
   5  -3   4         93.63         84.24         6.06 o                         
   6  -3   4         82.75         89.91         7.75 o                         
   7  -3   4         46.92         55.58         2.75 o                         
  -7  -2   4          1.91          1.24         1.27 o                         
  -6  -2   4         53.94         55.78         2.41 o                         
  -5  -2   4         30.58         29.66         2.27 o                         
  -4  -2   4        319.95        326.31         7.92 o                         
  -3  -2   4        111.66        137.44         2.78 o                         
  -2  -2   4        690.52        693.24         6.83 o                         
  -1  -2   4          1.05          3.74         0.40 o                         
   0  -2   4        812.42        770.03         8.39 o                         
   1  -2   4       6125.46       6281.46       134.67 o                         
   2  -2   4          4.08          2.68         0.43 o                         
   3  -2   4        262.88        280.21         5.51 o                         
   4  -2   4         30.93         42.79         1.51 o                         
   5  -2   4          0.15          0.24         1.53 o                         
   6  -2   4         13.28          7.66         2.91 o                         
   7  -2   4          0.34         -2.51         2.51 o                         
   8  -2   4         10.76         11.47         5.33 o                         
  -7  -1   4         23.12         23.60         2.83 o                         
  -6  -1   4          3.07          3.54         0.92 o                         
  -5  -1   4         29.30         29.49         1.18 o                         
  -4  -1   4         10.24          8.48         1.03 o                         
  -3  -1   4        280.39        301.48         4.30 o                         
  -2  -1   4        213.73        218.35         2.72 o                         
  -1  -1   4       1072.44       1048.03         9.18 o                         
   1  -1   4        471.87        438.58         4.21 o                         
   2  -1   4        297.35        312.23         4.23 o                         
   3  -1   4       1045.25       1138.43        12.88 o                         
   4  -1   4         18.55         18.88         2.61 o                         
   5  -1   4          1.44          3.33         1.70 o                         
   6  -1   4         24.07         14.99         2.73 o                         
   7  -1   4          2.77          0.86         2.08 o                         
   8  -1   4          0.86         -1.36         4.08 o                         
  -7   0   4          3.92          3.46         1.06 o                         
  -6   0   4          3.54          5.14         0.89 o                         
  -5   0   4         48.45         45.31         1.99 o                         
  -4   0   4         10.31         12.38         0.88 o                         
  -3   0   4        178.19        194.27         3.31 o                         
  -2   0   4        182.75        187.00         2.52 o                         
  -1   0   4        136.48        153.59         2.05 o                         
   0   0   4      10278.12      10491.99       301.46 o                         
   1   0   4          5.17          8.67         0.43 o                         
   2   0   4        442.76        460.53         4.67 o                         
   3   0   4         67.13         82.91         1.61 o                         
   4   0   4        124.29        127.40         5.95 o                         
   5   0   4          0.28          0.86         1.26 o                         
   6   0   4          5.66          5.03         1.91 o                         
   7   0   4         32.21         35.43         3.91 o                         
   8   0   4          4.47          3.93         3.48 o                         
  -7   1   4          0.40         -0.53         0.84 o                         
  -6   1   4          9.59         13.19         1.98 o                         
  -5   1   4         42.27         40.31         1.59 o                         
  -4   1   4        125.68        112.65         2.72 o                         
  -3   1   4         37.46         43.59         1.63 o                         
  -2   1   4       1295.94       1304.78        12.38 o                         
  -1   1   4          4.19         12.52         0.62 o                         
   0   1   4        729.67        682.24         6.45 o                         
   1   1   4        583.26        548.69         4.98 o                         
   2   1   4        612.26        645.84         7.04 o                         
   3   1   4        115.23        129.82         2.20 o                         
   4   1   4        198.88        193.02         3.73 o                         
   5   1   4          8.49          7.47         3.47 o                         
   6   1   4        268.74        266.14        12.37 o                         
   7   1   4         35.02         40.69         5.27 o                         
   8   1   4         27.68         39.06         3.50 o                         
  -7   2   4         39.80         49.71         2.21 o                         
  -6   2   4         30.27         25.84         1.60 o                         
  -5   2   4        133.65        135.18         3.02 o                         
  -4   2   4       1537.00       1432.96        19.95 o                         
  -3   2   4       1309.55       1334.74        15.60 o                         
  -2   2   4       3539.71       3681.96        36.86 o                         
  -1   2   4        143.82        150.93         2.31 o                         
   0   2   4       4934.98       4874.41       135.69 o                         
   1   2   4        181.01        172.57         2.22 o                         
   2   2   4       1742.89       1744.28        19.18 o                         
   3   2   4       1188.14       1254.77        12.41 o                         
   4   2   4         12.28         14.35         0.75 o                         
   5   2   4        166.31        174.08         4.40 o                         
   6   2   4        258.05        271.99         5.16 o                         
   7   2   4         26.39         18.58         1.32 o                         
   8   2   4          0.12          2.30         2.83 o                         
  -7   3   4          2.88          3.42         2.58 o                         
  -6   3   4         80.37         78.10         2.90 o                         
  -5   3   4        406.97        404.03         8.64 o                         
  -4   3   4        305.26        280.89         5.77 o                         
  -3   3   4        774.91        780.16        10.94 o                         
  -2   3   4       1368.42       1420.46        15.30 o                         
  -1   3   4         19.96         29.99         1.17 o                         
   0   3   4          4.49          7.93         0.70 o                         
   1   3   4        691.62        656.23         8.26 o                         
   2   3   4        937.14       1011.15         9.94 o                         
   3   3   4        232.74        267.19         3.50 o                         
   4   3   4        876.59        828.02         8.37 o                         
   5   3   4          0.33          0.77         0.36 o                         
   6   3   4          1.33          2.95         0.85 o                         
   7   3   4          4.32          2.31         0.96 o                         
   8   3   4          3.63          8.39         2.47 o                         
  -7   4   4         33.03         34.43         3.26 o                         
  -6   4   4          0.76          4.01         1.18 o                         
  -5   4   4         34.17         26.79         1.74 o                         
  -4   4   4         90.36         88.95         3.39 o                         
  -3   4   4         90.38         87.78         3.24 o                         
  -2   4   4       1653.77       1737.65        17.72 o                         
  -1   4   4       1515.74       1504.75        14.94 o                         
   0   4   4         80.25        104.27         2.25 o                         
   1   4   4        102.18         98.15         2.00 o                         
   2   4   4        966.18        982.19        10.09 o                         
   3   4   4        231.03        270.47         4.28 o                         
   4   4   4        976.84        986.18         9.95 o                         
   5   4   4         42.69         47.83         1.47 o                         
   6   4   4          0.96          1.47         0.63 o                         
   7   4   4          0.44          1.70         1.04 o                         
  -7   5   4          8.98         10.67         3.49 o                         
  -6   5   4         93.60         88.43         3.95 o                         
  -5   5   4          7.89         11.48         1.33 o                         
  -4   5   4         23.09         26.79         1.56 o                         
  -3   5   4        516.05        483.76         8.19 o                         
  -2   5   4        697.37        788.33         9.25 o                         
  -1   5   4        152.29        132.90         2.86 o                         
   0   5   4          1.15          3.03         0.56 o                         
   1   5   4       2048.36       2150.66        19.73 o                         
   2   5   4        140.73        149.80         2.59 o                         
   3   5   4          1.16          2.10         0.41 o                         
   4   5   4          6.22          5.99         0.56 o                         
   5   5   4        180.89        177.01         3.00 o                         
   6   5   4          1.38          1.62         0.59 o                         
   7   5   4         10.53         13.86         1.90 o                         
  -6   6   4         22.80         21.43         1.97 o                         
  -5   6   4        106.89        105.27         4.05 o                         
  -4   6   4         93.00         90.69         3.20 o                         
  -3   6   4        524.81        514.09         6.68 o                         
  -2   6   4         18.28         18.37         1.19 o                         
  -1   6   4          3.24          6.97         0.88 o                         
   0   6   4          5.41         10.69         0.92 o                         
   1   6   4          9.18          6.59         0.79 o                         
   2   6   4        300.82        282.83         4.47 o                         
   3   6   4         72.41         71.42         1.68 o                         
   4   6   4        266.90        236.42         4.48 o                         
   5   6   4        353.24        347.41         5.11 o                         
   6   6   4         11.98         13.13         1.09 o                         
   7   6   4        154.61        179.82         4.45 o                         
  -6   7   4          1.99         -1.28         1.28 o                         
  -5   7   4          1.03          2.80         1.30 o                         
  -4   7   4        115.49        100.40         4.20 o                         
  -3   7   4        988.54        971.57        11.03 o                         
  -2   7   4        228.21        235.24         4.49 o                         
  -1   7   4       1140.77       1169.47        13.91 o                         
   0   7   4         72.18         70.25         2.26 o                         
   1   7   4        418.86        377.99         5.74 o                         
   2   7   4        182.50        176.57         3.09 o                         
   3   7   4         18.54         18.31         0.92 o                         
   4   7   4        633.84        590.46         8.15 o                         
   5   7   4        249.04        222.48         5.92 o                         
   6   7   4         37.76         37.88         2.22 o                         
   7   7   4         46.94         61.54         4.06 o                         
  -6   8   4          2.67          0.09         1.67 o                         
  -5   8   4         72.49         79.47         4.67 o                         
  -4   8   4         15.40         13.35         2.02 o                         
  -3   8   4        342.49        299.12         6.14 o                         
  -2   8   4        154.20        160.42         3.57 o                         
  -1   8   4          6.48         13.17         1.57 o                         
   0   8   4         28.20         24.40         1.56 o                         
   1   8   4          0.05          4.44         0.84 o                         
   2   8   4         76.58         83.38         2.22 o                         
   3   8   4          0.47          0.62         0.56 o                         
   4   8   4         11.03         13.40         1.20 o                         
   5   8   4         12.17          6.73         1.22 o                         
   6   8   4         34.88         37.99         6.82 o                         
   7   8   4         83.15         72.48         5.98 o                         
  -6   9   4         12.38         17.31         6.83 o                         
  -5   9   4         71.57         68.67         4.27 o                         
  -4   9   4         50.03         46.06         3.53 o                         
  -3   9   4          8.82          9.00         1.66 o                         
  -2   9   4          6.02         10.65         1.52 o                         
  -1   9   4         40.10         49.46         2.50 o                         
   0   9   4        149.75        124.73         3.57 o                         
   1   9   4        201.07        197.37         4.79 o                         
   2   9   4          0.38         -0.43         1.24 o                         
   3   9   4        563.49        549.24         7.57 o                         
   4   9   4         87.69         90.71         2.41 o                         
   5   9   4         16.92         14.83         2.12 o                         
   6   9   4         19.85         21.09         3.28 o                         
  -5  10   4         52.10         53.16         4.99 o                         
  -4  10   4          0.07         -0.22         1.53 o                         
  -3  10   4        192.87        179.61         5.24 o                         
  -2  10   4        440.05        438.84         9.71 o                         
  -1  10   4       1805.83       1778.15        42.79 o                         
   0  10   4        312.64        317.07         7.20 o                         
   1  10   4        107.95        102.44         3.68 o                         
   2  10   4        155.09        151.54         4.01 o                         
   3  10   4         18.63         13.87         1.52 o                         
   4  10   4        326.25        318.09         5.52 o                         
   5  10   4        320.23        316.36         8.20 o                         
   6  10   4         35.49         26.02         7.29 o                         
  -5  11   4          2.87         14.15         7.57 o                         
  -4  11   4          3.75          6.87         2.07 o                         
  -3  11   4         29.18         32.65         2.29 o                         
  -2  11   4         23.21         27.25         2.32 o                         
  -1  11   4        105.01         90.81         4.38 o                         
   0  11   4          0.10          0.06         1.29 o                         
   1  11   4         12.50         13.30         1.97 o                         
   2  11   4        314.61        265.92         6.29 o                         
   3  11   4         74.99         83.06         3.48 o                         
   4  11   4         49.23         58.15         3.35 o                         
   5  11   4         56.94         56.63         3.80 o                         
  -4  12   4         34.69         51.42         5.59 o                         
  -3  12   4         96.26        113.31         4.77 o                         
  -2  12   4          0.52          5.13         1.80 o                         
  -1  12   4         87.64         89.01         5.71 o                         
   0  12   4          1.86          0.65         1.61 o                         
   1  12   4          1.71          2.03         1.49 o                         
   2  12   4          0.71          1.91         1.52 o                         
   3  12   4         36.60         40.93         2.86 o                         
   4  12   4          2.47          5.77         1.45 o                         
   5  12   4         92.43         61.35        10.54 o                         
  -3  13   4          1.08          2.64         1.94 o                         
  -2  13   4          0.34          2.70         1.98 o                         
  -1  13   4         66.15         77.26         4.94 o                         
   0  13   4        168.11        172.67         6.89 o                         
   1  13   4         14.36          7.15         2.27 o                         
   2  13   4          3.01          1.81         1.69 o                         
   3  13   4         26.11         26.07         3.25 o                         
   4  13   4         67.49         75.73         5.10 o                         
  -2  14   4          3.48          8.17         2.57 o                         
  -1  14   4         10.25          5.71         2.45 o                         
   0  14   4          3.75          6.96         3.11 o                         
   1  14   4         68.54         79.27         4.84 o                         
   2  14   4         96.36        110.21         5.54 o                         
   3  14   4          1.43          1.21         2.63 o                         
   0  15   4         10.10         16.78         2.99 o                         
   1  15   4         83.56         83.43         6.15 o                         
  -1 -14   5         14.46         21.93         3.35 o                         
   0 -14   5         36.67         40.56         4.02 o                         
   1 -14   5         19.51         21.19         3.30 o                         
   2 -14   5         32.28         26.23         3.12 o                         
  -3 -13   5          6.14          6.83         1.72 o                         
  -2 -13   5        165.20        181.98         6.00 o                         
  -1 -13   5          0.57          0.71         1.94 o                         
   0 -13   5         24.44         32.13         3.25 o                         
   1 -13   5         37.41         32.03         3.33 o                         
   2 -13   5          0.58          2.32         2.09 o                         
   3 -13   5        147.32        152.18         8.72 o                         
  -4 -12   5        249.95        253.81         7.67 o                         
  -3 -12   5         57.77         53.26         2.87 o                         
  -2 -12   5        121.59        130.87         4.53 o                         
  -1 -12   5         56.12         48.61         4.25 o                         
   0 -12   5         11.90         11.85         2.39 o                         
   1 -12   5         19.79         21.51         2.62 o                         
   2 -12   5        509.67        525.88        10.91 o                         
   3 -12   5          4.50         -0.09         1.79 o                         
   4 -12   5        343.68        383.17        14.48 o                         
  -4 -11   5        275.10        278.91        11.44 o                         
  -3 -11   5         54.05         58.10         2.69 o                         
  -2 -11   5         14.64         15.11         1.76 o                         
  -1 -11   5        141.14        140.57         5.09 o                         
   0 -11   5         65.31         77.73         4.18 o                         
   1 -11   5          1.50          1.84         2.31 o                         
   2 -11   5        110.44        108.43         3.97 o                         
   3 -11   5        122.14        127.31         4.46 o                         
   4 -11   5        128.78        131.79         5.83 o                         
   5 -11   5          2.05          0.12         2.56 o                         
  -5 -10   5         58.49         65.89         6.51 o                         
  -4 -10   5          3.54          4.25         1.55 o                         
  -3 -10   5         15.84         17.03         1.66 o                         
  -2 -10   5         95.40         98.56         3.35 o                         
  -1 -10   5         41.97         47.49         3.10 o                         
   0 -10   5         19.61         29.96         2.78 o                         
   1 -10   5        527.53        500.94        10.52 o                         
   2 -10   5        119.27        133.28         4.58 o                         
   3 -10   5         26.99         29.66         2.12 o                         
   4 -10   5          2.01          7.99         2.29 o                         
   5 -10   5         22.43         20.65         3.13 o                         
  -5  -9   5          1.28         -1.56         1.85 o                         
  -4  -9   5        644.86        652.89        10.56 o                         
  -3  -9   5        329.42        324.39         5.42 o                         
  -2  -9   5        592.27        567.98         9.61 o                         
  -1  -9   5        429.72        423.41         8.12 o                         
   0  -9   5          0.05          0.78         0.85 o                         
   1  -9   5         68.02         66.56         2.97 o                         
   2  -9   5        142.94        131.53         3.88 o                         
   3  -9   5         86.85         89.66         2.99 o                         
   4  -9   5         77.99         73.11         3.95 o                         
   5  -9   5         54.59         50.15         3.48 o                         
   6  -9   5         25.91         33.10         3.47 o                         
  -6  -8   5          0.03          3.06         2.54 o                         
  -5  -8   5         13.68         13.39         2.44 o                         
  -4  -8   5        144.69        135.34         4.23 o                         
  -3  -8   5        204.69        199.82         3.91 o                         
  -2  -8   5          9.78         10.33         0.99 o                         
  -1  -8   5          4.09          5.42         1.00 o                         
   0  -8   5         19.64         20.14         1.43 o                         
   1  -8   5          0.19          2.44         0.89 o                         
   2  -8   5         26.97         26.25         1.75 o                         
   3  -8   5        103.59        107.05         3.37 o                         
   4  -8   5         75.02         76.43         3.41 o                         
   5  -8   5         82.73         85.38         3.53 o                         
   6  -8   5         11.15          8.93         1.57 o                         
  -6  -7   5          8.95         10.37         4.20 o                         
  -5  -7   5         36.41         30.28         2.88 o                         
  -4  -7   5        109.20        105.74         3.84 o                         
  -3  -7   5         22.50         24.33         1.03 o                         
  -2  -7   5        178.05        184.60         3.48 o                         
  -1  -7   5        150.14        150.25         3.44 o                         
   0  -7   5        191.14        185.60         3.77 o                         
   1  -7   5        914.09        916.01        10.77 o                         
   2  -7   5        148.39        152.33         3.21 o                         
   3  -7   5          1.42          1.44         0.93 o                         
   4  -7   5        770.70        757.07        27.23 o                         
   5  -7   5        142.71        130.02         3.72 o                         
   6  -7   5          0.97          2.43         1.41 o                         
   7  -7   5        136.80        160.89        23.53 o                         
  -6  -6   5          3.25          0.55         2.19 o                         
  -5  -6   5          4.56          0.95         1.43 o                         
  -4  -6   5        259.91        259.24         4.80 o                         
  -3  -6   5         72.72         62.89         2.37 o                         
  -2  -6   5         37.16         39.93         1.63 o                         
  -1  -6   5        127.72        130.25         2.76 o                         
   0  -6   5          0.31          1.60         0.65 o                         
   1  -6   5          2.78          5.48         0.84 o                         
   2  -6   5        215.44        227.09         4.09 o                         
   3  -6   5        292.10        308.98         5.59 o                         
   4  -6   5          0.18          1.22         0.80 o                         
   5  -6   5         18.09         16.36         1.32 o                         
   6  -6   5         18.06         18.41         1.85 o                         
   7  -6   5        116.60        104.59         6.08 o                         
  -7  -5   5        101.35        109.02         8.69 o                         
  -6  -5   5         72.13         73.90         4.67 o                         
  -5  -5   5         19.54         23.47         2.10 o                         
  -4  -5   5          8.87          6.74         1.51 o                         
  -3  -5   5         47.56         48.58         1.68 o                         
  -2  -5   5         62.19         68.59         1.79 o                         
  -1  -5   5         10.22         11.38         0.89 o                         
   0  -5   5         53.36         55.99         1.67 o                         
   1  -5   5          0.39         12.11         0.99 o                         
   2  -5   5         24.71         17.47         1.03 o                         
   3  -5   5        122.26        115.65         3.16 o                         
   4  -5   5         98.89        100.07         3.02 o                         
   5  -5   5         75.77         61.83         3.98 o                         
   6  -5   5         28.02         33.91         1.40 o                         
   7  -5   5         19.83         20.20         2.36 o                         
  -7  -4   5          0.12          3.21         2.27 o                         
  -6  -4   5         14.86         10.66         1.75 o                         
  -5  -4   5        501.31        458.74         9.05 o                         
  -4  -4   5          6.65          2.38         0.84 o                         
  -3  -4   5          0.17          3.94         0.70 o                         
  -2  -4   5        343.05        384.55         4.78 o                         
  -1  -4   5        196.82        197.35         3.09 o                         
   0  -4   5         11.91         22.02         1.02 o                         
   1  -4   5        110.52        120.33         2.25 o                         
   2  -4   5        310.28        298.19         3.84 o                         
   3  -4   5        302.50        319.76         5.37 o                         
   4  -4   5          0.13          0.49         0.60 o                         
   5  -4   5         64.23         69.76         2.09 o                         
   6  -4   5         27.76         27.95         2.05 o                         
   7  -4   5         54.45         53.36         3.73 o                         
  -7  -3   5          0.05          3.83         1.72 o                         
  -6  -3   5         19.04         18.94         1.91 o                         
  -5  -3   5         95.86         78.86         3.17 o                         
  -4  -3   5        695.23        671.23         9.57 o                         
  -3  -3   5        287.52        302.78         4.42 o                         
  -2  -3   5        181.48        177.23         2.89 o                         
  -1  -3   5        240.83        211.72         3.01 o                         
   0  -3   5         10.58         17.30         1.01 o                         
   1  -3   5          0.04          0.07         0.35 o                         
   2  -3   5         16.72         14.73         0.60 o                         
   3  -3   5         31.98         28.23         1.06 o                         
   4  -3   5         61.20         70.92         1.51 o                         
   5  -3   5        422.39        403.68         6.39 o                         
   6  -3   5        112.13        112.48         3.97 o                         
   7  -3   5         13.60         18.17         3.31 o                         
  -7  -2   5          0.88         -0.19         2.69 o                         
  -6  -2   5          9.27          7.73         1.42 o                         
  -5  -2   5          2.34          1.83         0.80 o                         
  -4  -2   5          2.68          3.39         0.79 o                         
  -3  -2   5        299.19        316.55         4.00 o                         
  -2  -2   5         46.18         43.63         1.12 o                         
  -1  -2   5         27.45         28.92         0.94 o                         
   0  -2   5        683.78        650.41         6.26 o                         
   1  -2   5       2240.24       2216.86        18.58 o                         
   2  -2   5        624.26        634.56         7.10 o                         
   3  -2   5          9.02         24.39         0.83 o                         
   4  -2   5          2.90          4.44         0.96 o                         
   5  -2   5         12.39         14.64         2.71 o                         
   6  -2   5         14.30          9.43         2.44 o                         
   7  -2   5          0.14          5.22         3.20 o                         
   8  -2   5          1.23          0.69         3.86 o                         
  -7  -1   5          0.99          1.57         1.45 o                         
  -6  -1   5          1.78          3.44         0.99 o                         
  -5  -1   5         74.97         79.42         2.29 o                         
  -4  -1   5        104.37        101.27         2.46 o                         
  -3  -1   5        114.04        136.40         2.63 o                         
  -2  -1   5          4.56          6.39         0.51 o                         
  -1  -1   5        325.80        338.10         3.69 o                         
   0  -1   5        199.13        216.92         2.59 o                         
   1  -1   5      10735.63      10952.57       648.62 o                         
   2  -1   5          7.22         10.46         0.65 o                         
   3  -1   5         13.24         24.78         1.06 o                         
   4  -1   5          0.33          1.71         0.48 o                         
   5  -1   5          6.23         10.05         2.25 o                         
   6  -1   5          6.58          8.07         2.48 o                         
   7  -1   5          9.21          4.73         4.06 o                         
   8  -1   5          9.65         12.53         3.20 o                         
  -7   0   5         60.39         75.90         2.84 o                         
  -6   0   5          0.90          2.04         0.79 o                         
  -5   0   5        137.32        138.99         3.09 o                         
  -4   0   5        155.80        154.87         3.40 o                         
  -3   0   5         80.62         79.58         2.20 o                         
  -2   0   5          0.29          1.06         0.33 o                         
  -1   0   5         17.52         24.41         0.81 o                         
   0   0   5       2269.18       2210.21        18.35 o                         
   1   0   5        739.33        718.39         6.77 o                         
   2   0   5       1351.81       1266.82        12.51 o                         
   3   0   5         97.96        126.86         2.19 o                         
   4   0   5       1567.77       1706.80        25.01 o                         
   5   0   5          5.84          6.91         1.66 o                         
   6   0   5          9.14         11.08         2.42 o                         
   7   0   5          0.97          1.70         1.85 o                         
   8   0   5         45.69         35.21         4.68 o                         
  -7   1   5         96.87        100.87         5.47 o                         
  -6   1   5         62.37         64.78         2.36 o                         
  -5   1   5         73.99         73.22         2.20 o                         
  -4   1   5         33.65         31.48         1.57 o                         
  -3   1   5         28.43         34.59         1.47 o                         
  -2   1   5       4240.31       4424.04        44.06 o                         
  -1   1   5        395.64        398.76         4.80 o                         
   0   1   5         95.70         90.01         1.53 o                         
   1   1   5        137.88        133.58         1.76 o                         
   2   1   5       1190.85       1252.86        12.34 o                         
   3   1   5          0.46          2.53         0.31 o                         
   4   1   5         40.17         39.48         1.78 o                         
   5   1   5        272.84        260.71         8.91 o                         
   6   1   5        207.30        237.39         8.97 o                         
   7   1   5         82.89         75.71         7.80 o                         
   8   1   5          8.11         13.62         2.74 o                         
  -7   2   5         31.76         36.94         2.52 o                         
  -6   2   5          0.24          2.18         1.31 o                         
  -5   2   5        202.31        184.73         3.80 o                         
  -4   2   5        209.17        214.53         4.76 o                         
  -3   2   5       1181.95       1188.41        14.30 o                         
  -2   2   5        449.92        470.87         5.73 o                         
  -1   2   5        145.53        140.62         2.37 o                         
   0   2   5        153.14        149.07         2.47 o                         
   1   2   5        790.27        784.33         7.52 o                         
   2   2   5       1662.91       1712.97        15.67 o                         
   3   2   5        243.69        284.71         3.78 o                         
   4   2   5         13.29         20.47         0.79 o                         
   5   2   5         92.54         84.31         1.74 o                         
   6   2   5         20.61         15.24         1.07 o                         
   7   2   5          2.22          5.21         0.93 o                         
   8   2   5         12.94          6.41         2.54 o                         
  -7   3   5          1.98         -1.78         1.87 o                         
  -6   3   5          6.16          3.75         1.09 o                         
  -5   3   5        582.62        535.49         8.72 o                         
  -4   3   5        187.89        190.30         5.33 o                         
  -3   3   5         66.93         75.53         2.89 o                         
  -2   3   5        370.52        429.44         5.26 o                         
  -1   3   5        210.15        209.56         3.37 o                         
   0   3   5         57.64         50.14         1.39 o                         
   1   3   5         52.28         51.52         1.36 o                         
   2   3   5         14.77         18.62         0.80 o                         
   3   3   5        882.88        939.66        12.29 o                         
   4   3   5        547.26        598.94         6.36 o                         
   5   3   5         10.80         13.33         0.74 o                         
   6   3   5         13.30         12.08         1.28 o                         
   7   3   5         22.66         25.48         2.28 o                         
   8   3   5          4.39          1.52         2.03 o                         
  -7   4   5          1.93          4.21         2.67 o                         
  -6   4   5         36.18         34.16         2.52 o                         
  -5   4   5          0.01         -0.21         1.18 o                         
  -4   4   5        189.46        192.10         4.07 o                         
  -3   4   5        105.63        120.67         3.05 o                         
  -2   4   5         97.25        101.42         2.28 o                         
  -1   4   5        697.30        768.38         8.56 o                         
   0   4   5        660.73        657.00         8.00 o                         
   1   4   5       1918.81       1945.92        18.68 o                         
   2   4   5        805.12        865.42        10.34 o                         
   3   4   5       1037.58       1082.45        12.50 o                         
   4   4   5          1.80          3.42         0.66 o                         
   5   4   5        377.24        359.58         4.42 o                         
   6   4   5         23.00         27.54         1.41 o                         
   7   4   5         68.41         81.88         4.27 o                         
  -6   5   5          6.34          7.27         1.37 o                         
  -5   5   5         68.58         69.67         2.89 o                         
  -4   5   5         21.99         21.69         1.63 o                         
  -3   5   5         22.06         26.43         1.49 o                         
  -2   5   5         22.38         23.87         1.25 o                         
  -1   5   5       1373.38       1356.55        14.07 o                         
   0   5   5        172.61        204.61         3.92 o                         
   1   5   5        620.20        612.84         7.54 o                         
   2   5   5        399.55        408.43         5.48 o                         
   3   5   5         17.61         22.19         0.85 o                         
   4   5   5        608.20        605.34         8.76 o                         
   5   5   5          4.85          4.21         1.05 o                         
   6   5   5         33.63         37.33         1.44 o                         
   7   5   5        223.40        250.95         5.58 o                         
  -6   6   5          4.24          8.59         1.86 o                         
  -5   6   5         10.94          9.14         1.80 o                         
  -4   6   5        234.56        239.07         7.22 o                         
  -3   6   5       1409.38       1360.91        14.28 o                         
  -2   6   5        809.29        813.82         9.56 o                         
  -1   6   5        869.50        892.08        10.34 o                         
   0   6   5         29.24         28.29         1.35 o                         
   1   6   5         66.33         71.49         1.95 o                         
   2   6   5         15.19         25.05         1.13 o                         
   3   6   5        321.45        304.19         4.47 o                         
   4   6   5         18.44         17.55         1.36 o                         
   5   6   5       1468.67       1396.45        17.58 o                         
   6   6   5         34.59         37.22         2.09 o                         
   7   6   5         43.67         43.13         3.91 o                         
  -6   7   5          3.35          2.29         1.80 o                         
  -5   7   5          0.44          0.31         1.42 o                         
  -4   7   5        511.69        480.88         9.41 o                         
  -3   7   5        188.34        170.30         3.71 o                         
  -2   7   5         88.36         88.32         2.65 o                         
  -1   7   5          0.19          1.66         0.65 o                         
   0   7   5        291.33        293.40         4.97 o                         
   1   7   5         46.98         46.13         1.74 o                         
   2   7   5        282.53        270.04         4.24 o                         
   3   7   5        148.07        143.92         3.01 o                         
   4   7   5        414.41        413.56         7.29 o                         
   5   7   5        150.54        159.67         4.85 o                         
   6   7   5         74.24         84.47         3.61 o                         
   7   7   5          3.07          2.94         1.28 o                         
  -6   8   5         17.57         13.96         2.93 o                         
  -5   8   5          0.39          1.60         1.58 o                         
  -4   8   5        231.76        214.05         6.72 o                         
  -3   8   5         28.28         26.82         1.79 o                         
  -2   8   5          6.32         11.64         1.40 o                         
  -1   8   5        412.57        433.13         7.65 o                         
   0   8   5        199.88        182.45         4.19 o                         
   1   8   5         66.98         60.18         2.20 o                         
   2   8   5         55.56         53.70         1.89 o                         
   3   8   5        111.18        117.89         2.80 o                         
   4   8   5        172.81        154.23         4.51 o                         
   5   8   5        100.51         87.56         3.50 o                         
   6   8   5         21.78         19.08         2.01 o                         
   7   8   5        153.61        160.29         8.60 o                         
  -5   9   5         28.39         29.35         3.24 o                         
  -4   9   5          4.54          6.73         1.97 o                         
  -3   9   5        203.49        192.85         5.01 o                         
  -2   9   5          2.69          8.36         1.35 o                         
  -1   9   5        290.70        279.94         6.48 o                         
   0   9   5        155.67        145.03         3.73 o                         
   1   9   5          0.03          3.03         0.94 o                         
   2   9   5        412.51        401.52         6.16 o                         
   3   9   5        225.48        246.27         4.54 o                         
   4   9   5         13.04         13.75         1.21 o                         
   5   9   5          1.58          1.14         1.15 o                         
   6   9   5          5.22          3.01         1.80 o                         
  -5  10   5          5.74          7.96         3.72 o                         
  -4  10   5         12.19         11.04         2.27 o                         
  -3  10   5          0.35          3.71         1.36 o                         
  -2  10   5        602.96        596.63        11.08 o                         
  -1  10   5          0.27          7.80         1.80 o                         
   0  10   5        139.49        136.89         4.59 o                         
   1  10   5          5.07          2.74         1.09 o                         
   2  10   5        104.64         84.50         3.56 o                         
   3  10   5         54.72         55.25         2.78 o                         
   4  10   5          2.01          0.27         1.16 o                         
   5  10   5          0.30          1.97         1.54 o                         
   6  10   5        206.58        219.68        17.01 o                         
  -4  11   5         17.95         13.53         2.56 o                         
  -3  11   5         20.15         21.52         2.01 o                         
  -2  11   5        114.25        119.59         4.92 o                         
  -1  11   5        228.07        239.95         7.03 o                         
   0  11   5          1.50          2.50         1.97 o                         
   1  11   5         61.09         47.05         3.49 o                         
   2  11   5         28.17         23.75         2.25 o                         
   3  11   5         51.06         49.70         2.46 o                         
   4  11   5         75.09         82.56         3.74 o                         
   5  11   5        105.49        122.06         5.47 o                         
  -4  12   5          3.96         10.41         3.84 o                         
  -3  12   5          7.19         11.01         2.13 o                         
  -2  12   5         31.46         34.99         3.16 o                         
  -1  12   5          0.00          1.79         1.84 o                         
   0  12   5        204.20        190.38         7.01 o                         
   1  12   5         51.32         43.71         3.56 o                         
   2  12   5          3.11         -0.69         1.42 o                         
   3  12   5         62.64         65.86         3.43 o                         
   4  12   5        264.39        300.43        10.38 o                         
   5  12   5         13.10         11.58         4.44 o                         
  -3  13   5         31.32         39.54         3.78 o                         
  -2  13   5        121.22        129.25         7.42 o                         
  -1  13   5          0.10          1.30         2.01 o                         
   0  13   5        211.52        203.03         7.56 o                         
   1  13   5        174.28        176.27         6.80 o                         
   2  13   5         14.81         17.69         2.80 o                         
   3  13   5         15.45         17.29         2.48 o                         
   4  13   5          8.63         13.93         2.75 o                         
  -2  14   5         47.20         50.52         6.65 o                         
  -1  14   5          3.75         10.60         2.65 o                         
   0  14   5         13.38         11.55         2.73 o                         
   1  14   5          0.50          0.78         2.68 o                         
   2  14   5         50.41         62.65         4.91 o                         
   3  14   5          3.68          2.91         2.52 o                         
   0  15   5         72.90        101.15         7.93 o                         
   1  15   5         34.95         40.25         4.56 o                         
  -1 -14   6          5.79          8.34         2.53 o                         
   0 -14   6         20.30         23.68         2.92 o                         
   1 -14   6          0.02          0.38         2.03 o                         
  -2 -13   6         16.51         20.95         2.67 o                         
  -1 -13   6        157.78        168.77         5.83 o                         
   0 -13   6         63.23         77.25         4.85 o                         
   1 -13   6         15.60          7.02         2.91 o                         
   2 -13   6        195.46        196.90         7.72 o                         
   3 -13   6        115.34        119.22        14.55 o                         
  -3 -12   6          0.16          3.83         1.62 o                         
  -2 -12   6          4.75          6.92         1.58 o                         
  -1 -12   6        198.90        212.43         9.78 o                         
   0 -12   6          0.16         -1.91         1.91 o                         
   1 -12   6         68.73         82.06         4.45 o                         
   2 -12   6         21.03         21.99         2.45 o                         
   3 -12   6         37.14         34.49         3.96 o                         
   4 -12   6          1.13          4.82         2.42 o                         
  -4 -11   6          2.68          0.97         1.94 o                         
  -3 -11   6         14.47         16.47         1.75 o                         
  -2 -11   6        205.10        208.05         5.38 o                         
  -1 -11   6         15.84         22.74         2.57 o                         
   0 -11   6          4.16          1.51         1.64 o                         
   1 -11   6         27.61         29.06         2.86 o                         
   2 -11   6         68.42         78.64         3.47 o                         
   3 -11   6         11.92         12.44         1.62 o                         
   4 -11   6         67.45         71.37         4.50 o                         
   5 -11   6          1.50          2.80         2.05 o                         
  -5 -10   6          9.41          9.76         3.82 o                         
  -4 -10   6          5.25          6.47         1.64 o                         
  -3 -10   6         94.87         87.05         4.25 o                         
  -2 -10   6         21.11         17.31         1.79 o                         
  -1 -10   6        831.47        808.84        13.70 o                         
   0 -10   6         16.87         19.71         2.41 o                         
   1 -10   6         79.01         79.61         4.02 o                         
   2 -10   6          1.70          2.48         1.08 o                         
   3 -10   6         43.50         46.35         2.46 o                         
   4 -10   6        140.02        146.11         5.87 o                         
   5 -10   6          7.27          7.83         2.03 o                         
  -5  -9   6         43.92         43.77         6.29 o                         
  -4  -9   6         90.96         77.55         3.43 o                         
  -3  -9   6          0.03          5.62         1.00 o                         
  -2  -9   6        284.34        287.83         5.89 o                         
  -1  -9   6        752.05        721.56        11.89 o                         
   0  -9   6          3.70          2.74         1.16 o                         
   1  -9   6         98.30        106.16         3.67 o                         
   2  -9   6          4.51          0.85         1.15 o                         
   3  -9   6         28.34         23.85         3.34 o                         
   4  -9   6        119.15        124.37         5.72 o                         
   5  -9   6        155.57        157.06         5.90 o                         
   6  -9   6         64.96         68.72         4.37 o                         
  -6  -8   6         11.76         19.45         3.74 o                         
  -5  -8   6         73.00         79.03         5.54 o                         
  -4  -8   6        292.70        292.96         7.66 o                         
  -3  -8   6        812.79        803.57        10.05 o                         
  -2  -8   6        236.96        237.64         4.67 o                         
  -1  -8   6          0.44          0.36         0.73 o                         
   0  -8   6         12.67         12.22         1.21 o                         
   1  -8   6        699.39        676.96        15.83 o                         
   2  -8   6         50.08         52.23         2.80 o                         
   3  -8   6        149.20        148.03         3.74 o                         
   4  -8   6        272.31        263.44         6.00 o                         
   5  -8   6         19.95         22.01         2.25 o                         
   6  -8   6        124.53        138.04         5.61 o                         
  -6  -7   6          1.27          4.27         5.35 o                         
  -5  -7   6         35.46         35.83         3.51 o                         
  -4  -7   6         20.29         22.89         2.26 o                         
  -3  -7   6         85.44         79.40         1.90 o                         
  -2  -7   6         21.62         26.12         1.49 o                         
  -1  -7   6         47.76         41.60         1.75 o                         
   0  -7   6        475.46        484.39         6.85 o                         
   1  -7   6       1157.93       1089.42        17.99 o                         
   2  -7   6         29.55         28.98         1.55 o                         
   3  -7   6         94.02         95.54         3.38 o                         
   4  -7   6          6.17          7.35         1.24 o                         
   5  -7   6         43.29         42.36         2.24 o                         
   6  -7   6          7.56          6.99         1.21 o                         
  -6  -6   6          9.91         10.38         2.06 o                         
  -5  -6   6         79.23         77.98         4.18 o                         
  -4  -6   6          0.08          1.30         0.91 o                         
  -3  -6   6         49.12         51.74         2.07 o                         
  -2  -6   6         15.07         21.36         1.24 o                         
  -1  -6   6         71.53         72.44         2.04 o                         
   0  -6   6       1575.39       1587.28        15.67 o                         
   1  -6   6       1414.01       1357.06        18.72 o                         
   2  -6   6        311.38        314.89         4.78 o                         
   3  -6   6        136.25        147.98         3.43 o                         
   4  -6   6        283.15        278.20         5.60 o                         
   5  -6   6        280.47        266.96         5.29 o                         
   6  -6   6         85.68         90.81         3.68 o                         
   7  -6   6          4.44          4.62         3.88 o                         
  -6  -5   6          0.37          2.90         1.89 o                         
  -5  -5   6         90.41         78.51         4.77 o                         
  -4  -5   6         77.78         76.40         2.08 o                         
  -3  -5   6         11.89         16.01         1.18 o                         
  -2  -5   6        307.18        301.76         4.33 o                         
  -1  -5   6        157.76        163.61         2.97 o                         
   0  -5   6        207.06        213.49         3.48 o                         
   1  -5   6        348.37        350.61         4.77 o                         
   2  -5   6        318.02        329.52         4.45 o                         
   3  -5   6         39.28         33.01         1.51 o                         
   4  -5   6          8.09          9.43         1.04 o                         
   5  -5   6         83.45         92.09         2.34 o                         
   6  -5   6        362.04        384.62         6.44 o                         
   7  -5   6         17.70         16.59         2.25 o                         
  -6  -4   6         78.58         56.93         4.21 o                         
  -5  -4   6         62.07         53.62         2.77 o                         
  -4  -4   6         24.12         23.40         1.81 o                         
  -3  -4   6         38.83         36.06         1.54 o                         
  -2  -4   6        761.43        757.91         8.63 o                         
  -1  -4   6        582.46        615.24         6.91 o                         
   0  -4   6         18.91         27.19         1.23 o                         
   1  -4   6        151.08        155.05         2.95 o                         
   2  -4   6        180.80        183.12         2.83 o                         
   3  -4   6         59.70         70.78         2.16 o                         
   4  -4   6          0.43          0.26         0.48 o                         
   5  -4   6         54.93         44.43         1.25 o                         
   6  -4   6          9.51          6.03         1.31 o                         
   7  -4   6         29.20         22.26         2.60 o                         
  -7  -3   6          6.77          6.63         2.03 o                         
  -6  -3   6          4.98          5.79         1.49 o                         
  -5  -3   6        146.70        140.61         4.83 o                         
  -4  -3   6         91.95         83.45         2.68 o                         
  -3  -3   6        153.84        173.62         3.23 o                         
  -2  -3   6        689.28        687.52         7.25 o                         
  -1  -3   6         27.82         27.28         1.13 o                         
   0  -3   6       2431.08       2374.16        21.12 o                         
   1  -3   6        745.15        766.25         7.87 o                         
   2  -3   6         40.53         44.75         1.15 o                         
   3  -3   6         56.30         75.19         1.96 o                         
   4  -3   6         36.68         42.49         1.27 o                         
   5  -3   6         72.20         70.14         1.81 o                         
   6  -3   6          3.09          3.34         0.76 o                         
   7  -3   6          0.72          0.78         1.16 o                         
  -7  -2   6          8.06          7.19         1.83 o                         
  -6  -2   6         32.03         29.92         2.14 o                         
  -5  -2   6        413.02        407.73        10.30 o                         
  -4  -2   6         23.14         27.05         1.21 o                         
  -3  -2   6          1.36          2.18         0.63 o                         
  -2  -2   6          0.57          9.09         0.70 o                         
  -1  -2   6         13.97         10.90         0.67 o                         
   0  -2   6       3787.18       3982.02        40.00 o                         
   1  -2   6       1201.94       1203.27        11.20 o                         
   2  -2   6        669.18        656.06         7.30 o                         
   3  -2   6         54.11         70.02         1.58 o                         
   4  -2   6          9.62         13.28         0.65 o                         
   5  -2   6         11.67         15.12         3.90 o                         
   6  -2   6         91.17         95.14         6.34 o                         
   7  -2   6         34.46         35.77         4.50 o                         
  -7  -1   6         32.49         37.01         4.13 o                         
  -6  -1   6          0.05          3.94         0.67 o                         
  -5  -1   6         36.55         27.33         1.70 o                         
  -4  -1   6          6.15          5.02         0.71 o                         
  -3  -1   6         38.06         44.93         1.26 o                         
  -2  -1   6          0.01          3.30         0.45 o                         
  -1  -1   6        410.39        412.47         4.66 o                         
   0  -1   6         12.03         26.26         0.87 o                         
   1  -1   6         92.30         96.81         1.90 o                         
   2  -1   6        233.61        234.16         3.15 o                         
   3  -1   6         87.83         98.39         1.77 o                         
   4  -1   6         82.76         89.11         1.85 o                         
   5  -1   6         47.40         58.14         4.43 o                         
   6  -1   6          6.86          8.03         2.22 o                         
   7  -1   6         64.72         58.78         5.33 o                         
   8  -1   6          1.22         -2.52         2.52 o                         
  -7   0   6          1.32         -1.06         2.09 o                         
  -6   0   6         21.33         20.55         3.45 o                         
  -5   0   6        142.95        130.73         3.98 o                         
  -4   0   6          2.64          5.88         1.02 o                         
  -3   0   6         58.20         59.00         1.40 o                         
  -2   0   6        137.99        147.43         2.34 o                         
  -1   0   6          4.75          7.85         0.61 o                         
   0   0   6       2354.79       2349.85        19.59 o                         
   1   0   6         16.53         24.83         0.78 o                         
   2   0   6        206.68        213.89         2.83 o                         
   3   0   6       1231.59       1251.69        12.53 o                         
   4   0   6        186.15        188.24         4.29 o                         
   5   0   6         16.47         18.19         4.09 o                         
   6   0   6          8.57          5.97         1.99 o                         
   7   0   6         38.73         41.41         9.79 o                         
   8   0   6         16.82         20.48         3.57 o                         
  -7   1   6         12.31         10.88         1.96 o                         
  -6   1   6         13.90         23.31         1.78 o                         
  -5   1   6         16.63         17.02         1.81 o                         
  -4   1   6        707.63        682.05         9.26 o                         
  -3   1   6          0.89          6.36         0.57 o                         
  -2   1   6        193.73        217.29         3.15 o                         
  -1   1   6          7.83          5.80         0.57 o                         
   0   1   6        251.21        245.89         3.08 o                         
   1   1   6        340.26        360.50         3.79 o                         
   2   1   6         89.99         85.86         1.37 o                         
   3   1   6        154.06        175.99         2.45 o                         
   4   1   6        132.08        157.40         2.23 o                         
   5   1   6        661.93        668.21        17.35 o                         
   6   1   6         26.71         28.87         3.38 o                         
   7   1   6         80.60         84.97         5.47 o                         
   8   1   6         32.45         33.91         4.88 o                         
  -7   2   6         25.72         32.89         5.24 o                         
  -6   2   6          0.09         -0.38         1.19 o                         
  -5   2   6        233.73        254.20         5.61 o                         
  -4   2   6        487.91        489.60         7.32 o                         
  -3   2   6        223.32        240.12         3.43 o                         
  -2   2   6         35.44         41.43         1.28 o                         
  -1   2   6       2039.68       2076.74        23.72 o                         
   0   2   6         10.26         12.61         0.70 o                         
   1   2   6        921.37        900.93         8.63 o                         
   2   2   6        236.48        210.73         2.64 o                         
   3   2   6          0.26          1.44         0.32 o                         
   4   2   6          0.19          1.20         0.35 o                         
   5   2   6         75.87         72.08         2.03 o                         
   6   2   6        294.16        282.96         5.65 o                         
   7   2   6         11.71         14.10         1.39 o                         
   8   2   6         25.88         34.34         3.51 o                         
  -7   3   6          0.04          1.48         1.87 o                         
  -6   3   6         27.63         23.06         2.11 o                         
  -5   3   6          3.58          6.18         1.17 o                         
  -4   3   6          0.01          0.15         0.63 o                         
  -3   3   6          6.87          7.83         0.67 o                         
  -2   3   6        168.74        203.40         3.37 o                         
  -1   3   6       1218.84       1284.98        14.24 o                         
   0   3   6        351.31        378.50         4.82 o                         
   1   3   6        148.33        138.94         2.39 o                         
   2   3   6        286.11        292.86         3.50 o                         
   3   3   6        655.83        714.23         9.21 o                         
   4   3   6          8.19          6.37         0.45 o                         
   5   3   6        283.11        276.49         3.46 o                         
   6   3   6          7.39         13.90         0.91 o                         
   7   3   6         17.08         19.18         1.59 o                         
   8   3   6         11.44          5.79         3.11 o                         
  -7   4   6        103.63        109.12        13.64 o                         
  -6   4   6          1.32          4.50         1.20 o                         
  -5   4   6         28.79         36.00         2.10 o                         
  -4   4   6         40.28         45.85         2.05 o                         
  -3   4   6         68.07         76.28         1.95 o                         
  -2   4   6         29.98         36.83         1.38 o                         
  -1   4   6        616.21        702.16         8.07 o                         
   0   4   6        330.99        353.08         5.14 o                         
   1   4   6        644.53        659.79         7.57 o                         
   2   4   6       5306.13       5541.22        69.26 o                         
   3   4   6        350.80        358.09         5.77 o                         
   4   4   6        246.53        259.37         4.66 o                         
   5   4   6        174.77        166.46         3.72 o                         
   6   4   6         82.09         85.24         1.98 o                         
   7   4   6        181.00        209.26         4.47 o                         
  -6   5   6         58.22         62.09         3.79 o                         
  -5   5   6          8.55          9.15         1.52 o                         
  -4   5   6         13.48         14.61         1.50 o                         
  -3   5   6         27.38         28.47         1.28 o                         
  -2   5   6          5.95         12.41         1.02 o                         
  -1   5   6        876.29        890.40        10.62 o                         
   0   5   6        579.10        616.65         8.06 o                         
   1   5   6         10.41         14.54         0.96 o                         
   2   5   6        266.79        268.09         4.32 o                         
   3   5   6        427.71        445.92         5.54 o                         
   4   5   6        108.19        112.08         2.90 o                         
   5   5   6        365.07        363.68         5.66 o                         
   6   5   6          6.62          3.98         1.00 o                         
   7   5   6         66.70         71.53         3.33 o                         
  -6   6   6          8.40          3.55         2.19 o                         
  -5   6   6         15.79         25.26         4.41 o                         
  -4   6   6         41.29         46.23         2.89 o                         
  -3   6   6        166.61        180.79         3.40 o                         
  -2   6   6         35.69         33.42         1.71 o                         
  -1   6   6        465.56        444.64         5.99 o                         
   0   6   6        404.97        403.61         6.03 o                         
   1   6   6         13.46         24.27         1.21 o                         
   2   6   6          2.64          5.98         0.66 o                         
   3   6   6        212.58        221.20         3.87 o                         
   4   6   6        674.26        618.40         8.74 o                         
   5   6   6        229.61        245.84         5.05 o                         
   6   6   6          0.15          1.30         0.99 o                         
   7   6   6         26.83         30.86         2.93 o                         
  -6   7   6          0.00         -2.20         2.20 o                         
  -5   7   6         37.05         41.50         3.08 o                         
  -4   7   6        519.96        497.69        10.78 o                         
  -3   7   6          0.02          1.13         0.89 o                         
  -2   7   6        733.32        710.50         9.51 o                         
  -1   7   6         15.91         16.09         1.32 o                         
   0   7   6        177.92        169.43         3.45 o                         
   1   7   6        136.69        133.60         2.94 o                         
   2   7   6          0.16          0.88         0.52 o                         
   3   7   6          1.69          4.88         0.78 o                         
   4   7   6        160.73        130.86         3.84 o                         
   5   7   6         95.44        100.87         4.15 o                         
   6   7   6          1.76          4.45         1.11 o                         
   7   7   6         42.45         39.03         4.70 o                         
  -6   8   6         81.62        114.14        15.58 o                         
  -5   8   6          2.54          2.41         1.69 o                         
  -4   8   6         48.83         38.73         3.28 o                         
  -3   8   6         54.23         53.75         3.33 o                         
  -2   8   6         39.38         48.89         3.22 o                         
  -1   8   6        243.32        220.96         4.48 o                         
   0   8   6       1319.78       1252.21        13.69 o                         
   1   8   6         10.68         18.37         1.36 o                         
   2   8   6        983.57        952.70        12.67 o                         
   3   8   6         77.55         87.36         2.22 o                         
   4   8   6         13.07          8.76         1.35 o                         
   5   8   6         48.44         53.49         2.81 o                         
   6   8   6          9.00         12.02         1.64 o                         
   7   8   6          3.06          4.54         2.89 o                         
  -5   9   6          0.08          3.49         1.87 o                         
  -4   9   6          0.05          1.63         1.53 o                         
  -3   9   6         70.19         74.83         4.63 o                         
  -2   9   6          1.51          0.43         1.19 o                         
  -1   9   6        853.76        821.91        14.15 o                         
   0   9   6       1651.06       1581.18        18.69 o                         
   1   9   6        355.01        356.32         6.11 o                         
   2   9   6        682.80        683.38        10.92 o                         
   3   9   6          5.97          3.00         0.76 o                         
   4   9   6         50.78         44.23         1.87 o                         
   5   9   6         32.20         31.38         2.63 o                         
   6   9   6        167.55        186.88         6.72 o                         
  -5  10   6          0.26         -0.90         2.22 o                         
  -4  10   6         47.06         49.60         3.82 o                         
  -3  10   6          2.75          4.60         1.40 o                         
  -2  10   6        181.82        180.88         6.28 o                         
  -1  10   6         31.60         31.72         3.06 o                         
   0  10   6         54.47         46.89         2.95 o                         
   1  10   6        134.01        133.18         6.08 o                         
   2  10   6         71.45         55.90         2.70 o                         
   3  10   6        220.94        190.37         4.14 o                         
   4  10   6         31.10         30.19         2.01 o                         
   5  10   6         63.60         57.22         3.79 o                         
   6  10   6          0.00          3.58         4.89 o                         
  -4  11   6         67.57         75.14         5.62 o                         
  -3  11   6        166.74        158.99         5.13 o                         
  -2  11   6         13.21         11.07         2.36 o                         
  -1  11   6          1.11         -0.88         1.35 o                         
   0  11   6        399.20        384.06        10.89 o                         
   1  11   6         21.58         23.30         2.99 o                         
   2  11   6        307.79        284.77         7.26 o                         
   3  11   6         91.47         81.02         3.44 o                         
   4  11   6        102.97        108.74         4.25 o                         
   5  11   6         79.88         98.19         5.98 o                         
  -4  12   6         14.73         20.49         4.54 o                         
  -3  12   6          5.50          9.62         2.45 o                         
  -2  12   6          3.07          6.15         2.09 o                         
  -1  12   6          1.18          2.97         1.99 o                         
   0  12   6          0.00         -1.51         1.51 o                         
   1  12   6        253.76        259.05         8.15 o                         
   2  12   6        136.23        130.13         5.99 o                         
   3  12   6         62.93         64.15         3.45 o                         
   4  12   6         15.08         18.17         2.68 o                         
   5  12   6         97.34        106.51         9.71 o                         
  -3  13   6         37.11         49.80         5.09 o                         
  -2  13   6          6.44          1.38         2.82 o                         
  -1  13   6        155.90        175.84         8.92 o                         
   0  13   6          0.26          5.07         2.36 o                         
   1  13   6        224.90        240.32         8.08 o                         
   2  13   6          4.60          3.23         2.01 o                         
   3  13   6         22.93         25.34         2.77 o                         
   4  13   6          8.53         15.90         2.90 o                         
  -2  14   6         38.63         48.22         4.90 o                         
  -1  14   6         28.39         24.81         3.79 o                         
   0  14   6        315.65        334.72        14.23 o                         
   1  14   6         44.49         54.67         5.41 o                         
   2  14   6        106.14        106.14         5.80 o                         
   3  14   6         13.10         14.49         5.13 o                         
   0 -14   7         65.68         66.45         6.14 o                         
  -2 -13   7          6.96          8.37         1.98 o                         
  -1 -13   7         75.12         81.46         6.14 o                         
   0 -13   7          2.76          2.71         1.88 o                         
   1 -13   7          2.14          2.32         1.83 o                         
   2 -13   7         94.20         80.08         6.65 o                         
   3 -13   7          0.38         -1.65         1.65 o                         
  -3 -12   7         10.69          5.87         2.35 o                         
  -2 -12   7        183.81        191.17         6.62 o                         
  -1 -12   7          5.09          5.57         1.65 o                         
   0 -12   7         35.87         42.32         3.13 o                         
   1 -12   7          0.01          3.66         1.66 o                         
   2 -12   7          7.53          4.24         1.52 o                         
   3 -12   7        135.66        134.18         6.33 o                         
   4 -12   7          0.08          5.99         2.55 o                         
  -4 -11   7          0.08         -0.61         2.13 o                         
  -3 -11   7         12.96         17.96         1.84 o                         
  -2 -11   7         29.89         27.61         2.27 o                         
  -1 -11   7         28.97         32.89         2.67 o                         
   0 -11   7         66.98         69.95         3.54 o                         
   1 -11   7        112.02        114.81         5.44 o                         
   2 -11   7         30.32         38.87         2.92 o                         
   3 -11   7          1.38          3.01         1.40 o                         
   4 -11   7        103.21         93.35         5.65 o                         
  -4 -10   7         25.24         28.44         2.71 o                         
  -3 -10   7         15.64         20.60         1.72 o                         
  -2 -10   7        730.47        728.20        14.98 o                         
  -1 -10   7         55.54         54.44         3.16 o                         
   0 -10   7         60.36         62.53         3.70 o                         
   1 -10   7         36.03         42.92         3.03 o                         
   2 -10   7          0.01         -0.77         1.06 o                         
   3 -10   7         25.20         20.42         2.24 o                         
   4 -10   7          7.32          7.47         1.76 o                         
   5 -10   7         87.64         93.20         6.10 o                         
  -5  -9   7          0.09          0.40         2.10 o                         
  -4  -9   7         18.26         21.25         2.27 o                         
  -3  -9   7        132.39        136.00         3.55 o                         
  -2  -9   7         17.13         21.75         1.90 o                         
  -1  -9   7        233.93        231.29         6.06 o                         
   0  -9   7        621.60        602.52        10.20 o                         
   1  -9   7         41.53         39.66         2.32 o                         
   2  -9   7         41.45         42.96         2.58 o                         
   3  -9   7          6.40          6.93         1.04 o                         
   4  -9   7         44.17         50.42         3.13 o                         
   5  -9   7          2.63          3.45         2.35 o                         
   6  -9   7          3.21          2.37         2.09 o                         
  -5  -8   7          0.21         -0.30         1.80 o                         
  -4  -8   7         72.33         75.84         3.35 o                         
  -3  -8   7        119.03        123.23         2.91 o                         
  -2  -8   7         39.05         49.07         3.11 o                         
  -1  -8   7        247.87        250.76         5.11 o                         
   0  -8   7        389.72        390.78         6.27 o                         
   1  -8   7          5.49          7.78         1.09 o                         
   2  -8   7          5.21          4.69         0.95 o                         
   3  -8   7         14.62         13.16         1.47 o                         
   4  -8   7        150.08        147.65         4.41 o                         
   5  -8   7         37.71         42.01         3.16 o                         
   6  -8   7        210.06        217.66         7.54 o                         
  -6  -7   7         25.17         27.27         5.01 o                         
  -5  -7   7        107.14        101.53         5.17 o                         
  -4  -7   7         33.33         34.30         2.75 o                         
  -3  -7   7         65.55         69.75         2.11 o                         
  -2  -7   7         42.11         48.23         1.90 o                         
  -1  -7   7          9.80         11.48         1.11 o                         
   0  -7   7        620.13        617.96         8.23 o                         
   1  -7   7          0.62         -0.63         0.63 o                         
   2  -7   7         98.35         98.99         3.09 o                         
   3  -7   7          3.91          3.39         1.07 o                         
   4  -7   7         20.29         26.61         2.37 o                         
   5  -7   7        107.65        101.26         3.69 o                         
   6  -7   7         97.77         99.61         5.12 o                         
  -6  -6   7         18.26         23.28         3.71 o                         
  -5  -6   7         26.84         24.54         2.80 o                         
  -4  -6   7         59.81         53.47         2.59 o                         
  -3  -6   7         28.85         29.09         1.38 o                         
  -2  -6   7         48.77         49.84         1.74 o                         
  -1  -6   7         82.56         73.55         2.21 o                         
   0  -6   7        423.80        399.35         5.56 o                         
   1  -6   7        327.88        324.75         4.83 o                         
   2  -6   7          0.43          5.01         0.76 o                         
   3  -6   7          6.49          6.19         0.99 o                         
   4  -6   7          1.79          3.45         1.07 o                         
   5  -6   7          0.40         -0.73         0.82 o                         
   6  -6   7        260.45        248.65         5.49 o                         
   7  -6   7         68.06         81.76         9.05 o                         
  -6  -5   7         42.67         55.57         5.95 o                         
  -5  -5   7          0.87          2.59         1.38 o                         
  -4  -5   7        379.08        368.65         6.66 o                         
  -3  -5   7         33.40         32.74         1.62 o                         
  -2  -5   7         47.27         48.00         1.67 o                         
  -1  -5   7        407.83        407.14         5.41 o                         
   0  -5   7       1188.49       1194.10        13.48 o                         
   1  -5   7       1041.74       1066.58        11.10 o                         
   2  -5   7        352.35        330.98         4.84 o                         
   3  -5   7        306.60        291.97         5.17 o                         
   4  -5   7         18.05         21.12         1.33 o                         
   5  -5   7        292.36        302.01         5.15 o                         
   6  -5   7        544.20        537.64         9.68 o                         
   7  -5   7          4.12          0.83         2.93 o                         
  -6  -4   7         19.23         22.81         3.88 o                         
  -5  -4   7         73.50         78.13         3.90 o                         
  -4  -4   7         72.26         70.99         2.45 o                         
  -3  -4   7          7.60         10.82         1.29 o                         
  -2  -4   7        125.42        121.38         3.67 o                         
  -1  -4   7        333.55        324.32         4.45 o                         
   0  -4   7       1331.76       1397.69        13.55 o                         
   1  -4   7        559.40        548.28         6.36 o                         
   2  -4   7         97.28         88.55         1.91 o                         
   3  -4   7         92.08         95.29         2.51 o                         
   4  -4   7          0.87          1.62         0.61 o                         
   5  -4   7        127.90        126.79         2.89 o                         
   6  -4   7         46.49         35.17         2.51 o                         
   7  -4   7         28.43         31.13         4.95 o                         
  -6  -3   7          0.66          1.85         1.50 o                         
  -5  -3   7        351.75        329.86         9.04 o                         
  -4  -3   7          4.08          8.05         1.33 o                         
  -3  -3   7         15.32         15.92         1.15 o                         
  -2  -3   7         24.56         48.45         1.43 o                         
  -1  -3   7        169.58        171.91         2.70 o                         
   0  -3   7         83.79         90.44         1.97 o                         
   1  -3   7        178.31        170.61         3.01 o                         
   2  -3   7        619.82        633.29         6.71 o                         
   3  -3   7          5.63          7.57         0.79 o                         
   4  -3   7         64.52         65.97         2.04 o                         
   5  -3   7         64.72         65.87         1.98 o                         
   6  -3   7        277.53        262.48         6.48 o                         
   7  -3   7         15.66         18.07         1.98 o                         
  -7  -2   7         10.91         14.90         2.72 o                         
  -6  -2   7         17.40         11.92         2.10 o                         
  -5  -2   7        166.15        160.31         4.61 o                         
  -4  -2   7         78.06         67.50         2.07 o                         
  -3  -2   7          3.01          5.15         0.64 o                         
  -2  -2   7         43.25         40.20         1.23 o                         
  -1  -2   7         20.41         28.67         1.02 o                         
   0  -2   7       3930.57       4041.15        34.78 o                         
   1  -2   7       3304.32       3299.18        27.38 o                         
   2  -2   7        516.99        558.29         6.01 o                         
   3  -2   7        243.37        250.31         3.98 o                         
   4  -2   7         11.87         15.39         0.87 o                         
   5  -2   7         69.46         64.44         1.67 o                         
   6  -2   7         33.46         32.96         1.49 o                         
   7  -2   7          4.73          2.05         2.19 o                         
  -7  -1   7        136.24        161.15         7.57 o                         
  -6  -1   7          2.52          3.82         0.80 o                         
  -5  -1   7         41.55         37.99         1.98 o                         
  -4  -1   7          1.28          0.73         0.55 o                         
  -3  -1   7        199.29        178.72         2.80 o                         
  -2  -1   7         20.99         15.88         0.83 o                         
  -1  -1   7          0.09          6.28         0.57 o                         
   0  -1   7       1471.81       1506.05        13.21 o                         
   1  -1   7        991.12       1008.67         9.20 o                         
   2  -1   7        168.87        160.33         2.26 o                         
   3  -1   7        129.14        123.96         2.27 o                         
   4  -1   7        175.56        189.82         3.08 o                         
   5  -1   7         35.13         32.12         2.03 o                         
   6  -1   7         22.71         27.97         3.72 o                         
   7  -1   7          6.79         15.40         3.62 o                         
   8  -1   7          8.52          3.90         4.62 o                         
  -7   0   7          9.21         19.93         5.30 o                         
  -6   0   7         11.66          9.87         1.65 o                         
  -5   0   7        110.73         86.23         3.15 o                         
  -4   0   7         35.49         32.83         1.70 o                         
  -3   0   7        149.83        161.91         2.82 o                         
  -2   0   7         74.13         71.32         1.63 o                         
  -1   0   7         31.40         34.33         1.09 o                         
   0   0   7        153.65        146.88         2.20 o                         
   1   0   7       1462.88       1454.10        12.64 o                         
   2   0   7          6.67          5.20         0.43 o                         
   3   0   7         42.37         48.70         1.41 o                         
   4   0   7         54.14         65.89         1.58 o                         
   5   0   7        410.87        395.77         9.96 o                         
   6   0   7         76.77         58.94         4.80 o                         
   7   0   7         70.91         61.95         5.12 o                         
   8   0   7         42.99         46.96         4.89 o                         
  -7   1   7          2.21          3.05         1.83 o                         
  -6   1   7          2.77         -0.94         1.18 o                         
  -5   1   7        106.27        103.56         3.54 o                         
  -4   1   7          0.10          2.49         0.78 o                         
  -3   1   7        303.97        291.04         4.03 o                         
  -2   1   7        126.34        123.79         2.29 o                         
  -1   1   7        452.34        477.52         5.41 o                         
   0   1   7        112.71         98.20         1.90 o                         
   1   1   7        193.56        195.39         2.56 o                         
   2   1   7         17.97         12.91         0.60 o                         
   3   1   7          3.84          5.31         0.50 o                         
   4   1   7         24.23         21.53         0.86 o                         
   5   1   7          9.33         11.72         0.75 o                         
   6   1   7         53.47         53.59         3.74 o                         
   7   1   7          2.13          1.61         1.04 o                         
   8   1   7         21.10         31.63         3.57 o                         
  -7   2   7          0.03          1.04         2.15 o                         
  -6   2   7         13.61          6.19         1.27 o                         
  -5   2   7         66.35         52.76         2.62 o                         
  -4   2   7        281.30        263.75         4.96 o                         
  -3   2   7          2.13          0.47         0.43 o                         
  -2   2   7         60.05         70.82         1.76 o                         
  -1   2   7        407.73        403.79         5.10 o                         
   0   2   7         53.73         51.39         1.34 o                         
   1   2   7        706.87        653.64         7.07 o                         
   2   2   7         27.51         32.17         0.94 o                         
   3   2   7         22.05         24.25         0.88 o                         
   4   2   7        213.35        223.02         3.22 o                         
   5   2   7          1.08          2.97         0.53 o                         
   6   2   7          2.74          1.13         0.65 o                         
   7   2   7         31.70         40.40         2.12 o                         
   8   2   7         56.87         71.66         5.19 o                         
  -6   3   7         10.22          7.37         1.48 o                         
  -5   3   7         25.74         24.02         2.31 o                         
  -4   3   7         17.14         18.72         1.54 o                         
  -3   3   7         20.22         17.43         1.01 o                         
  -2   3   7        143.88        169.80         3.00 o                         
  -1   3   7       1339.16       1354.29        19.18 o                         
   0   3   7          6.28         11.83         0.93 o                         
   1   3   7        106.81        124.86         2.43 o                         
   2   3   7         79.42         81.05         1.60 o                         
   3   3   7        450.98        466.68         6.33 o                         
   4   3   7          0.08          0.69         0.46 o                         
   5   3   7          0.48          1.46         0.49 o                         
   6   3   7        151.28        155.81         3.10 o                         
   7   3   7         41.99         44.03         2.71 o                         
  -6   4   7          7.26          6.69         1.94 o                         
  -5   4   7         32.59         43.87         3.02 o                         
  -4   4   7         79.03         94.47         3.46 o                         
  -3   4   7         24.89         25.22         1.21 o                         
  -2   4   7        412.02        414.71         5.96 o                         
  -1   4   7        532.80        567.44         7.57 o                         
   0   4   7        510.55        490.96         6.21 o                         
   1   4   7        125.16        133.62         2.68 o                         
   2   4   7         10.05          8.53         0.56 o                         
   3   4   7         62.29         70.76         2.69 o                         
   4   4   7         39.19         42.43         1.94 o                         
   5   4   7         29.07         36.74         1.53 o                         
   6   4   7         12.27         11.45         1.41 o                         
   7   4   7          0.40          0.88         1.76 o                         
  -6   5   7        151.91        163.77        11.35 o                         
  -5   5   7          0.27         -1.13         1.13 o                         
  -4   5   7         97.91         98.40         3.55 o                         
  -3   5   7        205.80        219.67         4.13 o                         
  -2   5   7          5.09          5.85         0.78 o                         
  -1   5   7          0.06          5.26         0.77 o                         
   0   5   7        264.74        262.61         4.50 o                         
   1   5   7        674.97        691.13         8.69 o                         
   2   5   7         85.11         85.04         1.69 o                         
   3   5   7          2.06          4.88         0.57 o                         
   4   5   7        390.74        394.83         6.16 o                         
   5   5   7        727.26        708.75         9.31 o                         
   6   5   7         35.89         34.52         2.05 o                         
   7   5   7         10.34         10.02         1.36 o                         
  -6   6   7          0.03          1.46         2.59 o                         
  -5   6   7          0.00          3.53         1.66 o                         
  -4   6   7         12.54          8.48         1.61 o                         
  -3   6   7        156.37        138.41         3.88 o                         
  -2   6   7        158.63        157.71         3.50 o                         
  -1   6   7        130.44        143.57         3.19 o                         
   0   6   7        376.20        385.27         5.44 o                         
   1   6   7        204.12        189.87         3.42 o                         
   2   6   7          6.58          8.80         0.82 o                         
   3   6   7         46.82         50.71         1.69 o                         
   4   6   7        231.59        256.49         4.91 o                         
   5   6   7         57.87         56.47         2.38 o                         
   6   6   7         48.98         48.98         2.44 o                         
   7   6   7          0.65          3.45         1.22 o                         
  -6   7   7        179.63        220.51        11.16 o                         
  -5   7   7          1.90         -0.06         1.37 o                         
  -4   7   7          0.43         -0.55         1.11 o                         
  -3   7   7        212.53        202.80         4.40 o                         
  -2   7   7         28.38         31.91         1.66 o                         
  -1   7   7        599.30        591.25         8.74 o                         
   0   7   7         94.03        113.70         3.01 o                         
   1   7   7         28.25         30.86         1.55 o                         
   2   7   7        171.15        173.11         3.29 o                         
   3   7   7         26.51         24.44         1.38 o                         
   4   7   7          5.08         13.00         1.58 o                         
   5   7   7          1.10          2.15         1.03 o                         
   6   7   7          9.09         12.47         1.48 o                         
   7   7   7          8.26         14.69         2.47 o                         
  -5   8   7        140.88        152.36         7.30 o                         
  -4   8   7         78.01         74.49         4.25 o                         
  -3   8   7        323.44        287.80         6.10 o                         
  -2   8   7          4.61          4.26         1.08 o                         
  -1   8   7        656.16        614.08        10.33 o                         
   0   8   7          0.88          1.23         0.85 o                         
   1   8   7          2.14          4.06         0.86 o                         
   2   8   7       1184.47       1186.74        15.61 o                         
   3   8   7        137.92        137.79         3.71 o                         
   4   8   7         37.92         36.98         2.30 o                         
   5   8   7          3.77          6.05         1.94 o                         
   6   8   7         46.81         54.96         2.95 o                         
   7   8   7          4.81          8.73         3.54 o                         
  -5   9   7        203.42        225.01        19.70 o                         
  -4   9   7         40.71         44.88         3.73 o                         
  -3   9   7         38.76         40.17         2.56 o                         
  -2   9   7          6.41          6.97         1.33 o                         
  -1   9   7          0.00          2.24         1.15 o                         
   0   9   7       1091.21       1054.01        15.82 o                         
   1   9   7        110.11        104.48         3.13 o                         
   2   9   7          2.60          9.41         1.19 o                         
   3   9   7        148.39        158.72         3.80 o                         
   4   9   7          6.48          5.43         0.93 o                         
   5   9   7         57.62         54.64         3.58 o                         
   6   9   7          4.82          5.50         1.99 o                         
  -5  10   7          0.08          0.38         2.62 o                         
  -4  10   7         72.09         59.94         4.32 o                         
  -3  10   7          0.85          1.06         1.16 o                         
  -2  10   7          0.98          1.22         1.18 o                         
  -1  10   7         70.58         76.65         4.24 o                         
   0  10   7        592.12        564.22        11.50 o                         
   1  10   7          3.26          1.69         1.51 o                         
   2  10   7         71.84         62.93         3.20 o                         
   3  10   7          3.83          6.15         1.01 o                         
   4  10   7          2.48          1.11         1.27 o                         
   5  10   7         18.00         14.80         2.28 o                         
   6  10   7         28.67         45.60         8.91 o                         
  -4  11   7        120.47        119.00         8.56 o                         
  -3  11   7         23.10         33.59         3.25 o                         
  -2  11   7         54.55         65.94         4.80 o                         
  -1  11   7        189.70        183.75         6.39 o                         
   0  11   7         81.42         81.04         5.25 o                         
   1  11   7         25.03         26.51         3.58 o                         
   2  11   7          9.78         14.08         1.94 o                         
   3  11   7         51.07         57.52         2.94 o                         
   4  11   7          1.20          3.87         1.69 o                         
   5  11   7        114.73        134.46         5.73 o                         
  -3  12   7         55.70         56.64         5.07 o                         
  -2  12   7          1.52          3.03         1.99 o                         
  -1  12   7          2.37          0.09         1.79 o                         
   0  12   7          2.11         -0.94         1.71 o                         
   1  12   7         79.89         86.73         5.15 o                         
   2  12   7          3.85          4.24         1.67 o                         
   3  12   7        121.55        127.85         6.03 o                         
   4  12   7         61.40         59.29         4.98 o                         
   5  12   7          6.62         18.21         4.94 o                         
  -3  13   7         12.10         13.08         3.18 o                         
  -2  13   7          0.30         -0.11         2.33 o                         
  -1  13   7         29.89         20.58         3.18 o                         
   0  13   7        108.98        109.25         5.83 o                         
   1  13   7          9.78          4.64         2.24 o                         
   2  13   7        158.33        155.22         6.16 o                         
   3  13   7         59.93         54.65         6.01 o                         
   4  13   7         52.18         50.47         5.23 o                         
  -1  14   7          0.95         -2.01         2.01 o                         
   0  14   7        251.36        287.45        10.48 o                         
   1  14   7          8.96         17.27         2.97 o                         
   2  14   7         41.13         37.92         3.51 o                         
   3  14   7        104.91         99.84         6.50 o                         
  -2 -13   8         21.71         21.09         6.34 o                         
  -1 -13   8        122.20        121.75         5.62 o                         
   0 -13   8         39.15         45.34         3.56 o                         
   1 -13   8         95.67         93.88         5.08 o                         
   2 -13   8          0.36         -1.68         1.68 o                         
  -3 -12   8         18.27         20.82         2.67 o                         
  -2 -12   8         50.53         46.70         3.00 o                         
  -1 -12   8          0.74          0.69         1.54 o                         
   0 -12   8         64.79         63.30         4.66 o                         
   1 -12   8          6.99         10.28         1.98 o                         
   2 -12   8         24.46         23.22         2.50 o                         
   3 -12   8         27.93         23.25         3.78 o                         
  -4 -11   8         43.75         55.89        10.16 o                         
  -3 -11   8          3.01          1.04         1.33 o                         
  -2 -11   8         12.69         13.44         1.83 o                         
  -1 -11   8        272.93        253.58         6.80 o                         
   0 -11   8        121.23        120.55         4.69 o                         
   1 -11   8          0.00         -0.02         1.52 o                         
   2 -11   8         68.12         67.39         4.51 o                         
   3 -11   8         30.72         29.08         1.95 o                         
   4 -11   8         24.60         23.60         4.64 o                         
  -4 -10   8          2.69          4.80         2.30 o                         
  -3 -10   8        246.81        245.72         6.50 o                         
  -2 -10   8          0.01          3.59         2.12 o                         
  -1 -10   8         38.80         45.03         3.66 o                         
   0 -10   8        153.13        142.58         4.82 o                         
   1 -10   8        127.00        122.81         5.94 o                         
   2 -10   8         73.29         72.46         3.04 o                         
   3 -10   8          3.31          0.89         1.61 o                         
   4 -10   8         51.15         49.28         4.32 o                         
   5 -10   8          0.14         -0.83         3.78 o                         
  -5  -9   8         36.54         25.95         4.76 o                         
  -4  -9   8          4.27          4.87         1.56 o                         
  -3  -9   8         29.50         31.69         1.75 o                         
  -2  -9   8        324.35        334.36         9.53 o                         
  -1  -9   8          1.84          1.40         1.30 o                         
   0  -9   8         11.64         11.64         1.75 o                         
   1  -9   8          1.23         -0.32         1.11 o                         
   2  -9   8        139.24        131.35         3.88 o                         
   3  -9   8         29.37         25.98         1.99 o                         
   4  -9   8          6.12         12.59         2.19 o                         
   5  -9   8         40.77         47.85         3.59 o                         
  -5  -8   8         51.75         59.22         5.67 o                         
  -4  -8   8         61.42         61.18         3.42 o                         
  -3  -8   8        163.18        162.06         3.66 o                         
  -2  -8   8        170.35        167.47         4.85 o                         
  -1  -8   8       1174.98       1142.55        15.93 o                         
   0  -8   8        452.72        444.84         9.73 o                         
   1  -8   8        217.58        212.43         4.81 o                         
   2  -8   8        145.17        146.13         3.78 o                         
   3  -8   8        314.94        315.23         5.34 o                         
   4  -8   8         30.48         29.13         2.47 o                         
   5  -8   8         52.45         50.15         3.79 o                         
   6  -8   8          4.45          7.29         1.91 o                         
  -5  -7   8         80.52         89.16         5.72 o                         
  -4  -7   8         10.33          8.85         1.55 o                         
  -3  -7   8          0.14          0.24         1.26 o                         
  -2  -7   8         39.05         36.96         1.93 o                         
  -1  -7   8        123.76        117.21         3.01 o                         
   0  -7   8        405.70        397.35         5.88 o                         
   1  -7   8         53.43         47.70         1.87 o                         
   2  -7   8         31.36         41.21         1.86 o                         
   3  -7   8         40.11         38.04         2.22 o                         
   4  -7   8          0.74          0.96         1.04 o                         
   5  -7   8          2.67          3.56         1.35 o                         
   6  -7   8         16.41         24.75         3.82 o                         
  -6  -6   8         10.75         18.01         3.58 o                         
  -5  -6   8          5.48          4.17         1.79 o                         
  -4  -6   8         21.95         23.08         1.84 o                         
  -3  -6   8          0.79          0.83         0.61 o                         
  -2  -6   8          0.16          1.08         0.59 o                         
  -1  -6   8        101.51         92.06         2.62 o                         
   0  -6   8        111.84        119.81         3.05 o                         
   1  -6   8        601.43        593.40         7.74 o                         
   2  -6   8         34.33         36.88         1.52 o                         
   3  -6   8         63.78         73.41         2.51 o                         
   4  -6   8          0.00          2.11         1.07 o                         
   5  -6   8         96.65         99.33         3.13 o                         
   6  -6   8         42.49         53.29         3.90 o                         
   7  -6   8        329.12        335.52        31.13 o                         
  -6  -5   8          0.83          4.55         2.62 o                         
  -5  -5   8        155.33        150.74         5.85 o                         
  -4  -5   8         74.48         75.26         3.44 o                         
  -3  -5   8         33.35         29.12         1.42 o                         
  -2  -5   8          9.60         10.77         0.95 o                         
  -1  -5   8         17.67         22.11         1.23 o                         
   0  -5   8        408.60        412.31         5.54 o                         
   1  -5   8         42.77         43.13         1.57 o                         
   2  -5   8        128.01        125.20         2.58 o                         
   3  -5   8        330.65        326.91         5.35 o                         
   4  -5   8         63.48         66.22         2.34 o                         
   5  -5   8         45.49         44.98         1.94 o                         
   6  -5   8          6.48          5.17         1.19 o                         
   7  -5   8          0.10         -1.75         2.31 o                         
  -6  -4   8         21.98         21.88         2.95 o                         
  -5  -4   8         16.98         30.32         2.81 o                         
  -4  -4   8        173.81        169.66         3.96 o                         
  -3  -4   8         13.44         14.42         1.09 o                         
  -2  -4   8         98.53        108.16         2.50 o                         
  -1  -4   8          7.79          7.86         0.78 o                         
   0  -4   8         11.49         11.54         0.97 o                         
   1  -4   8        419.15        457.50         6.04 o                         
   2  -4   8        262.52        289.96         4.75 o                         
   3  -4   8          5.32          7.78         0.87 o                         
   4  -4   8          1.49          3.24         0.69 o                         
   5  -4   8         44.36         43.44         1.56 o                         
   6  -4   8        670.11        685.96        11.87 o                         
   7  -4   8        145.46        146.47         7.69 o                         
  -6  -3   8         18.06         13.11         3.30 o                         
  -5  -3   8         90.40         82.10         4.06 o                         
  -4  -3   8         24.44         27.24         1.56 o                         
  -3  -3   8          6.12         10.89         0.86 o                         
  -2  -3   8         18.77         18.22         0.97 o                         
  -1  -3   8         72.92         71.39         1.74 o                         
   0  -3   8         28.37         25.93         1.08 o                         
   1  -3   8       5441.49       5556.84        49.86 o                         
   2  -3   8          4.64          5.34         0.60 o                         
   3  -3   8        293.29        313.30         4.67 o                         
   4  -3   8          9.45         11.79         0.91 o                         
   5  -3   8         40.71         39.95         1.64 o                         
   6  -3   8         15.57         20.38         1.78 o                         
   7  -3   8          9.91         14.02         1.73 o                         
  -6  -2   8          9.79          7.01         2.66 o                         
  -5  -2   8        188.00        188.01         5.90 o                         
  -4  -2   8        243.32        223.33         6.01 o                         
  -3  -2   8         69.04         66.39         1.70 o                         
  -2  -2   8         26.87         28.86         1.14 o                         
  -1  -2   8         53.24         52.55         1.80 o                         
   0  -2   8       1204.26       1237.62        11.44 o                         
   1  -2   8        366.99        367.12         4.74 o                         
   2  -2   8       1485.62       1515.41        13.47 o                         
   3  -2   8       1276.51       1224.45        13.83 o                         
   4  -2   8         35.83         33.22         1.22 o                         
   5  -2   8        109.50        107.62         3.30 o                         
   6  -2   8         38.49         34.19         2.66 o                         
   7  -2   8          2.69          1.65         0.82 o                         
  -6  -1   8         43.29         46.17         3.11 o                         
  -5  -1   8         24.46         25.64         1.83 o                         
  -4  -1   8         59.06         64.04         2.39 o                         
  -3  -1   8         14.34         12.42         0.88 o                         
  -2  -1   8         59.64         62.07         1.60 o                         
  -1  -1   8         42.83         53.78         1.52 o                         
   0  -1   8       3092.83       3156.91        28.87 o                         
   1  -1   8       4972.39       5333.95        69.32 o                         
   2  -1   8        195.81        189.39         2.74 o                         
   3  -1   8       1123.98       1130.62        12.05 o                         
   4  -1   8         81.08         83.34         1.92 o                         
   5  -1   8        188.70        180.78         3.41 o                         
   6  -1   8         47.04         34.84         3.09 o                         
   7  -1   8          4.49          6.95         2.35 o                         
  -6   0   8         32.26         31.06         5.11 o                         
  -5   0   8          0.63          2.96         0.96 o                         
  -4   0   8         28.41         28.38         1.72 o                         
  -3   0   8        235.23        247.23         3.85 o                         
  -2   0   8          2.52          4.42         0.58 o                         
  -1   0   8        303.16        297.57         3.93 o                         
   0   0   8        876.08        845.59         8.17 o                         
   1   0   8       1728.24       1745.93        15.81 o                         
   2   0   8          0.09          0.35         0.32 o                         
   3   0   8          8.68         12.82         0.80 o                         
   4   0   8        158.83        152.22         2.48 o                         
   5   0   8        209.48        195.16         4.71 o                         
   6   0   8          0.68         -0.59         0.59 o                         
   7   0   8          2.06          5.38         2.25 o                         
  -6   1   8          0.20          0.07         1.25 o                         
  -5   1   8          0.11         12.39         1.47 o                         
  -4   1   8        908.25        940.90        17.52 o                         
  -3   1   8          1.90          0.68         0.47 o                         
  -2   1   8        862.02        868.52         9.00 o                         
  -1   1   8         94.34        116.08         2.20 o                         
   0   1   8         79.87         74.11         1.71 o                         
   1   1   8        237.26        252.59         3.20 o                         
   2   1   8        101.88         93.94         1.66 o                         
   3   1   8          4.79          6.84         0.61 o                         
   4   1   8        652.43        641.12         7.33 o                         
   5   1   8        225.65        220.11         3.89 o                         
   6   1   8        428.20        406.61        10.63 o                         
   7   1   8         74.92         73.22         3.45 o                         
  -6   2   8         13.69         11.95         2.22 o                         
  -5   2   8         47.33         35.91         2.13 o                         
  -4   2   8          0.29          5.58         1.02 o                         
  -3   2   8          0.09          0.19         0.49 o                         
  -2   2   8        221.36        220.87         3.55 o                         
  -1   2   8        428.48        455.42         5.75 o                         
   0   2   8        837.42        832.04         8.98 o                         
   1   2   8         52.63         51.67         1.40 o                         
   2   2   8         19.68         19.92         0.82 o                         
   3   2   8         61.10         72.67         1.59 o                         
   4   2   8        127.67        123.36         2.29 o                         
   5   2   8         14.39         12.86         0.77 o                         
   6   2   8          0.29          1.58         0.88 o                         
   7   2   8          8.15          6.72         1.80 o                         
  -6   3   8         14.25         14.96         2.19 o                         
  -5   3   8         25.53         21.77         2.39 o                         
  -4   3   8         16.87          7.89         1.28 o                         
  -3   3   8          0.07         -0.41         0.66 o                         
  -2   3   8        106.21        134.00         2.71 o                         
  -1   3   8          9.40         11.07         0.94 o                         
   0   3   8         82.27         97.11         2.06 o                         
   1   3   8        164.55        180.15         2.86 o                         
   2   3   8       2277.36       2300.85        21.57 o                         
   3   3   8         64.76         67.61         2.22 o                         
   4   3   8         26.20         38.35         1.94 o                         
   5   3   8         15.82         23.37         0.96 o                         
   6   3   8         23.34         22.80         1.33 o                         
   7   3   8          2.12          6.93         0.94 o                         
  -6   4   8          6.65          5.25         2.12 o                         
  -5   4   8         21.73         30.35         3.21 o                         
  -4   4   8          0.23          1.53         1.15 o                         
  -3   4   8          5.49          3.78         0.74 o                         
  -2   4   8        388.37        395.20         5.85 o                         
  -1   4   8        179.51        189.24         3.62 o                         
   0   4   8         75.45         74.49         2.04 o                         
   1   4   8         86.96         77.92         1.96 o                         
   2   4   8        173.80        192.98         3.82 o                         
   3   4   8        174.75        162.05         3.39 o                         
   4   4   8          0.62          0.53         0.62 o                         
   5   4   8         63.62         67.59         2.07 o                         
   6   4   8         17.02         18.23         1.52 o                         
   7   4   8         13.86         10.88         2.47 o                         
  -6   5   8          0.33          3.34         1.74 o                         
  -5   5   8         34.53         36.81         3.60 o                         
  -4   5   8          0.86          1.82         1.08 o                         
  -3   5   8          2.13          1.67         0.81 o                         
  -2   5   8         13.53         21.29         1.47 o                         
  -1   5   8        425.33        436.83         6.26 o                         
   0   5   8        105.79        106.64         2.56 o                         
   1   5   8         86.24         78.01         2.41 o                         
   2   5   8         28.06         19.25         0.89 o                         
   3   5   8          0.12          0.84         0.45 o                         
   4   5   8        568.40        500.85         7.38 o                         
   5   5   8          6.72          7.01         1.08 o                         
   6   5   8        116.79        120.99         3.92 o                         
   7   5   8          0.99          0.31         0.84 o                         
  -6   6   8          1.26          6.40         5.00 o                         
  -5   6   8          0.43          2.95         1.65 o                         
  -4   6   8          6.70         14.20         2.72 o                         
  -3   6   8        131.45        136.11         3.65 o                         
  -2   6   8        151.07        120.27         2.93 o                         
  -1   6   8         24.77         24.67         1.50 o                         
   0   6   8         21.81         25.66         1.47 o                         
   1   6   8        191.19        193.12         3.64 o                         
   2   6   8         62.15         63.66         1.69 o                         
   3   6   8          2.65          2.32         0.64 o                         
   4   6   8        169.24        157.09         4.07 o                         
   5   6   8        149.07        159.77         4.77 o                         
   6   6   8          0.03         -0.15         0.96 o                         
   7   6   8        449.84        513.04        11.14 o                         
  -6   7   8          8.88          5.74         5.91 o                         
  -5   7   8         34.53         40.57         3.35 o                         
  -4   7   8         32.15         29.68         2.68 o                         
  -3   7   8         28.71         27.47         2.01 o                         
  -2   7   8          3.14          3.26         0.95 o                         
  -1   7   8        187.21        189.52         4.09 o                         
   0   7   8         83.58         83.51         2.45 o                         
   1   7   8         20.11         18.18         1.30 o                         
   2   7   8        280.79        280.60         4.48 o                         
   3   7   8        138.76        137.04         3.26 o                         
   4   7   8         19.15         18.05         1.70 o                         
   5   7   8         14.59         10.08         1.43 o                         
   6   7   8          1.08          0.97         1.74 o                         
   7   7   8         59.77         65.22         4.43 o                         
  -5   8   8        250.26        267.35        13.68 o                         
  -4   8   8        101.06         97.17         4.78 o                         
  -3   8   8         75.46         79.70         3.41 o                         
  -2   8   8          0.22          0.45         1.08 o                         
  -1   8   8          1.92         -0.15         0.90 o                         
   0   8   8        949.41        897.92        12.86 o                         
   1   8   8         55.17         56.60         2.12 o                         
   2   8   8          7.09          8.52         0.96 o                         
   3   8   8         68.58         70.60         2.48 o                         
   4   8   8          0.02          0.48         1.11 o                         
   5   8   8         20.97         17.06         2.01 o                         
   6   8   8          0.63          1.40         1.53 o                         
  -5   9   8         76.99         94.02         8.73 o                         
  -4   9   8          3.36          3.64         2.08 o                         
  -3   9   8          4.21          7.58         1.46 o                         
  -2   9   8         42.44         44.04         2.60 o                         
  -1   9   8        961.04        952.89        16.20 o                         
   0   9   8         41.82         45.46         2.62 o                         
   1   9   8        689.89        661.63        10.66 o                         
   2   9   8          5.19          5.72         1.09 o                         
   3   9   8        692.91        618.97        14.97 o                         
   4   9   8         21.09         24.66         1.78 o                         
   5   9   8        134.07        124.31         4.55 o                         
   6   9   8          0.27          1.24         1.51 o                         
  -4  10   8         10.59          0.94         2.06 o                         
  -3  10   8         35.63         35.41         3.17 o                         
  -2  10   8          3.58          4.67         1.64 o                         
  -1  10   8         61.70         67.67         3.72 o                         
   0  10   8        130.39        122.20         5.18 o                         
   1  10   8         34.15         33.48         2.60 o                         
   2  10   8          8.63         15.45         2.07 o                         
   3  10   8        119.40        117.45         4.21 o                         
   4  10   8         79.32         75.65         3.08 o                         
   5  10   8         16.34         11.74         1.98 o                         
   6  10   8        215.48        250.00        14.02 o                         
  -4  11   8          5.61          0.12         4.41 o                         
  -3  11   8          2.22          4.22         1.57 o                         
  -2  11   8         15.54         20.75         3.02 o                         
  -1  11   8        136.83        138.83         6.86 o                         
   0  11   8         11.39         11.10         2.30 o                         
   1  11   8        179.77        169.37         6.33 o                         
   2  11   8         70.69         72.31         4.23 o                         
   3  11   8          1.86          0.63         1.01 o                         
   4  11   8         56.10         57.77         3.43 o                         
   5  11   8        181.33        208.74        11.35 o                         
  -3  12   8          8.27         16.26         2.68 o                         
  -2  12   8          5.08          6.17         2.72 o                         
  -1  12   8          0.62          0.07         1.70 o                         
   0  12   8         46.44         58.34         4.44 o                         
   1  12   8        293.13        274.74         8.75 o                         
   2  12   8         13.95         17.06         2.83 o                         
   3  12   8        172.50        170.87         6.98 o                         
   4  12   8          5.46          1.80         3.16 o                         
  -2  13   8          8.56         13.79         3.07 o                         
  -1  13   8          3.36          5.22         2.28 o                         
   0  13   8          7.12         11.37         2.49 o                         
   1  13   8          2.93          3.06         2.32 o                         
   2  13   8          0.70          2.06         2.10 o                         
   3  13   8         65.29         50.17         6.79 o                         
   4  13   8        224.38        218.22        15.00 o                         
  -1  14   8         35.83         39.07         4.96 o                         
   0  14   8         61.72         61.48         5.73 o                         
   1  14   8          2.80          4.19         2.59 o                         
   2  14   8        114.85        125.63         6.96 o                         
  -1 -13   9        125.89        131.93         6.88 o                         
   0 -13   9         54.76         62.61         4.89 o                         
   1 -13   9         20.80         18.38         2.46 o                         
   2 -13   9         88.92         98.87         7.30 o                         
  -2 -12   9         36.53         31.34         2.83 o                         
  -1 -12   9        206.01        191.46         7.26 o                         
   0 -12   9          4.24          4.19         1.65 o                         
   1 -12   9          0.44          0.92         1.59 o                         
   2 -12   9        117.96        119.06         4.77 o                         
   3 -12   9         12.93          8.78         2.29 o                         
  -3 -11   9          7.66          5.27         1.48 o                         
  -2 -11   9          0.82         -0.33         1.28 o                         
  -1 -11   9          0.24         -0.19         1.34 o                         
   0 -11   9          0.34          1.40         1.65 o                         
   1 -11   9         31.48         33.80         2.82 o                         
   2 -11   9         16.07         14.81         1.85 o                         
   3 -11   9          7.32          3.04         1.66 o                         
   4 -11   9         40.92         51.00         3.88 o                         
  -4 -10   9         71.62         82.28         4.73 o                         
  -3 -10   9         18.54         22.13         1.99 o                         
  -2 -10   9        187.42        186.15         5.45 o                         
  -1 -10   9        124.34        118.96         4.50 o                         
   0 -10   9         45.64         46.53         2.94 o                         
   1 -10   9          9.78         10.69         1.61 o                         
   2 -10   9         24.91         17.78         1.79 o                         
   3 -10   9         55.86         59.25         2.41 o                         
   4 -10   9          0.78          1.80         1.46 o                         
   5 -10   9          5.77          2.32         2.32 o                         
  -4  -9   9         30.92         30.93         3.21 o                         
  -3  -9   9          0.77          0.87         1.08 o                         
  -2  -9   9         81.08         85.85         3.49 o                         
  -1  -9   9        856.82        820.59        13.55 o                         
   0  -9   9          4.60          6.29         1.65 o                         
   1  -9   9          1.32          1.58         1.04 o                         
   2  -9   9        234.22        237.67         5.34 o                         
   3  -9   9          6.22          6.75         1.16 o                         
   4  -9   9         88.82         91.76         4.10 o                         
   5  -9   9         18.48         16.99         2.38 o                         
  -5  -8   9          5.94          9.33         5.23 o                         
  -4  -8   9         35.56         40.03         2.79 o                         
  -3  -8   9          0.04          1.92         1.23 o                         
  -2  -8   9        122.02        125.28         3.82 o                         
  -1  -8   9          0.10          2.90         1.30 o                         
   0  -8   9         63.99         66.47         2.92 o                         
   1  -8   9        191.59        181.29         4.47 o                         
   2  -8   9         95.45         99.37         3.78 o                         
   3  -8   9         72.42         77.37         2.40 o                         
   4  -8   9         12.72         16.52         2.15 o                         
   5  -8   9          6.45          7.12         1.71 o                         
   6  -8   9         15.45         17.96         2.25 o                         
  -5  -7   9          1.07          7.06         3.27 o                         
  -4  -7   9          0.65          1.65         1.23 o                         
  -3  -7   9        146.87        145.46         3.62 o                         
  -2  -7   9        128.59        130.75         4.06 o                         
  -1  -7   9        154.60        148.93         3.91 o                         
   0  -7   9         26.98         30.02         1.76 o                         
   1  -7   9        178.30        176.17         3.87 o                         
   2  -7   9          0.46          1.33         1.05 o                         
   3  -7   9          9.66         14.68         1.44 o                         
   4  -7   9        414.03        412.32         7.73 o                         
   5  -7   9         83.19         84.85         3.23 o                         
   6  -7   9          0.98          1.57         1.32 o                         
  -5  -6   9         74.04         79.44         5.15 o                         
  -4  -6   9         14.76         14.46         1.99 o                         
  -3  -6   9         56.44         51.33         2.10 o                         
  -2  -6   9         95.01         98.20         3.14 o                         
  -1  -6   9        122.98        120.09         2.84 o                         
   0  -6   9         51.18         51.80         1.95 o                         
   1  -6   9          1.92          5.53         1.09 o                         
   2  -6   9         82.39         77.99         2.58 o                         
   3  -6   9        362.75        368.77         7.55 o                         
   4  -6   9         23.16         20.99         2.06 o                         
   5  -6   9         15.63         13.22         1.49 o                         
   6  -6   9        167.46        176.05         6.06 o                         
  -6  -5   9         85.44         92.22         6.68 o                         
  -5  -5   9        486.02        458.32        13.19 o                         
  -4  -5   9         35.83         31.31         2.10 o                         
  -3  -5   9         76.97         78.97         2.77 o                         
  -2  -5   9        106.16        100.61         2.49 o                         
  -1  -5   9        151.96        151.25         3.35 o                         
   0  -5   9        533.77        530.14         6.80 o                         
   1  -5   9         25.78         23.67         1.34 o                         
   2  -5   9        412.10        415.77         7.47 o                         
   3  -5   9        221.29        213.59         4.19 o                         
   4  -5   9         58.05         59.17         2.60 o                         
   5  -5   9          0.57          1.53         0.82 o                         
   6  -5   9         11.87         11.84         1.42 o                         
   7  -5   9         19.16         29.22         6.93 o                         
  -6  -4   9         15.49         15.85         3.15 o                         
  -5  -4   9         45.22         38.70         3.19 o                         
  -4  -4   9         10.75          9.09         1.97 o                         
  -3  -4   9         45.36         44.03         1.86 o                         
  -2  -4   9        826.19        838.22         9.73 o                         
  -1  -4   9        878.86        890.51        10.09 o                         
   0  -4   9         58.20         61.20         1.81 o                         
   1  -4   9        120.31        124.94         2.58 o                         
   2  -4   9         87.41         82.63         2.01 o                         
   3  -4   9          9.43         11.29         1.03 o                         
   4  -4   9         58.61         63.45         2.02 o                         
   5  -4   9         44.93         45.27         2.17 o                         
   6  -4   9        185.53        175.59         7.07 o                         
   7  -4   9         20.78         32.49         3.67 o                         
  -6  -3   9         34.09         47.58         5.02 o                         
  -5  -3   9        154.09        144.25         5.73 o                         
  -4  -3   9         90.48         96.78         3.31 o                         
  -3  -3   9         69.95         70.73         1.98 o                         
  -2  -3   9          3.87         15.14         1.04 o                         
  -1  -3   9         20.63         24.19         1.11 o                         
   0  -3   9         28.39         21.77         1.12 o                         
   1  -3   9        103.69        106.43         2.33 o                         
   2  -3   9       1536.47       1513.39        15.08 o                         
   3  -3   9        212.71        263.51         4.82 o                         
   4  -3   9        117.27        115.99         2.73 o                         
   5  -3   9         47.12         49.20         2.14 o                         
   6  -3   9         78.65         79.32         6.36 o                         
   7  -3   9          2.09          3.88         1.84 o                         
  -6  -2   9          1.26          4.07         1.81 o                         
  -5  -2   9         80.75         87.33         4.80 o                         
  -4  -2   9        178.02        181.04         4.10 o                         
  -3  -2   9        119.36        107.93         2.82 o                         
  -2  -2   9         37.96         36.47         1.46 o                         
  -1  -2   9          2.13          7.14         0.68 o                         
   0  -2   9         16.80         35.55         1.36 o                         
   1  -2   9         68.41         70.26         1.67 o                         
   2  -2   9        160.77        179.83         2.73 o                         
   3  -2   9          0.06          5.31         0.76 o                         
   4  -2   9        285.78        284.97         4.64 o                         
   5  -2   9          0.46          2.03         0.55 o                         
   6  -2   9         57.76         57.89         2.61 o                         
   7  -2   9          0.73          0.30         1.30 o                         
  -6  -1   9          7.35          7.85         2.02 o                         
  -5  -1   9          6.09          2.73         2.12 o                         
  -4  -1   9         17.00         18.58         1.64 o                         
  -3  -1   9          2.10          7.43         1.28 o                         
  -2  -1   9        129.54        129.23         2.50 o                         
  -1  -1   9        101.73        105.84         2.10 o                         
   0  -1   9        236.77        276.07         3.82 o                         
   1  -1   9       1491.11       1533.17        13.72 o                         
   2  -1   9         15.69         13.18         0.79 o                         
   3  -1   9        146.34        133.74         2.50 o                         
   4  -1   9        172.51        191.47         3.17 o                         
   5  -1   9          0.26          0.88         0.52 o                         
   6  -1   9        130.46        134.63         5.30 o                         
   7  -1   9         50.01         46.83         2.92 o                         
  -6   0   9         63.31         64.82         3.46 o                         
  -5   0   9         42.95         45.18         2.45 o                         
  -4   0   9        165.11        158.45         4.53 o                         
  -3   0   9         90.55         90.43         2.12 o                         
  -2   0   9         35.44         38.66         1.41 o                         
  -1   0   9        286.27        305.74         4.13 o                         
   0   0   9         18.10         32.87         1.28 o                         
   1   0   9        197.00        225.75         3.09 o                         
   2   0   9         40.73         54.03         1.40 o                         
   3   0   9        276.13        280.91         4.39 o                         
   4   0   9         92.14         81.09         1.81 o                         
   5   0   9         39.66         32.51         1.38 o                         
   6   0   9         30.55         34.73         2.71 o                         
   7   0   9          4.42          5.84         1.21 o                         
  -6   1   9         13.14         17.87         2.31 o                         
  -5   1   9        104.66        104.65         3.75 o                         
  -4   1   9        905.02        896.75        14.47 o                         
  -3   1   9        466.28        474.34         5.91 o                         
  -2   1   9        217.66        223.93         3.60 o                         
  -1   1   9        156.46        139.18         2.64 o                         
   0   1   9        153.48        179.50         2.86 o                         
   1   1   9         23.94         23.61         1.06 o                         
   2   1   9         61.42         57.27         1.40 o                         
   3   1   9          7.59          5.25         0.58 o                         
   4   1   9        221.92        222.73         3.30 o                         
   5   1   9         42.46         35.23         1.35 o                         
   6   1   9        217.66        207.10         6.40 o                         
   7   1   9         62.76         60.51         3.10 o                         
  -6   2   9          4.75          3.46         1.63 o                         
  -5   2   9        111.57        108.46         3.98 o                         
  -4   2   9        208.36        180.99         4.90 o                         
  -3   2   9        133.96        134.66         2.69 o                         
  -2   2   9         31.58         38.61         1.45 o                         
  -1   2   9        137.56        154.05         2.76 o                         
   0   2   9        777.93        864.82         8.96 o                         
   1   2   9         14.36         16.34         0.88 o                         
   2   2   9         61.09         64.60         1.45 o                         
   3   2   9         68.89         65.42         1.71 o                         
   4   2   9         52.34         56.49         1.80 o                         
   5   2   9        289.65        275.19         4.04 o                         
   6   2   9         10.55         13.63         1.27 o                         
   7   2   9          8.50         10.65         1.95 o                         
  -6   3   9         46.82         44.05         3.79 o                         
  -5   3   9          8.78         14.99         2.14 o                         
  -4   3   9         47.75         55.76         2.54 o                         
  -3   3   9          0.12          0.18         0.70 o                         
  -2   3   9          2.17          5.58         0.76 o                         
  -1   3   9        279.24        303.81         4.54 o                         
   0   3   9        147.41        161.56         2.94 o                         
   1   3   9        196.13        197.89         3.28 o                         
   2   3   9        139.04        145.92         2.86 o                         
   3   3   9       2222.35       2247.09        22.52 o                         
   4   3   9          1.47          7.42         0.96 o                         
   5   3   9          6.17          3.84         0.78 o                         
   6   3   9          0.93          1.94         1.13 o                         
   7   3   9          0.68          0.20         1.22 o                         
  -6   4   9          5.27          6.98         2.61 o                         
  -5   4   9        101.23        100.55         5.48 o                         
  -4   4   9          0.11          0.30         1.42 o                         
  -3   4   9         80.57         77.84         2.55 o                         
  -2   4   9          8.84          7.07         0.86 o                         
  -1   4   9         38.74         47.06         1.82 o                         
   0   4   9          8.30          7.27         0.81 o                         
   1   4   9        212.52        222.84         3.52 o                         
   2   4   9         91.34         97.71         2.06 o                         
   3   4   9          0.00          2.18         0.48 o                         
   4   4   9         75.54         80.31         2.50 o                         
   5   4   9          5.54          5.37         0.91 o                         
   6   4   9        489.20        449.01         6.88 o                         
   7   4   9         11.96         16.67         3.15 o                         
  -6   5   9         20.41         22.33         3.64 o                         
  -5   5   9          8.87         17.61         2.40 o                         
  -4   5   9         43.52         44.41         3.28 o                         
  -3   5   9          1.83          2.38         0.77 o                         
  -2   5   9         69.21         72.15         2.37 o                         
  -1   5   9          2.26          6.26         0.83 o                         
   0   5   9         54.55         57.40         1.95 o                         
   1   5   9          0.24         -0.03         0.46 o                         
   2   5   9         22.59         23.91         1.18 o                         
   3   5   9        139.63        132.64         2.68 o                         
   4   5   9          1.04          1.18         0.80 o                         
   5   5   9        259.38        272.51         5.51 o                         
   6   5   9         87.98         88.28         3.00 o                         
   7   5   9          0.03          0.34         1.15 o                         
  -6   6   9          8.48          5.42         3.61 o                         
  -5   6   9         34.90         41.52         3.82 o                         
  -4   6   9         80.72         84.23         5.29 o                         
  -3   6   9        696.10        614.24        22.11 o                         
  -2   6   9          0.01          0.20         0.77 o                         
  -1   6   9         83.05         89.23         2.61 o                         
   0   6   9         10.90         25.47         1.67 o                         
   1   6   9         17.53         18.58         1.82 o                         
   2   6   9          3.04          3.32         0.56 o                         
   3   6   9         17.12         16.79         1.15 o                         
   4   6   9          1.70          3.88         1.06 o                         
   5   6   9         83.32         68.49         3.28 o                         
   6   6   9        121.77        130.52         3.71 o                         
   7   6   9         59.25         68.10         3.47 o                         
  -5   7   9         91.29        111.79         5.70 o                         
  -4   7   9         29.17         22.18         2.90 o                         
  -3   7   9         84.26         77.39         3.24 o                         
  -2   7   9          0.14          0.77         1.11 o                         
  -1   7   9          2.46          3.90         0.92 o                         
   0   7   9        291.83        292.15         4.89 o                         
   1   7   9         22.53         26.78         1.63 o                         
   2   7   9         14.42         13.64         1.11 o                         
   3   7   9          8.19          6.34         1.58 o                         
   4   7   9         13.52         22.05         2.43 o                         
   5   7   9          7.84          7.82         1.28 o                         
   6   7   9         19.97         17.01         2.31 o                         
   7   7   9          0.15          1.41         1.44 o                         
  -5   8   9         64.55         68.76         7.77 o                         
  -4   8   9         37.65         62.94         4.21 o                         
  -3   8   9         76.51         93.17         3.41 o                         
  -2   8   9          0.60          2.67         1.58 o                         
  -1   8   9        237.81        234.12         5.41 o                         
   0   8   9        149.56        137.78         4.47 o                         
   1   8   9        310.55        291.87         5.71 o                         
   2   8   9         14.35         11.20         1.21 o                         
   3   8   9        274.20        274.34         6.66 o                         
   4   8   9         62.04         56.88         3.10 o                         
   5   8   9          5.52          9.42         2.00 o                         
   6   8   9         26.39         27.86         2.43 o                         
  -5   9   9         68.53         70.01         8.29 o                         
  -4   9   9          1.65          2.32         1.87 o                         
  -3   9   9          0.14         -0.03         1.49 o                         
  -2   9   9         36.81         46.60         3.34 o                         
  -1   9   9         70.76         78.43         3.89 o                         
   0   9   9         93.50         90.96         4.29 o                         
   1   9   9         40.47         40.16         2.88 o                         
   2   9   9        151.16        133.57         4.35 o                         
   3   9   9         68.08         62.23         3.18 o                         
   4   9   9         14.38         13.48         2.34 o                         
   5   9   9          7.05          7.93         2.82 o                         
   6   9   9         12.48         11.84         3.37 o                         
  -4  10   9        176.43        174.72         9.24 o                         
  -3  10   9          3.35          4.42         1.55 o                         
  -2  10   9         41.35         46.64         3.37 o                         
  -1  10   9          1.73          2.24         1.59 o                         
   0  10   9          8.57         14.33         2.19 o                         
   1  10   9        136.23        147.00         4.97 o                         
   2  10   9        344.58        318.26         7.71 o                         
   3  10   9        239.47        211.26         5.65 o                         
   4  10   9         12.41          8.70         1.97 o                         
   5  10   9         33.13         45.51         3.56 o                         
   6  10   9          1.37          1.80         2.27 o                         
  -4  11   9         73.77         63.26         9.93 o                         
  -3  11   9         23.49         19.53         2.19 o                         
  -2  11   9          3.18          6.39         1.90 o                         
  -1  11   9         14.41         14.90         3.01 o                         
   0  11   9        175.11        173.32         6.77 o                         
   1  11   9         18.76         23.65         2.85 o                         
   2  11   9         13.71         12.86         2.04 o                         
   3  11   9        148.73        147.16         5.59 o                         
   4  11   9         66.63         76.56         3.92 o                         
   5  11   9          0.29          0.33         2.54 o                         
  -3  12   9          7.43         10.50         2.92 o                         
  -2  12   9        209.67        237.86         9.38 o                         
  -1  12   9          0.33         -0.50         2.03 o                         
   0  12   9        215.42        238.53         8.21 o                         
   1  12   9        196.86        177.15         6.79 o                         
   2  12   9          0.81         -0.24         2.29 o                         
   3  12   9         25.09         20.85         2.11 o                         
   4  12   9        149.50        163.85         9.13 o                         
  -2  13   9          9.48          3.16         2.50 o                         
  -1  13   9          0.29         -1.58         2.49 o                         
   0  13   9          4.58          2.44         2.29 o                         
   1  13   9        532.44        584.10        18.67 o                         
   2  13   9          4.08          3.85         2.64 o                         
   3  13   9          6.17          3.29         1.98 o                         
   0  14   9         26.01         38.88         4.16 o                         
   1  14   9          0.28          0.45         2.17 o                         
   2  14   9          6.04         11.02         2.46 o                         
  -2 -12  10          4.77          0.95         1.98 o                         
  -1 -12  10         10.68         11.78         2.26 o                         
   0 -12  10          1.43          0.30         1.53 o                         
   1 -12  10          5.30          3.76         1.75 o                         
   2 -12  10         28.77         39.46         4.59 o                         
   3 -12  10         25.85         36.32         3.58 o                         
  -3 -11  10         33.81         34.68         3.29 o                         
  -2 -11  10         15.86         15.51         2.11 o                         
  -1 -11  10        229.70        228.08         6.47 o                         
   0 -11  10          1.88          1.75         1.31 o                         
   1 -11  10          0.39          3.19         1.60 o                         
   2 -11  10         10.27         11.69         1.82 o                         
   3 -11  10         17.24         15.41         2.67 o                         
   4 -11  10          7.58          3.50         2.29 o                         
  -3 -10  10          8.22         10.69         2.36 o                         
  -2 -10  10        184.18        191.38         5.58 o                         
  -1 -10  10        156.82        156.85         5.13 o                         
   0 -10  10         63.14         63.65         3.35 o                         
   1 -10  10         36.06         38.84         3.85 o                         
   2 -10  10         18.57         18.56         2.14 o                         
   3 -10  10         29.75         22.56         2.52 o                         
   4 -10  10         12.61         12.98         2.10 o                         
   5 -10  10         20.39         20.06         6.84 o                         
  -4  -9  10         32.21         38.13         4.24 o                         
  -3  -9  10        147.44        139.59         4.50 o                         
  -2  -9  10         46.92         45.00         2.67 o                         
  -1  -9  10         32.67         35.39         2.60 o                         
   0  -9  10        163.10        159.88         4.97 o                         
   1  -9  10        138.47        137.27         4.44 o                         
   2  -9  10          0.00          1.74         1.30 o                         
   3  -9  10        137.61        126.88         3.92 o                         
   4  -9  10         35.15         41.54         3.07 o                         
   5  -9  10          5.59          5.99         2.04 o                         
  -4  -8  10        161.59        164.60         9.03 o                         
  -3  -8  10         13.51         22.05         1.77 o                         
  -2  -8  10        137.93        134.49         4.48 o                         
  -1  -8  10          0.04          0.86         1.16 o                         
   0  -8  10         38.89         38.84         2.35 o                         
   1  -8  10         98.91         99.82         5.31 o                         
   2  -8  10        142.14        134.84         4.32 o                         
   3  -8  10          2.30          5.89         1.15 o                         
   4  -8  10         32.12         33.69         3.33 o                         
   5  -8  10         37.12         43.51         3.39 o                         
   6  -8  10         10.75         12.95         2.37 o                         
  -5  -7  10         12.55         13.46         3.09 o                         
  -4  -7  10          7.34          7.26         2.34 o                         
  -3  -7  10         91.82         85.20         3.15 o                         
  -2  -7  10        125.69        127.35         4.59 o                         
  -1  -7  10        195.76        188.87         4.75 o                         
   0  -7  10         40.37         42.35         2.19 o                         
   1  -7  10         29.36         29.49         1.86 o                         
   2  -7  10        165.48        158.49         3.95 o                         
   3  -7  10         51.44         50.99         1.83 o                         
   4  -7  10        329.50        330.89         7.44 o                         
   5  -7  10          9.49          7.54         1.97 o                         
   6  -7  10         15.84         18.72         2.28 o                         
  -5  -6  10         46.54         54.63         4.75 o                         
  -4  -6  10         38.64         42.31         2.65 o                         
  -3  -6  10          7.34         12.98         1.29 o                         
  -2  -6  10        100.98         97.37         3.49 o                         
  -1  -6  10         93.45         89.01         3.42 o                         
   0  -6  10        175.73        161.86         3.87 o                         
   1  -6  10        399.52        382.59         5.90 o                         
   2  -6  10        158.82        148.54         3.41 o                         
   3  -6  10        891.94        847.40        11.07 o                         
   4  -6  10        167.15        174.39         4.76 o                         
   5  -6  10         90.54        108.63         4.09 o                         
   6  -6  10        120.74        134.64         4.21 o                         
  -5  -5  10         27.27         25.79         3.69 o                         
  -4  -5  10          0.24          3.07         1.35 o                         
  -3  -5  10          1.84          2.51         1.21 o                         
  -2  -5  10        477.33        475.56         7.50 o                         
  -1  -5  10        211.12        207.25         3.78 o                         
   0  -5  10         88.82         82.38         2.30 o                         
   1  -5  10        101.53         98.83         2.58 o                         
   2  -5  10         35.43         31.59         1.57 o                         
   3  -5  10        195.48        184.16         4.15 o                         
   4  -5  10         70.61         67.79         2.58 o                         
   5  -5  10          0.31          1.35         0.92 o                         
   6  -5  10         27.10         23.82         1.65 o                         
   7  -5  10         18.55         31.72         4.46 o                         
  -6  -4  10          8.42          5.75         2.59 o                         
  -5  -4  10         55.34         68.02         4.08 o                         
  -4  -4  10         64.84         78.96         3.18 o                         
  -3  -4  10          0.44          0.57         0.84 o                         
  -2  -4  10        175.17        178.63         3.35 o                         
  -1  -4  10        126.89         99.65         2.41 o                         
   0  -4  10        104.00        108.28         2.67 o                         
   1  -4  10         62.07         66.78         1.96 o                         
   2  -4  10         32.73         30.58         1.33 o                         
   3  -4  10        203.35        186.72         3.90 o                         
   4  -4  10        112.44        106.44         3.48 o                         
   5  -4  10         18.84         18.33         1.50 o                         
   6  -4  10          7.19          9.55         1.44 o                         
   7  -4  10         63.94         68.68         4.68 o                         
  -6  -3  10         27.58         25.04         5.25 o                         
  -5  -3  10          1.48          4.84         1.92 o                         
  -4  -3  10        242.87        232.31         7.93 o                         
  -3  -3  10        313.19        297.39         5.11 o                         
  -2  -3  10        406.03        407.42         5.28 o                         
  -1  -3  10        201.09        188.29         3.28 o                         
   0  -3  10         10.04          8.08         0.79 o                         
   1  -3  10       1436.76       1400.67        13.17 o                         
   2  -3  10        259.03        255.47         3.82 o                         
   3  -3  10        123.41        106.34         2.61 o                         
   4  -3  10        294.39        297.58         5.10 o                         
   5  -3  10          7.81          8.32         0.89 o                         
   6  -3  10         54.66         51.26         2.53 o                         
   7  -3  10         35.53         29.83         3.55 o                         
  -6  -2  10        122.30        158.70         8.31 o                         
  -5  -2  10         23.38         28.12         2.44 o                         
  -4  -2  10        239.45        240.37         5.06 o                         
  -3  -2  10        258.19        239.10         4.25 o                         
  -2  -2  10        948.57        908.48         9.79 o                         
  -1  -2  10         19.06         25.77         1.22 o                         
   0  -2  10          0.06          6.14         0.66 o                         
   1  -2  10          0.14          4.87         0.83 o                         
   2  -2  10        231.22        223.32         3.43 o                         
   3  -2  10         31.39         31.52         1.34 o                         
   4  -2  10        452.26        432.31         5.91 o                         
   5  -2  10         82.06         83.05         2.08 o                         
   6  -2  10         15.96         15.87         1.27 o                         
   7  -2  10         29.02         22.81         2.74 o                         
  -6  -1  10          0.92         -0.84         1.71 o                         
  -5  -1  10        248.67        234.35         7.11 o                         
  -4  -1  10         88.48         84.43         2.34 o                         
  -3  -1  10         20.47         27.06         1.45 o                         
  -2  -1  10         71.22         68.36         1.99 o                         
  -1  -1  10        564.58        577.38         6.72 o                         
   0  -1  10          3.65          7.10         0.73 o                         
   1  -1  10         62.49         70.08         1.77 o                         
   2  -1  10        589.33        600.61         6.69 o                         
   3  -1  10       1246.10       1228.76        12.65 o                         
   4  -1  10        187.28        184.88         3.76 o                         
   5  -1  10         68.01         72.12         2.18 o                         
   6  -1  10        139.22        139.35         4.44 o                         
   7  -1  10         76.98         92.93         8.51 o                         
  -6   0  10         15.67         19.31         2.80 o                         
  -5   0  10         22.96         23.51         1.99 o                         
  -4   0  10         20.09         26.84         2.91 o                         
  -3   0  10         47.15         45.55         1.88 o                         
  -2   0  10        226.42        220.96         3.77 o                         
  -1   0  10        409.23        397.20         5.34 o                         
   0   0  10          8.73         31.31         1.23 o                         
   1   0  10        104.10        114.13         2.35 o                         
   2   0  10         47.97         52.38         1.45 o                         
   3   0  10        214.41        197.01         3.20 o                         
   4   0  10         79.09         74.22         2.13 o                         
   5   0  10          0.06          0.76         0.95 o                         
   6   0  10          0.00         -0.59         0.66 o                         
   7   0  10         19.38         16.90         3.04 o                         
  -6   1  10         19.28         20.45         4.87 o                         
  -5   1  10          8.22          5.81         1.66 o                         
  -4   1  10         35.16         41.99         3.55 o                         
  -3   1  10         44.38         46.73         1.89 o                         
  -2   1  10        238.68        230.63         4.05 o                         
  -1   1  10         29.08         40.81         1.41 o                         
   0   1  10         81.25        100.40         2.23 o                         
   1   1  10         57.66         71.81         1.73 o                         
   2   1  10         77.89         79.32         1.90 o                         
   3   1  10         54.38         53.75         1.54 o                         
   4   1  10         71.88         73.42         2.64 o                         
   5   1  10        810.30        751.59        10.01 o                         
   6   1  10          0.75          0.20         1.21 o                         
   7   1  10          3.19          1.58         1.88 o                         
  -6   2  10         13.24         14.54         2.63 o                         
  -5   2  10         11.14         10.00         2.21 o                         
  -4   2  10         57.05         60.63         2.99 o                         
  -3   2  10         24.33         20.54         1.38 o                         
  -2   2  10          1.39         11.46         0.95 o                         
  -1   2  10         46.46         51.25         1.67 o                         
   0   2  10        368.56        405.44         5.17 o                         
   1   2  10        206.40        224.35         3.56 o                         
   2   2  10          2.15          2.34         0.49 o                         
   3   2  10          0.22          2.91         0.53 o                         
   4   2  10         11.56         15.82         0.98 o                         
   5   2  10         13.95         12.64         0.90 o                         
   6   2  10         91.25         82.86         2.29 o                         
   7   2  10          0.89         -0.60         1.25 o                         
  -6   3  10          0.45          1.82         2.19 o                         
  -5   3  10          2.41          2.81         1.38 o                         
  -4   3  10         48.01         37.94         2.58 o                         
  -3   3  10         23.85         22.25         1.42 o                         
  -2   3  10          1.36          0.90         0.69 o                         
  -1   3  10         20.62         30.02         1.35 o                         
   0   3  10        274.53        281.50         4.38 o                         
   1   3  10          1.52          1.08         0.47 o                         
   2   3  10        508.34        513.22         6.01 o                         
   3   3  10        156.70        153.79         3.11 o                         
   4   3  10          5.10         13.71         1.59 o                         
   5   3  10         21.02         15.36         1.17 o                         
   6   3  10         91.54         87.89         2.14 o                         
   7   3  10          0.20         -1.23         1.23 o                         
  -6   4  10          8.49          3.80         3.14 o                         
  -5   4  10         24.03         31.34         2.96 o                         
  -4   4  10         87.78         82.50         4.22 o                         
  -3   4  10         62.43         46.68         2.06 o                         
  -2   4  10          8.86         10.92         1.02 o                         
  -1   4  10         31.65         38.77         1.75 o                         
   0   4  10        264.38        250.10         3.99 o                         
   1   4  10         10.47         17.86         1.08 o                         
   2   4  10        462.32        482.21         5.88 o                         
   3   4  10          1.08          1.34         0.40 o                         
   4   4  10         24.17         22.82         1.45 o                         
   5   4  10       1424.16       1321.71        16.78 o                         
   6   4  10        102.82        113.94         3.66 o                         
   7   4  10         11.65         10.34         1.45 o                         
  -5   5  10          1.88          2.13         1.72 o                         
  -4   5  10         12.37         15.26         2.76 o                         
  -3   5  10         97.26         82.34         3.15 o                         
  -2   5  10         35.45         33.78         1.83 o                         
  -1   5  10        109.16        109.62         3.32 o                         
   0   5  10        162.87        171.36         4.10 o                         
   1   5  10          0.17          0.36         0.53 o                         
   2   5  10         95.42         90.88         2.29 o                         
   3   5  10         88.96         86.11         2.34 o                         
   4   5  10        116.90        135.47         3.70 o                         
   5   5  10        179.78        189.07         4.79 o                         
   6   5  10         60.95         67.83         2.83 o                         
   7   5  10        107.34        111.04         4.38 o                         
  -5   6  10         20.59         12.05         3.09 o                         
  -4   6  10         12.76         14.44         2.71 o                         
  -3   6  10         33.99         36.63         2.54 o                         
  -2   6  10        329.43        317.39         7.32 o                         
  -1   6  10          1.67          6.44         0.95 o                         
   0   6  10         10.77         14.73         1.40 o                         
   1   6  10         54.40         45.75         1.99 o                         
   2   6  10          0.82          1.37         0.51 o                         
   3   6  10         47.58         46.50         1.88 o                         
   4   6  10         33.12         25.85         1.84 o                         
   5   6  10         26.28         13.27         1.66 o                         
   6   6  10         11.88         14.73         1.91 o                         
   7   6  10         38.87         40.33         5.24 o                         
  -5   7  10          3.50          7.74         2.84 o                         
  -4   7  10        300.13        286.88         8.34 o                         
  -3   7  10          2.38          5.24         1.33 o                         
  -2   7  10        135.07        133.78         4.24 o                         
  -1   7  10          3.03         12.41         1.41 o                         
   0   7  10        436.94        430.35        10.01 o                         
   1   7  10        243.29        244.62         4.38 o                         
   2   7  10         36.10         38.47         1.81 o                         
   3   7  10        221.29        206.01         4.56 o                         
   4   7  10         70.00         71.88         3.41 o                         
   5   7  10        105.74         90.55         4.10 o                         
   6   7  10          2.23          4.16         1.72 o                         
   7   7  10         11.36         12.71         6.64 o                         
  -5   8  10          2.36         -0.02         2.31 o                         
  -4   8  10         33.79         43.46         3.74 o                         
  -3   8  10          3.28          8.69         1.53 o                         
  -2   8  10          3.89          1.53         1.23 o                         
  -1   8  10        184.81        196.42         6.56 o                         
   0   8  10        342.00        333.83         6.82 o                         
   1   8  10          3.19          5.60         1.18 o                         
   2   8  10        339.24        329.10         6.25 o                         
   3   8  10         17.56         21.90         1.89 o                         
   4   8  10          1.66          2.37         1.88 o                         
   5   8  10          0.12          2.88         1.68 o                         
   6   8  10         80.47         94.46         5.97 o                         
  -4   9  10          0.02          2.72         1.81 o                         
  -3   9  10         12.81          7.60         1.52 o                         
  -2   9  10         10.52         16.08         2.50 o                         
  -1   9  10          8.04         11.19         1.80 o                         
   0   9  10         13.52         13.65         2.04 o                         
   1   9  10         71.50         71.39         3.41 o                         
   2   9  10         20.27         24.07         2.71 o                         
   3   9  10         21.81         14.16         2.02 o                         
   4   9  10          4.00          7.09         1.33 o                         
   5   9  10          8.41         11.60         2.13 o                         
   6   9  10         11.31          8.99         3.07 o                         
  -4  10  10         34.98         43.13         5.88 o                         
  -3  10  10         65.71         53.38         3.18 o                         
  -2  10  10          0.53          6.93         1.82 o                         
  -1  10  10          0.52          1.12         1.68 o                         
   0  10  10        101.07        103.82         4.91 o                         
   1  10  10         52.63         53.48         3.59 o                         
   2  10  10        116.29        107.05         4.15 o                         
   3  10  10         33.07         29.80         2.52 o                         
   4  10  10         10.37         10.77         1.50 o                         
   5  10  10          7.97          4.85         2.49 o                         
  -3  11  10         25.95         25.53         3.20 o                         
  -2  11  10         20.00         26.76         3.81 o                         
  -1  11  10         14.03         16.91         2.74 o                         
   0  11  10        108.69        108.04         7.29 o                         
   1  11  10          0.05         -0.89         1.58 o                         
   2  11  10         35.90         42.67         3.53 o                         
   3  11  10         26.35         23.20         2.72 o                         
   4  11  10        164.69        162.38         5.46 o                         
   5  11  10          4.61          1.50         2.61 o                         
  -3  12  10          2.40          5.04         3.78 o                         
  -2  12  10         35.97         51.62         4.78 o                         
  -1  12  10         79.55         95.22         5.60 o                         
   0  12  10          1.73          3.31         1.98 o                         
   1  12  10         16.17         19.17         2.75 o                         
   2  12  10          0.10          0.29         1.47 o                         
   3  12  10          5.51          7.04         2.26 o                         
   4  12  10         40.31         39.66         7.02 o                         
  -2  13  10          2.28         -1.12         5.25 o                         
  -1  13  10         46.78         44.01         4.13 o                         
   0  13  10         88.16         77.46         5.35 o                         
   1  13  10          3.61          4.09         2.44 o                         
   2  13  10          1.77          7.31         3.09 o                         
   3  13  10          3.94          5.32         6.53 o                         
   0  14  10        131.45        142.13        10.02 o                         
   1  14  10         18.95         29.45         5.19 o                         
  -1 -12  11         27.38         29.28         3.17 o                         
   0 -12  11         32.51         30.71         3.66 o                         
   1 -12  11          4.97          2.47         1.76 o                         
   2 -12  11         26.65         31.41         3.43 o                         
  -2 -11  11        209.43        215.61         6.74 o                         
  -1 -11  11          3.35         -0.02         1.44 o                         
   0 -11  11          5.65          3.25         1.57 o                         
   1 -11  11         22.05         25.35         2.51 o                         
   2 -11  11         23.63         21.43         2.85 o                         
   3 -11  11         34.87         40.33         5.88 o                         
  -3 -10  11         15.19         10.12         1.80 o                         
  -2 -10  11         38.43         42.61         2.91 o                         
  -1 -10  11         28.96         29.77         2.50 o                         
   0 -10  11          4.50         -0.62         1.27 o                         
   1 -10  11         19.85         16.50         1.98 o                         
   2 -10  11          0.40          0.53         1.20 o                         
   3 -10  11         61.29         58.96         2.56 o                         
   4 -10  11         18.47          8.54         3.51 o                         
  -4  -9  11         18.37         17.38         4.06 o                         
  -3  -9  11         11.81          9.26         1.55 o                         
  -2  -9  11         68.76         72.81         3.58 o                         
  -1  -9  11         25.01         28.71         2.74 o                         
   0  -9  11        215.05        202.80         5.73 o                         
   1  -9  11         24.41         28.81         2.56 o                         
   2  -9  11        174.39        163.44         4.82 o                         
   3  -9  11          9.53         10.68         1.29 o                         
   4  -9  11         71.38         69.24         3.70 o                         
   5  -9  11         14.93         21.31         4.57 o                         
  -4  -8  11          0.89         -0.52         2.60 o                         
  -3  -8  11         40.88         53.47         4.70 o                         
  -2  -8  11         68.41         70.83         3.80 o                         
  -1  -8  11          0.19          0.29         1.10 o                         
   0  -8  11          0.12          0.12         1.25 o                         
   1  -8  11          0.04         -0.55         1.16 o                         
   2  -8  11        159.55        156.04         4.11 o                         
   3  -8  11         10.95         10.16         1.27 o                         
   4  -8  11         35.26         40.37         3.53 o                         
   5  -8  11          1.52          0.42         1.40 o                         
  -4  -7  11          4.53          3.42         1.54 o                         
  -3  -7  11         56.53         60.97         2.66 o                         
  -2  -7  11        150.67        135.82         4.81 o                         
  -1  -7  11        169.96        164.07         5.20 o                         
   0  -7  11          6.17          7.20         1.66 o                         
   1  -7  11        110.50        116.68         4.00 o                         
   2  -7  11          1.07         -0.04         0.88 o                         
   3  -7  11         36.87         35.35         1.79 o                         
   4  -7  11          1.11          6.39         1.66 o                         
   5  -7  11          1.23         -0.12         1.61 o                         
   6  -7  11         99.70         98.46         4.34 o                         
  -5  -6  11         94.54        101.92        12.42 o                         
  -4  -6  11        318.92        322.34         8.04 o                         
  -3  -6  11         11.50         10.91         1.75 o                         
  -2  -6  11          0.07          0.36         1.02 o                         
  -1  -6  11        223.54        224.79         5.17 o                         
   0  -6  11          4.35          3.55         0.99 o                         
   1  -6  11         75.67         73.34         2.64 o                         
   2  -6  11          8.40         22.18         1.98 o                         
   3  -6  11        242.19        236.02         4.71 o                         
   4  -6  11        250.68        245.16         5.52 o                         
   5  -6  11          7.24          5.87         1.25 o                         
   6  -6  11         86.67         94.71         4.56 o                         
  -5  -5  11         38.44         33.95         4.12 o                         
  -4  -5  11         33.55         33.14         3.21 o                         
  -3  -5  11          2.00          4.69         1.03 o                         
  -2  -5  11        605.31        599.04        10.58 o                         
  -1  -5  11        216.14        214.19         4.90 o                         
   0  -5  11        187.69        188.01         3.83 o                         
   1  -5  11         13.67         16.95         1.19 o                         
   2  -5  11         62.43         62.73         2.09 o                         
   3  -5  11        759.87        720.10         9.61 o                         
   4  -5  11        213.15        209.09         4.86 o                         
   5  -5  11          4.15          5.73         1.40 o                         
   6  -5  11        104.85        119.07         4.19 o                         
  -5  -4  11          0.03         -0.94         1.61 o                         
  -4  -4  11         77.53         71.18         3.65 o                         
  -3  -4  11         17.56         15.25         1.49 o                         
  -2  -4  11        477.33        453.98         8.51 o                         
  -1  -4  11         52.75         48.11         1.76 o                         
   0  -4  11         20.02         24.35         1.33 o                         
   1  -4  11          0.30          2.80         0.69 o                         
   2  -4  11        312.28        323.10         5.68 o                         
   3  -4  11        102.01         99.25         2.91 o                         
   4  -4  11         31.08         32.73         1.85 o                         
   5  -4  11         20.04         20.93         1.63 o                         
   6  -4  11         53.86         55.05         2.50 o                         
   7  -4  11          6.44         11.10         2.55 o                         
  -5  -3  11        173.99        171.71         6.40 o                         
  -4  -3  11        470.26        469.61         7.96 o                         
  -3  -3  11          0.79         -0.30         0.76 o                         
  -2  -3  11         49.05         51.03         2.17 o                         
  -1  -3  11        141.97        150.43         2.92 o                         
   0  -3  11        275.55        283.54         7.14 o                         
   1  -3  11        520.11        544.68         7.32 o                         
   2  -3  11          2.25          4.78         0.70 o                         
   3  -3  11        528.87        504.58         7.01 o                         
   4  -3  11        491.14        483.72         7.78 o                         
   5  -3  11          2.27          4.18         0.82 o                         
   6  -3  11          1.11          1.65         1.08 o                         
   7  -3  11         49.49         53.68         4.10 o                         
  -6  -2  11         64.16         68.57         5.95 o                         
  -5  -2  11          2.61          6.74         1.32 o                         
  -4  -2  11         84.15         82.85         3.05 o                         
  -3  -2  11        275.34        264.86         5.24 o                         
  -2  -2  11        925.66        896.91        10.34 o                         
  -1  -2  11          1.36          0.57         0.51 o                         
   0  -2  11        116.07         99.14         2.20 o                         
   1  -2  11        632.13        593.06         6.73 o                         
   2  -2  11        261.29        295.88         4.24 o                         
   3  -2  11       1002.68       1009.59        13.63 o                         
   4  -2  11        704.49        717.51         9.72 o                         
   5  -2  11          3.66          5.78         0.85 o                         
   6  -2  11         67.81         75.68         2.67 o                         
   7  -2  11          1.19          2.10         1.69 o                         
  -6  -1  11          8.23         18.01         3.45 o                         
  -5  -1  11          2.00          0.27         1.57 o                         
  -4  -1  11         43.23         42.75         2.19 o                         
  -3  -1  11          0.39          2.81         0.91 o                         
  -2  -1  11        634.03        630.72         7.49 o                         
  -1  -1  11         41.86         39.42         1.59 o                         
   0  -1  11         27.31         31.74         1.25 o                         
   1  -1  11         27.90         27.20         1.17 o                         
   2  -1  11          5.60          5.32         0.63 o                         
   3  -1  11         44.74         58.52         1.79 o                         
   4  -1  11          5.82          4.94         0.79 o                         
   5  -1  11         91.42         92.91         2.26 o                         
   6  -1  11        113.95        123.58         3.46 o                         
   7  -1  11          2.47          1.59         1.30 o                         
  -6   0  11          7.76          7.18         2.83 o                         
  -5   0  11          2.45          4.88         1.42 o                         
  -4   0  11        101.46        100.27         3.13 o                         
  -3   0  11       1789.05       1780.51        20.20 o                         
  -2   0  11         44.20         46.90         1.99 o                         
  -1   0  11          7.23         10.84         0.90 o                         
   0   0  11         49.10         70.30         1.77 o                         
   1   0  11        343.47        384.52         4.89 o                         
   2   0  11        439.26        443.98         5.23 o                         
   3   0  11        259.50        263.42         4.34 o                         
   4   0  11        191.94        190.74         3.51 o                         
   5   0  11        183.96        180.10         3.59 o                         
   6   0  11          3.54          2.35         0.76 o                         
   7   0  11          2.29          1.98         1.18 o                         
  -6   1  11          3.16         -2.41         2.41 o                         
  -5   1  11         37.04         35.00         3.44 o                         
  -4   1  11         83.10         69.20         3.87 o                         
  -3   1  11        955.59        880.21        11.42 o                         
  -2   1  11       1397.41       1363.36        14.40 o                         
  -1   1  11         80.71         81.64         2.08 o                         
   0   1  11         36.06         38.35         1.42 o                         
   1   1  11        163.57        168.96         3.26 o                         
   2   1  11         25.96         29.70         1.13 o                         
   3   1  11        106.73        104.72         2.36 o                         
   4   1  11          5.43          7.01         0.86 o                         
   5   1  11         19.62         19.01         1.17 o                         
   6   1  11         20.63         25.34         2.40 o                         
   7   1  11         45.78         49.84         3.11 o                         
  -6   2  11         27.51         17.45         4.45 o                         
  -5   2  11         32.77         33.26         2.93 o                         
  -4   2  11         32.89         31.80         1.93 o                         
  -3   2  11         84.46         77.42         2.57 o                         
  -2   2  11        156.67        152.48         3.19 o                         
  -1   2  11       1163.92       1193.54        12.88 o                         
   0   2  11          3.69          7.59         0.79 o                         
   1   2  11         49.08         46.02         1.50 o                         
   2   2  11         28.98         21.53         1.05 o                         
   3   2  11        969.35        946.91         9.12 o                         
   4   2  11        468.43        455.12         6.06 o                         
   5   2  11          5.81          9.20         1.00 o                         
   6   2  11        112.42         96.43         2.76 o                         
   7   2  11        115.75        114.69         3.64 o                         
  -6   3  11          3.38          5.79         4.38 o                         
  -5   3  11         14.23         22.63         2.95 o                         
  -4   3  11         32.74         33.92         2.60 o                         
  -3   3  11        123.52        104.03         3.20 o                         
  -2   3  11          7.34          8.17         0.86 o                         
  -1   3  11         30.18         32.67         1.53 o                         
   0   3  11         11.23         11.67         0.97 o                         
   1   3  11          0.01         -0.06         0.42 o                         
   2   3  11        364.51        349.36         4.71 o                         
   3   3  11        212.24        208.13         3.17 o                         
   4   3  11        357.06        345.16         5.68 o                         
   5   3  11          0.09          4.34         0.96 o                         
   6   3  11         14.04         13.83         1.36 o                         
   7   3  11         18.86         18.23         4.21 o                         
  -5   4  11          7.50          6.90         2.65 o                         
  -4   4  11          5.82          4.55         1.75 o                         
  -3   4  11         54.15         44.78         2.14 o                         
  -2   4  11         63.67         75.19         2.46 o                         
  -1   4  11         11.96         19.37         1.49 o                         
   0   4  11        148.54        145.22         3.27 o                         
   1   4  11         75.28         79.70         2.10 o                         
   2   4  11          2.42          3.76         0.70 o                         
   3   4  11         11.19          9.61         0.80 o                         
   4   4  11         33.29         40.47         2.03 o                         
   5   4  11        437.08        452.59         8.94 o                         
   6   4  11         69.79         75.28         3.11 o                         
   7   4  11          6.00          7.80         1.24 o                         
  -5   5  11         19.09         28.85         3.72 o                         
  -4   5  11         22.41         19.09         2.96 o                         
  -3   5  11         42.30         37.26         2.36 o                         
  -2   5  11          1.94          1.87         1.00 o                         
  -1   5  11         35.17         39.73         1.78 o                         
   0   5  11         19.96         25.46         1.41 o                         
   1   5  11         33.19         35.94         1.58 o                         
   2   5  11          5.38          4.97         0.71 o                         
   3   5  11          7.32          4.50         0.84 o                         
   4   5  11         64.66         60.66         2.83 o                         
   5   5  11         12.72         11.97         1.91 o                         
   6   5  11         61.11         51.50         2.52 o                         
   7   5  11         10.47          7.09         2.05 o                         
  -5   6  11          0.35         -2.88         2.90 o                         
  -4   6  11         21.39         24.05         3.37 o                         
  -3   6  11        115.55         92.67         3.67 o                         
  -2   6  11         15.29         19.57         1.85 o                         
  -1   6  11          3.83         10.77         1.66 o                         
   0   6  11         40.15         31.75         1.70 o                         
   1   6  11         41.83         36.50         1.65 o                         
   2   6  11          0.96          0.82         0.84 o                         
   3   6  11         92.68         93.25         2.82 o                         
   4   6  11          4.80          6.57         1.29 o                         
   5   6  11         98.37        111.37         3.88 o                         
   6   6  11          1.79         -0.73         1.54 o                         
   7   6  11          0.53          2.13         1.44 o                         
  -5   7  11          1.81          1.64         2.95 o                         
  -4   7  11         13.21         13.69         2.88 o                         
  -3   7  11        127.69        134.55         5.25 o                         
  -2   7  11          8.50          8.17         1.38 o                         
  -1   7  11         64.98         73.45         3.62 o                         
   0   7  11        173.46        172.32         5.13 o                         
   1   7  11        745.60        697.81        11.18 o                         
   2   7  11         57.40         60.49         2.20 o                         
   3   7  11         10.59         11.71         1.48 o                         
   4   7  11          0.49          2.48         1.59 o                         
   5   7  11          5.98         10.74         2.15 o                         
   6   7  11         40.58         27.69         4.92 o                         
  -4   8  11         42.46         49.22         4.05 o                         
  -3   8  11          3.20          3.85         1.43 o                         
  -2   8  11         11.34         18.77         2.57 o                         
  -1   8  11          1.41          3.83         1.55 o                         
   0   8  11        800.61        782.70        12.22 o                         
   1   8  11        201.99        204.54         5.48 o                         
   2   8  11        184.66        177.35         4.12 o                         
   3   8  11          6.23          8.21         1.30 o                         
   4   8  11        117.94        106.65         3.27 o                         
   5   8  11         24.43         43.94         3.81 o                         
   6   8  11          2.66          4.01         1.87 o                         
  -4   9  11          1.55          0.41         2.60 o                         
  -3   9  11          1.43          2.65         1.42 o                         
  -2   9  11         45.61         48.04         3.35 o                         
  -1   9  11         10.96          8.71         1.88 o                         
   0   9  11          4.24          4.68         1.93 o                         
   1   9  11         16.28         21.62         2.13 o                         
   2   9  11         56.52         55.72         2.74 o                         
   3   9  11          5.39          1.48         1.17 o                         
   4   9  11         30.98         23.29         1.88 o                         
   5   9  11          4.13          5.51         2.25 o                         
   6   9  11          7.30          6.08         2.90 o                         
  -4  10  11          3.98          1.54         3.25 o                         
  -3  10  11          2.06          0.14         2.19 o                         
  -2  10  11         90.40        116.01         5.78 o                         
  -1  10  11        113.75        108.80         6.07 o                         
   0  10  11        277.29        273.22         8.01 o                         
   1  10  11          0.90          3.28         1.59 o                         
   2  10  11         15.08         19.85         2.15 o                         
   3  10  11         17.32         14.51         2.29 o                         
   4  10  11          0.96          2.95         1.40 o                         
   5  10  11         12.02         16.00         3.19 o                         
  -3  11  11          4.12          2.92         2.25 o                         
  -2  11  11         24.18         25.16         3.29 o                         
  -1  11  11          0.81         11.20         3.14 o                         
   0  11  11         18.35         19.76         2.92 o                         
   1  11  11         81.39         92.17         4.76 o                         
   2  11  11          5.82          6.43         1.69 o                         
   3  11  11         18.86         25.41         4.38 o                         
   4  11  11          2.87          2.50         1.61 o                         
   5  11  11         49.43         49.09         5.87 o                         
  -2  12  11          4.21          2.90         5.26 o                         
  -1  12  11          6.92          9.07         2.36 o                         
   0  12  11         11.82         13.21         3.08 o                         
   1  12  11          9.07          9.24         2.43 o                         
   2  12  11          2.92          6.30         1.94 o                         
   3  12  11          1.23         -0.45         3.18 o                         
   4  12  11          2.42          4.50         2.14 o                         
  -1  13  11         25.56         19.81         3.61 o                         
   0  13  11         11.27         11.64         3.98 o                         
   1  13  11         66.72         76.59         5.66 o                         
   2  13  11         50.19         52.77         4.17 o                         
   3  13  11          8.74          8.82         3.97 o                         
   0 -12  12          3.82          4.78         2.84 o                         
   1 -12  12         25.55         22.97         3.28 o                         
  -2 -11  12         30.85         25.68         6.80 o                         
  -1 -11  12        194.75        208.11         7.00 o                         
   0 -11  12          0.06          0.63         1.34 o                         
   1 -11  12         40.57         40.34         3.43 o                         
   2 -11  12          0.11         -0.34         3.45 o                         
   3 -11  12          1.59          1.04         2.39 o                         
  -3 -10  12          1.13          0.49         5.10 o                         
  -2 -10  12         94.89         81.23         4.80 o                         
  -1 -10  12         60.66         61.92         4.08 o                         
   0 -10  12         13.44         11.52         1.84 o                         
   1 -10  12         40.03         44.03         3.37 o                         
   2 -10  12          9.70         10.02         1.70 o                         
   3 -10  12          0.38         -1.37         1.37 o                         
   4 -10  12          0.88          2.52         1.86 o                         
  -3  -9  12          7.54          7.40         1.59 o                         
  -2  -9  12         23.50         30.08         2.44 o                         
  -1  -9  12         50.41         43.11         2.89 o                         
   0  -9  12         10.51         13.23         2.06 o                         
   1  -9  12        233.04        219.88         6.89 o                         
   2  -9  12          0.63          2.37         1.19 o                         
   3  -9  12         81.04         82.93         2.91 o                         
   4  -9  12          7.40          2.95         1.65 o                         
   5  -9  12          2.83          4.08         3.76 o                         
  -4  -8  12          2.67          2.20         1.82 o                         
  -3  -8  12         25.78         23.78         2.05 o                         
  -2  -8  12        144.91        136.35         4.52 o                         
  -1  -8  12          4.28          6.12         1.74 o                         
   0  -8  12          0.46          1.95         1.18 o                         
   1  -8  12          0.43         -0.97         1.09 o                         
   2  -8  12         11.98         10.04         1.39 o                         
   3  -8  12         44.70         44.38         2.14 o                         
   4  -8  12          1.18          0.80         1.28 o                         
   5  -8  12         14.27          8.63         2.29 o                         
  -4  -7  12         19.94         24.92         3.32 o                         
  -3  -7  12          3.72          4.37         1.96 o                         
  -2  -7  12         41.90         37.47         3.43 o                         
  -1  -7  12         14.06         15.61         1.75 o                         
   0  -7  12          0.55          1.52         1.16 o                         
   1  -7  12        114.41        123.83         3.98 o                         
   2  -7  12          9.01         11.99         1.52 o                         
   3  -7  12          0.60         -0.77         1.03 o                         
   4  -7  12        152.61        151.43         4.95 o                         
   5  -7  12          7.60          2.61         2.63 o                         
   6  -7  12          5.17          9.14         2.02 o                         
  -4  -6  12        111.52        108.42         4.17 o                         
  -3  -6  12        253.04        248.92         6.06 o                         
  -2  -6  12          0.86         -0.74         0.92 o                         
  -1  -6  12         28.57         31.47         2.17 o                         
   0  -6  12         32.88         35.84         2.40 o                         
   1  -6  12         34.86         28.15         1.87 o                         
   2  -6  12         12.40         21.53         1.83 o                         
   3  -6  12          3.84          9.97         1.29 o                         
   4  -6  12        194.95        177.52         5.66 o                         
   5  -6  12         47.15         41.22         2.86 o                         
   6  -6  12          8.86          6.88         2.11 o                         
  -5  -5  12         60.02         30.27         7.27 o                         
  -4  -5  12         84.61         90.54         4.14 o                         
  -3  -5  12         19.88         20.04         2.06 o                         
  -2  -5  12         31.49         33.27         2.15 o                         
  -1  -5  12         16.59         20.88         1.70 o                         
   0  -5  12         74.26         76.97         2.95 o                         
   1  -5  12          0.23         -0.03         0.79 o                         
   2  -5  12        129.12        126.79         3.38 o                         
   3  -5  12         29.90         31.84         1.47 o                         
   4  -5  12        157.13        155.09         4.18 o                         
   5  -5  12          4.44          3.16         1.01 o                         
   6  -5  12        149.34        160.36         5.16 o                         
  -5  -4  12         95.39         95.00         7.88 o                         
  -4  -4  12          5.07          9.98         1.66 o                         
  -3  -4  12          0.67          0.05         0.97 o                         
  -2  -4  12         55.89         58.16         2.86 o                         
  -1  -4  12        597.57        558.85         9.57 o                         
   0  -4  12          4.38          6.92         0.88 o                         
   1  -4  12        648.52        629.93         8.09 o                         
   2  -4  12         63.83         74.75         2.20 o                         
   3  -4  12        525.15        525.08         6.62 o                         
   4  -4  12        337.24        328.55         6.29 o                         
   5  -4  12          0.27         -0.43         1.05 o                         
   6  -4  12         54.38         59.23         3.37 o                         
  -5  -3  12          9.65         15.94         2.79 o                         
  -4  -3  12          1.72          0.66         1.12 o                         
  -3  -3  12          0.01          0.77         1.05 o                         
  -2  -3  12        170.81        164.76         4.51 o                         
  -1  -3  12        157.42        150.05         3.94 o                         
   0  -3  12         28.32         80.47         3.69 o                         
   1  -3  12         20.28         23.04         1.35 o                         
   2  -3  12        564.08        550.20         8.72 o                         
   3  -3  12        425.00        420.24         5.96 o                         
   4  -3  12         22.78         30.80         1.74 o                         
   5  -3  12         12.31         10.30         1.32 o                         
   6  -3  12         30.20         35.93         1.88 o                         
   7  -3  12          0.48          0.43         2.30 o                         
  -5  -2  12         67.52         71.43         3.42 o                         
  -4  -2  12         15.28         15.13         1.36 o                         
  -3  -2  12          3.95          5.16         1.30 o                         
  -2  -2  12          3.27          5.46         0.95 o                         
  -1  -2  12         40.53         42.27         1.59 o                         
   0  -2  12         64.64         70.79         2.02 o                         
   1  -2  12        217.77        229.68         4.59 o                         
   2  -2  12         22.89         22.76         1.26 o                         
   3  -2  12        404.14        386.24         6.15 o                         
   4  -2  12        941.80        902.46        11.44 o                         
   5  -2  12         43.44         41.16         1.99 o                         
   6  -2  12        103.01        105.74         3.17 o                         
   7  -2  12         17.97         23.46         3.12 o                         
  -5  -1  12          0.32          2.76         1.75 o                         
  -4  -1  12        223.23        217.15         4.66 o                         
  -3  -1  12        227.43        241.31         5.15 o                         
  -2  -1  12        322.82        304.37         5.46 o                         
  -1  -1  12        398.66        375.49         5.49 o                         
   0  -1  12        747.72        714.20         8.25 o                         
   1  -1  12          8.32          5.81         0.71 o                         
   2  -1  12        149.57        137.19         2.73 o                         
   3  -1  12          0.20          4.83         0.78 o                         
   4  -1  12        467.06        434.17         7.49 o                         
   5  -1  12         44.65         41.52         1.76 o                         
   6  -1  12         41.21         36.82         2.11 o                         
   7  -1  12         44.09         47.85         3.52 o                         
  -5   0  12         10.67          9.88         1.64 o                         
  -4   0  12        277.82        266.29         5.32 o                         
  -3   0  12         26.90         31.59         1.83 o                         
  -2   0  12        878.59        902.31        14.79 o                         
  -1   0  12        466.77        460.92         6.31 o                         
   0   0  12         19.44         44.01         1.97 o                         
   1   0  12        190.86        192.08         3.16 o                         
   2   0  12         91.29        100.90         2.15 o                         
   3   0  12        520.38        496.41         5.91 o                         
   4   0  12         40.06         41.72         1.75 o                         
   5   0  12        153.09        152.72         3.30 o                         
   6   0  12        177.02        181.63         4.47 o                         
   7   0  12          1.68          0.84         1.34 o                         
  -5   1  12          2.07          3.41         1.43 o                         
  -4   1  12        104.91        107.21         3.51 o                         
  -3   1  12          0.80         -0.18         0.96 o                         
  -2   1  12        304.01        298.97         5.55 o                         
  -1   1  12         71.11         68.14         2.10 o                         
   0   1  12        604.82        594.18         8.63 o                         
   1   1  12        148.34        146.40         2.83 o                         
   2   1  12          6.22         10.94         0.86 o                         
   3   1  12        340.75        323.24         4.07 o                         
   4   1  12        407.36        407.99         6.11 o                         
   5   1  12         16.84         19.00         1.32 o                         
   6   1  12         20.01         20.17         1.90 o                         
   7   1  12        272.28        287.61        11.63 o                         
  -5   2  12         27.49         31.10         2.86 o                         
  -4   2  12        111.08        114.44         3.66 o                         
  -3   2  12          0.43          5.13         1.15 o                         
  -2   2  12         32.92         34.64         1.87 o                         
  -1   2  12        811.38        824.23         9.38 o                         
   0   2  12          2.37          7.44         0.95 o                         
   1   2  12        261.44        254.23         4.16 o                         
   2   2  12       1084.34       1057.41        11.54 o                         
   3   2  12         11.17         16.52         1.14 o                         
   4   2  12        349.38        351.63         5.51 o                         
   5   2  12         62.63         56.01         2.04 o                         
   6   2  12         10.63         10.71         1.08 o                         
   7   2  12        132.45        158.22         7.60 o                         
  -5   3  12          1.37          2.44         1.82 o                         
  -4   3  12         37.37         29.56         2.22 o                         
  -3   3  12         29.86         31.91         2.02 o                         
  -2   3  12         23.67         27.42         1.77 o                         
  -1   3  12          2.80          3.21         0.73 o                         
   0   3  12        247.89        244.23         4.50 o                         
   1   3  12         58.75         56.28         1.91 o                         
   2   3  12         15.13         15.16         1.05 o                         
   3   3  12        190.94        189.72         3.17 o                         
   4   3  12         84.71         70.59         2.38 o                         
   5   3  12         14.07         10.17         1.97 o                         
   6   3  12          3.61          2.62         1.11 o                         
   7   3  12          0.02         -0.95         0.95 o                         
  -5   4  12          3.72          4.12         1.69 o                         
  -4   4  12          1.24         -0.89         1.11 o                         
  -3   4  12        268.47        267.88         5.84 o                         
  -2   4  12        460.45        412.11         7.29 o                         
  -1   4  12         73.59         64.91         2.50 o                         
   0   4  12          1.92          3.20         0.70 o                         
   1   4  12        102.20         96.70         2.73 o                         
   2   4  12         52.64         62.58         2.03 o                         
   3   4  12         34.00         33.14         1.61 o                         
   4   4  12         95.69         95.36         3.91 o                         
   5   4  12         27.51         33.18         2.66 o                         
   6   4  12         73.69         76.02         3.29 o                         
   7   4  12         33.59         39.37         2.56 o                         
  -5   5  12          3.12          4.56         2.83 o                         
  -4   5  12         12.36         12.68         1.60 o                         
  -3   5  12        153.25        145.73         4.35 o                         
  -2   5  12        607.19        569.10        10.48 o                         
  -1   5  12        192.59        189.85         4.23 o                         
   0   5  12        358.86        338.92         7.37 o                         
   1   5  12          7.63         12.42         1.05 o                         
   2   5  12        251.66        243.71         4.23 o                         
   3   5  12          5.66          8.73         1.13 o                         
   4   5  12          4.81          7.92         1.26 o                         
   5   5  12          0.41          5.55         1.34 o                         
   6   5  12          1.65          1.81         1.21 o                         
   7   5  12         57.44         57.57         4.81 o                         
  -5   6  12          0.32         -4.67         4.67 o                         
  -4   6  12          3.01          2.59         2.13 o                         
  -3   6  12          3.52          9.40         1.98 o                         
  -2   6  12         12.43         12.46         1.57 o                         
  -1   6  12         76.66         78.06         4.63 o                         
   0   6  12        234.70        218.11         5.16 o                         
   1   6  12        149.22        144.45         3.63 o                         
   2   6  12         23.95         23.27         1.67 o                         
   3   6  12        255.87        255.87         4.89 o                         
   4   6  12        103.49         89.39         4.02 o                         
   5   6  12         31.98         25.58         2.70 o                         
   6   6  12          6.47          6.54         2.04 o                         
  -4   7  12         28.35         19.10         3.53 o                         
  -3   7  12          0.05         -0.65         1.23 o                         
  -2   7  12          0.91          1.61         1.33 o                         
  -1   7  12         28.19         26.24         2.55 o                         
   0   7  12        729.39        716.58        13.95 o                         
   1   7  12         29.12         32.49         2.35 o                         
   2   7  12         14.05         13.91         1.42 o                         
   3   7  12         10.53         12.34         1.63 o                         
   4   7  12         11.03         14.93         2.83 o                         
   5   7  12         10.22          6.47         1.68 o                         
   6   7  12         43.58         47.93         3.65 o                         
  -4   8  12          0.44          1.16         3.02 o                         
  -3   8  12          0.20         -0.05         1.38 o                         
  -2   8  12          4.04          3.24         1.61 o                         
  -1   8  12        147.91        161.06         7.92 o                         
   0   8  12        235.04        219.91         6.75 o                         
   1   8  12          0.01          1.87         1.16 o                         
   2   8  12          6.38          8.20         1.31 o                         
   3   8  12        174.16        159.30         4.80 o                         
   4   8  12          1.23          2.99         0.81 o                         
   5   8  12          7.75         11.61         2.23 o                         
   6   8  12          0.15          1.32         2.21 o                         
  -4   9  12          6.97          8.78         2.98 o                         
  -3   9  12         65.86         66.90         4.16 o                         
  -2   9  12         31.39         28.97         2.97 o                         
  -1   9  12         14.63         11.43         2.33 o                         
   0   9  12         93.74        101.83         4.79 o                         
   1   9  12          4.92          4.45         1.47 o                         
   2   9  12          1.84          2.10         1.06 o                         
   3   9  12         41.33         43.84         2.79 o                         
   4   9  12         38.88         46.26         3.03 o                         
   5   9  12         59.48         64.80         6.14 o                         
  -3  10  12          0.06         -3.20         3.20 o                         
  -2  10  12         49.53         70.39         4.93 o                         
  -1  10  12         25.04         25.83         2.90 o                         
   0  10  12          0.74          0.63         1.56 o                         
   1  10  12          5.79          4.41         1.76 o                         
   2  10  12         19.37         23.87         2.63 o                         
   3  10  12          9.35          5.60         1.80 o                         
   4  10  12          0.44          3.06         1.57 o                         
   5  10  12          8.54         10.59         2.81 o                         
  -3  11  12          0.13          5.27         4.29 o                         
  -2  11  12         18.18         11.27         3.21 o                         
  -1  11  12        141.36        160.28         7.04 o                         
   0  11  12        125.52        123.53         5.60 o                         
   1  11  12         75.84         69.76         4.28 o                         
   2  11  12         13.23         13.64         2.68 o                         
   3  11  12         31.32         33.49         3.53 o                         
   4  11  12          0.00          0.34         1.73 o                         
  -2  12  12         65.46         76.53         5.47 o                         
  -1  12  12         15.06         12.72         3.45 o                         
   0  12  12          9.39         18.50         2.99 o                         
   1  12  12         10.23          6.87         2.18 o                         
   2  12  12         76.47         77.99         6.09 o                         
   3  12  12          0.69          5.82         7.05 o                         
   4  12  12          1.06          5.64         3.31 o                         
   0  13  12          0.61         -2.11         2.11 o                         
   1  13  12        112.60        142.50         8.67 o                         
   2  13  12         45.71         36.58         4.60 o                         
  -1 -11  13         27.21         32.72         3.33 o                         
   0 -11  13         88.84         88.07         4.21 o                         
   1 -11  13          3.31          1.80         1.76 o                         
   2 -11  13          0.62          4.95         1.94 o                         
  -2 -10  13        106.33        104.89         4.38 o                         
  -1 -10  13         35.80         32.32         2.79 o                         
   0 -10  13        119.83        125.61         4.82 o                         
   1 -10  13         38.40         40.71         3.16 o                         
   2 -10  13         13.86         20.79         2.26 o                         
   3 -10  13          5.62          4.20         2.19 o                         
  -3  -9  13          1.00          3.41         1.85 o                         
  -2  -9  13          0.27          2.17         1.58 o                         
  -1  -9  13          6.91          6.46         2.33 o                         
   0  -9  13        107.98        116.30         4.43 o                         
   1  -9  13          4.63          2.06         1.41 o                         
   2  -9  13          7.63         10.12         1.59 o                         
   3  -9  13         31.07         30.62         2.01 o                         
   4  -9  13         41.02         36.09         6.03 o                         
  -3  -8  13         40.29         39.09         4.32 o                         
  -2  -8  13          1.26         -0.91         1.10 o                         
  -1  -8  13         28.43         34.41         2.58 o                         
   0  -8  13         48.83         60.70         3.13 o                         
   1  -8  13         19.08         21.20         2.16 o                         
   2  -8  13          0.00          0.98         1.07 o                         
   3  -8  13          5.93          7.60         1.37 o                         
   4  -8  13         77.92         73.28         3.89 o                         
   5  -8  13         57.60         55.06         5.14 o                         
  -4  -7  13          5.33          5.21         1.97 o                         
  -3  -7  13         81.12         72.71         7.58 o                         
  -2  -7  13          8.36          9.91         1.60 o                         
  -1  -7  13         28.62         27.94         2.46 o                         
   0  -7  13          6.52          9.09         1.53 o                         
   1  -7  13          0.36          0.89         1.53 o                         
   2  -7  13          5.07          7.47         1.28 o                         
   3  -7  13         17.29         17.44         1.67 o                         
   4  -7  13          9.16         13.94         2.01 o                         
   5  -7  13         14.84         13.20         2.03 o                         
  -4  -6  13          7.54          6.58         2.26 o                         
  -3  -6  13         56.38         52.60         3.78 o                         
  -2  -6  13          0.01          0.17         0.99 o                         
  -1  -6  13         60.90         67.74         3.15 o                         
   0  -6  13        136.46        123.11         3.97 o                         
   1  -6  13         37.03         36.97         2.34 o                         
   2  -6  13         56.31         64.64         2.76 o                         
   3  -6  13          1.12          1.59         1.19 o                         
   4  -6  13          1.76          1.77         1.88 o                         
   5  -6  13          4.91          5.92         1.60 o                         
   6  -6  13          5.63          4.53         1.71 o                         
  -4  -5  13         16.46         19.80         2.53 o                         
  -3  -5  13         25.04         28.83         2.60 o                         
  -2  -5  13         89.17         80.28         3.14 o                         
  -1  -5  13          2.89          0.99         1.34 o                         
   0  -5  13         23.44         28.97         2.34 o                         
   1  -5  13         19.38         12.70         1.42 o                         
   2  -5  13         18.48         12.77         1.46 o                         
   3  -5  13          0.20          1.14         0.88 o                         
   4  -5  13         22.00         28.31         2.28 o                         
   5  -5  13          0.80          0.37         1.10 o                         
   6  -5  13         55.93         56.87         3.45 o                         
  -5  -4  13          5.16          4.11         3.65 o                         
  -4  -4  13         12.76         17.58         1.78 o                         
  -3  -4  13         14.53         15.73         2.67 o                         
  -2  -4  13         82.13         75.83         2.93 o                         
  -1  -4  13        207.74        187.34         4.70 o                         
   0  -4  13          3.84          7.54         1.08 o                         
   1  -4  13          0.34          1.77         0.86 o                         
   2  -4  13        687.10        682.29         9.60 o                         
   3  -4  13         28.26         29.49         1.57 o                         
   4  -4  13         16.05         18.39         1.92 o                         
   5  -4  13          0.01          0.90         0.97 o                         
   6  -4  13          0.79         -0.23         1.24 o                         
  -5  -3  13          1.01          1.68         2.61 o                         
  -4  -3  13         34.52         39.18         2.19 o                         
  -3  -3  13         52.02         46.77         2.38 o                         
  -2  -3  13        323.40        312.14         7.07 o                         
  -1  -3  13          2.94          5.86         0.98 o                         
   0  -3  13         21.09         37.59         2.10 o                         
   1  -3  13         39.60         43.51         1.68 o                         
   2  -3  13        270.84        279.89         4.62 o                         
   3  -3  13         14.53         14.86         1.20 o                         
   4  -3  13        160.30        153.85         3.72 o                         
   5  -3  13        189.45        184.82         4.63 o                         
   6  -3  13         17.64         15.56         1.88 o                         
  -5  -2  13         21.57         23.41         5.44 o                         
  -4  -2  13        153.56        156.34         3.88 o                         
  -3  -2  13         20.45         17.64         1.56 o                         
  -2  -2  13        430.87        430.64         8.24 o                         
  -1  -2  13        389.50        356.22         6.23 o                         
   0  -2  13         92.02        100.53         2.46 o                         
   1  -2  13         78.13         82.70         2.26 o                         
   2  -2  13         57.09         58.01         1.98 o                         
   3  -2  13         59.82         70.32         1.92 o                         
   4  -2  13         97.31         98.36         3.40 o                         
   5  -2  13          0.04          0.96         0.85 o                         
   6  -2  13        111.39        114.54         3.39 o                         
   7  -2  13         63.18         78.63         5.64 o                         
  -5  -1  13          0.85          4.47         1.73 o                         
  -4  -1  13          0.62          4.76         1.15 o                         
  -3  -1  13         73.36         79.53         2.83 o                         
  -2  -1  13        153.49        169.52         4.00 o                         
  -1  -1  13        221.40        203.33         4.10 o                         
   0  -1  13         31.48         35.71         1.56 o                         
   1  -1  13         95.30         85.60         2.15 o                         
   2  -1  13         51.59         47.46         1.68 o                         
   3  -1  13          0.66          2.95         0.66 o                         
   4  -1  13         29.41         35.20         2.22 o                         
   5  -1  13          8.73          6.46         1.14 o                         
   6  -1  13         38.38         42.71         1.91 o                         
   7  -1  13          8.35         10.84         2.25 o                         
  -5   0  13         58.30         61.88         3.39 o                         
  -4   0  13        154.74        143.66         3.68 o                         
  -3   0  13          9.43         11.98         1.40 o                         
  -2   0  13         17.34         16.20         1.46 o                         
  -1   0  13        353.28        365.31         5.59 o                         
   0   0  13          0.10         29.52         2.83 o                         
   1   0  13          2.31          6.47         0.76 o                         
   2   0  13        280.87        280.97         4.75 o                         
   3   0  13        543.71        531.37         6.54 o                         
   4   0  13          2.02          3.95         0.98 o                         
   5   0  13         11.08         12.67         1.10 o                         
   6   0  13         44.30         39.69         1.88 o                         
   7   0  13          6.08          6.19         1.76 o                         
  -5   1  13         31.60         37.72         2.98 o                         
  -4   1  13          2.48          3.02         1.39 o                         
  -3   1  13        193.87        198.04         5.19 o                         
  -2   1  13         73.96         74.44         2.90 o                         
  -1   1  13        697.57        676.99        10.03 o                         
   0   1  13        456.81        455.57         6.94 o                         
   1   1  13         59.84         64.09         2.01 o                         
   2   1  13          0.21         -0.01         0.53 o                         
   3   1  13        503.59        494.40         6.29 o                         
   4   1  13        169.03        157.70         3.80 o                         
   5   1  13          5.56          3.80         1.07 o                         
   6   1  13          3.49          1.35         0.93 o                         
   7   1  13          0.02          1.00         1.84 o                         
  -5   2  13         28.91         25.30         3.66 o                         
  -4   2  13         60.06         70.91         2.78 o                         
  -3   2  13         91.25         93.25         3.37 o                         
  -2   2  13         35.84         40.81         2.09 o                         
  -1   2  13          2.94          3.35         0.85 o                         
   0   2  13        377.60        346.54         5.13 o                         
   1   2  13          8.78          9.61         0.90 o                         
   2   2  13        203.30        200.66         3.71 o                         
   3   2  13        557.14        567.16         7.35 o                         
   4   2  13        409.82        397.42         7.51 o                         
   5   2  13        140.81        136.16         4.34 o                         
   6   2  13         12.25         16.32         1.53 o                         
   7   2  13        153.98        162.48         4.51 o                         
  -5   3  13          6.39          2.48         4.70 o                         
  -4   3  13          1.38          4.26         1.41 o                         
  -3   3  13        350.83        345.96         7.71 o                         
  -2   3  13         93.85         95.24         3.35 o                         
  -1   3  13         47.80         50.37         1.99 o                         
   0   3  13         13.96         13.34         1.20 o                         
   1   3  13          1.91          1.71         0.73 o                         
   2   3  13        457.97        438.88         5.83 o                         
   3   3  13        747.06        743.77        10.73 o                         
   4   3  13          8.38         13.46         1.38 o                         
   5   3  13         38.00         37.51         2.20 o                         
   6   3  13        485.23        444.69         8.81 o                         
   7   3  13         29.74         34.27         2.72 o                         
  -5   4  13          7.78         14.43         3.11 o                         
  -4   4  13         14.28         15.39         2.36 o                         
  -3   4  13        119.45        108.45         3.75 o                         
  -2   4  13         12.36         14.93         1.70 o                         
  -1   4  13        233.66        214.74         5.80 o                         
   0   4  13        668.16        652.58         9.16 o                         
   1   4  13         28.36         35.72         1.59 o                         
   2   4  13         63.35         68.07         2.25 o                         
   3   4  13         32.14         30.68         1.64 o                         
   4   4  13          6.36          8.19         1.41 o                         
   5   4  13        306.02        302.80         8.13 o                         
   6   4  13          4.41          4.04         1.47 o                         
   7   4  13         47.98         52.05         4.86 o                         
  -5   5  13          0.61          2.20         2.93 o                         
  -4   5  13         47.93         59.59         5.52 o                         
  -3   5  13        168.08        175.50         4.86 o                         
  -2   5  13         71.10         72.76         4.01 o                         
  -1   5  13         55.82         56.49         3.03 o                         
   0   5  13        375.62        379.13         6.97 o                         
   1   5  13         12.60         18.62         1.46 o                         
   2   5  13         36.69         38.49         2.10 o                         
   3   5  13          1.83          5.90         0.92 o                         
   4   5  13         38.23         37.02         2.74 o                         
   5   5  13         90.11         93.16         4.10 o                         
   6   5  13         16.16         11.88         1.98 o                         
  -4   6  13         60.95         53.39         6.94 o                         
  -3   6  13        359.33        319.99         7.43 o                         
  -2   6  13          2.97          5.61         1.71 o                         
  -1   6  13          4.55          6.71         1.58 o                         
   0   6  13         12.73         16.73         1.83 o                         
   1   6  13          9.44         10.66         1.51 o                         
   2   6  13         61.91         61.32         2.47 o                         
   3   6  13         82.63         82.85         2.25 o                         
   4   6  13          0.83          0.93         1.66 o                         
   5   6  13         43.72         40.60         3.47 o                         
   6   6  13         62.67         62.41         4.09 o                         
  -4   7  13         25.89         26.92         4.19 o                         
  -3   7  13         67.67         67.17         4.76 o                         
  -2   7  13         39.03         45.12         3.55 o                         
  -1   7  13        113.15        104.66         4.73 o                         
   0   7  13          1.48         -0.31         1.56 o                         
   1   7  13        635.34        633.81        13.29 o                         
   2   7  13         22.66         23.06         1.61 o                         
   3   7  13          6.13          7.30         0.94 o                         
   4   7  13         55.32         58.27         3.66 o                         
   5   7  13          1.99          5.90         1.69 o                         
   6   7  13          6.15         14.05         2.43 o                         
  -4   8  13          1.76          5.16         2.51 o                         
  -3   8  13         50.55         57.05         4.20 o                         
  -2   8  13         30.77         22.84         2.56 o                         
  -1   8  13         17.94         24.67         2.96 o                         
   0   8  13          2.39          2.81         1.81 o                         
   1   8  13         92.95         97.76         3.98 o                         
   2   8  13        369.72        356.64         7.64 o                         
   3   8  13        106.27        111.40         4.50 o                         
   4   8  13         57.95         54.69         2.29 o                         
   5   8  13         21.95         19.15         2.63 o                         
   6   8  13          0.13          0.72         2.39 o                         
  -3   9  13          0.04          1.01         1.95 o                         
  -2   9  13         19.96         15.71         3.05 o                         
  -1   9  13          1.09          2.69         1.98 o                         
   0   9  13         13.08         22.10         2.71 o                         
   1   9  13         63.96         58.81         3.16 o                         
   2   9  13         12.87         15.26         1.75 o                         
   3   9  13         39.95         33.42         2.60 o                         
   4   9  13          2.41          4.15         2.32 o                         
   5   9  13         39.53         41.26         5.30 o                         
  -3  10  13          3.72          4.00         2.53 o                         
  -2  10  13          4.32          7.03         2.58 o                         
  -1  10  13          0.23          0.10         1.53 o                         
   0  10  13         88.24         85.40         4.62 o                         
   1  10  13        155.13        165.28         6.49 o                         
   2  10  13          5.23          5.57         1.69 o                         
   3  10  13         20.89         21.73         2.55 o                         
   4  10  13         15.46         16.15         2.17 o                         
   5  10  13          0.12          2.17         2.34 o                         
  -2  11  13          3.44          3.39         2.75 o                         
  -1  11  13         37.60         45.55         4.28 o                         
   0  11  13         16.02         18.71         3.17 o                         
   1  11  13          1.97          2.87         1.78 o                         
   2  11  13          1.48          1.87         1.45 o                         
   3  11  13         21.27         19.17         2.96 o                         
   4  11  13         11.73          8.65         2.52 o                         
  -1  12  13          0.27         -2.62         3.34 o                         
   0  12  13          2.97         -0.51         2.47 o                         
   1  12  13         82.86         99.69         5.23 o                         
   2  12  13         12.09         13.52         3.07 o                         
   3  12  13          6.81         11.03         3.15 o                         
   1  13  13         47.53         52.31         7.01 o                         
  -1 -10  14         69.61         77.72         5.12 o                         
   0 -10  14        129.79        131.05         5.54 o                         
   1 -10  14         69.05         63.17         4.21 o                         
   2 -10  14          2.69          6.28         1.78 o                         
   3 -10  14         21.25         15.52         3.19 o                         
  -2  -9  14         13.28         11.27         1.96 o                         
  -1  -9  14         35.35         25.48         2.52 o                         
   0  -9  14          0.10          0.26         1.38 o                         
   1  -9  14          0.22          0.12         1.25 o                         
   2  -9  14          0.03          4.21         1.45 o                         
   3  -9  14         15.54         12.88         2.33 o                         
   4  -9  14         56.60         63.74         5.39 o                         
  -3  -8  14          0.05          4.04         1.97 o                         
  -2  -8  14          7.93          7.69         1.72 o                         
  -1  -8  14         25.86         20.14         2.11 o                         
   0  -8  14         20.73         28.12         2.46 o                         
   1  -8  14          0.50         -0.06         1.12 o                         
   2  -8  14          0.82          0.64         1.11 o                         
   3  -8  14          2.00          7.09         1.30 o                         
   4  -8  14          2.17          4.22         1.71 o                         
  -3  -7  14         32.64         37.59         3.60 o                         
  -2  -7  14          0.35          0.66         1.23 o                         
  -1  -7  14          0.41         -0.83         1.61 o                         
   0  -7  14          0.15         -1.04         1.04 o                         
   1  -7  14         11.20         16.97         1.89 o                         
   2  -7  14         15.50         17.82         1.74 o                         
   3  -7  14          8.70         15.58         1.51 o                         
   4  -7  14        277.51        261.60         7.52 o                         
   5  -7  14          1.28         -1.14         1.68 o                         
  -4  -6  14         11.77          7.89         2.20 o                         
  -3  -6  14         68.32         67.70         3.62 o                         
  -2  -6  14         80.85         78.51         3.48 o                         
  -1  -6  14        117.62        110.63         4.42 o                         
   0  -6  14         54.25         64.43         3.13 o                         
   1  -6  14         99.38        122.86         4.32 o                         
   2  -6  14         59.61         56.72         2.57 o                         
   3  -6  14          3.81          2.80         1.42 o                         
   4  -6  14         19.01         18.83         2.04 o                         
   5  -6  14         30.02         34.23         3.01 o                         
  -4  -5  14         18.66         20.46         2.97 o                         
  -3  -5  14          9.70         10.30         2.00 o                         
  -2  -5  14          7.13         11.18         1.63 o                         
  -1  -5  14          1.72          9.60         1.91 o                         
   0  -5  14         26.01         36.40         2.58 o                         
   1  -5  14          2.41          1.87         1.10 o                         
   2  -5  14          1.09          2.56         1.01 o                         
   3  -5  14         59.42         62.36         2.61 o                         
   4  -5  14          3.66          1.17         1.21 o                         
   5  -5  14         43.70         42.38         3.03 o                         
   6  -5  14         15.05         16.58         2.58 o                         
  -4  -4  14          1.97          1.37         1.39 o                         
  -3  -4  14          0.03          1.28         1.22 o                         
  -2  -4  14          0.00          2.65         1.26 o                         
  -1  -4  14          3.41          5.78         1.18 o                         
   0  -4  14         23.03         13.48         2.11 o                         
   1  -4  14        143.11        118.99         3.74 o                         
   2  -4  14        128.37        102.95         3.39 o                         
   3  -4  14        140.96        145.00         4.78 o                         
   4  -4  14          7.08          6.88         1.65 o                         
   5  -4  14          8.50          5.97         1.36 o                         
   6  -4  14         71.06         62.66         3.74 o                         
  -4  -3  14          5.11          7.80         1.93 o                         
  -3  -3  14         15.84         14.04         1.83 o                         
  -2  -3  14          0.06          2.11         1.01 o                         
  -1  -3  14         99.11         86.29         3.12 o                         
   0  -3  14         28.24         17.36         1.55 o                         
   1  -3  14          2.75          7.78         1.32 o                         
   2  -3  14         12.29         10.20         1.23 o                         
   3  -3  14         37.96         41.24         2.41 o                         
   4  -3  14         24.17         23.50         2.33 o                         
   5  -3  14         33.43         33.44         2.28 o                         
   6  -3  14         12.81          9.86         1.60 o                         
  -5  -2  14        142.55        154.12        23.42 o                         
  -4  -2  14         34.84         43.12         2.46 o                         
  -3  -2  14         21.11         23.85         2.08 o                         
  -2  -2  14          0.08          0.18         0.98 o                         
  -1  -2  14        221.70        208.02         5.02 o                         
   0  -2  14         16.92         19.72         1.47 o                         
   1  -2  14          1.84          3.13         0.82 o                         
   2  -2  14         30.38         29.33         1.63 o                         
   3  -2  14          1.75          0.27         0.70 o                         
   4  -2  14         65.26         63.99         2.43 o                         
   5  -2  14          0.73          1.63         1.14 o                         
   6  -2  14          0.34         -1.21         1.33 o                         
  -5  -1  14          0.84         -0.72         4.28 o                         
  -4  -1  14         84.12        100.41         3.24 o                         
  -3  -1  14         31.88         38.78         2.46 o                         
  -2  -1  14        110.86        121.07         4.91 o                         
  -1  -1  14        104.60         99.18         3.31 o                         
   0  -1  14        152.39        144.25         3.51 o                         
   1  -1  14         51.36         60.28         2.01 o                         
   2  -1  14         55.64         56.48         2.22 o                         
   3  -1  14          0.49         -0.37         0.64 o                         
   4  -1  14          0.37          3.35         0.91 o                         
   5  -1  14          0.05          0.05         0.82 o                         
   6  -1  14         16.76         20.20         1.66 o                         
   7  -1  14         61.32         61.02         5.56 o                         
  -5   0  14         45.56         25.81         8.88 o                         
  -4   0  14          1.07          5.85         1.52 o                         
  -3   0  14        237.74        225.91         4.99 o                         
  -2   0  14         88.89         88.94         3.50 o                         
  -1   0  14        793.03        764.15        11.49 o                         
   0   0  14        164.54        186.13         4.02 o                         
   1   0  14          0.91          4.62         0.77 o                         
   2   0  14          0.04          0.21         0.63 o                         
   3   0  14        105.44        102.49         2.42 o                         
   4   0  14         21.52         19.13         1.43 o                         
   5   0  14         15.07         14.15         1.26 o                         
   6   0  14          0.78          0.43         0.90 o                         
   7   0  14         41.80         43.82         2.28 o                         
  -5   1  14          2.16          2.19         2.29 o                         
  -4   1  14        107.86        100.64         3.55 o                         
  -3   1  14        172.94        176.29         4.39 o                         
  -2   1  14         62.33         68.90         3.04 o                         
  -1   1  14         83.90         86.36         3.21 o                         
   0   1  14        927.59        911.33        11.46 o                         
   1   1  14        368.91        371.42         9.04 o                         
   2   1  14         57.07         51.43         1.85 o                         
   3   1  14        332.69        310.96         5.05 o                         
   4   1  14         23.26         26.13         1.65 o                         
   5   1  14        236.02        236.62         4.57 o                         
   6   1  14         11.29         10.34         1.27 o                         
   7   1  14          5.94          8.41         1.46 o                         
  -5   2  14         13.38         10.98         7.97 o                         
  -4   2  14          1.75          0.21         1.71 o                         
  -3   2  14         13.02         13.11         1.65 o                         
  -2   2  14         72.34         82.03         3.21 o                         
  -1   2  14         20.97         23.17         2.32 o                         
   0   2  14        370.15        355.92         6.31 o                         
   1   2  14         19.38         16.04         1.22 o                         
   2   2  14          4.17          3.76         0.85 o                         
   3   2  14          0.14          3.80         0.75 o                         
   4   2  14          1.20          3.46         0.86 o                         
   5   2  14         24.21         24.06         1.66 o                         
   6   2  14         48.91         47.15         2.16 o                         
   7   2  14         17.40         14.89         2.59 o                         
  -5   3  14          4.19         -0.53         3.30 o                         
  -4   3  14         38.81         48.46         2.89 o                         
  -3   3  14         13.60         14.70         1.78 o                         
  -2   3  14         29.59         25.05         2.24 o                         
  -1   3  14        105.70        108.63         4.12 o                         
   0   3  14          0.92          0.75         0.85 o                         
   1   3  14         15.16         15.60         1.34 o                         
   2   3  14        311.53        312.01         6.03 o                         
   3   3  14        832.49        819.62        11.50 o                         
   4   3  14          7.97         19.18         1.57 o                         
   5   3  14        271.43        274.84         8.33 o                         
   6   3  14        154.65        150.38         5.43 o                         
   7   3  14        123.67        139.53        15.33 o                         
  -4   4  14          9.42         12.80         1.84 o                         
  -3   4  14          5.58          5.13         1.39 o                         
  -2   4  14         68.55         70.04         3.96 o                         
  -1   4  14         42.90         44.03         3.21 o                         
   0   4  14        166.31        159.66         4.22 o                         
   1   4  14         61.25         56.78         2.46 o                         
   2   4  14          0.17          3.01         0.98 o                         
   3   4  14        262.86        253.78         5.74 o                         
   4   4  14         36.86         38.41         2.89 o                         
   5   4  14         72.24         72.01         3.61 o                         
   6   4  14          0.91          1.95         1.57 o                         
  -4   5  14          0.00         -1.27         1.27 o                         
  -3   5  14         21.44         33.66         3.51 o                         
  -2   5  14         80.66         76.59         4.20 o                         
  -1   5  14         28.95         23.21         2.58 o                         
   0   5  14         23.80         23.26         1.83 o                         
   1   5  14        194.39        185.25         4.91 o                         
   2   5  14         20.73         18.96         1.58 o                         
   3   5  14         82.93         85.85         2.96 o                         
   4   5  14          2.86          2.36         2.08 o                         
   5   5  14          1.69          3.93         1.44 o                         
   6   5  14         66.45         66.95         6.45 o                         
  -4   6  14        130.00         98.11        11.13 o                         
  -3   6  14         49.35         45.19         3.29 o                         
  -2   6  14         83.57         80.98         4.07 o                         
  -1   6  14          0.08          0.81         1.39 o                         
   0   6  14        380.51        375.71         9.71 o                         
   1   6  14        389.72        398.28         7.93 o                         
   2   6  14        207.30        202.53         5.46 o                         
   3   6  14        186.24        181.62         4.11 o                         
   4   6  14         51.92         52.89         3.50 o                         
   5   6  14         15.60         16.08         2.37 o                         
   6   6  14         25.53         34.46         3.20 o                         
  -4   7  14          0.50          9.77         3.36 o                         
  -3   7  14         54.28         55.20         8.21 o                         
  -2   7  14         34.48         34.38         3.49 o                         
  -1   7  14          0.73         -0.43         1.65 o                         
   0   7  14        170.20        143.90         5.37 o                         
   1   7  14         97.41        107.16         4.08 o                         
   2   7  14        259.10        254.81         6.03 o                         
   3   7  14        516.24        497.29         7.61 o                         
   4   7  14          8.03          3.50         1.68 o                         
   5   7  14          5.22          9.87         2.05 o                         
   6   7  14         37.82         36.60         5.65 o                         
  -3   8  14          4.56         12.42         2.84 o                         
  -2   8  14         18.04         18.95         2.86 o                         
  -1   8  14          0.11         -1.52         1.60 o                         
   0   8  14        109.40        112.19         6.46 o                         
   1   8  14         30.25         26.10         2.34 o                         
   2   8  14         95.76        102.98         3.85 o                         
   3   8  14         39.95         38.71         2.60 o                         
   4   8  14        112.58        111.44         4.35 o                         
   5   8  14          0.01          0.43         1.72 o                         
  -3   9  14          0.69          1.48         2.26 o                         
  -2   9  14          4.69          4.81         2.71 o                         
  -1   9  14         21.67         22.67         2.72 o                         
   0   9  14        102.19        110.08         5.11 o                         
   1   9  14        170.55        177.15         6.20 o                         
   2   9  14          0.21          3.10         1.25 o                         
   3   9  14        216.27        203.09         7.32 o                         
   4   9  14         11.02         11.20         1.54 o                         
   5   9  14         43.03         38.65         4.19 o                         
  -2  10  14          2.21          3.71         2.70 o                         
  -1  10  14         10.94         12.15         3.05 o                         
   0  10  14         49.29         49.49         3.83 o                         
   1  10  14          1.78          2.32         1.52 o                         
   2  10  14          0.19          2.78         1.37 o                         
   3  10  14         11.87         11.33         3.92 o                         
   4  10  14          6.12         10.34         3.04 o                         
  -1  11  14          3.98          9.68         3.46 o                         
   0  11  14         10.00         14.35         2.54 o                         
   1  11  14          8.31         10.89         2.35 o                         
   2  11  14        120.90        129.65         4.64 o                         
   3  11  14         10.75         15.74         5.00 o                         
   4  11  14         48.84         55.70         4.33 o                         
   0  12  14         25.98         22.33         4.44 o                         
   1  12  14         39.58         44.85         3.90 o                         
   2  12  14        146.21        147.74         8.70 o                         
   0 -10  15         85.71         92.48         6.08 o                         
   1 -10  15        104.58        119.40         4.84 o                         
   2 -10  15          0.53          6.18         2.91 o                         
  -1  -9  15        127.39        136.70         5.11 o                         
   0  -9  15         25.85         30.92         2.94 o                         
   1  -9  15          3.78          4.57         1.65 o                         
   2  -9  15         15.49         12.74         2.65 o                         
   3  -9  15         77.81         77.53         5.11 o                         
  -2  -8  15          0.10         -0.14         1.49 o                         
  -1  -8  15         19.83         23.60         2.38 o                         
   0  -8  15          2.46          0.30         1.26 o                         
   1  -8  15          0.86          6.40         1.58 o                         
   2  -8  15          1.53          1.59         1.45 o                         
   3  -8  15          0.75         -0.84         1.54 o                         
   4  -8  15          0.41         -0.25         2.19 o                         
  -3  -7  15          5.09          4.62         2.02 o                         
  -2  -7  15         69.01         64.32         3.45 o                         
  -1  -7  15          5.34          5.92         1.53 o                         
   0  -7  15          0.20         -0.84         1.45 o                         
   1  -7  15         87.74        100.54         4.00 o                         
   2  -7  15          4.80          9.98         1.55 o                         
   3  -7  15         17.95         19.52         1.70 o                         
   4  -7  15          3.22          3.09         1.73 o                         
   5  -7  15         26.22         27.15         4.43 o                         
  -3  -6  15          0.10          3.68         2.58 o                         
  -2  -6  15         34.78         28.53         2.47 o                         
  -1  -6  15         23.93         18.06         2.35 o                         
   0  -6  15          5.09          4.90         1.44 o                         
   1  -6  15          0.29          0.99         1.13 o                         
   2  -6  15         42.46         41.73         2.52 o                         
   3  -6  15         13.25         18.55         2.02 o                         
   4  -6  15          0.76          1.18         1.22 o                         
   5  -6  15          6.15          4.24         1.76 o                         
  -4  -5  15         15.31         13.99         2.52 o                         
  -3  -5  15         66.51         65.69         3.69 o                         
  -2  -5  15          0.07         -0.83         1.05 o                         
  -1  -5  15         10.65         10.30         1.99 o                         
   0  -5  15         94.94         96.70         5.39 o                         
   1  -5  15          2.59          0.54         1.02 o                         
   2  -5  15        289.94        265.55         5.55 o                         
   3  -5  15         22.22         21.78         2.44 o                         
   4  -5  15          2.31          2.73         1.26 o                         
   5  -5  15          3.86          2.78         1.49 o                         
  -4  -4  15         19.29         17.93         2.67 o                         
  -3  -4  15         56.62         61.82         3.95 o                         
  -2  -4  15          3.16         13.31         1.74 o                         
  -1  -4  15         61.18         65.80         3.21 o                         
   0  -4  15          8.97          9.62         1.66 o                         
   1  -4  15         19.54         13.27         1.86 o                         
   2  -4  15         24.89         27.15         1.98 o                         
   3  -4  15         58.00         53.62         2.31 o                         
   4  -4  15        125.83        128.60         4.33 o                         
   5  -4  15        111.83        101.24         4.33 o                         
   6  -4  15          0.04          0.79         1.84 o                         
  -4  -3  15          0.71          1.03         2.08 o                         
  -3  -3  15          6.00          5.04         1.41 o                         
  -2  -3  15         14.39         12.82         1.72 o                         
  -1  -3  15        120.23        114.88         3.79 o                         
   0  -3  15         27.36         20.38         1.81 o                         
   1  -3  15        105.27         78.83         3.42 o                         
   2  -3  15        107.26         91.59         3.24 o                         
   3  -3  15          0.56         12.51         2.19 o                         
   4  -3  15        221.05        217.06         6.15 o                         
   5  -3  15        105.00         98.53         4.61 o                         
   6  -3  15          0.03         -0.07         1.40 o                         
  -4  -2  15         29.94         25.04         2.13 o                         
  -3  -2  15         54.57         51.85         3.16 o                         
  -2  -2  15        172.22        189.28         5.48 o                         
  -1  -2  15          3.20          3.23         1.30 o                         
   0  -2  15          0.03         -0.99         0.99 o                         
   1  -2  15          7.05          0.64         0.98 o                         
   2  -2  15          4.33          5.09         1.20 o                         
   3  -2  15         21.08         18.21         1.49 o                         
   4  -2  15         56.36         59.30         2.78 o                         
   5  -2  15         47.10         40.82         3.39 o                         
   6  -2  15          2.54          1.17         1.27 o                         
  -4  -1  15        104.72        107.22         7.51 o                         
  -3  -1  15        218.35        216.76         5.40 o                         
  -2  -1  15        115.37        115.60         3.75 o                         
  -1  -1  15         35.08         36.21         2.26 o                         
   0  -1  15          2.66          5.97         1.19 o                         
   1  -1  15         62.14         66.52         2.84 o                         
   2  -1  15        118.83        105.68         2.99 o                         
   3  -1  15          0.53          1.13         0.85 o                         
   4  -1  15          7.75          7.81         1.62 o                         
   5  -1  15          1.17          1.37         1.43 o                         
   6  -1  15          0.43          2.05         1.91 o                         
  -4   0  15          3.03          2.49         1.89 o                         
  -3   0  15          0.29         -0.22         1.11 o                         
  -2   0  15         55.43         51.65         3.38 o                         
  -1   0  15          0.53          1.67         0.97 o                         
   0   0  15        194.35        170.33         4.92 o                         
   1   0  15        428.63        396.90         6.40 o                         
   2   0  15         72.41         64.73         2.34 o                         
   3   0  15          2.56          3.35         0.87 o                         
   4   0  15          0.76          0.13         0.84 o                         
   5   0  15         18.85         24.28         1.93 o                         
   6   0  15          5.18          3.47         1.51 o                         
  -4   1  15         43.58         54.79         3.48 o                         
  -3   1  15         23.17         25.53         2.35 o                         
  -2   1  15          0.91          1.22         1.23 o                         
  -1   1  15        250.27        236.94         6.09 o                         
   0   1  15        112.98        112.80         3.55 o                         
   1   1  15        108.12        101.07         4.13 o                         
   2   1  15          5.59         10.70         1.16 o                         
   3   1  15        184.56        165.72         3.56 o                         
   4   1  15        100.60        105.03         4.53 o                         
   5   1  15         59.62         68.23         3.55 o                         
   6   1  15          4.62          6.12         1.32 o                         
  -4   2  15         14.50         15.86         2.10 o                         
  -3   2  15          6.52          5.98         1.59 o                         
  -2   2  15         14.59         19.65         2.11 o                         
  -1   2  15         14.66         12.97         1.84 o                         
   0   2  15         36.33         42.25         2.39 o                         
   1   2  15          3.42          5.85         1.15 o                         
   2   2  15        292.88        291.17         6.01 o                         
   3   2  15         59.61         53.04         2.22 o                         
   4   2  15          0.24          0.43         0.87 o                         
   5   2  15        101.46        114.39         3.63 o                         
   6   2  15          7.65          5.04         1.25 o                         
  -4   3  15         27.38         25.25         3.76 o                         
  -3   3  15         70.51         73.39         3.83 o                         
  -2   3  15         49.78         54.68         3.88 o                         
  -1   3  15         57.46         57.13         3.46 o                         
   0   3  15        243.68        227.35         5.53 o                         
   1   3  15         32.72         35.71         2.23 o                         
   2   3  15         44.58         52.25         2.66 o                         
   3   3  15        115.23        118.70         3.24 o                         
   4   3  15         13.79         15.60         1.98 o                         
   5   3  15        103.26        107.27         4.96 o                         
   6   3  15        168.66        170.13        10.13 o                         
  -4   4  15          0.01          8.56         6.18 o                         
  -3   4  15          4.58          4.44         1.73 o                         
  -2   4  15         26.70         26.33         2.53 o                         
  -1   4  15          6.29          9.33         2.60 o                         
   0   4  15        140.73        145.14         5.91 o                         
   1   4  15        331.94        330.82         8.94 o                         
   2   4  15        193.11        196.43         5.10 o                         
   3   4  15          5.02          6.38         1.23 o                         
   4   4  15         15.74         14.16         1.72 o                         
   5   4  15          0.47          3.02         1.45 o                         
   6   4  15         45.44         38.18         3.60 o                         
  -4   5  15         18.50         17.81         4.76 o                         
  -3   5  15          9.94          6.23         2.09 o                         
  -2   5  15        105.64         98.08         4.97 o                         
  -1   5  15         14.73         18.66         2.50 o                         
   0   5  15         17.90         15.81         2.05 o                         
   1   5  15        221.96        221.26         5.63 o                         
   2   5  15        775.22        742.28        10.77 o                         
   3   5  15        173.31        171.54         4.64 o                         
   4   5  15         12.93         15.69         2.14 o                         
   5   5  15          0.15          1.55         1.50 o                         
   6   5  15          1.98          0.55         1.50 o                         
  -4   6  15         19.70         10.36         2.91 o                         
  -3   6  15          0.93          0.51         1.70 o                         
  -2   6  15         85.84         84.31         4.96 o                         
  -1   6  15          1.50          2.94         1.58 o                         
   0   6  15         10.47         11.07         2.23 o                         
   1   6  15        436.57        438.25         8.61 o                         
   2   6  15        202.38        198.77         7.09 o                         
   3   6  15         15.05         21.07         1.65 o                         
   4   6  15          8.87         13.61         2.26 o                         
   5   6  15          3.71          7.70         2.06 o                         
   6   6  15         18.92         24.36         3.91 o                         
  -3   7  15         78.28         88.10         6.58 o                         
  -2   7  15          0.54         -0.83         1.80 o                         
  -1   7  15         24.07         24.37         3.01 o                         
   0   7  15        197.49        187.03         7.35 o                         
   1   7  15        149.02        156.64         6.32 o                         
   2   7  15         31.40         34.96         2.50 o                         
   3   7  15         57.17         54.50         2.10 o                         
   4   7  15          5.13          6.66         1.89 o                         
   5   7  15          2.87          7.92         1.96 o                         
  -3   8  15          4.60         10.16         2.93 o
[truncated: 55,245 more chars]
