# Supplementary material for: Crystal structures of four organic salts of trihexyphenidyl at 90 K
Source: Acta Crystallogr E Crystallogr Commun. 2023 Jul 14;79(Pt 8):730–5. doi: 10.1107/S2056989023005960 (PMC10439416; doi:10.1107/S2056989023005960)
Supplement: Supplementary file 3 [file e-79-00730-IIsup3.hkl]

data_II                                                                         
_shelx_title ' m22310 : space group C2/c'                                       
_shelx_refln_list_code          4                                               
_shelx_F_calc_maximum      219.54                                               
_exptl_crystal_F_000      1904.00                                               
_reflns_d_resolution_high  0.7689                                               
                                                                                
loop_                                                                           
 _space_group_symop_operation_xyz                                               
 'x, y, z'                                                                      
 '-x, y, -z+1/2'                                                                
 'x+1/2, y+1/2, z'                                                              
 '-x+1/2, y+1/2, -z+1/2'                                                        
 '-x, -y, -z'                                                                   
 'x, -y, z-1/2'                                                                 
 '-x+1/2, -y+1/2, -z'                                                           
 'x+1/2, -y+1/2, z-1/2'                                                         
                                                                                
_cell_length_a    45.0981                                                       
_cell_length_b     8.5314                                                       
_cell_length_c    12.3516                                                       
_cell_angle_alpha  90.000                                                       
_cell_angle_beta  101.789                                                       
_cell_angle_gamma  90.000                                                       
                                                                                
_shelx_F_squared_multiplier     1.000                                           
                                                                                
loop_                                                                           
 _refln_index_h                                                                 
 _refln_index_k                                                                 
 _refln_index_l                                                                 
 _refln_F_squared_calc                                                          
 _refln_F_squared_meas                                                          
 _refln_F_squared_sigma                                                         
 _refln_observed_status                                                         
   6   0   0      12229.20      11781.44       324.69 o                         
  12   0   0      35521.00      38256.23      1921.52 o                         
  14   0   0      20503.32      20171.64       370.03 o                         
  16   0   0      44957.41      46410.99      2336.15 o                         
  18   0   0       8043.55       8360.91       174.19 o                         
  20   0   0       3662.99       3876.23        89.57 o                         
  22   0   0       5689.67       5826.05       121.09 o                         
  24   0   0      15453.73      17183.36       324.63 o                         
  26   0   0       2710.01       3080.57        78.47 o                         
  28   0   0       3025.80       3227.57        78.84 o                         
  30   0   0        627.99        724.51        30.56 o                         
  32   0   0        234.16        398.17        25.16 o                         
  34   0   0       6767.52       7017.95       152.96 o                         
  36   0   0       1368.91       1508.65        54.33 o                         
  38   0   0         42.01        141.60        25.41 o                         
  40   0   0       6651.50       6772.71       190.18 o                         
  42   0   0       5364.58       4921.67       165.95 o                         
  44   0   0         72.07        182.73        32.46 o                         
  46   0   0        362.19        369.87        42.70 o                         
  48   0   0       4009.55       3963.12       147.72 o                         
  50   0   0        850.55        801.64        59.03 o                         
  52   0   0        773.34        820.54        61.28 o                         
  54   0   0         11.95         47.93        37.56 o                         
  56   0   0        786.63        783.96        81.90 o                         
   1   1   0       2201.15       1930.01        44.84 o                         
   3   1   0      15070.51      15142.50       917.21 o                         
   5   1   0         29.12         33.75         5.62 o                         
   7   1   0       2524.54       2175.61        38.40 o                         
   9   1   0      27178.72      27373.11      1054.54 o                         
  11   1   0      25063.97      25331.96       457.77 o                         
  13   1   0       5751.43       5587.65        85.63 o                         
  15   1   0      35249.12      35701.52       786.42 o                         
  17   1   0      17759.80      17573.83       253.57 o                         
  19   1   0       1148.32       1226.72        27.80 o                         
  21   1   0       3800.84       3718.03        66.51 o                         
  23   1   0      21045.17      22158.67       310.87 o                         
  25   1   0       1285.97       1347.69        30.81 o                         
  27   1   0        260.17        212.65        12.53 o                         
  29   1   0          3.39          7.46         7.42 o                         
  31   1   0          9.85          6.36         8.77 o                         
  33   1   0       2455.81       2384.05        53.11 o                         
  35   1   0         10.23          5.97         9.32 o                         
  37   1   0       1827.44       1688.22        44.59 o                         
  39   1   0       2373.12       2129.92        52.83 o                         
  41   1   0       2537.65       2185.93        67.33 o                         
  43   1   0       1019.49       1016.84        41.91 o                         
  45   1   0       1582.95       1569.95        53.47 o                         
  47   1   0        866.76        790.73        40.10 o                         
  49   1   0        150.79         97.33        21.72 o                         
  51   1   0        137.22        210.57        27.59 o                         
  53   1   0        486.82        558.65        41.07 o                         
  55   1   0        424.69        425.15        40.76 o                         
  57   1   0        869.31       1054.84        67.51 o                         
   4   2   0      16362.24      16085.57       348.33 o                         
   6   2   0       1696.56       1746.11        49.16 o                         
   8   2   0       1523.52       1466.79        42.70 o                         
  10   2   0       1482.91       1418.12        36.89 o                         
  12   2   0       3158.22       2926.38        62.29 o                         
  14   2   0        921.69        915.09        27.48 o                         
  16   2   0        470.30        455.05        16.69 o                         
  18   2   0      14913.07      15616.56       244.20 o                         
  20   2   0        745.41        765.28        25.70 o                         
  22   2   0       4958.19       5200.85        86.74 o                         
  24   2   0        556.95        451.79        18.27 o                         
  26   2   0       5195.15       5020.33        89.10 o                         
  28   2   0       2881.58       3075.14        58.25 o                         
  30   2   0          0.54         -5.85         7.90 o                         
  32   2   0       1994.30       1832.35        42.37 o                         
  34   2   0        784.43        840.27        27.07 o                         
  36   2   0        621.42        616.85        24.60 o                         
  38   2   0          0.00         24.57        13.33 o                         
  40   2   0         76.82         91.42        17.53 o                         
  42   2   0       1604.42       1615.50        55.75 o                         
  44   2   0       1227.21       1179.57        54.89 o                         
  46   2   0       2015.35       2019.12        75.77 o                         
  48   2   0        325.10        370.33        37.05 o                         
  50   2   0         18.95         38.85        19.56 o                         
  52   2   0         59.99         54.18        24.47 o                         
  54   2   0        619.73        611.99        53.91 o                         
  56   2   0        748.33        819.17        67.79 o                         
   1   3   0      10252.29      10602.32       242.50 o                         
   3   3   0       3200.74       3564.13        93.81 o                         
   5   3   0       7450.33       7373.66       172.24 o                         
   7   3   0       2844.54       2983.96        80.59 o                         
   9   3   0         91.69        120.49        16.03 o                         
  11   3   0       3794.31       3674.14        88.38 o                         
  13   3   0         89.65        105.42        11.53 o                         
  15   3   0       5288.89       5513.14       111.26 o                         
  17   3   0       1778.75       1768.78        58.40 o                         
  19   3   0         50.03         72.84        11.53 o                         
  21   3   0        359.83        379.75        21.25 o                         
  23   3   0        223.21        271.62        16.37 o                         
  25   3   0         60.06         57.27        11.21 o                         
  27   3   0        717.33        749.30        27.94 o                         
  29   3   0        397.73        370.71        20.43 o                         
  31   3   0         12.65         15.39        10.42 o                         
  33   3   0        214.07        260.32        19.65 o                         
  35   3   0        402.18        418.51        24.77 o                         
  37   3   0         25.18         27.74        12.69 o                         
  39   3   0         68.77         77.07        15.57 o                         
  41   3   0        121.16        129.35        17.73 o                         
  43   3   0        245.20        252.32        27.78 o                         
  45   3   0       1064.28       1045.09        52.87 o                         
  47   3   0        939.41       1028.20        61.51 o                         
  49   3   0        581.31        649.94        46.52 o                         
  51   3   0         99.52         95.37        31.84 o                         
  53   3   0        170.23        241.81        50.43 o                         
  55   3   0        476.13        493.77        55.78 o                         
   0   4   0          1.42        -12.46        16.20 o                         
   2   4   0       8067.84       8811.88       196.32 o                         
   4   4   0       1656.63       1525.79        54.24 o                         
   6   4   0       3019.80       3256.42        98.49 o                         
   8   4   0       4022.13       4183.92       119.37 o                         
  10   4   0        682.39        771.80        43.49 o                         
  12   4   0         10.88         -5.05        15.82 o                         
  14   4   0        809.36        864.90        37.47 o                         
  16   4   0        851.59        901.45        38.89 o                         
  18   4   0        213.02        210.41        16.80 o                         
  20   4   0          7.59         10.09         9.70 o                         
  22   4   0        973.39        985.99        34.21 o                         
  24   4   0        932.02        978.58        38.40 o                         
  26   4   0          0.52          4.87         9.95 o                         
  28   4   0        209.45        193.96        17.65 o                         
  30   4   0          0.00         10.67        10.51 o                         
  32   4   0       1318.99       1243.08        46.00 o                         
  34   4   0        893.73        862.83        36.28 o                         
  36   4   0        156.15        159.94        21.68 o                         
  38   4   0       1070.60       1056.58        53.90 o                         
  40   4   0        101.01         86.75        23.60 o                         
  42   4   0       1165.85       1154.90        57.59 o                         
  44   4   0         13.28         31.72        23.22 o                         
  46   4   0          3.93         40.37        23.66 o                         
  48   4   0        124.93        144.59        32.46 o                         
  50   4   0          0.04         10.81        30.72 o                         
  52   4   0         47.32        107.37        35.70 o                         
   1   5   0        619.17        767.59        36.57 o                         
   3   5   0        556.57        535.76        30.92 o                         
   5   5   0         52.29         43.02        16.65 o                         
   7   5   0       1371.16       1481.50        62.49 o                         
   9   5   0       4862.91       4827.80       131.97 o                         
  11   5   0        512.69        578.71        34.09 o                         
  13   5   0       2497.53       2329.69        70.34 o                         
  15   5   0       9520.61      10168.47       208.52 o                         
  17   5   0       6279.55       6257.25       138.92 o                         
  19   5   0       2064.85       2033.97        63.93 o                         
  21   5   0          0.02         12.84        12.04 o                         
  23   5   0       1369.09       1480.04        48.35 o                         
  25   5   0        669.10        607.11        29.05 o                         
  27   5   0       2667.23       2513.18        70.01 o                         
  29   5   0        673.90        620.68        32.09 o                         
  31   5   0       1992.53       2009.28        66.66 o                         
  33   5   0      13106.10      13239.70       312.44 o                         
  35   5   0       4491.55       4367.93       107.62 o                         
  37   5   0        159.96        230.81        33.65 o                         
  39   5   0       1632.79       1669.08        78.33 o                         
  41   5   0       2443.98       2391.05        89.47 o                         
  43   5   0        180.66        150.14        27.48 o                         
  45   5   0        653.99        712.85        48.43 o                         
  47   5   0        280.12        372.60        39.56 o                         
  49   5   0        186.18        203.90        57.56 o                         
  51   5   0        345.58        463.86        58.65 o                         
   0   6   0       2056.27       2434.29       112.34 o                         
   2   6   0        495.75        472.98        31.89 o                         
   4   6   0       1273.27       1246.58        55.53 o                         
   6   6   0          9.75         88.93        23.19 o                         
   8   6   0        297.53        355.61        35.72 o                         
  10   6   0       1635.16       1666.97        83.76 o                         
  12   6   0        231.23        262.00        28.84 o                         
  14   6   0       2753.91       2729.46        84.17 o                         
  16   6   0        653.56        585.14        32.53 o                         
  18   6   0        607.85        626.64        32.49 o                         
  20   6   0        544.18        533.77        32.36 o                         
  22   6   0       3086.38       2870.95        85.64 o                         
  24   6   0       4733.15       4469.89       118.56 o                         
  26   6   0       2511.18       2551.72        85.46 o                         
  28   6   0        541.49        532.26        34.54 o                         
  30   6   0         98.86        118.83        27.27 o                         
  32   6   0         32.32         25.42        18.35 o                         
  34   6   0       3291.43       2991.75        95.41 o                         
  36   6   0         25.65         19.15        23.28 o                         
  38   6   0        295.39        352.92        39.74 o                         
  40   6   0        320.84        315.22        39.28 o                         
  42   6   0        148.06         82.35        28.08 o                         
  44   6   0       2449.66       2473.66       103.48 o                         
  46   6   0        950.53       1127.59       130.90 o                         
  48   6   0        612.49        593.61        60.65 o                         
   1   7   0       1084.60       1135.12        57.10 o                         
   3   7   0       1796.16       1677.85        71.27 o                         
   5   7   0        289.44        372.43        36.08 o                         
   7   7   0        296.28        348.46        34.48 o                         
   9   7   0       2540.40       2380.51       117.66 o                         
  11   7   0       1604.98       1790.05        99.42 o                         
  13   7   0       2337.53       2316.57        99.45 o                         
  15   7   0        358.96        338.84        38.62 o                         
  17   7   0       2369.48       2321.94        82.28 o                         
  19   7   0        982.88        918.91        55.01 o                         
  21   7   0       4799.84       4506.34       131.09 o                         
  23   7   0          0.03         11.45        18.63 o                         
  25   7   0       1732.00       1573.57        66.92 o                         
  27   7   0        872.92        852.18        62.90 o                         
  29   7   0        535.51        486.33        38.25 o                         
  31   7   0        233.01        172.94        27.88 o                         
  33   7   0        243.24        292.41        38.40 o                         
  35   7   0         29.95         26.62        23.48 o                         
  37   7   0        241.29        236.89        35.81 o                         
  39   7   0        280.35        374.11        40.89 o                         
  41   7   0         62.60          0.79        32.05 o                         
  43   7   0        185.59        274.37        63.20 o                         
   6   8   0       1209.83       1213.59       163.06 o                         
   8   8   0        251.76        318.87        70.74 o                         
  10   8   0        176.21        276.92        54.77 o                         
  12   8   0       1510.29       1585.28        90.75 o                         
  14   8   0       2240.43       2268.44       114.03 o                         
  16   8   0       1208.95       1239.55        81.35 o                         
  18   8   0        193.66        205.31        32.76 o                         
  20   8   0         10.51          9.67        23.45 o                         
  22   8   0        737.83        771.66        69.89 o                         
  24   8   0        934.11        853.97        54.71 o                         
  26   8   0        101.29        132.91        29.51 o                         
  28   8   0       1147.29       1091.38        62.46 o                         
  30   8   0         33.80         74.68        31.47 o                         
  32   8   0          0.05         23.68        32.21 o                         
  34   8   0       1187.72       1198.80        80.74 o                         
  36   8   0        152.81        115.52        39.05 o                         
  38   8   0         98.24        140.36        34.46 o                         
   1   9   0        754.54        664.78        87.46 o                         
   3   9   0          1.62         39.46        40.65 o                         
   5   9   0       1584.39       1616.78       140.68 o                         
   7   9   0        130.76        122.59        49.30 o                         
   9   9   0        643.79        629.95        60.85 o                         
  11   9   0        917.16        962.51        72.42 o                         
  13   9   0         72.34         47.65        34.56 o                         
  15   9   0         62.76         37.66        30.24 o                         
  17   9   0       1130.43       1211.76       107.08 o                         
  19   9   0       1477.81       1544.39        82.57 o                         
  21   9   0        414.65        429.12        45.63 o                         
  23   9   0        473.11        467.53        48.74 o                         
  25   9   0        263.19        252.06        40.80 o                         
  27   9   0         12.13         38.07        32.15 o                         
  29   9   0        377.53        357.74        59.44 o                         
  31   9   0          8.12        -19.75        30.62 o                         
  33   9   0         60.47        125.72        40.71 o                         
   0  10   0       5017.10       5315.89       437.99 o                         
   2  10   0        158.04        182.16        56.98 o                         
   4  10   0         57.60         30.49        44.81 o                         
   6  10   0        701.73        783.20       103.04 o                         
   8  10   0       1517.84       1390.98       100.94 o                         
  10  10   0          6.30         39.20        57.55 o                         
  12  10   0        305.43        362.18        58.66 o                         
  14  10   0        665.77        695.47        57.35 o                         
  16  10   0         39.65        172.70        63.71 o                         
  18  10   0       2685.10       2987.34       194.50 o                         
  20  10   0        362.49        271.03        59.91 o                         
  22  10   0        356.43        479.70        72.05 o                         
  24  10   0         64.26         51.29        39.42 o                         
   1  11   0          1.36          2.42        44.82 o                         
   3  11   0        412.58        414.75        83.56 o                         
   5  11   0        158.46        196.94        51.47 o                         
 -57   1   1        138.69        113.39        56.77 o                         
 -55   1   1        194.63        298.45       106.21 o                         
 -53   1   1        181.08        195.34        46.43 o                         
 -51   1   1        132.09        165.56        36.39 o                         
 -49   1   1        923.04        918.33        54.67 o                         
 -47   1   1        102.54        106.26        26.84 o                         
 -45   1   1        760.01        671.33        40.37 o                         
 -43   1   1       1140.70       1141.85        45.29 o                         
 -41   1   1        679.62        704.95        37.92 o                         
 -39   1   1       1167.48       1169.08        42.64 o                         
 -37   1   1       6523.25       6169.81       125.29 o                         
 -35   1   1        394.45        373.17        21.13 o                         
 -33   1   1       2897.38       2927.81        68.46 o                         
 -31   1   1        181.90        208.27        15.24 o                         
 -29   1   1        359.20        361.67        18.25 o                         
 -27   1   1       8021.61       8256.19       134.20 o                         
 -25   1   1       2395.23       2274.36        48.15 o                         
 -23   1   1       3439.78       3417.98        64.64 o                         
 -21   1   1       8936.35       9534.79       144.27 o                         
 -19   1   1       5459.29       5284.67        87.51 o                         
 -17   1   1       5021.29       5264.06        89.51 o                         
 -15   1   1       3872.72       3801.86        68.63 o                         
 -13   1   1       2054.34       1967.55        41.29 o                         
 -11   1   1       4719.38       4707.81       115.26 o                         
  -9   1   1      26885.16      27543.60       843.95 o                         
  -7   1   1      14867.18      14858.39       415.97 o                         
  -5   1   1       9172.13       8782.25       280.08 o                         
  -3   1   1       3463.85       3440.78       114.80 o                         
  -1   1   1       1134.00        696.32        58.85 o                         
   1   1   1       3129.87       3078.35       143.13 o                         
   3   1   1       9324.88       8647.39       297.73 o                         
   5   1   1      14914.61      14508.58       404.42 o                         
   7   1   1      25695.01      25721.43       627.05 o                         
   9   1   1       4770.97       4734.40        94.96 o                         
  11   1   1       2287.42       2103.72        43.59 o                         
  13   1   1       3618.18       3652.19        62.56 o                         
  15   1   1       5623.55       5823.96        94.18 o                         
  17   1   1       4858.64       4817.72        81.26 o                         
  19   1   1      10065.95      10478.72       162.80 o                         
  21   1   1       3128.98       3118.34        59.06 o                         
  23   1   1       2555.66       2450.06        53.48 o                         
  25   1   1       7574.13       7630.41       129.87 o                         
  27   1   1        318.83        333.33        17.66 o                         
  29   1   1        175.79        211.03        15.39 o                         
  31   1   1       2737.46       2796.90        60.35 o                         
  33   1   1        350.27        373.58        25.22 o                         
  35   1   1       5799.12       5339.93       108.02 o                         
  37   1   1       1208.83       1209.17        43.01 o                         
  39   1   1        605.56        622.65        41.98 o                         
  41   1   1       1127.60       1115.64        48.81 o                         
  43   1   1        674.63        686.00        37.81 o                         
  45   1   1        108.70         72.22        25.20 o                         
  47   1   1        819.84        798.31        53.98 o                         
  49   1   1        119.57        163.62        31.14 o                         
  51   1   1        161.10        204.84        37.63 o                         
  53   1   1        218.86        193.79        60.45 o                         
  55   1   1        126.51        113.48        41.77 o                         
 -56   2   1        298.72        382.07        54.46 o                         
 -54   2   1        522.15        393.16        57.62 o                         
 -52   2   1         73.00         49.73        36.90 o                         
 -50   2   1         80.30         76.90        28.22 o                         
 -48   2   1        253.59        255.42        32.25 o                         
 -46   2   1         10.95         33.75        22.65 o                         
 -44   2   1        698.15        631.77        38.96 o                         
 -42   2   1       1674.82       1690.56        61.30 o                         
 -40   2   1       1365.61       1274.63        53.50 o                         
 -38   2   1       3659.36       3566.96        86.65 o                         
 -36   2   1       1121.90       1121.26        35.43 o                         
 -34   2   1        385.57        408.43        22.56 o                         
 -32   2   1        119.63        124.24        14.92 o                         
 -30   2   1       1180.81       1245.79        35.93 o                         
 -28   2   1        204.09        174.72        15.60 o                         
 -26   2   1        680.10        717.14        24.75 o                         
 -24   2   1       2249.88       2332.37        64.54 o                         
 -22   2   1       1879.80       1923.15        46.52 o                         
 -20   2   1       9276.89       9686.06       180.44 o                         
 -18   2   1      10173.58      10640.47       194.88 o                         
 -16   2   1       2199.13       2011.55        57.75 o                         
 -14   2   1       3532.57       3629.95        95.94 o                         
 -12   2   1        670.38        747.02        30.26 o                         
 -10   2   1       5873.39       5794.34       156.11 o                         
  -8   2   1       5118.50       4850.96       152.80 o                         
  -6   2   1      32401.98      33251.94      1967.17 o                         
  -4   2   1      17488.18      16232.12       532.32 o                         
   0   2   1       1412.23       1429.20        62.50 o                         
   2   2   1      18435.14      17120.29       727.74 o                         
   4   2   1      28420.16      28230.36      1078.05 o                         
   6   2   1       5674.07       5327.14       247.18 o                         
   8   2   1       5593.38       5328.89       163.06 o                         
  10   2   1        659.23        697.93        36.53 o                         
  12   2   1       3736.78       3719.74        90.87 o                         
  14   2   1       2464.73       2257.74        58.01 o                         
  16   2   1      10076.79      10508.37       202.51 o                         
  18   2   1      10346.18      10592.17       241.91 o                         
  20   2   1       1968.48       1998.16        48.89 o                         
  22   2   1       2483.27       2502.98        57.23 o                         
  24   2   1        685.14        714.74        27.47 o                         
  26   2   1        182.76        166.86        15.21 o                         
  28   2   1       1065.18       1112.82        34.49 o                         
  30   2   1        107.30        150.01        17.57 o                         
  32   2   1        434.32        452.19        26.86 o                         
  34   2   1       1005.06       1009.36        48.12 o                         
  36   2   1       3281.30       3033.42        88.40 o                         
  38   2   1       1519.70       1557.41        67.75 o                         
  40   2   1       1713.07       1806.18        66.67 o                         
  42   2   1        621.02        554.72        38.97 o                         
  44   2   1          9.92         45.17        26.97 o                         
  46   2   1        281.49        298.03        40.18 o                         
  48   2   1         77.43         63.96        29.15 o                         
  50   2   1         74.72         86.24        32.29 o                         
  52   2   1        470.21        604.52        87.71 o                         
  54   2   1        334.75        418.34        49.59 o                         
 -55   3   1       1781.45       1693.71       108.04 o                         
 -53   3   1        218.83        222.11        46.73 o                         
 -51   3   1        384.49        405.29        38.64 o                         
 -49   3   1        199.19        221.02        29.90 o                         
 -47   3   1        214.31        254.17        33.58 o                         
 -45   3   1        230.40        297.05        34.01 o                         
 -43   3   1        220.28        217.14        24.62 o                         
 -41   3   1        427.20        403.25        29.44 o                         
 -39   3   1        367.02        375.64        31.06 o                         
 -37   3   1       2503.54       2486.06        72.23 o                         
 -35   3   1       5044.96       5079.82       108.60 o                         
 -33   3   1        289.93        282.81        21.29 o                         
 -31   3   1        410.13        400.44        24.07 o                         
 -29   3   1       1806.34       1758.17        47.51 o                         
 -27   3   1       1414.82       1331.63        37.43 o                         
 -25   3   1       2209.80       2241.20        56.16 o                         
 -23   3   1        388.52        335.55        20.81 o                         
 -21   3   1       2308.06       2194.78        70.75 o                         
 -19   3   1       1402.58       1455.75        50.07 o                         
 -17   3   1       2584.87       2627.04        79.31 o                         
 -15   3   1       1358.86       1378.21        55.36 o                         
 -13   3   1        278.20        371.99        30.59 o                         
 -11   3   1       6761.46       6596.47       235.78 o                         
  -9   3   1       1675.03       1637.85        88.05 o                         
  -7   3   1       2559.29       2622.81       107.42 o                         
  -5   3   1       7563.30       7567.60       347.54 o                         
  -3   3   1      10063.27       9954.07       362.72 o                         
  -1   3   1      16702.18      15918.22       562.57 o                         
   1   3   1       9248.63       9182.95       416.10 o                         
   3   3   1       7960.84       7925.01       286.87 o                         
   5   3   1       2669.62       2573.25       113.12 o                         
   7   3   1       1546.86       1549.14        96.34 o                         
   9   3   1       6766.30       6998.69       314.49 o                         
  11   3   1        259.36        320.60        26.09 o                         
  13   3   1       1261.28       1264.21        44.06 o                         
  15   3   1       2873.82       2887.43        92.47 o                         
  17   3   1       1322.50       1321.02        49.52 o                         
  19   3   1       2112.42       2057.59        58.02 o                         
  21   3   1        344.88        336.09        21.63 o                         
  23   3   1       2482.48       2517.62        60.99 o                         
  25   3   1       1387.57       1323.67        41.13 o                         
  27   3   1       1780.67       1766.74        52.85 o                         
  29   3   1        439.58        418.31        25.00 o                         
  31   3   1        262.10        268.87        22.93 o                         
  33   3   1       4521.04       4550.37       121.35 o                         
  35   3   1       2223.07       2183.54        62.72 o                         
  37   3   1        406.07        405.75        47.38 o                         
  39   3   1        405.64        401.94        33.63 o                         
  41   3   1        228.43        186.54        28.96 o                         
  43   3   1        242.83        253.12        35.46 o                         
  45   3   1        206.43        247.18        37.58 o                         
  47   3   1        221.46        242.42        35.83 o                         
  49   3   1        380.03        384.58        45.01 o                         
  51   3   1        225.10        249.58        57.70 o                         
  53   3   1       1615.15       1709.70        87.23 o                         
 -54   4   1         57.88         96.09        48.52 o                         
 -52   4   1        784.17        945.09       116.30 o                         
 -50   4   1        584.80        553.73        38.64 o                         
 -48   4   1         44.87         53.89        31.88 o                         
 -46   4   1         78.14        115.65        28.62 o                         
 -44   4   1        654.92        658.04        42.05 o                         
 -42   4   1        417.02        381.10        31.30 o                         
 -40   4   1          2.73         -6.35        20.88 o                         
 -38   4   1        366.82        323.72        31.09 o                         
 -36   4   1       3292.93       3337.37       104.48 o                         
 -34   4   1       1183.54       1114.84        48.62 o                         
 -32   4   1         70.03         60.51        18.14 o                         
 -30   4   1       1283.75       1229.72        38.37 o                         
 -28   4   1        273.20        300.47        23.68 o                         
 -26   4   1       1785.73       1689.40        57.43 o                         
 -24   4   1        139.88        147.59        20.53 o                         
 -22   4   1       2516.80       2472.71        77.16 o                         
 -20   4   1       1385.10       1261.31        50.11 o                         
 -18   4   1       2978.94       2926.13        86.28 o                         
 -16   4   1       2307.41       2297.73        89.44 o                         
 -14   4   1       5159.43       5292.77       134.51 o                         
 -12   4   1       2000.91       2057.99        75.90 o                         
 -10   4   1       2618.32       2656.39       112.91 o                         
  -8   4   1       3421.01       3291.38       173.25 o                         
  -6   4   1        343.50        375.67        48.63 o                         
  -4   4   1        657.11        702.07        55.42 o                         
  -2   4   1       1190.88       1281.39        66.42 o                         
   0   4   1       1107.05       1207.49        65.04 o                         
   2   4   1        733.33        763.55        50.58 o                         
   4   4   1        306.57        370.96        52.98 o                         
   6   4   1       3037.07       3036.56       247.60 o                         
   8   4   1       2421.24       2439.44       112.39 o                         
  10   4   1       2063.01       2166.50        82.04 o                         
  12   4   1       5783.65       5604.93       190.22 o                         
  14   4   1       2071.50       2071.22        61.16 o                         
  16   4   1       3164.37       3045.75        80.83 o                         
  18   4   1       1482.58       1359.34        52.71 o                         
  20   4   1       2787.49       2621.28        74.21 o                         
  22   4   1        157.20        159.06        18.98 o                         
  24   4   1       1927.62       1836.02        54.09 o                         
  26   4   1        290.79        309.82        24.11 o                         
  28   4   1       1159.19       1120.33        44.73 o                         
  30   4   1         65.38         61.00        19.15 o                         
  32   4   1       1091.72       1014.05        49.24 o                         
  34   4   1       3110.31       3173.06       110.48 o                         
  36   4   1        339.26        310.76        33.22 o                         
  38   4   1          3.08         21.90        26.87 o                         
  40   4   1        466.66        434.50        46.55 o                         
  42   4   1        612.81        581.01        69.99 o                         
  44   4   1         70.04        135.31        34.42 o                         
  46   4   1         43.37         79.57        30.44 o                         
  48   4   1        522.98        582.79        52.91 o                         
  50   4   1        714.02        864.29        98.87 o                         
  52   4   1         59.02        139.95        48.81 o                         
 -51   5   1         99.03        206.48        47.33 o                         
 -49   5   1        879.73        935.68        93.09 o                         
 -47   5   1        626.45        615.16        40.39 o                         
 -45   5   1        131.08         97.79        25.86 o                         
 -43   5   1          5.02         36.35        33.17 o                         
 -41   5   1        970.19        941.56        59.01 o                         
 -39   5   1       2354.73       2241.76        81.29 o                         
 -37   5   1        617.15        703.11        41.58 o                         
 -35   5   1       1641.58       1643.55        68.98 o                         
 -33   5   1        737.18        683.06        38.30 o                         
 -31   5   1       4129.78       4039.81       111.90 o                         
 -29   5   1        184.96        168.36        26.83 o                         
 -27   5   1        917.84        934.94        44.32 o                         
 -25   5   1       1857.30       1855.11        63.70 o                         
 -23   5   1        323.18        352.97        32.26 o                         
 -21   5   1        731.72        705.67        42.83 o                         
 -19   5   1        716.63        718.33        43.45 o                         
 -17   5   1        391.11        426.26        33.53 o                         
 -15   5   1       3566.55       3561.62       110.00 o                         
 -13   5   1        685.09        770.36        48.71 o                         
 -11   5   1        421.06        362.18        30.38 o                         
  -9   5   1        520.18        626.96        43.36 o                         
  -7   5   1       2928.49       3147.75       126.52 o                         
  -5   5   1       2706.40       2772.71       102.61 o                         
  -3   5   1        844.89        833.85        50.35 o                         
  -1   5   1      11391.09      11783.80       369.15 o                         
   1   5   1        919.52        952.89        54.61 o                         
   3   5   1       2945.11       3031.55       112.03 o                         
   5   5   1       3089.10       3377.48       137.08 o                         
   7   5   1        465.47        550.59        42.51 o                         
   9   5   1        374.02        331.47        33.86 o                         
  11   5   1        763.43        764.64        48.47 o                         
  13   5   1       3976.46       3913.99       135.00 o                         
  15   5   1        406.33        470.93        32.76 o                         
  17   5   1        807.30        860.38        43.99 o                         
  19   5   1        813.41        824.70        40.91 o                         
  21   5   1        355.51        403.63        30.99 o                         
  23   5   1       1948.82       1950.01        61.77 o                         
  25   5   1        920.66        875.12        39.93 o                         
  27   5   1        197.02        190.14        25.69 o                         
  29   5   1       3667.04       3546.71       109.35 o                         
  31   5   1        822.75        755.23        56.60 o                         
  33   5   1       1506.25       1404.13        64.59 o                         
  35   5   1        607.32        648.09        44.09 o                         
  37   5   1       2631.42       2734.96       117.91 o                         
  39   5   1        978.55       1035.71        70.81 o                         
  41   5   1          5.05          9.43        31.15 o                         
  43   5   1        116.95         82.45        35.26 o                         
  45   5   1        558.18        571.74        60.60 o                         
  47   5   1        803.43        763.75        73.66 o                         
  49   5   1         88.00         88.40        41.17 o                         
 -48   6   1        353.19        453.87        94.58 o                         
 -46   6   1        461.57        615.79        75.59 o                         
 -44   6   1        346.58        429.78        53.97 o                         
 -42   6   1        340.66        330.81        43.63 o                         
 -40   6   1        643.56        629.71        44.18 o                         
 -38   6   1        125.13        135.34        25.68 o                         
 -36   6   1        234.91        213.89        31.71 o                         
 -34   6   1        130.63        110.01        25.85 o                         
 -32   6   1        321.19        309.37        51.17 o                         
 -30   6   1        287.65        311.20        37.26 o                         
 -28   6   1       2944.81       2941.70       143.19 o                         
 -26   6   1       2440.56       2520.85       113.57 o                         
 -24   6   1        279.87        332.02        42.61 o                         
 -22   6   1       2277.00       2278.58       104.81 o                         
 -20   6   1        297.27        318.77        37.39 o                         
 -18   6   1       4994.87       4939.69       147.81 o                         
 -16   6   1       2311.34       2410.42        88.44 o                         
 -14   6   1       4112.52       4084.91       126.81 o                         
 -12   6   1       1752.02       1783.09        72.20 o                         
 -10   6   1       1586.69       1599.97        89.24 o                         
  -8   6   1        144.31        150.35        38.35 o                         
  -6   6   1        310.52        388.85        48.91 o                         
  -4   6   1       1069.99       1254.21        60.60 o                         
  -2   6   1       2767.49       2779.45        98.62 o                         
   0   6   1       2465.76       2563.07       103.94 o                         
   2   6   1        970.70       1184.32        65.36 o                         
   4   6   1        293.45        355.19        40.65 o                         
   6   6   1        162.45        189.48        36.04 o                         
   8   6   1       1564.07       1697.03        91.89 o                         
  10   6   1       1672.17       1718.54        94.85 o                         
  12   6   1       3702.30       3480.60       132.46 o                         
  14   6   1       2523.15       2510.22        95.45 o                         
  16   6   1       4577.04       4464.46       139.46 o                         
  18   6   1        334.85        296.04        36.99 o                         
  20   6   1       2026.99       2110.50        94.79 o                         
  22   6   1        260.20        346.96        37.07 o                         
  22   6   1       2259.33       2163.25       269.04 o                         
  24   6   1       2566.90       2634.03        95.74 o                         
  26   6   1       2617.72       2671.59       116.65 o                         
  28   6   1        324.07        316.96        38.83 o                         
  30   6   1        290.92        319.46        41.68 o                         
  32   6   1        119.27        133.61        29.92 o                         
  34   6   1        256.13        228.56        37.57 o                         
  36   6   1        121.06        157.13        40.57 o                         
  38   6   1        715.60        787.85        59.09 o                         
  40   6   1        319.00        319.67        41.74 o                         
  42   6   1        376.57        434.13        50.34 o                         
  44   6   1        455.92        611.20        90.04 o                         
  46   6   1        389.86        451.13        60.93 o                         
 -45   7   1         32.88        -47.83        95.99 o                         
 -43   7   1        420.57        429.00        86.60 o                         
 -41   7   1        213.68        191.01        52.86 o                         
 -39   7   1        586.07        604.65        55.93 o                         
 -37   7   1        381.35        345.53        44.94 o                         
 -35   7   1        640.15        608.98        61.27 o                         
 -33   7   1        182.41        145.41        40.34 o                         
 -31   7   1        128.56        111.37        39.16 o                         
 -29   7   1        773.66        692.28        61.17 o                         
 -27   7   1       2508.79       2422.80       101.39 o                         
 -25   7   1       2404.38       2345.45       155.46 o                         
 -23   7   1        526.55        522.05        59.86 o                         
 -21   7   1       3034.19       2961.51       146.36 o                         
 -19   7   1       3057.37       2964.93       145.18 o                         
 -17   7   1       2153.01       2092.37       113.23 o                         
 -15   7   1       1258.22       1170.03        96.21 o                         
 -13   7   1       2603.24       2592.49       151.44 o                         
 -11   7   1       3651.28       3714.07       163.95 o                         
  -9   7   1       1551.32       1600.84        84.43 o                         
  -7   7   1        776.23        818.18        64.66 o                         
  -5   7   1       4011.46       4197.55       167.47 o                         
  -3   7   1       2540.32       2455.60        96.52 o                         
  -1   7   1        655.53        648.60        47.66 o                         
   1   7   1       2315.65       2190.53        90.17 o                         
   3   7   1       3978.77       3840.64       144.68 o                         
   5   7   1        690.26        699.82        60.89 o                         
   7   7   1       1410.22       1287.85        95.33 o                         
   9   7   1       3849.59       4071.08       239.44 o                         
  11   7   1       2324.37       2127.19       158.31 o                         
  13   7   1       1334.01       1426.66       124.24 o                         
  15   7   1       2388.96       2411.66       129.07 o                         
  17   7   1       3419.75       3098.24       134.68 o                         
  19   7   1       3008.25       2929.37       122.22 o                         
  21   7   1        534.39        518.39        43.58 o                         
  23   7   1       2675.21       2616.37       109.35 o                         
  25   7   1       2232.70       2240.58       101.82 o                         
  27   7   1        869.10        899.92        61.32 o                         
  29   7   1        144.84        157.79        39.19 o                         
  31   7   1        161.98        188.86        36.02 o                         
  33   7   1        593.13        626.62        50.50 o                         
  35   7   1        417.75        374.68        48.63 o                         
  37   7   1        621.10        647.74        62.61 o                         
  39   7   1        237.67        227.85        55.81 o                         
  41   7   1        390.86        366.48        83.50 o                         
  43   7   1         33.83         63.45        61.85 o                         
 -40   8   1         63.55        134.56       107.65 o                         
 -38   8   1         10.58          7.74        70.27 o                         
 -36   8   1        400.73        444.91        61.67 o                         
 -34   8   1        199.55        179.00        51.14 o                         
 -32   8   1         87.06        -11.97        39.88 o                         
 -30   8   1          4.54        -24.07        55.92 o                         
 -28   8   1         44.63         85.88        46.15 o                         
 -26   8   1        163.03        141.67        59.61 o                         
 -24   8   1        830.81        871.11       102.54 o                         
 -22   8   1        986.03       1024.39        86.30 o                         
 -20   8   1        165.48        167.33        53.26 o                         
 -18   8   1       4365.16       4498.38       198.68 o                         
 -16   8   1        572.22        588.65        65.47 o                         
 -14   8   1        696.14        691.46        81.57 o                         
 -12   8   1        125.73        212.31        53.14 o                         
 -10   8   1        319.22        420.62        63.91 o                         
  -8   8   1        400.04        499.08        67.35 o                         
  -6   8   1        207.61        270.66        98.83 o                         
  -4   8   1        491.38        474.04        79.01 o                         
  -2   8   1       1283.99       1244.62       116.05 o                         
   4   8   1        189.13        365.54       102.33 o                         
   6   8   1        355.62        426.74       109.54 o                         
   8   8   1        295.58        299.79        93.44 o                         
  10   8   1        113.14         74.90        71.00 o                         
  12   8   1        618.09        676.46       122.68 o                         
  14   8   1        552.89        486.59        97.88 o                         
  16   8   1       4410.66       4282.00       232.87 o                         
  18   8   1        175.36        238.63        54.00 o                         
  20   8   1        875.85        900.51        85.27 o                         
  22   8   1        833.51        826.37        69.32 o                         
  24   8   1        144.71         96.11        36.41 o                         
  26   8   1         40.97          4.28        38.40 o                         
  28   8   1          5.09         15.92        47.18 o                         
  30   8   1         78.69         56.79        38.66 o                         
  32   8   1        224.78        195.24        48.86 o                         
  34   8   1        444.75        376.17        71.77 o                         
  36   8   1          9.41        -61.67       100.79 o                         
  38   8   1         56.92         19.43        59.72 o                         
 -33   9   1        209.09        172.51        82.62 o                         
 -31   9   1       1037.95       1205.75       130.34 o                         
 -29   9   1        108.97         64.78        51.63 o                         
 -27   9   1        329.98        410.33        74.11 o                         
 -25   9   1        184.45        154.07        51.28 o                         
 -23   9   1        520.82        606.17        74.23 o                         
 -21   9   1       1570.63       1594.16       147.48 o                         
 -19   9   1        607.37        554.17        91.13 o                         
 -17   9   1         78.94         79.14        44.97 o                         
 -15   9   1        274.97        304.46        53.83 o                         
 -13   9   1        386.94        434.00        63.17 o                         
 -11   9   1         24.40         52.34        48.67 o                         
  -9   9   1       1490.67       1547.80       104.11 o                         
  -7   9   1         63.73        111.09        45.66 o                         
  -5   9   1        264.07        320.58        73.88 o                         
  -3   9   1       2011.24       2233.29       173.51 o                         
  -1   9   1         29.41         35.09        60.93 o                         
   1   9   1       1793.45       1973.24       160.01 o                         
   3   9   1        246.09        293.35        68.74 o                         
   5   9   1         66.30         69.32        63.81 o                         
   7   9   1       1425.36       1515.59       141.93 o                         
   9   9   1         23.01         -0.54        51.92 o                         
  11   9   1        345.17        281.98       100.96 o                         
  13   9   1        307.28        297.34       100.81 o                         
  15   9   1         79.36         74.86        54.21 o                         
  17   9   1        540.21        533.10        78.22 o                         
  19   9   1       1394.11       1407.88        94.26 o                         
  21   9   1        550.08        506.20        60.17 o                         
  23   9   1        171.95        274.98        64.65 o                         
  25   9   1        350.16        384.67        75.23 o                         
  27   9   1         99.31         91.73        86.65 o                         
  29   9   1        925.54        902.92       141.55 o                         
  31   9   1        209.38        208.42        61.42 o                         
 -24  10   1        126.74        159.99        69.94 o                         
 -22  10   1         92.05        135.54        68.93 o                         
 -20  10   1       2091.25       2096.38       159.59 o                         
 -18  10   1        377.74        366.46        80.04 o                         
 -16  10   1        132.52        124.01        99.57 o                         
 -14  10   1        111.20        113.97        70.31 o                         
 -12  10   1       1327.14       1439.13       106.01 o                         
 -10  10   1       1831.85       2166.52       131.49 o                         
  -8  10   1        107.67         54.83        48.59 o                         
  -6  10   1        403.86        491.16        68.46 o                         
  -4  10   1          9.59         26.95        47.50 o                         
  -2  10   1        240.80        287.13        82.64 o                         
   0  10   1        271.24        277.77        80.84 o                         
   2  10   1          8.69         50.98        60.30 o                         
   4  10   1        454.54        555.36        97.75 o                         
   6  10   1        121.28        137.17        72.09 o                         
   8  10   1       1656.59       1719.78       158.22 o                         
  10  10   1       1209.23       1193.65        98.86 o                         
  12  10   1        116.53        114.65        54.28 o                         
  14  10   1        137.78        143.95        60.75 o                         
  16  10   1        337.73        364.65        98.44 o                         
  18  10   1       1862.61       1730.08       189.61 o                         
  20  10   1        103.34         99.74        61.13 o                         
  22  10   1        142.76        166.23        64.73 o                         
  -5  11   1       1598.35       1777.35       121.29 o                         
  -3  11   1        254.32        272.05        65.04 o                         
  -1  11   1         39.69         50.23        55.58 o                         
   1  11   1        225.99        209.10        58.39 o                         
   3  11   1       1690.91       2007.36       178.45 o                         
 -58   0   2         85.71         20.44        99.25 o                         
 -54   0   2        411.87        425.77       124.68 o                         
 -52   0   2         29.98         31.57        36.48 o                         
 -50   0   2        184.62        236.46        51.08 o                         
 -48   0   2        250.54        282.56        47.22 o                         
 -46   0   2         86.37        145.67        42.56 o                         
 -44   0   2        948.83        957.41        79.29 o                         
 -42   0   2        371.80        336.89        43.27 o                         
 -40   0   2       3335.17       3007.11       270.93 o                         
 -38   0   2        230.37        248.73        88.87 o                         
 -36   0   2        322.72        407.10        70.71 o                         
 -34   0   2       2059.19       2203.41       199.01 o                         
 -32   0   2      10122.72      10240.94       603.77 o                         
 -32   0   2       8616.98       8366.65       525.09 o                         
 -30   0   2        814.30        968.35       122.29 o                         
 -30   0   2        602.45        683.73        75.45 o                         
 -28   0   2        543.88        491.38        30.66 o                         
 -26   0   2       2475.90       2632.83       110.40 o                         
 -24   0   2          1.24         12.90         8.78 o                         
 -22   0   2         27.96         36.00        11.28 o                         
 -20   0   2         12.51         24.88         8.69 o                         
 -18   0   2      22109.92      22886.07       768.76 o                         
 -18   0   2      29270.66      27804.06      1657.01 o                         
 -16   0   2      11574.88      13496.70       785.94 o                         
 -16   0   2      11488.72      12555.50       729.05 o                         
 -14   0   2       4122.52       3390.73       213.38 o                         
 -12   0   2      15693.90      15327.11       857.55 o                         
 -10   0   2       4471.72       4532.02       192.89 o                         
  -8   0   2      24059.33      23805.08      1199.38 o                         
  -6   0   2       7826.39       7300.41       288.06 o                         
  -2   0   2        827.03        742.35        35.59 o                         
   0   0   2       3908.26       3862.02       210.60 o                         
   6   0   2      17276.24      16456.20       630.07 o                         
   8   0   2       2630.22       2399.15        61.83 o                         
  10   0   2      14028.92      14705.54       859.64 o                         
  12   0   2       3388.75       3673.37       249.32 o                         
  14   0   2      11910.66      12724.92       757.69 o                         
  16   0   2      19626.46      19817.40      1157.24 o                         
  18   0   2       1720.72       1758.71       152.68 o                         
  20   0   2          2.77         35.59        10.38 o                         
  22   0   2         36.74         97.11        14.67 o                         
  24   0   2         45.28         49.64        12.42 o                         
  26   0   2         93.86        157.61        23.16 o                         
  28   0   2        332.54        385.67        26.82 o                         
  30   0   2      11233.65       9018.72       562.38 o                         
  32   0   2         12.09         23.19        14.43 o                         
  34   0   2        206.42        265.21        31.77 o                         
  36   0   2         48.76         88.20        30.03 o                         
  38   0   2       2410.72       2037.69       135.85 o                         
  40   0   2        280.29        367.48        81.23 o                         
  42   0   2        556.52        458.59        93.08 o                         
  44   0   2         81.27         95.09        87.34 o                         
  46   0   2        263.71        364.26       113.82 o                         
  48   0   2        172.22        162.31        99.31 o                         
  50   0   2        474.47        565.76        94.51 o                         
  52   0   2        393.91        573.06       100.27 o                         
  54   0   2         86.62        173.29       109.35 o                         
 -57   1   2        176.01          8.68       101.22 o                         
 -55   1   2          1.96         -5.08        36.57 o                         
 -53   1   2         76.45         68.24        30.60 o                         
 -51   1   2        490.00        529.75       116.47 o                         
 -49   1   2        892.78        754.12       133.15 o                         
 -47   1   2          1.36         51.72        26.11 o                         
 -45   1   2        760.55        638.87       143.60 o                         
 -43   1   2       1151.41       1140.12       156.95 o                         
 -41   1   2         35.55         81.56        18.82 o                         
 -39   1   2       2965.84       2675.29       248.20 o                         
 -37   1   2       2282.94       2419.53       157.40 o                         
 -37   1   2       1508.23       1406.56       146.10 o                         
 -35   1   2       2408.53       2191.70       200.80 o                         
 -35   1   2       2400.70       2123.36       183.67 o                         
 -33   1   2        894.71        829.29       103.56 o                         
 -33   1   2        657.43        689.21       106.28 o                         
 -31   1   2        283.04        473.68        78.81 o                         
 -29   1   2       1128.67        979.15        99.54 o                         
 -27   1   2       1274.61       1082.70        77.03 o                         
 -25   1   2        334.89        380.47        66.37 o                         
 -23   1   2      10363.75      10546.59       443.71 o                         
 -21   1   2        187.49        744.19        58.72 o                         
 -21   1   2      10581.84      11165.14       392.02 o                         
 -19   1   2        280.38        261.22        47.54 o                         
 -17   1   2       1553.45       1843.05       143.76 o                         
 -17   1   2        756.07        417.48        58.96 o                         
 -15   1   2       6568.94       6441.99       104.08 o                         
 -13   1   2       8684.95       8425.72       132.76 o                         
 -11   1   2       7646.55       7201.93       118.23 o                         
  -9   1   2       1473.88       1464.62        32.01 o                         
  -7   1   2      18351.18      17892.54       293.87 o                         
  -5   1   2       8282.57       8160.05       179.55 o                         
  -3   1   2        697.64        674.15        23.73 o                         
  -1   1   2      17523.02      15029.90       636.95 o                         
   3   1   2      10941.16      10520.15       218.14 o                         
   5   1   2      17425.38      16511.75       700.31 o                         
   7   1   2       2921.64       2780.30       140.61 o                         
   9   1   2       6787.45       6909.68       440.06 o                         
  11   1   2       6219.22       5935.08       103.97 o                         
  13   1   2        901.42        881.35        23.09 o                         
  15   1   2        671.74        716.03        89.19 o                         
  17   1   2        277.40        274.07        62.73 o                         
  19   1   2      11905.53      12481.07       432.40 o                         
  21   1   2       9483.56      12157.63       531.86 o                         
  23   1   2        316.83        854.48       111.53 o                         
  25   1   2         65.16        102.75        13.46 o                         
  27   1   2       1057.46       1039.24       126.21 o                         
  29   1   2        314.16        373.64        44.50 o                         
  31   1   2        584.01        642.95        57.27 o                         
  33   1   2       2140.17       2087.12       134.74 o                         
  35   1   2       2213.86       2073.17       111.12 o                         
  37   1   2       2823.60       2613.77       133.11 o                         
  39   1   2       1280.25       1206.18        74.18 o                         
  41   1   2       1052.04       1007.89       105.21 o                         
  43   1   2        850.16        829.77        69.05 o                         
  45   1   2       1082.68        980.47       105.48 o                         
  47   1   2        818.60        758.17        99.54 o                         
  49   1   2        534.59        462.79        71.26 o                         
  51   1   2        215.69        221.87        74.57 o                         
  53   1   2          8.08         79.93       109.26 o                         
  55   1   2        170.20        373.81       124.54 o                         
 -56   2   2          0.38         12.17        56.23 o                         
 -54   2   2         29.53         93.71        51.34 o                         
 -52   2   2       1335.25       1401.96       110.39 o                         
 -50   2   2        204.58        162.25        38.62 o                         
 -48   2   2        101.04         53.63        29.85 o                         
 -46   2   2        592.58        657.37        44.66 o                         
 -44   2   2        246.08        250.79        34.19 o                         
 -42   2   2        591.70        555.92        41.40 o                         
 -40   2   2       2486.08       2230.26        82.98 o                         
 -38   2   2        360.84        484.37        31.93 o                         
 -36   2   2       2096.02       1996.95       197.22 o                         
 -36   2   2       2241.07       2394.95       201.94 o                         
 -34   2   2        979.44       1104.38       134.99 o                         
 -34   2   2       1268.66       1120.17       130.19 o                         
 -32   2   2       1322.18       1612.67       163.19 o                         
 -30   2   2       2727.05       2702.39       158.87 o                         
 -28   2   2       5821.20       5690.05       189.01 o                         
 -26   2   2        596.83        556.85        78.55 o                         
 -24   2   2        290.88        346.29        16.39 o                         
 -22   2   2       4406.33       4640.93       313.36 o                         
 -20   2   2        547.30        575.56        19.76 o                         
 -18   2   2      22528.40      21778.42      1320.37 o                         
 -18   2   2      12252.64      11718.41       734.00 o                         
 -16   2   2        570.43        590.69        19.71 o                         
 -14   2   2        105.93        140.81        11.82 o                         
 -12   2   2      11475.39      11173.10       676.92 o                         
 -10   2   2          0.24          3.89         5.55 o                         
  -8   2   2      16858.88      16790.00      1003.81 o                         
  -6   2   2       5969.47       5682.41       117.80 o                         
  -4   2   2      27916.15      29043.32       715.14 o                         
  -2   2   2       3665.92       3859.48        96.28 o                         
   0   2   2       2581.36       2803.34        76.17 o                         
   2   2   2      24173.40      24632.62       770.41 o                         
   4   2   2      18895.12      19122.01       422.36 o                         
   6   2   2       6050.45       5789.20       118.74 o                         
   8   2   2      10885.66      10883.67       203.02 o                         
  10   2   2        161.72        195.98        12.37 o                         
  12   2   2       3517.33       3451.37        74.75 o                         
  14   2   2        711.27       1086.65       122.85 o                         
  16   2   2      22495.94      22543.95       963.74 o                         
  18   2   2       3849.28       3456.92       237.03 o                         
  20   2   2        138.59        171.84        13.19 o                         
  22   2   2        647.73        701.35        23.53 o                         
  24   2   2        556.57        549.96        90.92 o                         
  26   2   2         81.99        125.22        14.43 o                         
  28   2   2       1814.40       1772.85        59.44 o                         
  30   2   2        596.51        624.05        36.51 o                         
  32   2   2       2046.61       1963.51       181.25 o                         
  34   2   2        107.25        154.84        23.33 o                         
  36   2   2        387.51        358.55        34.52 o                         
  38   2   2        429.48        454.57        47.00 o                         
  40   2   2        220.87        443.18       100.24 o                         
  40   2   2        527.65        525.47       117.00 o                         
  42   2   2        221.51        246.68        85.25 o                         
  44   2   2          0.03         28.76        28.26 o                         
  46   2   2        123.16         80.86        35.33 o                         
  48   2   2         23.61         19.29        31.34 o                         
  50   2   2        383.11        387.04        64.79 o                         
  54   2   2         56.00         37.64        69.75 o                         
 -55   3   2          1.31         34.36        45.38 o                         
 -53   3   2        573.72        587.94       135.59 o                         
 -51   3   2        517.87        595.91       127.64 o                         
 -49   3   2        347.85        279.76        49.89 o                         
 -47   3   2        273.85        205.93        44.85 o                         
 -45   3   2        469.93        434.49        50.79 o                         
 -43   3   2        382.07        379.67        40.20 o                         
 -41   3   2         18.25         43.82        13.58 o                         
 -39   3   2       1033.84        926.17       142.15 o                         
 -39   3   2       1648.96       1499.20       177.95 o                         
 -37   3   2        355.61        482.27       108.80 o                         
 -35   3   2        571.14        676.13        77.90 o                         
 -35   3   2        571.02        517.04       105.48 o                         
 -33   3   2        465.43        443.63        49.80 o                         
 -33   3   2        790.93       1033.53       143.90 o                         
 -31   3   2       1529.34       1643.12       178.78 o                         
 -29   3   2       1400.20       1351.36        42.97 o                         
 -27   3   2       1088.81       1046.19       123.11 o                         
 -25   3   2        349.20        386.96        43.71 o                         
 -23   3   2          4.96          8.26         7.14 o                         
 -21   3   2       4021.74       4578.39       337.81 o                         
 -19   3   2       3361.73       3729.91       251.08 o                         
 -17   3   2       6825.29       7304.52       457.06 o                         
 -15   3   2       2615.96       2875.22        65.51 o                         
 -13   3   2       9430.78       9332.92       191.99 o                         
 -11   3   2       3787.34       4772.50       313.60 o                         
  -9   3   2        258.51        270.08        17.54 o                         
  -7   3   2       1589.45       1684.07        50.74 o                         
  -5   3   2       2261.77       2381.26        61.30 o                         
  -3   3   2       6950.15       7086.31       162.23 o                         
  -1   3   2         10.44         15.70        10.60 o                         
   1   3   2        552.66        497.69        27.24 o                         
   3   3   2        174.46        249.02        26.77 o                         
   5   3   2        761.59        792.36        34.90 o                         
   7   3   2        723.86        769.70        30.71 o                         
   9   3   2       3698.44       3527.33       262.25 o                         
  11   3   2       5563.77       7188.86       477.81 o                         
  13   3   2        898.89       1085.37        36.76 o                         
  15   3   2       2692.92       2827.24        68.17 o                         
  17   3   2       3685.82       3645.86       278.18 o                         
  19   3   2       1736.36       1737.09        44.93 o                         
  21   3   2       1546.99       1487.19       105.35 o                         
  23   3   2        101.89        135.10        17.10 o                         
  25   3   2       1200.94       1457.21       161.51 o                         
  27   3   2       1574.37       1790.13       186.32 o                         
  27   3   2       1427.78       1520.95       154.08 o                         
  29   3   2       1478.39       1598.52       188.04 o                         
  29   3   2        783.11        660.02       104.94 o                         
  31   3   2         15.44         25.16        15.23 o                         
  33   3   2         15.30         24.55        15.51 o                         
  35   3   2        310.78        292.36        34.42 o                         
  37   3   2       1003.79       1067.99        72.34 o                         
  39   3   2          0.11        -18.74        21.81 o                         
  41   3   2        182.81        170.11        42.21 o                         
  43   3   2        419.19        413.18       105.50 o                         
  45   3   2        249.32        225.97        92.59 o                         
  47   3   2        320.46        286.63        99.28 o                         
  49   3   2        459.81        551.24       125.35 o                         
  51   3   2         48.34         29.91        50.86 o                         
  53   3   2          6.91        -18.35        88.53 o                         
 -54   4   2          1.71         51.51        35.75 o                         
 -52   4   2          1.34         28.70        65.62 o                         
 -50   4   2        421.75        446.61       136.57 o                         
 -48   4   2         52.41         66.55        36.63 o                         
 -46   4   2        563.02        421.13        58.94 o                         
 -44   4   2       1435.95       1392.69       182.07 o                         
 -42   4   2        104.93         97.92        71.52 o                         
 -40   4   2       1593.12       1269.89        75.75 o                         
 -38   4   2       2932.35       2846.40       278.28 o                         
 -36   4   2         51.43        176.43        98.32 o                         
 -34   4   2        914.06       1146.84        75.26 o                         
 -34   4   2        916.92        937.20       127.69 o                         
 -32   4   2       4782.66       4773.69       250.40 o                         
 -30   4   2       1027.90       1105.71        51.81 o                         
 -28   4   2       3404.13       3099.23       233.34 o                         
 -26   4   2        550.86        362.94        79.23 o                         
 -26   4   2        889.39        865.11       123.63 o                         
 -24   4   2        276.39        313.71        22.96 o                         
 -22   4   2        169.52        253.04        20.83 o                         
 -20   4   2       1197.67       1249.09        41.85 o                         
 -18   4   2         86.48        114.79        16.95 o                         
 -16   4   2       3891.87       4020.18       114.29 o                         
 -14   4   2       2943.03       3078.61        86.79 o                         
 -12   4   2          4.14         16.08        10.52 o                         
 -10   4   2        666.81        599.47        86.14 o                         
  -8   4   2       5097.34       5393.78       132.56 o                         
  -6   4   2       1919.36       2196.04        75.66 o                         
  -4   4   2       2253.25       2391.23        81.34 o                         
  -2   4   2          3.90         40.19        15.47 o                         
   0   4   2       9414.33       9874.91       632.12 o                         
   2   4   2       2226.52       2450.03       207.40 o                         
   4   4   2      10091.49      10466.22       317.41 o                         
   6   4   2       1498.53       1658.28        68.05 o                         
   8   4   2        293.47        334.93        23.35 o                         
  10   4   2       2007.90       1937.12        68.10 o                         
  12   4   2       2923.84       3027.30       265.31 o                         
  14   4   2      10983.26      10902.87       724.93 o                         
  16   4   2       5454.41       5616.13       418.80 o                         
  18   4   2       1111.38       1361.40       169.73 o                         
  20   4   2        321.45        368.78        97.05 o                         
  22   4   2        692.18        705.69        83.29 o                         
  24   4   2        965.14        844.52       138.77 o                         
  26   4   2       1618.66       1768.61       170.80 o                         
  26   4   2       3075.28       3222.40       296.83 o                         
  28   4   2       4934.20       4797.88       333.16 o                         
  28   4   2       4160.37       4253.30       246.58 o                         
  30   4   2       1740.25       1798.52       147.51 o                         
  32   4   2        826.01        761.62       152.02 o                         
  34   4   2        609.00        758.51        66.01 o                         
  36   4   2        434.16        371.31        63.02 o                         
  38   4   2         11.87         27.96        30.70 o                         
  40   4   2          1.28         -5.70        38.93 o                         
  42   4   2        440.37        567.80       130.64 o                         
  44   4   2        100.90        132.96        89.50 o                         
  46   4   2         83.17        104.66        84.29 o                         
  48   4   2        324.61        429.97       139.17 o                         
 -51   5   2       2609.30       2662.83       202.75 o                         
 -49   5   2         63.11         70.92        69.66 o                         
 -47   5   2        588.33        507.10       134.72 o                         
 -45   5   2       1912.62       2035.61       222.29 o                         
 -43   5   2         67.60         61.09        46.24 o                         
 -41   5   2          4.70         50.71        54.50 o                         
 -39   5   2        921.61        820.37        96.80 o                         
 -37   5   2         66.21         85.86        54.21 o                         
 -35   5   2        296.37        356.42        49.27 o                         
 -33   5   2        686.88        739.00       110.52 o                         
 -31   5   2       4142.23       3783.12       281.73 o                         
 -31   5   2       1579.69       1464.80       164.66 o                         
 -29   5   2       4512.66       4373.46       314.81 o                         
 -27   5   2        296.49        318.35        83.17 o                         
 -25   5   2       1036.83        986.67        91.36 o                         
 -23   5   2       1643.21       1599.62       152.79 o                         
 -21   5   2       1547.86       1344.98       133.39 o                         
 -19   5   2       4160.34       4244.33       348.98 o                         
 -17   5   2       1270.50       1457.06       171.63 o                         
 -15   5   2       2042.39       1947.19       205.03 o                         
 -13   5   2        685.73        699.52        34.90 o                         
 -11   5   2       1711.51       1713.33       165.96 o                         
  -9   5   2       3155.82       3175.47       253.02 o                         
  -7   5   2          6.60          7.87        12.14 o                         
  -5   5   2       3529.09       3428.92       290.96 o                         
  -3   5   2       2897.25       3032.40       263.48 o                         
  -1   5   2       1139.36       1191.16        54.12 o                         
   1   5   2       3206.48       3423.05       272.82 o                         
   1   5   2       3767.30       3662.69       305.48 o                         
   3   5   2       1738.96       1771.20       175.20 o                         
   5   5   2          8.52         51.70        58.83 o                         
   7   5   2       2898.16       2675.33       237.28 o                         
   9   5   2       1171.15       1159.20        51.74 o                         
  11   5   2       2197.73       2213.21        75.77 o                         
  13   5   2        325.31        392.81       102.08 o                         
  15   5   2       4010.07       4046.95       197.92 o                         
  17   5   2       6728.96       6828.29       304.26 o                         
  19   5   2       1846.88       1712.71       163.12 o                         
  19   5   2       1743.48       1819.12       207.47 o                         
  21   5   2       1823.06       1656.81       110.36 o                         
  21   5   2       2561.33       2415.30       204.17 o                         
  23   5   2        941.08        898.97       151.88 o                         
  23   5   2        115.13        245.31        76.32 o                         
  25   5   2        732.98        979.92       130.88 o                         
  25   5   2        329.41        376.09       112.21 o                         
  27   5   2       4642.00       4323.41       313.10 o                         
  29   5   2       1754.96       1610.50       140.15 o                         
  31   5   2        631.66        662.52        92.72 o                         
  33   5   2        283.66        306.77        69.02 o                         
  35   5   2          0.00         63.68        36.62 o                         
  37   5   2        827.54        725.65       113.06 o                         
  39   5   2        289.59        295.90       105.42 o                         
  41   5   2        109.68        155.55        82.51 o                         
  43   5   2        101.52        139.79        94.00 o                         
  45   5   2        325.46        330.08       123.46 o                         
  47   5   2         51.08          7.31        73.28 o                         
  49   5   2         17.77        -51.01        70.75 o                         
 -48   6   2        239.14        149.26        61.19 o                         
 -46   6   2         10.45         19.67        60.32 o                         
 -44   6   2        330.16        381.41       115.04 o                         
 -42   6   2         16.96         39.84        69.79 o                         
 -40   6   2        728.30        694.70        98.03 o                         
 -38   6   2       1533.53       1559.02       163.89 o                         
 -36   6   2       1858.77       1812.86       136.32 o                         
 -34   6   2        344.34        550.56        74.87 o                         
 -32   6   2        502.82        549.13        62.00 o                         
 -30   6   2        192.81        229.50        57.40 o                         
 -28   6   2       2962.99       3027.37       240.82 o                         
 -26   6   2       2593.45       2462.47       207.09 o                         
 -24   6   2       1102.57       1215.02       133.22 o                         
 -22   6   2       1807.23       1745.49       159.29 o                         
 -20   6   2       1370.28       1294.22       129.58 o                         
 -18   6   2        133.91        170.09        64.22 o                         
 -16   6   2          1.18        220.07        74.04 o                         
 -16   6   2       2915.59       2911.46       212.12 o                         
 -14   6   2         45.30         98.29        51.19 o                         
 -12   6   2       1285.99       1283.00        63.58 o                         
 -10   6   2         85.69        100.14        23.54 o                         
  -8   6   2        890.45        957.48       132.32 o                         
  -6   6   2       2001.64       2017.82        83.32 o                         
  -4   6   2         62.54        130.35        30.73 o                         
  -2   6   2         10.74         15.88        16.71 o                         
   0   6   2          9.55        -42.88        58.32 o                         
   2   6   2        138.10        150.29        76.94 o                         
   4   6   2        594.43        735.19        48.84 o                         
   6   6   2        974.94        997.15       153.21 o                         
   8   6   2        286.18        288.96        38.41 o                         
  10   6   2       4408.48       4291.90       373.54 o                         
  12   6   2          0.86         -0.90        17.48 o                         
  14   6   2       3284.69       3367.35       175.76 o                         
  16   6   2        134.59        137.46       110.75 o                         
  18   6   2       1236.74       1299.72       192.74 o                         
  20   6   2       1697.52       1644.10       132.88 o                         
  22   6   2       2207.66       2138.11       202.38 o                         
  22   6   2        979.73       1057.40       105.85 o                         
  24   6   2       2328.72       2265.64       136.66 o                         
  26   6   2       2814.26       2689.79       194.85 o                         
  28   6   2        173.88        113.22        55.74 o                         
  30   6   2        911.52        985.96        94.70 o                         
  32   6   2       1454.56       1566.05       232.57 o                         
  34   6   2       1872.45       2055.47       169.21 o                         
  36   6   2       1655.13       1535.98       121.68 o                         
  38   6   2        714.42        804.91       155.83 o                         
  40   6   2         22.28         62.87        84.87 o                         
  42   6   2        328.04        281.38       133.91 o                         
  44   6   2         55.72         93.02        85.51 o                         
  46   6   2        207.12        180.70       109.78 o                         
 -45   7   2        337.41        423.18       150.81 o                         
 -43   7   2        515.01        669.85       150.35 o                         
 -41   7   2        423.55        358.95       144.64 o                         
 -41   7   2         25.65        101.24       103.26 o                         
 -39   7   2        478.53        303.82        82.95 o                         
 -37   7   2        658.70        849.54       144.27 o                         
 -37   7   2        529.34        468.92       139.52 o                         
 -35   7   2        304.50        382.06       108.60 o                         
 -35   7   2         31.83        106.35        97.68 o                         
 -33   7   2        276.08        269.06        57.19 o                         
 -31   7   2       2248.11       2166.19       217.36 o                         
 -29   7   2        865.03        811.86        63.74 o                         
 -27   7   2        371.98        430.10        51.85 o                         
 -25   7   2        569.54        787.76       118.67 o                         
 -23   7   2         68.29        172.22        72.06 o                         
 -21   7   2        764.12        889.21       119.82 o                         
 -19   7   2        163.67        250.54        75.39 o                         
 -17   7   2       3798.40       3710.09       201.61 o                         
 -15   7   2       1180.42       1239.33        79.72 o                         
 -13   7   2        125.58         96.40        28.42 o                         
 -11   7   2         35.00        103.99        28.09 o                         
  -9   7   2          8.78         11.68        50.48 o                         
  -7   7   2        935.45        799.28       135.55 o                         
  -5   7   2        103.56        229.33        84.55 o                         
  -3   7   2        314.91        261.39        90.97 o                         
  -1   7   2         17.32         55.57        74.66 o                         
   1   7   2        327.68        231.91        95.39 o                         
   3   7   2         91.95         45.48        74.32 o                         
   5   7   2        415.62        505.33        54.90 o                         
   7   7   2          4.94         14.15        20.77 o                         
   9   7   2        349.08        327.09        38.53 o                         
  11   7   2       2073.71       2042.99        94.76 o                         
  13   7   2       1079.64       1093.02       187.95 o                         
  15   7   2       4277.42       4079.39       229.74 o                         
  17   7   2        147.08        210.15        60.68 o                         
  19   7   2        815.68        913.52        96.28 o                         
  21   7   2         69.33        128.93        58.19 o                         
  23   7   2        616.14        665.17        87.09 o                         
  25   7   2        403.87        452.13        71.32 o                         
  27   7   2        955.95       1021.32        84.24 o                         
  29   7   2       1957.01       1949.46       141.07 o                         
  31   7   2        245.84        302.63       128.59 o                         
  33   7   2        336.24        403.82       148.33 o                         
  35   7   2        681.55        726.92        99.05 o                         
  37   7   2        519.99        337.93       171.97 o                         
  39   7   2          0.66         36.65        67.67 o                         
  41   7   2        535.61        749.46       174.00 o                         
 -40   8   2         27.47         85.52        47.87 o                         
 -38   8   2         92.19        111.65       102.92 o                         
 -36   8   2        595.20        647.82       133.73 o                         
 -34   8   2        335.65        592.77       131.16 o                         
 -32   8   2         87.75         45.99        73.21 o                         
 -30   8   2        319.53        248.81        97.18 o                         
 -28   8   2        188.39        191.87        87.02 o                         
 -26   8   2        473.76        310.76        69.27 o                         
 -24   8   2        209.31          1.65        79.07 o                         
 -22   8   2        408.38        108.50        87.08 o                         
 -20   8   2       1789.51        811.08       135.39 o                         
 -18   8   2       1020.77       1297.74       140.84 o                         
 -16   8   2        367.02        464.74        91.51 o                         
 -14   8   2        207.73        321.22        78.25 o                         
 -12   8   2        941.70       1015.62        74.76 o                         
 -10   8   2        417.69        472.15        48.46 o                         
  -8   8   2        331.20        424.81        79.21 o                         
  -6   8   2        460.80        490.76        48.68 o                         
  -4   8   2        739.81        646.41       127.98 o                         
  -2   8   2        459.07        619.05       125.29 o                         
   0   8   2        114.22        151.61        50.48 o                         
   2   8   2         72.07        170.24        54.56 o                         
   4   8   2         10.88          1.89        40.58 o                         
   6   8   2        210.77        331.00        68.54 o                         
   8   8   2         88.05        150.68        51.99 o                         
  10   8   2         62.59        143.60        74.93 o                         
  12   8   2         29.80         63.56        41.06 o                         
  14   8   2        371.15        324.13        68.12 o                         
  16   8   2        906.09        775.43        97.52 o                         
  18   8   2       1653.19       1717.18       145.07 o                         
  20   8   2        363.43        336.71        56.46 o                         
  22   8   2        204.96        272.25        63.35 o                         
  24   8   2        421.26        437.98        76.68 o                         
  26   8   2        167.88        105.94        60.63 o                         
  26   8   2        157.87        164.71        98.91 o                         
  28   8   2        239.65        209.22       104.11 o                         
  28   8   2        318.32        429.29        75.08 o                         
  30   8   2        106.47        118.87        97.02 o                         
  30   8   2         78.39         -8.17       139.84 o                         
  32   8   2        660.38        669.35       140.18 o                         
  32   8   2        350.11        538.28       180.71 o                         
  34   8   2        144.55        246.91       114.08 o                         
  36   8   2        103.87        307.96       120.49 o                         
 -33   9   2        126.37        173.56       108.85 o                         
 -31   9   2        214.18        128.05       104.08 o                         
 -29   9   2        159.98        169.30       124.38 o                         
 -27   9   2        107.51        104.82        77.27 o                         
 -25   9   2          2.73         45.85        63.45 o                         
 -23   9   2        140.85        169.67        87.63 o                         
 -21   9   2        164.56        104.91        77.93 o                         
 -19   9   2        155.31         29.64        80.80 o                         
 -17   9   2        547.19        768.75       114.11 o                         
 -15   9   2        561.02        643.30       104.22 o                         
 -13   9   2        122.88         71.22        70.86 o                         
 -11   9   2       1183.45       1300.55       135.05 o                         
  -9   9   2        464.36        419.97        88.15 o                         
  -7   9   2        739.48        782.27        85.61 o                         
  -5   9   2        470.16        579.13        92.30 o                         
  -3   9   2        697.19        865.90       104.86 o                         
  -1   9   2        105.85        184.70        61.06 o                         
   1   9   2        520.77        695.18        88.99 o                         
   3   9   2         15.79         97.51        47.41 o                         
   5   9   2          0.21        127.06        49.36 o                         
   7   9   2        412.68        868.88       158.12 o                         
   9   9   2       1071.61        898.67       164.00 o                         
  11   9   2        122.28        340.97       117.49 o                         
  13   9   2         31.07         58.58        61.76 o                         
  15   9   2        547.65        537.67        90.34 o                         
  17   9   2        174.91        151.35        74.14 o                         
  19   9   2       1163.20       1126.41        95.17 o                         
  21   9   2        284.95        339.94        81.62 o                         
  23   9   2          5.36          1.00        68.08 o                         
  25   9   2        103.63         80.83        83.64 o                         
  27   9   2         13.16        -35.10        59.50 o                         
  29   9   2          1.28         35.11        74.94 o                         
  31   9   2        127.99        194.52       153.36 o                         
 -24  10   2        406.01        579.65       125.54 o                         
 -22  10   2        129.11        172.44        93.17 o                         
 -20  10   2        279.10        188.56        93.73 o                         
 -16  10   2       1039.20       1246.85       155.22 o                         
 -14  10   2        951.12       1206.58       145.12 o                         
 -12  10   2        501.77        522.50       103.62 o                         
 -10  10   2        146.52         68.70        82.96 o                         
  -8  10   2        591.66        673.29       107.54 o                         
  -6  10   2         43.53         43.60        68.22 o                         
  -4  10   2        236.23        278.87        82.70 o                         
  -4  10   2        205.67        334.70       121.41 o                         
  -2  10   2        327.56        395.45        87.27 o                         
   0  10   2        309.13        323.99        76.87 o                         
   2  10   2        235.36        312.07        80.28 o                         
   4  10   2         49.02          7.54        43.33 o                         
   6  10   2        659.40        792.34       104.76 o                         
   8  10   2        158.95        692.35       158.71 o                         
  10  10   2        519.07        381.94       135.83 o                         
  12  10   2        670.77        785.95       149.81 o                         
  14  10   2         18.61         23.17        76.93 o                         
  16  10   2        277.95        160.80       149.46 o                         
  18  10   2         95.58         47.84        83.71 o                         
  20  10   2        158.75        126.00       101.84 o                         
 -57   1   3        180.26        185.58       101.40 o                         
 -55   1   3        180.81        255.41        95.39 o                         
 -53   1   3        119.00        124.25        43.98 o                         
 -51   1   3         79.69         74.80        34.52 o                         
 -49   1   3        250.66        247.32        37.86 o                         
 -47   1   3         99.68        133.69        28.06 o                         
 -45   1   3       1171.06       1187.71        56.78 o                         
 -43   1   3        596.29        540.93        37.91 o                         
 -41   1   3       2950.45       2758.02        83.64 o                         
 -39   1   3        287.62        292.09        25.11 o                         
 -37   1   3        109.44        100.02        18.66 o                         
 -35   1   3       2021.94       1971.68        50.37 o                         
 -33   1   3        702.25        646.29        26.66 o                         
 -31   1   3       4739.81       4617.90        94.92 o                         
 -29   1   3        197.93        189.72        13.39 o                         
 -27   1   3       3763.14       4019.26        78.26 o                         
 -25   1   3        916.61       1011.52        30.42 o                         
 -23   1   3        447.81        472.47        19.02 o                         
 -21   1   3       5631.77       5727.79       106.19 o                         
 -19   1   3       1881.11       1905.61        40.97 o                         
 -17   1   3         43.31         64.84         8.60 o                         
 -15   1   3       3561.76       3289.51        73.70 o                         
 -13   1   3       2500.62       2393.69        60.08 o                         
 -11   1   3      10488.27      10047.38       214.62 o                         
  -9   1   3       1737.21       1576.08        43.59 o                         
  -7   1   3      11793.76      11521.55       321.22 o                         
  -5   1   3        109.77         95.37        13.63 o                         
  -3   1   3      10290.84      10152.08       415.99 o                         
  -1   1   3      11589.31      11125.91       373.48 o                         
   1   1   3        122.30        112.21        14.15 o                         
   3   1   3      10564.17      10343.84       267.37 o                         
   5   1   3       1543.52       1401.03        41.01 o                         
   7   1   3      11357.51      10709.67       204.46 o                         
   9   1   3       2779.02       2694.24        57.98 o                         
  11   1   3       3312.89       3117.67        68.62 o                         
  13   1   3         38.45         55.94        10.58 o                         
  15   1   3       2108.81       2010.39        43.19 o                         
  17   1   3       6160.73       6225.36       122.43 o                         
  19   1   3        412.27        423.32        18.83 o                         
  21   1   3       1012.42       1088.42        30.01 o                         
  23   1   3       3742.27       4040.72        75.63 o                         
  25   1   3        182.38        185.06        14.60 o                         
  27   1   3       4366.94       4330.76        88.40 o                         
  29   1   3        725.14        693.96        26.73 o                         
  31   1   3       1843.96       1735.27        46.86 o                         
  33   1   3        112.84        126.23        18.79 o                         
  35   1   3        323.65        327.24        25.23 o                         
  37   1   3       2869.08       2711.74        76.77 o                         
  39   1   3        651.70        668.31        41.42 o                         
  41   1   3       1219.23       1242.34        59.99 o                         
  43   1   3         89.79         98.48        26.14 o                         
  45   1   3        265.89        295.31        33.54 o                         
  47   1   3         83.56         44.59        31.44 o                         
  49   1   3        125.96        100.40        31.96 o                         
  51   1   3        160.83        161.04        43.30 o                         
  53   1   3        202.64        210.26        47.08 o                         
 -56   2   3        143.69        199.29        64.13 o                         
 -54   2   3         43.70         12.40        45.48 o                         
 -52   2   3        183.57        202.68        44.77 o                         
 -50   2   3        797.05        828.56        55.50 o                         
 -48   2   3        805.50        797.34        52.14 o                         
 -46   2   3        367.15        352.64        33.66 o                         
 -44   2   3        650.34        662.53        41.00 o                         
 -42   2   3        242.73        222.52        24.06 o                         
 -40   2   3       1577.78       1506.02        55.95 o                         
 -38   2   3        603.76        656.47        34.86 o                         
 -36   2   3       3014.91       3062.38        83.36 o                         
 -34   2   3      12448.01      12272.92       202.43 o                         
 -32   2   3       1237.41       1245.21        41.14 o                         
 -30   2   3       2036.61       2032.03        50.24 o                         
 -28   2   3       1315.79       1382.33        41.26 o                         
 -26   2   3       3995.47       4084.33        92.78 o                         
 -24   2   3       3533.47       3566.24        77.58 o                         
 -22   2   3       1219.42       1247.75        40.55 o                         
 -20   2   3        858.59        858.07        36.67 o                         
 -18   2   3       1934.57       2045.12        58.61 o                         
 -16   2   3       4049.96       4352.62        99.15 o                         
 -14   2   3       2841.90       2621.67        59.60 o                         
 -12   2   3       9088.50       9563.00       223.16 o                         
 -10   2   3       4062.01       4032.85       109.62 o                         
  -8   2   3       7438.61       7533.67       192.48 o                         
  -6   2   3      24147.28      24322.56       593.54 o                         
  -4   2   3       5381.37       5506.93       165.06 o                         
  -2   2   3       5307.31       5345.61       183.69 o                         
   0   2   3       5907.88       5554.90       244.66 o                         
   2   2   3      22778.92      23053.82       748.76 o                         
   4   2   3       6624.95       6582.96       182.11 o                         
   6   2   3       3697.69       3640.03        97.57 o                         
   8   2   3       9705.65      10194.27       334.96 o                         
  10   2   3       2638.84       2475.43        59.43 o                         
  12   2   3       4125.48       4502.12        90.98 o                         
  14   2   3       1717.75       1788.60        49.18 o                         
  16   2   3        774.55        773.61        26.03 o                         
  18   2   3       1274.50       1284.48        36.41 o                         
  20   2   3       3682.05       3697.73        78.45 o                         
  22   2   3       4179.93       4273.33        84.27 o                         
  24   2   3       1312.60       1387.52        41.18 o                         
  26   2   3       2132.17       1986.45        55.53 o                         
  28   2   3       1391.05       1430.57        43.66 o                         
  30   2   3      11475.18      11367.74       199.27 o                         
  32   2   3       2676.08       2638.79        71.31 o                         
  34   2   3        631.04        672.59        39.16 o                         
  36   2   3       1425.99       1322.02        54.10 o                         
  38   2   3        247.72        194.53        26.57 o                         
  40   2   3        591.51        592.35        43.08 o                         
  42   2   3        403.09        427.07        36.94 o                         
  44   2   3        753.69        734.66        49.06 o                         
  46   2   3        724.60        795.46        53.32 o                         
  48   2   3        163.00        175.69        36.03 o                         
  50   2   3         41.12         35.59        42.83 o                         
  52   2   3        153.15         30.96        67.39 o                         
 -55   3   3          3.20        -12.09        51.42 o                         
 -53   3   3        590.05        632.41        69.59 o                         
 -51   3   3        367.31        406.96        42.72 o                         
 -49   3   3        260.34        234.41        35.47 o                         
 -47   3   3        621.15        546.60        49.86 o                         
 -45   3   3       1467.81       1566.05        73.28 o                         
 -43   3   3       1683.81       1683.31        74.74 o                         
 -41   3   3       2564.90       2476.32        85.67 o                         
 -39   3   3       1386.77       1354.64        60.47 o                         
 -37   3   3        915.66        920.89        40.19 o                         
 -35   3   3       1973.53       1883.94        63.93 o                         
 -33   3   3        835.20        821.56        33.57 o                         
 -31   3   3       3831.86       3798.69        94.39 o                         
 -29   3   3       2085.21       2074.33        55.12 o                         
 -27   3   3       1417.09       1461.77        44.62 o                         
 -25   3   3       2148.33       2154.65        58.18 o                         
 -23   3   3       1794.78       1825.47        50.68 o                         
 -21   3   3       4925.01       5075.66       117.48 o                         
 -19   3   3       5936.99       5735.10       127.16 o                         
 -17   3   3       4303.77       4323.86       106.06 o                         
 -15   3   3       4499.96       4516.36       119.47 o                         
 -13   3   3       2870.97       3152.05        76.29 o                         
 -11   3   3       2431.37       2415.30        71.64 o                         
  -9   3   3       7149.28       7545.53       216.88 o                         
  -7   3   3       1303.63       1328.60        62.67 o                         
  -5   3   3      33518.40      35374.25       981.23 o                         
  -3   3   3      11270.50      11316.56       294.25 o                         
  -1   3   3      11294.60      11298.51       300.88 o                         
   1   3   3      36052.88      39459.52      1514.37 o                         
   3   3   3       1429.33       1304.17        61.09 o                         
   5   3   3       7849.51       7933.39       248.09 o                         
   7   3   3       2556.52       2527.89        79.46 o                         
   9   3   3       3142.38       3252.85       107.61 o                         
  11   3   3       5050.11       5032.33       132.13 o                         
  13   3   3       4414.01       4348.91       103.43 o                         
  15   3   3       5315.36       5078.35       112.62 o                         
  17   3   3       5523.71       5565.50       122.38 o                         
  19   3   3       1594.80       1641.81        45.28 o                         
  21   3   3       1918.20       2014.99        57.04 o                         
  23   3   3       1380.33       1411.43        45.37 o                         
  25   3   3       2300.09       2343.62        66.80 o                         
  27   3   3       3978.63       3900.65        87.60 o                         
  29   3   3        788.75        785.87        36.99 o                         
  31   3   3       2186.74       2253.55        72.45 o                         
  33   3   3        943.13        947.40        50.47 o                         
  35   3   3       1258.35       1211.67        56.49 o                         
  37   3   3       2532.70       2390.68        99.14 o                         
  39   3   3       1583.10       1524.78        79.05 o                         
  41   3   3       1302.85       1270.57        62.17 o                         
  43   3   3        553.97        503.63        44.09 o                         
  45   3   3        238.38        297.42        41.24 o                         
  47   3   3        327.34        331.06        40.51 o                         
  49   3   3        531.98        547.67        67.16 o                         
  51   3   3          3.03        -15.81        42.70 o                         
 -54   4   3        490.12        650.95       107.03 o                         
 -52   4   3         30.61          8.25        51.82 o                         
 -50   4   3         84.34         63.99        37.08 o                         
 -48   4   3        576.62        626.47        51.10 o                         
 -46   4   3        813.21        877.05        52.02 o                         
 -44   4   3        509.33        481.68        44.57 o                         
 -42   4   3         29.77         67.23        26.12 o                         
 -40   4   3        452.14        492.95        42.49 o                         
 -38   4   3        886.59       1021.33        52.68 o                         
 -36   4   3        729.60        711.36        46.10 o                         
 -34   4   3        263.59        242.59        25.32 o                         
 -32   4   3       1140.09       1127.41        37.01 o                         
 -30   4   3       1919.94       1896.31        53.17 o                         
 -28   4   3       2528.46       2545.14        98.22 o                         
 -26   4   3        731.36        741.16        36.07 o                         
 -24   4   3       1793.56       1853.26        57.31 o                         
 -22   4   3       2398.42       2269.79        74.99 o                         
 -20   4   3       1194.15       1181.97        49.20 o                         
 -18   4   3       5432.50       5602.30       153.23 o                         
 -16   4   3       3545.11       3778.00       100.66 o                         
 -14   4   3        477.03        461.56        27.39 o                         
 -12   4   3       4502.07       4819.07       121.45 o                         
 -10   4   3       2308.60       2588.24        75.71 o                         
  -8   4   3       1763.76       1817.57        63.35 o                         
  -6   4   3        427.77        448.18        30.39 o                         
  -4   4   3       2504.91       2448.44        89.43 o                         
  -2   4   3       2278.06       2327.70        85.73 o                         
   0   4   3       2370.49       2352.81        78.28 o                         
   2   4   3        481.83        553.66        29.24 o                         
   4   4   3       1598.07       1632.19        60.21 o                         
   6   4   3       2337.27       2530.47        84.30 o                         
   8   4   3       5069.36       5112.27       136.46 o                         
  10   4   3        521.44        494.75        25.80 o                         
  12   4   3       3160.39       3456.46        92.96 o                         
  14   4   3       5880.46       5697.61       140.99 o                         
  16   4   3       1087.73       1109.18        47.40 o                         
  18   4   3       2241.57       2100.01        64.27 o                         
  20   4   3       1717.59       1763.73        64.49 o                         
  22   4   3        737.22        687.84        34.27 o                         
  24   4   3       2846.24       2945.80        72.61 o                         
  26   4   3       2113.56       2089.23        62.04 o                         
  28   4   3       1013.60       1025.02        43.32 o                         
  30   4   3        260.70        245.43        27.19 o                         
  32   4   3        818.03        735.91        47.93 o                         
  34   4   3        985.04       1173.06        62.90 o                         
  36   4   3        423.32        440.19        43.30 o                         
  38   4   3         29.13         25.65        27.02 o                         
  40   4   3        457.32        494.28        48.27 o                         
  42   4   3        804.27        877.38        68.04 o                         
  44   4   3        531.03        518.92        52.31 o                         
  46   4   3         76.76        103.15        38.22 o                         
  48   4   3         29.91         -8.77        46.62 o                         
  50   4   3        476.76        593.83        70.24 o                         
 -51   5   3         47.42        109.42        75.39 o                         
 -49   5   3        126.42        212.10        57.98 o                         
 -47   5   3         97.80        164.91        42.40 o                         
 -45   5   3        191.16        203.08        39.01 o                         
 -43   5   3        239.10        213.01        40.49 o                         
 -41   5   3        770.23        848.47        67.98 o                         
 -39   5   3        209.17        195.90        33.52 o                         
 -37   5   3       1334.69       1217.25        53.50 o                         
 -35   5   3        151.04        109.32        26.32 o                         
 -33   5   3         36.01         49.88        28.08 o                         
 -31   5   3       2262.75       2215.49       103.41 o                         
 -29   5   3        548.42        539.71        34.19 o                         
 -27   5   3        489.71        485.49        34.60 o                         
 -25   5   3         84.56         74.36        21.96 o                         
 -23   5   3       2336.39       2356.04       100.70 o                         
 -21   5   3       2593.68       2553.00       119.22 o                         
 -19   5   3        769.01        803.51        43.33 o                         
 -17   5   3        954.49        919.36        47.23 o                         
 -15   5   3       1666.95       1522.84        61.61 o                         
 -13   5   3        359.59        339.62        28.70 o                         
 -11   5   3        383.96        380.06        28.93 o                         
  -9   5   3        434.72        480.30        31.69 o                         
  -7   5   3       1064.43       1076.71        48.18 o                         
  -5   5   3         26.90         51.42        16.81 o                         
  -3   5   3        894.47        884.45        40.62 o                         
  -1   5   3        908.96        908.78        40.94 o                         
   1   5   3         30.23         42.72        13.80 o                         
   3   5   3       1152.95       1129.23        58.38 o                         
   5   5   3        470.35        516.06        36.22 o                         
   7   5   3        351.46        370.74        24.88 o                         
   9   5   3        366.61        368.90        25.76 o                         
  11   5   3       1806.60       1567.73        58.80 o                         
  13   5   3        847.50        887.70        45.15 o                         
  15   5   3        717.70        747.94        39.45 o                         
  17   5   3       2371.49       2044.84        80.20 o                         
  19   5   3       2621.24       2610.37        82.24 o                         
  21   5   3         89.27         63.39        21.90 o                         
  23   5   3        530.47        523.11        33.91 o                         
  25   5   3        501.08        423.14        32.71 o                         
  27   5   3       2034.01       2047.10        87.32 o                         
  29   5   3         32.95         28.20        27.06 o                         
  31   5   3        144.65        118.28        26.61 o                         
  33   5   3       1482.40       1404.51        63.10 o                         
  35   5   3        185.66        232.49        33.83 o                         
  37   5   3        717.50        636.29        50.45 o                         
  39   5   3        230.20        214.78        43.07 o                         
  41   5   3        171.38        155.60        36.63 o                         
  43   5   3         99.11         83.47        42.52 o                         
  45   5   3        133.74        100.52        65.68 o                         
  47   5   3         53.37         64.83        47.72 o                         
 -48   6   3         44.52         38.28        49.75 o                         
 -46   6   3        119.29        266.46        67.94 o                         
 -44   6   3          3.59         38.73        40.80 o                         
 -42   6   3         93.04         97.28        39.02 o                         
 -40   6   3        148.45        153.12        31.06 o                         
 -38   6   3        120.40        156.29        40.24 o                         
 -36   6   3       1063.11       1102.55        77.31 o                         
 -34   6   3        687.08        842.33       104.36 o                         
 -32   6   3        432.85        511.70        44.37 o                         
 -30   6   3        424.35        483.08        43.43 o                         
 -28   6   3        166.49        214.34        35.45 o                         
 -26   6   3        333.92        314.00        41.92 o                         
 -24   6   3        567.26        564.54        41.81 o                         
 -22   6   3        179.43        190.38        29.62 o                         
 -20   6   3       2111.59       1956.19        77.46 o                         
 -18   6   3        899.80        884.28        44.74 o                         
 -16   6   3        140.55        168.61        23.54 o                         
 -14   6   3          0.07        -16.17        22.38 o                         
 -12   6   3       1441.54       1405.68        55.80 o                         
 -10   6   3         85.54         85.81        20.82 o                         
  -8   6   3        473.65        384.13        34.01 o                         
  -6   6   3        964.86        973.35        52.22 o                         
  -4   6   3        212.80        228.36        24.01 o                         
  -2   6   3        671.62        649.33        35.93 o                         
   0   6   3        239.49        251.98        24.30 o                         
   2   6   3        866.44        908.02        64.17 o                         
   4   6   3        530.16        520.48        49.59 o                         
   6   6   3         95.07        110.81        28.93 o                         
   8   6   3       1296.85       1292.73        55.14 o                         
  10   6   3          0.08          8.38        18.13 o                         
  12   6   3        158.28        184.37        22.40 o                         
  14   6   3        868.68        864.75        47.74 o                         
  16   6   3       1966.66       1862.74        70.01 o                         
  18   6   3        197.33        196.61        28.25 o                         
  20   6   3        544.58        516.78        51.81 o                         
  22   6   3        365.37        379.15        65.77 o                         
  24   6   3        181.74        252.73        33.44 o                         
  26   6   3        477.98        509.82        38.27 o                         
  28   6   3        418.66        509.55        41.76 o                         
  30   6   3        734.28        711.58        44.66 o                         
  32   6   3       1062.44       1220.49        63.09 o                         
  34   6   3        126.57        139.30        40.67 o                         
  36   6   3        146.09        224.37        34.22 o                         
  38   6   3         95.32         65.23        34.93 o                         
  40   6   3          3.19          6.02        37.71 o                         
  42   6   3        107.69        223.50        88.35 o                         
  44   6   3         50.00         21.89        47.31 o                         
 -45   7   3        121.04        173.41       101.09 o                         
 -43   7   3        173.46        143.49        46.09 o                         
 -41   7   3        143.83        158.48        46.65 o                         
 -39   7   3        905.95        814.97        66.10 o                         
 -37   7   3        623.27        546.97        53.64 o                         
 -35   7   3         52.90        105.91        34.07 o                         
 -33   7   3       1205.74       1166.41        69.05 o                         
 -31   7   3        154.08        173.81        38.46 o                         
 -29   7   3        286.04        285.54        42.98 o                         
 -27   7   3       1100.94       1055.78        63.33 o                         
 -25   7   3       1288.66       1234.69        68.35 o                         
 -23   7   3        466.74        403.26        40.96 o                         
 -21   7   3         79.06         61.15        29.18 o                         
 -19   7   3       1508.32       1410.97        87.30 o                         
 -17   7   3       1497.60       1470.37        71.84 o                         
 -15   7   3        132.66         96.05        29.05 o                         
 -13   7   3        859.96        945.19        68.34 o                         
 -11   7   3        129.05        101.39        46.49 o                         
  -9   7   3        514.66        578.16        45.10 o                         
  -7   7   3       2046.56       1907.56        87.66 o                         
  -5   7   3        518.46        520.27        47.93 o                         
  -3   7   3       4183.10       4031.20       168.05 o                         
  -1   7   3       4407.60       4375.74       160.88 o                         
   1   7   3        463.33        474.33        41.38 o                         
   3   7   3       1825.18       1854.33       118.37 o                         
   5   7   3        561.88        602.37        64.81 o                         
   7   7   3        119.85        132.24        40.50 o                         
   9   7   3        870.75        896.07        53.77 o                         
  11   7   3        124.14        196.15        31.61 o                         
  13   7   3       1370.00       1291.11        97.15 o                         
  15   7   3       1593.46       1475.34        90.21 o                         
  17   7   3         79.42        112.12        30.88 o                         
  19   7   3        469.71        400.61        78.09 o                         
  21   7   3       1348.11       1303.05        84.54 o                         
  23   7   3       1040.77       1016.31        58.03 o                         
  25   7   3        314.16        263.28        36.62 o                         
  27   7   3        137.10        138.76        29.99 o                         
  29   7   3       1100.72       1045.44        72.51 o                         
  31   7   3         58.03         58.80        30.28 o                         
  33   7   3        596.49        564.62        59.19 o                         
  35   7   3        823.62        763.46        68.63 o                         
  37   7   3        127.89         98.89        64.75 o                         
  39   7   3        156.57        184.66        69.77 o                         
 -40   8   3         10.07        205.21        46.60 o                         
 -38   8   3       1200.19       1366.55       108.76 o                         
 -36   8   3        234.66        291.49        58.19 o                         
 -34   8   3       1220.23       1290.94        76.72 o                         
 -32   8   3        409.78        401.46        54.46 o                         
 -30   8   3        416.88        500.37        58.00 o                         
 -28   8   3        100.43        123.38        40.34 o                         
 -26   8   3       3067.62       3143.79       126.89 o                         
 -24   8   3        537.36        604.05        53.04 o                         
 -22   8   3       1581.19       1495.98        80.00 o                         
 -20   8   3         52.54         94.30        36.96 o                         
 -18   8   3        266.99        251.72        45.98 o                         
 -16   8   3        100.26         94.42        45.47 o                         
 -14   8   3       2944.47       3101.11       147.57 o                         
 -12   8   3        322.99        285.16        46.27 o                         
 -10   8   3       1995.04       1898.95       105.20 o                         
  -8   8   3       1858.62       2086.17       153.93 o                         
  -6   8   3        562.79        664.97        85.98 o                         
  -4   8   3        930.33       1023.11        68.35 o                         
  -2   8   3        791.18        751.40        64.72 o                         
   0   8   3        917.78       1133.63        81.78 o                         
   2   8   3        500.73        643.34        58.34 o                         
   4   8   3       1669.58       1621.34       192.85 o                         
   6   8   3       1847.55       1626.61       189.74 o                         
   8   8   3        337.81        368.59        98.65 o                         
  10   8   3       2626.40       2450.52       133.34 o                         
  12   8   3         92.89         98.57        32.11 o                         
  14   8   3        237.51        233.08        37.40 o                         
  16   8   3         52.52         21.86        30.81 o                         
  18   8   3       1553.83       1606.11       113.07 o                         
  20   8   3        500.36        494.24        73.40 o                         
  22   8   3       2728.50       2930.41       165.63 o                         
  24   8   3        112.63        158.17        51.27 o                         
  26   8   3        372.62        371.01        47.48 o                         
  28   8   3        365.69        372.48        45.50 o                         
  30   8   3       1105.66       1106.24        66.88 o                         
  32   8   3        263.68        285.97        75.71 o                         
  34   8   3       1342.72       1221.36       133.17 o                         
  36   8   3        417.73        543.65       111.97 o                         
 -33   9   3       1443.22       1375.86       127.17 o                         
 -31   9   3        173.55        332.35        71.29 o                         
 -29   9   3         21.30        -16.95        39.46 o                         
 -27   9   3        200.71        243.76        56.02 o                         
 -25   9   3        852.58        872.51       110.93 o                         
 -23   9   3       1878.33       2001.21       123.95 o                         
 -21   9   3        682.41        553.70        68.96 o                         
 -19   9   3        264.28        246.47        53.14 o                         
 -17   9   3        257.28        184.32        67.80 o                         
 -15   9   3        576.70        611.45        63.99 o                         
 -13   9   3        937.50       1064.81        80.75 o                         
 -11   9   3        267.27        332.85        48.57 o                         
  -9   9   3       1183.35       1218.71        86.79 o                         
  -7   9   3        948.39        959.58        74.03 o                         
  -5   9   3        565.57        500.26        83.18 o                         
  -3   9   3         59.72        -17.70        51.85 o                         
  -1   9   3         53.03         53.42        32.49 o                         
   1   9   3        523.66        541.82        52.09 o                         
   3   9   3        980.55        996.72        78.37 o                         
   5   9   3       1050.41       1035.17        82.53 o                         
   7   9   3        241.50        257.67        95.11 o                         
   9   9   3       1036.82        923.36        75.36 o                         
  11   9   3        646.95        579.86        59.63 o                         
  13   9   3        228.42        208.30        42.63 o                         
  15   9   3        249.79        258.66        80.39 o                         
  17   9   3        768.10        905.70        93.19 o                         
  19   9   3       1693.30       1707.07       126.02 o                         
  21   9   3        756.76        855.64        91.37 o                         
  23   9   3        189.74        411.84       107.47 o                         
  25   9   3         19.82        -29.42        67.70 o                         
  27   9   3        163.54        150.17        60.07 o                         
  29   9   3       1379.18       1145.48       133.39 o                         
 -24  10   3        224.16        175.47        83.54 o                         
 -22  10   3        144.36        185.25        77.89 o                         
 -20  10   3        578.77        618.57       139.92 o                         
 -18  10   3        285.30        281.95        67.84 o                         
 -16  10   3        381.02        510.03        76.64 o                         
 -14  10   3       1058.81       1377.26       117.43 o                         
 -12  10   3        164.12        112.27        47.83 o                         
 -10  10   3        237.52        269.57        54.85 o                         
  -8  10   3         74.76         71.37        42.49 o                         
  -6  10   3         30.76         57.42        43.17 o                         
  -4  10   3        185.56        172.63        44.02 o                         
  -2  10   3        571.54        899.29       111.23 o                         
   0  10   3        175.85        244.79        75.16 o                         
   2  10   3         32.20         81.91        65.75 o                         
   4  10   3         68.77         29.44        34.76 o                         
   6  10   3        220.54        326.00        84.25 o                         
   8  10   3        160.56         66.94        32.41 o                         
  10  10   3        957.38        675.45        64.27 o                         
  14  10   3        299.90        384.94       108.51 o                         
  16  10   3        626.74        706.01        99.56 o                         
  18  10   3        162.29        175.15        68.06 o                         
  20  10   3        251.85        284.38       107.63 o                         
 -58   0   4        107.62        121.41        58.69 o                         
 -56   0   4        578.71        415.76        53.23 o                         
 -54   0   4        621.38        592.86        46.11 o                         
 -52   0   4        299.87        427.90        36.78 o                         
 -50   0   4         12.72         26.41        21.00 o                         
 -48   0   4        108.52        134.50        25.85 o                         
 -46   0   4        121.39         94.93        22.79 o                         
 -44   0   4       1328.71       1305.64        82.46 o                         
 -42   0   4       1161.75       1114.08        63.86 o                         
 -40   0   4        442.19        410.80        37.38 o                         
 -38   0   4        197.33        209.81        22.48 o                         
 -36   0   4       5945.69       5732.50       132.31 o                         
 -34   0   4       3522.40       3242.25        86.91 o                         
 -32   0   4       5141.55       4901.25       120.11 o                         
 -30   0   4       3708.22       3451.45        89.59 o                         
 -28   0   4       1514.20       1407.44        40.59 o                         
 -26   0   4       1073.72       1088.00        38.23 o                         
 -24   0   4       5232.91       5104.34       132.55 o                         
 -22   0   4       7621.07       7900.66       192.11 o                         
 -20   0   4       8742.49       9273.43       242.17 o                         
 -18   0   4       4645.54       4689.04       130.46 o                         
 -16   0   4      48199.94      51976.79      2794.57 o                         
 -14   0   4       3763.94       3690.84       112.03 o                         
 -12   0   4      10434.72      10191.39       259.07 o                         
 -10   0   4       7161.69       6983.68       237.96 o                         
  -8   0   4      21039.22      21382.09       854.30 o                         
  -6   0   4      10064.40      10449.05       432.10 o                         
  -4   0   4       9886.92       9934.83       332.81 o                         
  -2   0   4       9206.13       9115.75       263.33 o                         
   0   0   4      10011.32       9758.22       326.24 o                         
   2   0   4      23672.28      23857.16       672.98 o                         
   4   0   4       7351.47       7234.84       189.78 o                         
   6   0   4       9272.68       8906.08       231.65 o                         
   8   0   4       4203.02       4139.43       128.28 o                         
  10   0   4      42782.92      41008.85      2336.96 o                         
  12   0   4       4669.09       4650.57       119.83 o                         
  14   0   4       7825.09       8293.68       243.98 o                         
  16   0   4       7073.89       7200.48       179.47 o                         
  18   0   4       5852.79       5840.24       168.41 o                         
  20   0   4        973.10        989.37        40.02 o                         
  22   0   4       1412.48       1370.53        50.40 o                         
  24   0   4       4049.76       3843.67       105.57 o                         
  26   0   4       5771.10       5438.30       165.26 o                         
  28   0   4       3663.31       3410.20        99.95 o                         
  30   0   4       5298.21       5138.47       138.29 o                         
  32   0   4        209.95        203.84        28.14 o                         
  34   0   4        392.72        347.53        40.65 o                         
  36   0   4       1270.48       1209.83        66.53 o                         
  38   0   4       1371.22       1333.48        91.64 o                         
  40   0   4        111.59         97.80        27.47 o                         
  42   0   4        108.56         83.10        28.45 o                         
  44   0   4         11.47         16.42        29.51 o                         
  46   0   4        335.22        371.75        48.68 o                         
  48   0   4        610.84        567.83        53.82 o                         
  50   0   4        556.60        584.02        56.29 o                         
  52   0   4         97.64        141.19        56.11 o                         
 -57   1   4         30.40         35.00        36.80 o                         
 -55   1   4        144.10        262.48        59.76 o                         
 -53   1   4         30.63          9.28        24.44 o                         
 -51   1   4        870.37        854.75        42.16 o                         
 -49   1   4        176.39        181.39        25.65 o                         
 -47   1   4        656.09        664.84        29.77 o                         
 -45   1   4        559.30        540.80        28.58 o                         
 -43   1   4         77.50         64.45        13.90 o                         
 -41   1   4        497.63        447.48        25.59 o                         
 -39   1   4         85.88         81.12        11.03 o                         
 -37   1   4        207.35        197.36        15.39 o                         
 -35   1   4       3302.56       3070.10        61.83 o                         
 -33   1   4       4655.12       4489.42        81.49 o                         
 -31   1   4        628.33        607.86        22.37 o                         
 -29   1   4        746.64        725.91        22.92 o                         
 -27   1   4       2159.34       2148.60        43.88 o                         
 -25   1   4        464.61        476.28        17.58 o                         
 -23   1   4         39.89         44.37         6.77 o                         
 -21   1   4       1058.00       1096.01        25.82 o                         
 -19   1   4       4133.85       4342.54        72.70 o                         
 -17   1   4       6882.00       6820.00       112.61 o                         
 -15   1   4       5324.50       5541.35        92.54 o                         
 -13   1   4       5550.55       5455.64       102.51 o                         
 -11   1   4        595.40        571.59        16.96 o                         
  -9   1   4       4317.48       4289.23        96.57 o                         
  -7   1   4       1009.84       1015.20        29.96 o                         
  -5   1   4       9576.03       9421.49       202.98 o                         
  -3   1   4       1293.46       1152.85        29.16 o                         
  -1   1   4       8634.36       8491.06       180.70 o                         
   1   1   4        993.47        997.31        29.45 o                         
   3   1   4       4658.67       4479.97        99.74 o                         
   5   1   4        556.30        516.26        18.04 o                         
   7   1   4       5368.01       5280.72       123.65 o                         
   9   1   4       5158.78       5324.02        99.47 o                         
  11   1   4       6713.91       6869.62       120.73 o                         
  13   1   4       3753.84       3871.96        83.66 o                         
  15   1   4        970.63        942.87        27.94 o                         
  17   1   4         38.94         45.95         7.99 o                         
  19   1   4        504.94        526.44        19.47 o                         
  21   1   4       2074.54       1992.77        46.95 o                         
  23   1   4        738.09        726.54        24.59 o                         
  25   1   4        591.39        613.03        27.64 o                         
  27   1   4       4351.50       4320.44        93.13 o                         
  29   1   4       3504.95       3353.10        70.61 o                         
  31   1   4        232.73        219.67        18.74 o                         
  33   1   4         92.06         81.19        17.39 o                         
  35   1   4        486.46        504.96        30.17 o                         
  37   1   4         72.99         29.48        20.85 o                         
  39   1   4        512.70        487.40        31.09 o                         
  41   1   4        678.41        656.93        36.37 o                         
  43   1   4        195.45        186.26        24.93 o                         
  45   1   4        864.92        845.79        46.52 o                         
  47   1   4         31.44         72.90        27.15 o                         
  49   1   4        134.44        166.44        26.16 o                         
  51   1   4         34.18         20.17        28.98 o                         
 -56   2   4         97.55         73.52        31.47 o                         
 -54   2   4         53.17         97.15        31.30 o                         
 -52   2   4        964.76        808.78        49.84 o                         
 -50   2   4       1113.18       1132.63        52.14 o                         
 -48   2   4        510.70        478.02        37.26 o                         
 -46   2   4        149.68        134.77        22.81 o                         
 -44   2   4        120.21        126.42        19.30 o                         
 -42   2   4        225.66        218.52        21.40 o                         
 -40   2   4        794.00        806.18        37.06 o                         
 -38   2   4       2512.33       2459.77        68.95 o                         
 -36   2   4      14407.20      14259.81       268.22 o                         
 -34   2   4       2682.89       2654.19        64.47 o                         
 -32   2   4        505.08        488.84        22.52 o                         
 -30   2   4       1286.32       1276.91        35.64 o                         
 -28   2   4        525.85        521.96        22.11 o                         
 -26   2   4         44.43         30.10         8.46 o                         
 -24   2   4       2603.89       2648.17        62.11 o                         
 -22   2   4       1566.75       1577.01        43.97 o                         
 -20   2   4       5722.81       5820.32       113.48 o                         
 -18   2   4      10214.61      10838.35       188.20 o                         
 -16   2   4       1138.43       1249.32        32.38 o                         
 -14   2   4       5964.34       6109.60       116.98 o                         
 -12   2   4      16542.02      17338.33       340.28 o                         
 -10   2   4        805.46        862.68        29.32 o                         
  -8   2   4       2564.49       2356.94        65.71 o                         
  -6   2   4       1815.49       1688.03        44.46 o                         
  -4   2   4      25286.84      25053.68       492.42 o                         
  -2   2   4      25146.29      24856.38       524.81 o                         
   0   2   4       2040.90       1884.29        53.42 o                         
   2   2   4       2386.91       2296.94        67.71 o                         
   4   2   4        718.75        709.99        28.21 o                         
   6   2   4      17771.86      18539.37       349.06 o                         
   8   2   4       5318.02       5402.02       106.49 o                         
  10   2   4       1010.49       1123.28        38.99 o                         
  12   2   4       9648.94      10060.72       188.72 o                         
  14   2   4       5819.56       5866.57       118.09 o                         
  16   2   4       1753.91       1834.79        48.42 o                         
  18   2   4       2334.85       2366.87        54.79 o                         
  20   2   4         44.88         17.67         8.42 o                         
  22   2   4        581.82        591.31        24.46 o                         
  24   2   4       1219.55       1177.07        40.45 o                         
  26   2   4        448.33        435.67        21.65 o                         
  28   2   4       2641.76       2557.73        60.27 o                         
  30   2   4      13530.25      13355.41       270.22 o                         
  32   2   4       2827.40       2886.16        77.31 o                         
  34   2   4        733.34        745.09        43.54 o                         
  36   2   4        200.71        213.39        23.37 o                         
  38   2   4        127.98        198.72        22.16 o                         
  40   2   4        146.97        151.57        22.14 o                         
  42   2   4        453.34        399.29        30.60 o                         
  44   2   4       1146.06       1200.70        52.19 o                         
  46   2   4        891.34        911.73        48.79 o                         
  48   2   4         47.69         27.81        22.05 o                         
  50   2   4        106.25         92.00        29.05 o                         
 -55   3   4        610.60        635.39        53.07 o                         
 -53   3   4        387.10        448.67        49.69 o                         
 -51   3   4       1221.12       1072.69        65.01 o                         
 -49   3   4        128.85        105.00        22.63 o                         
 -47   3   4        409.84        461.83        34.14 o                         
 -45   3   4        463.81        488.24        30.93 o                         
 -43   3   4        273.77        257.86        22.08 o                         
 -41   3   4        227.24        205.85        19.97 o                         
 -39   3   4         94.85         61.29        21.71 o                         
 -37   3   4        921.55        892.46        37.65 o                         
 -35   3   4       2831.33       2699.93        66.99 o                         
 -33   3   4        394.38        384.45        20.31 o                         
 -31   3   4       1636.19       1625.56        46.03 o                         
 -29   3   4       1682.98       1556.69        46.63 o                         
 -27   3   4        477.79        565.45        27.82 o                         
 -25   3   4       1820.86       1908.38        54.23 o                         
 -23   3   4       4145.74       4017.66        92.08 o                         
 -21   3   4       2954.48       3228.06        72.36 o                         
 -19   3   4        531.82        542.86        22.16 o                         
 -17   3   4       5593.94       5789.27       109.22 o                         
 -15   3   4       3885.76       4034.70        83.57 o                         
 -13   3   4       3670.63       3811.76        89.14 o                         
 -11   3   4       3839.53       3931.24        86.53 o                         
  -9   3   4       1807.02       1738.60        45.53 o                         
  -7   3   4       1658.96       1723.51        46.47 o                         
  -5   3   4       6373.97       6636.57       164.23 o                         
  -3   3   4       4882.03       5108.83       166.70 o                         
  -1   3   4       7112.44       7112.93       167.70 o                         
   1   3   4       1720.33       1657.48        53.62 o                         
   3   3   4       1613.02       1568.48        52.50 o                         
   5   3   4       3412.31       3485.08       110.32 o                         
   7   3   4       3340.85       3358.81        98.48 o                         
   9   3   4       4157.34       4355.09       137.23 o                         
  11   3   4       5968.59       6126.08       138.89 o                         
  13   3   4        574.42        554.62        24.42 o                         
  15   3   4       2826.97       3090.98        72.65 o                         
  17   3   4       3679.90       3577.54        82.37 o                         
  19   3   4       1758.84       1776.73        45.15 o                         
  21   3   4        431.29        488.33        24.02 o                         
  23   3   4       1585.96       1417.83        43.01 o                         
  25   3   4       1615.98       1544.58        42.28 o                         
  27   3   4        386.49        399.79        23.48 o                         
  29   3   4       3083.23       3045.00        78.11 o                         
  31   3   4        879.34        876.33        37.70 o                         
  33   3   4        106.84         81.72        20.66 o                         
  35   3   4        239.50        193.55        23.64 o                         
  37   3   4        302.49        361.13        35.16 o                         
  39   3   4        484.90        516.90        37.54 o                         
  41   3   4        459.46        509.94        37.55 o                         
  43   3   4        127.66        141.15        28.36 o                         
  45   3   4       1226.77       1154.10        58.89 o                         
  47   3   4        405.18        462.10        46.32 o                         
  49   3   4        685.54        785.89        53.18 o                         
 -54   4   4        198.65        202.02        36.69 o                         
 -52   4   4        554.54        672.19        78.89 o                         
 -50   4   4        809.20        849.81        59.26 o                         
 -48   4   4         75.45        126.03        28.37 o                         
 -46   4   4        165.27        130.53        24.28 o                         
 -44   4   4         52.69         60.22        22.04 o                         
 -42   4   4        155.28        104.49        22.34 o                         
 -40   4   4        151.61        114.93        19.58 o                         
 -38   4   4        793.44        764.97        39.19 o                         
 -36   4   4        320.47        297.90        24.50 o                         
 -34   4   4        858.54        831.32        35.56 o                         
 -32   4   4       4805.17       4655.62       102.11 o                         
 -30   4   4         79.27         96.00        15.31 o                         
 -28   4   4        960.94        946.76        32.07 o                         
 -26   4   4       1263.49       1282.01        38.80 o                         
 -24   4   4        472.22        448.25        22.64 o                         
 -22   4   4       1509.65       1475.23        43.35 o                         
 -20   4   4       1327.35       1230.66        43.14 o                         
 -18   4   4        825.19        858.89        30.22 o                         
 -16   4   4       6557.32       6648.94       138.95 o                         
 -14   4   4       5079.07       5081.30       118.65 o                         
 -12   4   4       2015.71       2063.20        60.42 o                         
 -10   4   4         79.97         70.40        13.80 o                         
  -8   4   4       1313.67       1367.57        45.30 o                         
  -6   4   4        462.94        528.85        26.13 o                         
  -4   4   4       2897.99       2968.50        82.43 o                         
  -2   4   4       3240.84       3434.98       111.01 o                         
   0   4   4        487.12        534.79        31.73 o                         
   2   4   4       1174.79       1208.15        51.07 o                         
   4   4   4         71.05         79.74        16.45 o                         
   6   4   4       1933.35       2021.69        72.71 o                         
   8   4   4       5513.09       5746.36       160.25 o                         
  10   4   4       7226.39       7504.38       183.69 o                         
  12   4   4        769.37        814.15        39.35 o                         
  14   4   4       1485.69       1386.90        54.02 o                         
  16   4   4       1670.39       1599.12        51.06 o                         
  18   4   4        485.67        480.04        26.83 o                         
  20   4   4       1126.64       1182.93        43.65 o                         
  22   4   4        969.72        892.41        34.01 o                         
  24   4   4         84.85         94.33        16.28 o                         
  26   4   4       4306.19       4204.48       117.67 o                         
  28   4   4        765.87        735.74        34.64 o                         
  30   4   4        316.04        306.29        27.37 o                         
  32   4   4        713.50        700.79        37.55 o                         
  34   4   4        164.56        153.58        23.81 o                         
  36   4   4        160.67        153.24        23.87 o                         
  38   4   4         48.68          1.80        19.17 o                         
  40   4   4        173.85        202.00        33.23 o                         
  42   4   4         72.87         65.08        30.18 o                         
  44   4   4        746.93        751.98        52.02 o                         
  46   4   4        513.31        466.17        52.27 o                         
  48   4   4        218.49        200.94        36.41 o                         
 -51   5   4        649.67        665.69        63.94 o                         
 -49   5   4        905.98       1007.63        72.18 o                         
 -47   5   4         36.04         71.66        28.96 o                         
 -45   5   4        627.82        687.51        50.00 o                         
 -43   5   4        865.30        821.65        50.16 o                         
 -41   5   4        849.76        807.61        47.81 o                         
 -39   5   4        835.94        910.64        50.85 o                         
 -37   5   4        272.92        242.36        30.81 o                         
 -35   5   4         16.71         14.69        20.06 o                         
 -33   5   4        170.25        143.64        18.42 o                         
 -31   5   4        857.73        810.45        39.47 o                         
 -29   5   4         96.06         88.18        15.53 o                         
 -27   5   4       1850.29       1771.34        53.90 o                         
 -25   5   4        414.48        378.77        24.64 o                         
 -23   5   4         71.81         88.72        16.74 o                         
 -21   5   4        379.40        350.16        31.61 o                         
 -19   5   4       1430.92       1432.06        54.95 o                         
 -17   5   4       2654.03       2605.65        80.78 o                         
 -15   5   4       1352.46       1302.07        46.82 o                         
 -13   5   4       1205.54       1335.30        50.03 o                         
 -11   5   4        647.68        659.12        32.42 o                         
  -9   5   4        713.04        714.93        32.59 o                         
  -7   5   4       4614.28       4922.65       128.46 o                         
  -5   5   4        108.44        133.52        15.97 o                         
  -3   5   4        103.83         86.80        11.85 o                         
  -1   5   4        114.67        132.85        19.06 o                         
   1   5   4       4292.11       4418.42       124.12 o                         
   3   5   4        801.28        800.64        40.93 o                         
   5   5   4        708.56        686.55        40.82 o                         
   7   5   4       1076.44       1250.97        57.01 o                         
   9   5   4       1519.45       1483.67        88.87 o                         
  11   5   4       2755.48       2866.62       137.96 o                         
  13   5   4       1560.83       1546.62        50.99 o                         
  15   5   4        423.99        384.14        25.06 o                         
  17   5   4         64.46         91.81        14.30 o                         
  19   5   4        377.33        320.71        24.35 o                         
  21   5   4       1908.10       1856.41        65.47 o                         
  23   5   4         85.47         91.52        17.71 o                         
  25   5   4        876.38        801.40        57.54 o                         
  27   5   4        167.87        162.76        25.08 o                         
  29   5   4         18.71         40.00        18.79 o                         
  31   5   4        306.31        261.54        26.84 o                         
  33   5   4        936.04        992.28        52.03 o                         
  35   5   4        882.49        827.82        50.09 o                         
  37   5   4        770.52        776.44        47.30 o                         
  39   5   4        677.68        757.73        54.82 o                         
  41   5   4         35.80         39.48        27.74 o                         
  43   5   4        806.58        888.18        92.54 o                         
  45   5   4        576.78        629.98        69.30 o                         
 -48   6   4        148.51        147.31        36.72 o                         
 -46   6   4        754.33        727.47        75.31 o                         
 -44   6   4         46.45         45.94        29.90 o                         
 -42   6   4          8.59         -4.57        21.65 o                         
 -40   6   4       1100.90       1167.57        63.81 o                         
 -38   6   4        275.60        250.63        25.65 o                         
 -36   6   4        995.85       1019.97        55.88 o                         
 -34   6   4       1182.87       1196.22        61.81 o                         
 -32   6   4         64.63         36.22        21.88 o                         
 -30   6   4        220.82        170.95        28.25 o                         
 -28   6   4         32.03         25.26        18.63 o                         
 -26   6   4        143.03        142.34        26.64 o                         
 -24   6   4        499.50        470.35        37.73 o                         
 -22   6   4        885.17        847.90        49.52 o                         
 -20   6   4        586.83        516.21        35.90 o                         
 -18   6   4       1423.83       1450.84        57.65 o                         
 -16   6   4       1137.47       1121.70        51.58 o                         
 -14   6   4       1413.93       1298.83        49.81 o                         
 -12   6   4        877.49        868.24        39.40 o                         
 -10   6   4         29.83         18.31        13.52 o                         
  -8   6   4        825.67        818.00        38.69 o                         
  -6   6   4        802.42        791.74        36.12 o                         
  -4   6   4       1448.98       1412.96        50.63 o                         
  -2   6   4       1463.59       1515.61        52.16 o                         
   0   6   4        785.22        788.12        34.89 o                         
   2   6   4        772.98        632.32        42.58 o                         
   4   6   4         29.66         40.71        16.24 o                         
   6   6   4        904.83        874.87        47.00 o                         
   8   6   4       1565.43       1420.64        62.41 o                         
  10   6   4       1244.43       1204.26        76.16 o                         
  12   6   4       1317.70       1337.43        56.95 o                         
  14   6   4        596.71        569.65        35.96 o                         
  16   6   4        903.36        893.77        54.18 o                         
  18   6   4        500.67        461.55        35.70 o                         
  20   6   4        139.36        135.49        24.19 o                         
  22   6   4         34.06         22.76        17.46 o                         
  24   6   4        215.12        220.68        24.14 o                         
  26   6   4         67.32         27.24        19.47 o                         
  28   6   4       1058.28        976.73        53.51 o                         
  30   6   4       1047.80       1152.48        54.74 o                         
  32   6   4        309.79        360.69        35.78 o                         
  34   6   4       1220.90       1306.02        62.29 o                         
  36   6   4          8.86         22.60        25.25 o                         
  38   6   4         49.08         77.01        26.59 o                         
  40   6   4        801.29        872.42        92.69 o                         
  42   6   4        164.26        246.92        51.80 o                         
 -45   7   4        214.11        135.10        47.31 o                         
 -43   7   4        567.96        596.58        54.06 o                         
 -41   7   4        294.44        228.72        50.03 o                         
 -39   7   4        239.43        270.85        45.91 o                         
 -37   7   4        560.12        481.37        49.05 o                         
 -35   7   4       1085.23       1077.04        58.42 o                         
 -33   7   4         67.11         55.91        30.93 o                         
 -31   7   4        208.07        215.10        37.78 o                         
 -29   7   4        889.85        732.94        51.56 o                         
 -27   7   4        566.96        512.03        43.14 o                         
 -25   7   4        469.68        497.44        42.37 o                         
 -23   7   4        411.74        393.84        41.08 o                         
 -21   7   4        808.69        672.86        52.23 o                         
 -19   7   4       1762.70       1602.83        75.61 o                         
 -17   7   4       2791.30       2593.31       104.05 o                         
 -15   7   4         23.66        -20.27        20.27 o                         
 -13   7   4       1440.82       1374.98        71.73 o                         
 -11   7   4        451.00        404.17        37.50 o                         
  -9   7   4       1749.11       1856.26        71.84 o                         
  -7   7   4       2650.43       2444.33        85.87 o                         
  -5   7   4       1580.35       1465.26        60.20 o                         
  -3   7   4       2158.48       2034.13        74.79 o                         
  -1   7   4       1765.66       1794.33        87.35 o                         
   1   7   4       2457.18       2334.70       103.21 o                         
   3   7   4       1604.27       1815.55       114.02 o                         
   5   7   4        504.78        482.33        59.33 o                         
   7   7   4       1469.10       1391.02        99.47 o                         
  13   7   4       1564.69       1366.28        66.45 o                         
  15   7   4        872.24        820.75        47.11 o                         
  17   7   4        446.37        458.35        36.73 o                         
  19   7   4        440.78        437.34        38.10 o                         
  21   7   4        532.36        463.80        39.28 o                         
  23   7   4        796.47        759.53        73.55 o                         
  25   7   4        193.06        209.89        34.25 o                         
  27   7   4         62.37         31.85        21.28 o                         
  29   7   4       1215.21       1291.56        64.26 o                         
  31   7   4        612.38        505.95        45.28 o                         
  33   7   4        267.84        258.01        35.91 o                         
  35   7   4        330.68        348.21        65.91 o                         
  37   7   4        606.78        574.63        85.57 o                         
  39   7   4        240.91        192.69        45.65 o                         
 -40   8   4        114.69        196.90        84.32 o                         
 -38   8   4        142.52        113.02        41.12 o                         
 -36   8   4        315.57        379.77        53.55 o                         
 -34   8   4         24.69        -24.49        37.49 o                         
 -32   8   4        829.98        909.65        61.77 o                         
 -30   8   4        749.23        715.73        77.72 o                         
 -28   8   4        447.60        453.82        50.25 o                         
 -26   8   4         48.07         64.60        29.91 o                         
 -24   8   4        217.37        217.47        34.62 o                         
 -22   8   4       1788.26       1603.90        90.43 o                         
 -20   8   4        773.63        805.61        68.91 o                         
 -18   8   4        304.97        325.93        39.94 o                         
 -16   8   4        517.87        498.92        51.41 o                         
 -14   8   4        267.96        230.79        37.41 o                         
 -12   8   4       1908.19       2051.84       127.55 o                         
 -10   8   4        258.68        254.17        34.43 o                         
  -8   8   4         40.82         55.21        21.78 o                         
  -6   8   4        159.56        139.49        26.18 o                         
  -4   8   4        323.79        290.76        34.22 o                         
  -2   8   4        287.60        286.25        33.11 o                         
   0   8   4        141.63        132.89        23.84 o                         
   2   8   4         38.76         35.01        15.96 o                         
   4   8   4        243.05        283.31        68.33 o                         
   6   8   4       1932.29       2015.12       163.85 o                         
   8   8   4        263.45        321.44        73.72 o                         
  10   8   4        521.71        548.33        79.94 o                         
  12   8   4        282.09        329.40        71.72 o                         
  14   8   4        841.48        861.27       105.94 o                         
  16   8   4       1954.97       1937.32       129.47 o                         
  18   8   4        201.02        185.83        24.63 o                         
  20   8   4         48.32         61.12        21.13 o                         
  22   8   4        406.25        422.33        36.98 o                         
  24   8   4        672.32        681.41        48.67 o                         
  26   8   4        894.56        850.09        84.12 o                         
  28   8   4         25.11        -13.26        36.97 o                         
  30   8   4        334.71        240.64        75.04 o                         
  32   8   4        142.00         96.78        45.17 o                         
  34   8   4        104.18         86.35        56.08 o                         
 -33   9   4        156.55        227.88        56.32 o                         
 -31   9   4        232.14        260.59        47.50 o                         
 -29   9   4        163.94        108.32        42.11 o                         
 -27   9   4        323.29        376.54        72.53 o                         
 -25   9   4       1187.12       1163.13        89.87 o                         
 -23   9   4        121.22        109.87        41.66 o                         
 -21   9   4        116.23        129.68        39.35 o                         
 -19   9   4       1037.00       1047.49        81.54 o                         
 -17   9   4       1103.10       1187.02        85.61 o                         
 -15   9   4        158.46        182.36        39.07 o                         
 -13   9   4        389.86        442.39        49.45 o                         
 -11   9   4         96.24         59.42        32.14 o                         
  -9   9   4        811.19        889.32        85.72 o                         
  -7   9   4        628.44        698.09        53.51 o                         
  -5   9   4        284.81        213.01        32.88 o                         
  -3   9   4       3177.95       2999.57       139.76 o                         
  -1   9   4        298.90        278.53        33.29 o                         
   1   9   4        648.05        712.46        46.05 o                         
   3   9   4        908.25        948.07        91.31 o                         
   5   9   4         87.05         92.11        44.32 o                         
   7   9   4        426.17        426.25        64.66 o                         
   9   9   4        148.58        160.76        46.99 o                         
  11   9   4       1037.24       1073.66        98.93 o                         
  13   9   4        937.27       1016.94        93.96 o                         
  15   9   4        124.29         81.02        55.08 o                         
  17   9   4        125.34        140.99        64.65 o                         
  19   9   4       1335.17       1323.24       107.86 o                         
  21   9   4        298.41        457.38        92.97 o                         
  23   9   4        145.57        102.31        55.40 o                         
  25   9   4        243.26        275.43        68.95 o                         
  27   9   4        167.74        112.67        63.48 o                         
 -22  10   4        238.17        204.73        49.64 o                         
 -20  10   4         38.55        100.79        49.63 o                         
 -18  10   4        290.83        326.10        59.74 o                         
 -16  10   4        163.45        125.69        43.41 o                         
 -14  10   4         79.69         86.96        39.69 o                         
 -12  10   4        504.30        669.58        63.15 o                         
 -10  10   4        392.72        388.69        50.97 o                         
  -8  10   4       1017.97       1089.02       121.27 o                         
  -6  10   4        344.37        245.09        40.48 o                         
  -4  10   4        369.89        349.96        37.98 o                         
  -2  10   4        416.66        328.62        36.67 o                         
   0  10   4        337.70        332.09        28.17 o                         
   2  10   4        904.32       1081.38        99.87 o                         
   4  10   4        417.65        532.88        77.55 o                         
   6  10   4        452.16        548.46        86.46 o                         
   8  10   4         70.74         80.35        57.07 o                         
  10  10   4        157.31        152.43        91.41 o                         
  12  10   4        258.69        236.45        97.47 o                         
  14  10   4         42.86         93.07        59.64 o                         
  16  10   4        258.70        238.17        51.24 o                         
 -55   1   5         67.19         59.49        60.07 o                         
 -53   1   5         60.85         64.55        32.04 o                         
 -51   1   5        558.32        576.45        48.59 o                         
 -49   1   5        433.20        355.47        39.99 o                         
 -47   1   5          4.84        -18.60        22.74 o                         
 -45   1   5        543.41        519.15        47.36 o                         
 -43   1   5       1154.99       1224.96        66.09 o                         
 -41   1   5        548.94        582.91        43.65 o                         
 -39   1   5       2926.20       2814.53        94.14 o                         
 -37   1   5       2329.70       2166.51        67.72 o                         
 -35   1   5       2275.51       2190.66        61.26 o                         
 -33   1   5        792.60        727.39        28.56 o                         
 -31   1   5        454.30        514.17        21.12 o                         
 -29   1   5       1185.67       1222.51        33.42 o                         
 -27   1   5       1277.14       1301.29        32.80 o                         
 -25   1   5       3513.34       3602.67       110.59 o                         
 -23   1   5         30.12         25.65        12.38 o                         
 -21   1   5        974.83       1008.30        35.77 o                         
 -19   1   5       3767.65       3951.73       105.45 o                         
 -17   1   5       5336.51       5621.26       139.73 o                         
 -15   1   5       2807.54       2890.69        84.30 o                         
 -13   1   5        567.24        638.27        36.18 o                         
 -11   1   5       5583.28       5973.56       177.84 o                         
  -9   1   5       1776.14       1901.11        74.74 o                         
  -7   1   5        635.80        664.67        34.75 o                         
  -5   1   5       2429.17       2304.73        87.11 o                         
  -3   1   5       2493.95       2441.56        91.48 o                         
  -1   1   5        627.24        631.42        35.14 o                         
   1   1   5       1997.49       2106.46        65.37 o                         
   3   1   5       5251.00       5799.39       146.82 o                         
   5   1   5        525.05        516.53        27.26 o                         
   7   1   5       3040.89       2873.01        80.82 o                         
   9   1   5       6012.06       5937.25       182.55 o                         
  11   1   5       4241.12       4218.69       105.91 o                         
  13   1   5       1087.37       1117.37        35.05 o                         
  15   1   5         31.61         11.70        11.33 o                         
  17   1   5       3438.76       3482.48        71.52 o                         
  19   1   5       1422.60       1455.93        41.03 o                         
  21   1   5       1332.61       1322.49        39.27 o                         
  23   1   5        478.24        497.22        24.44 o                         
  25   1   5        707.45        701.93        29.94 o                         
  27   1   5       2236.21       2140.27        58.89 o                         
  29   1   5       2091.92       2087.03        66.03 o                         
  31   1   5       2893.50       2742.84        80.71 o                         
  33   1   5        554.66        556.75        42.69 o                         
  35   1   5       1057.18       1034.06        51.99 o                         
  37   1   5        611.78        662.98        42.62 o                         
  39   1   5          5.08         -8.34        29.43 o                         
  41   1   5        475.51        423.99        41.12 o                         
  43   1   5        599.87        752.62        51.94 o                         
  45   1   5         66.72         79.80        36.21 o                         
  47   1   5         69.27         58.28        33.64 o                         
  49   1   5        197.67        192.16        63.53 o                         
 -56   2   5         64.99        -18.03        79.62 o                         
 -54   2   5        301.06        335.43        76.43 o                         
 -52   2   5        428.69        417.45        53.96 o                         
 -50   2   5        584.24        618.73        54.32 o                         
 -48   2   5        148.52        132.01        38.06 o                         
 -46   2   5        312.14        289.00        33.47 o                         
 -44   2   5       1007.01       1038.78        54.94 o                         
 -42   2   5       1551.16       1432.95        69.42 o                         
 -40   2   5       1592.96       1543.16        55.49 o                         
 -38   2   5        872.18        908.66        36.47 o                         
 -36   2   5        855.59        855.22        36.22 o                         
 -34   2   5       1585.40       1599.06        50.51 o                         
 -32   2   5        674.19        638.88        27.21 o                         
 -30   2   5        376.86        366.62        21.77 o                         
 -28   2   5       3915.50       4050.54        96.11 o                         
 -26   2   5        192.53        199.35        15.20 o                         
 -24   2   5         25.73         11.71        11.44 o                         
 -22   2   5       1175.01       1175.99        41.12 o                         
 -20   2   5       1386.01       1480.64        48.04 o                         
 -18   2   5       2075.59       2183.53        59.79 o                         
 -16   2   5        197.00        221.99        20.25 o                         
 -14   2   5        548.13        706.28        32.20 o                         
 -12   2   5       4838.78       5182.89       139.03 o                         
 -10   2   5        448.43        461.24        22.35 o                         
  -8   2   5        754.26        764.87        29.46 o                         
  -6   2   5       2859.46       2920.02        96.12 o                         
  -4   2   5        238.38        224.60        22.94 o                         
  -2   2   5       3187.69       3150.24       108.60 o                         
   0   2   5        717.64        727.43        47.95 o                         
   2   2   5        433.97        412.14        29.78 o                         
   4   2   5       5059.16       5424.66       153.11 o                         
   6   2   5        502.74        628.57        30.26 o                         
   8   2   5        212.99        198.58        15.29 o                         
  10   2   5       1875.36       2008.84        54.65 o                         
  12   2   5       1265.15       1354.45        40.38 o                         
  14   2   5       1316.30       1313.40        40.16 o                         
  16   2   5         28.32          6.24        12.20 o                         
  18   2   5        172.58        172.29        18.00 o                         
  20   2   5       4168.26       4252.91        98.17 o                         
  22   2   5        366.87        348.88        25.78 o                         
  24   2   5        748.75        710.72        31.56 o                         
  26   2   5       1575.95       1597.76        57.45 o                         
  28   2   5        939.87        892.12        42.35 o                         
  30   2   5        967.22       1001.09        49.27 o                         
  32   2   5       1597.02       1554.04        74.11 o                         
  34   2   5       1714.00       1607.43        62.06 o                         
  36   2   5       1101.70       1080.76        54.33 o                         
  38   2   5        351.63        352.31        35.04 o                         
  40   2   5        139.11         79.72        28.42 o                         
  42   2   5        575.82        572.38        43.58 o                         
  44   2   5        418.93        508.81        46.63 o                         
  46   2   5        268.44        300.34        39.60 o                         
  48   2   5         73.21         49.82        48.29 o                         
 -55   3   5        105.55        150.12        43.51 o                         
 -53   3   5          1.21         -2.15        41.67 o                         
 -51   3   5        268.58        229.04        31.88 o                         
 -49   3   5        100.64        144.30        26.75 o                         
 -47   3   5        264.93        255.76        36.01 o                         
 -45   3   5        691.17        786.11        58.75 o                         
 -43   3   5        440.56        432.55        41.57 o                         
 -41   3   5        190.10        186.77        25.84 o                         
 -39   3   5        276.03        274.79        26.14 o                         
 -37   3   5        432.54        453.72        26.90 o                         
 -35   3   5       3585.75       3624.96        95.74 o                         
 -33   3   5       1212.71       1190.51        41.03 o                         
 -31   3   5        645.72        595.23        31.55 o                         
 -29   3   5       1226.99       1229.04        50.02 o                         
 -27   3   5        895.24        931.56        35.63 o                         
 -25   3   5       2901.83       2976.99        74.00 o                         
 -23   3   5        918.35        974.30        37.13 o                         
 -21   3   5       1634.14       1695.59        53.68 o                         
 -19   3   5       1343.38       1283.69        40.19 o                         
 -17   3   5       2953.56       3036.37        97.29 o                         
 -15   3   5       2272.16       2477.35        74.00 o                         
 -13   3   5       2298.94       2289.05        75.03 o                         
 -11   3   5        488.66        562.60        31.41 o                         
  -9   3   5       7372.54       7848.03       192.35 o                         
  -7   3   5       2510.01       2630.36        82.49 o                         
  -5   3   5       2268.95       2288.78        74.46 o                         
  -3   3   5       2177.70       2222.75        79.20 o                         
  -1   3   5       2611.63       2645.00       115.18 o                         
   1   3   5       8143.72       8674.68       307.78 o                         
   3   3   5        531.19        594.61        37.13 o                         
   5   3   5       2400.06       2327.49        94.15 o                         
   7   3   5       2294.35       2446.72        75.52 o                         
   9   3   5       2625.08       2703.39        67.86 o                         
  11   3   5       1474.49       1427.58        40.54 o                         
  13   3   5       1485.76       1566.46        48.51 o                         
  15   3   5        830.98        850.46        34.94 o                         
  17   3   5       3243.42       3403.53        93.19 o                         
  19   3   5       1003.93        988.16        42.82 o                         
  21   3   5       1370.63       1417.83        48.51 o                         
  23   3   5        692.07        706.55        36.01 o                         
  25   3   5       1244.62       1287.13        50.70 o                         
  27   3   5       3929.46       3901.78       112.19 o                         
  29   3   5        399.60        440.40        37.32 o                         
  31   3   5        282.66        234.87        37.77 o                         
  33   3   5        169.15        180.62        28.07 o                         
  35   3   5        427.11        477.43        38.53 o                         
  37   3   5        751.39        778.23        50.19 o                         
  39   3   5        295.05        285.99        33.76 o                         
  41   3   5        102.69        174.18        39.95 o                         
  43   3   5        290.75        274.30        45.34 o                         
  45   3   5          1.36        -42.02        42.02 o                         
  47   3   5        118.90        175.24        54.23 o                         
 -54   4   5         70.04        103.99        44.00 o                         
 -52   4   5        316.89        343.21        55.82 o                         
 -50   4   5        117.39        160.66        41.41 o                         
 -48   4   5        172.83        191.22        35.22 o                         
 -46   4   5        531.01        618.78        43.09 o                         
 -44   4   5        255.32        315.51        37.67 o                         
 -42   4   5        601.30        558.55        34.33 o                         
 -40   4   5         11.72         -4.89        20.43 o                         
 -38   4   5         11.74         42.53        21.56 o                         
 -36   4   5         53.91         20.50        23.01 o                         
 -34   4   5        101.34         88.46        21.79 o                         
 -32   4   5        166.00        192.63        23.81 o                         
 -30   4   5       1302.92       1383.13        52.29 o                         
 -28   4   5        896.58        935.70        44.70 o                         
 -26   4   5         26.93         22.71        15.81 o                         
 -24   4   5       1193.76       1214.96        44.96 o                         
 -22   4   5       2883.99       2871.00        72.05 o                         
 -20   4   5       2358.97       2430.10        71.76 o                         
 -18   4   5        606.56        637.92        27.46 o                         
 -16   4   5        733.30        765.62        36.00 o                         
 -14   4   5       1572.18       1526.10        54.51 o                         
 -12   4   5       6991.10       7371.33       203.53 o                         
 -10   4   5       8462.86       8643.08       244.38 o                         
  -8   4   5         33.22         29.03        18.48 o                         
  -6   4   5       5842.49       5970.74       196.85 o                         
  -4   4   5      12263.50      11581.28       350.14 o                         
  -2   4   5       5367.12       5348.02       206.62 o                         
   0   4   5         36.34         39.52        23.70 o                         
   2   4   5       9237.45       9211.34       261.55 o                         
   4   4   5       7716.60       7780.42       227.24 o                         
   6   4   5       1462.84       1429.91        59.58 o                         
   8   4   5        650.89        684.32        44.53 o                         
  10   4   5        673.06        683.88        40.80 o                         
  12   4   5       2247.99       2295.65        86.64 o                         
  14   4   5       2570.29       2601.56        76.14 o                         
  16   4   5       1081.40       1079.10        43.25 o                         
  18   4   5         26.08         18.91        21.95 o                         
  20   4   5       1009.89       1102.59        61.30 o                         
  22   4   5       1200.08       1213.68        54.42 o                         
  24   4   5        174.98        202.84        30.81 o                         
  26   4   5         99.09        117.72        32.33 o                         
  28   4   5         60.09        129.67        38.59 o                         
  30   4   5         13.19         19.59        23.79 o                         
  32   4   5         10.46         40.27        25.26 o                         
  34   4   5        613.06        652.51        46.10 o                         
  36   4   5        282.05        384.84        47.09 o                         
  38   4   5        582.04        635.62        49.00 o                         
  40   4   5        165.86        208.07        45.12 o                         
  42   4   5        123.47        113.78        41.12 o                         
  44   4   5        289.69        294.83        87.63 o                         
  46   4   5         68.23         50.24        49.47 o                         
 -51   5   5        204.78        272.83        60.92 o                         
 -49   5   5         83.80         58.25        46.50 o                         
 -47   5   5        809.86        812.56        61.40 o                         
 -45   5   5        150.70        164.36        34.31 o                         
 -43   5   5       1157.29       1258.26        72.49 o                         
 -41   5   5         33.81         72.69        36.39 o                         
 -39   5   5        401.92        403.51        38.73 o                         
 -37   5   5         51.03         74.39        32.83 o                         
 -35   5   5        805.08        803.32        55.63 o                         
 -33   5   5        105.40         64.00        28.02 o                         
 -31   5   5        194.12        206.90        26.74 o                         
 -29   5   5        138.79        134.63        21.47 o                         
 -27   5   5        360.21        327.24        26.15 o                         
 -25   5   5        675.61        684.37        37.49 o                         
 -23   5   5        857.94        794.16        57.64 o                         
 -21   5   5        705.50        748.59        55.97 o                         
 -19   5   5       1248.73       1254.81        59.05 o                         
 -17   5   5       1475.16       1434.00        52.58 o                         
 -15   5   5        127.09        144.91        24.20 o                         
 -13   5   5        799.31        811.02        44.56 o                         
 -11   5   5         64.02        100.59        19.84 o                         
  -9   5   5       2651.99       2514.36       106.89 o                         
  -7   5   5         50.92         54.89        25.51 o                         
  -5   5   5       1135.80       1036.38        62.49 o                         
  -3   5   5       1085.17       1027.69        57.05 o                         
  -1   5   5         49.33         90.25        23.73 o                         
   1   5   5       2371.46       2386.73        94.39 o                         
   3   5   5         56.83         53.72        23.41 o                         
   5   5   5        847.96        869.08        58.45 o                         
   7   5   5        127.44        154.23        33.69 o                         
   9   5   5       1316.73       1353.15        84.35 o                         
  11   5   5       1384.11       1293.52        73.16 o                         
  13   5   5        769.70        791.67        53.10 o                         
  15   5   5        927.87        680.69        65.03 o                         
  15   5   5        877.46       1360.18       198.62 o                         
  17   5   5        761.15        669.39        54.23 o                         
  17   5   5        904.86       1257.11       185.16 o                         
  19   5   5        383.37        404.38        43.49 o                         
  19   5   5        300.01        664.76       147.35 o                         
  21   5   5        156.23        153.58        37.86 o                         
  21   5   5        239.14        334.91       121.59 o                         
  23   5   5        214.17        224.15        52.52 o                         
  25   5   5        115.49        192.97        35.37 o                         
  27   5   5        888.03        923.56        56.59 o                         
  29   5   5         47.68         49.21        31.27 o                         
  31   5   5        383.41        380.48        39.92 o                         
  31   5   5        419.85        499.96       183.82 o                         
  33   5   5         32.29         11.19        30.94 o                         
  35   5   5       1303.44       1524.36        86.32 o                         
  37   5   5        168.38        260.90        47.29 o                         
  39   5   5        889.67        963.56        66.54 o                         
  41   5   5         76.68        105.37        72.80 o                         
  43   5   5        197.11        271.13        62.80 o                         
 -48   6   5        108.87         14.51        45.87 o                         
 -46   6   5         42.31         60.83        47.49 o                         
 -44   6   5        740.69        735.16        65.49 o                         
 -42   6   5         31.32        -10.85        32.04 o                         
 -40   6   5        302.28        399.70        48.11 o                         
 -38   6   5        162.75        172.94        62.83 o                         
 -36   6   5         35.96         46.20        44.48 o                         
 -34   6   5       1940.84       2004.77        77.88 o                         
 -32   6   5        319.27        287.91        32.51 o                         
 -30   6   5        797.21        799.18        55.09 o                         
 -28   6   5         57.86         56.30        29.89 o                         
 -26   6   5        310.54        368.22        36.65 o                         
 -24   6   5        522.52        532.34        44.96 o                         
 -22   6   5       1636.48       1473.04        73.88 o                         
 -20   6   5        928.83        913.69        47.97 o                         
 -18   6   5        161.72        179.48        31.39 o                         
 -16   6   5       1455.59       1448.73        66.34 o                         
 -14   6   5        164.30        186.89        26.54 o                         
 -12   6   5        937.41       1025.89        53.25 o                         
 -10   6   5        311.94        321.14        29.37 o                         
  -8   6   5        233.22        197.80        26.26 o                         
  -6   6   5       5462.83       5321.29       173.60 o                         
  -4   6   5       1646.07       1627.11        87.58 o                         
  -2   6   5       6136.50       6089.65       216.27 o                         
   0   6   5        234.76        268.44        35.40 o                         
   2   6   5        278.15        241.25        35.94 o                         
   4   6   5        837.25        888.78        58.17 o                         
   6   6   5        162.51         94.87        38.47 o                         
   8   6   5       1604.18       1654.71       104.18 o                         
  10   6   5        173.55        225.48        62.67 o                         
  12   6   5        837.48        823.50        73.17 o                         
  14   6   5       1762.95       1561.40       104.37 o                         
  18   6   5        290.68        324.87        65.04 o                         
  20   6   5         59.41         60.23        30.36 o                         
  22   6   5        796.07        797.83        51.20 o                         
  24   6   5        315.75        338.61        39.39 o                         
  26   6   5       1783.33       1840.32        84.68 o                         
  28   6   5         32.70         87.39        40.50 o                         
  30   6   5        151.44        116.13        38.73 o                         
  32   6   5        313.93        313.93        42.90 o                         
  34   6   5         33.03         59.26        41.57 o                         
  36   6   5        659.02        653.58        74.44 o                         
  38   6   5         37.90         -0.64       100.25 o                         
  40   6   5         97.92        107.77        53.95 o                         
 -43   7   5        927.28        907.22        68.31 o                         
 -41   7   5         20.49         55.53        48.20 o                         
 -39   7   5        619.03        713.29        68.82 o                         
 -37   7   5        130.02        135.27        32.78 o                         
 -35   7   5        284.13        282.62        48.47 o                         
 -33   7   5       1776.76       1567.34       102.35 o                         
 -31   7   5        179.22        207.72        33.38 o                         
 -29   7   5         75.72         88.53        31.57 o                         
 -27   7   5         72.74         31.25        29.04 o                         
 -25   7   5        864.88        788.46        59.59 o                         
 -23   7   5        508.67        518.39        47.30 o                         
 -21   7   5        877.98        841.78        59.05 o                         
 -19   7   5       1999.70       1959.89        84.48 o                         
 -17   7   5       1695.55       1612.02        99.86 o                         
 -15   7   5       1018.09       1000.30        67.79 o                         
 -13   7   5       1377.53       1366.49        79.74 o                         
 -11   7   5        688.87        541.55        47.64 o                         
  -9   7   5        545.49        566.04        43.66 o                         
  -7   7   5       2161.23       1955.91        83.52 o                         
  -5   7   5        461.91        451.10        30.22 o                         
  -3   7   5        520.08        548.12        63.77 o                         
  -1   7   5       2042.68       1874.20       148.86 o                         
   1   7   5        611.34        651.80        88.74 o                         
   3   7   5        621.42        599.40        77.40 o                         
   5   7   5       1234.89       1173.13       148.79 o                         
   7   7   5       1101.92       1048.67       140.25 o                         
   9   7   5       1697.20       1812.95       192.22 o                         
  11   7   5       1907.28       1861.27       152.24 o                         
  13   7   5        913.96       1059.43       113.83 o                         
  15   7   5        463.13        494.02        85.90 o                         
  17   7   5        963.97        954.22       115.19 o                         
  19   7   5         66.49        104.98        52.90 o                         
  21   7   5         67.63        122.14        57.79 o                         
  23   7   5        191.51        216.91        44.41 o                         
  25   7   5       1690.41       1635.96        81.25 o                         
  27   7   5        275.70        297.91        42.52 o                         
  29   7   5        129.02        211.69        43.10 o                         
  31   7   5        694.68        741.89        68.54 o                         
  35   7   5       1035.97       1195.50       101.72 o                         
  37   7   5       1030.48       1427.94       120.45 o                         
 -38   8   5         76.23        101.71        52.24 o                         
 -36   8   5        796.31        904.45        86.11 o                         
 -34   8   5        217.88        272.76        54.75 o                         
 -32   8   5        448.28        424.79        55.18 o                         
 -30   8   5        250.44        228.66        41.33 o                         
 -28   8   5        147.13        112.86        43.12 o                         
 -26   8   5         21.02         20.68        36.16 o                         
 -24   8   5        103.86         37.94        39.85 o                         
 -22   8   5        387.91        305.23        51.31 o                         
 -20   8   5        940.38        860.64        63.97 o                         
 -18   8   5         73.28        105.72        35.83 o                         
 -16   8   5         78.04         43.81        55.30 o                         
 -14   8   5        748.34        756.78        94.12 o                         
 -12   8   5        694.01        667.68        51.18 o                         
 -10   8   5          2.88         20.82        65.36 o                         
  -8   8   5       1615.15       1722.03        88.43 o                         
  -6   8   5        656.24        646.38        48.11 o                         
  -4   8   5        848.72        691.11       125.48 o                         
  -2   8   5        718.83        750.81       132.43 o                         
   0   8   5       1706.25       1698.06       150.35 o                         
   2   8   5          3.18         37.21        56.23 o                         
   4   8   5        647.14        732.34       100.55 o                         
   6   8   5        768.65        743.41       127.78 o                         
   8   8   5         85.58         -0.33        66.76 o                         
  10   8   5         80.89        138.18        61.48 o                         
  12   8   5        842.11        891.27       118.00 o                         
  14   8   5        401.57        405.03        84.73 o                         
  16   8   5        116.13         90.60        65.04 o                         
  18   8   5         18.83         47.10        59.66 o                         
  20   8   5        160.29        148.49        70.36 o                         
  22   8   5        227.19        253.24        57.10 o                         
  24   8   5        423.91        398.49        59.19 o                         
  26   8   5        197.91         70.11        90.20 o                         
  30   8   5         82.60        194.70        54.63 o                         
 -31   9   5        372.05        372.95        61.57 o                         
 -29   9   5        541.19        640.21        98.76 o                         
 -27   9   5       1450.83       1558.77       109.27 o                         
 -25   9   5       1231.34       1181.40        94.73 o                         
 -23   9   5        118.75        164.55        52.84 o                         
 -21   9   5        501.55        483.72        61.51 o                         
 -19   9   5        269.79        310.64        50.52 o                         
 -17   9   5       1457.33       1555.29        97.66 o                         
 -15   9   5         20.78         72.81        60.54 o                         
 -13   9   5        425.45        456.38        81.13 o                         
 -11   9   5         26.72         49.91        36.00 o                         
  -9   9   5        291.34        314.03        42.15 o                         
  -7   9   5          2.05         96.03        26.72 o                         
  -5   9   5        369.69        326.16       109.36 o                         
  -3   9   5        377.36        274.40        96.33 o                         
  -1   9   5          2.03        -25.70        71.44 o                         
   1   9   5        261.43        210.60        94.02 o                         
   3   9   5         28.96        -65.57        65.57 o                         
   5   9   5        413.03        430.15       107.80 o                         
   7   9   5         22.53         79.74       127.86 o                         
   9   9   5       1417.06       1531.08       154.57 o                         
  11   9   5        245.12        330.18        86.10 o                         
  13   9   5        500.71        422.77        95.08 o                         
  15   9   5        111.21        194.24        80.38 o                         
  17   9   5       1353.37       1473.89       197.91 o                         
  19   9   5       1420.81       1654.88       199.06 o                         
  21   9   5        483.48        672.43       101.88 o                         
  23   9   5        399.81        307.51        88.91 o                         
 -20  10   5        400.73        459.26        77.06 o                         
 -18  10   5        504.47        612.90        80.35 o                         
 -16  10   5        286.85        240.50        60.55 o                         
 -14  10   5        363.52        526.67       130.11 o                         
 -12  10   5        179.32        242.81       102.90 o                         
 -10  10   5         42.57        -37.41        37.41 o                         
  -8  10   5         85.11        152.44       102.08 o                         
  -6  10   5         14.90         24.67        60.58 o                         
  -4  10   5        832.87        897.10       160.25 o                         
  -2  10   5         16.38         -3.77        86.96 o                         
   6  10   5        350.32        322.56       107.42 o                         
   8  10   5        254.67        348.46       119.88 o                         
  10  10   5        448.45        568.21       133.20 o                         
  12  10   5        371.69        431.63       117.21 o                         
 -56   0   6        588.94        831.71       140.43 o                         
 -54   0   6        153.53        234.88        98.05 o                         
 -52   0   6         39.78         -4.05        50.39 o                         
 -50   0   6        440.48        535.71       104.12 o                         
 -48   0   6       1438.37       1456.15       167.87 o                         
 -46   0   6        564.79        460.32       129.56 o                         
 -44   0   6        807.76       1120.77       175.56 o                         
 -42   0   6       2549.84       2638.24       258.15 o                         
 -40   0   6       6493.85       6549.64       475.60 o                         
 -38   0   6        294.27        362.06       103.51 o                         
 -36   0   6        490.15        478.18        59.29 o                         
 -34   0   6       3240.40       3309.30       179.32 o                         
 -32   0   6       3341.33       3257.45       116.30 o                         
 -30   0   6        782.18        799.38        55.98 o                         
 -28   0   6       4574.53       4516.47       319.27 o                         
 -26   0   6        451.60        423.03        45.47 o                         
 -24   0   6        995.89        991.31        91.42 o                         
 -22   0   6       9126.16       9583.94       573.99 o                         
 -20   0   6      10202.25      10251.79       603.28 o                         
 -18   0   6       5900.89       6252.05       384.22 o                         
 -16   0   6       6882.54       7234.17       433.03 o                         
 -14   0   6      23712.22      27032.62      1486.46 o                         
 -12   0   6       9505.77       9210.04       529.70 o                         
 -10   0   6       9005.28      10155.02       415.09 o                         
  -8   0   6         29.46        115.53        28.55 o                         
  -6   0   6       1646.29       2017.43       154.34 o                         
  -4   0   6      37251.62      40337.09      2290.79 o                         
  -2   0   6       1854.19       1989.20       153.27 o                         
   0   0   6         26.54        305.88        64.51 o                         
   2   0   6       8651.85       9039.15       560.00 o                         
   4   0   6      10412.68      11493.01       395.45 o                         
   6   0   6      21049.01      23050.33       930.21 o                         
   8   0   6       7736.68       8321.88       295.09 o                         
  10   0   6       5528.52       5935.10       219.05 o                         
  12   0   6        362.50        427.99        32.30 o                         
  14   0   6       6415.89       6089.05       214.71 o                         
  16   0   6        759.31        883.11        46.85 o                         
  18   0   6        242.50        293.02        26.78 o                         
  20   0   6       5115.80       5047.93       246.32 o                         
  22   0   6       6308.66       5975.53       287.14 o                         
  24   0   6       3280.08       3231.59       182.71 o                         
  26   0   6       3025.75       3084.55       151.35 o                         
  28   0   6       3199.07       3041.24       179.73 o                         
  30   0   6        331.16        352.13        65.31 o                         
  32   0   6       6057.20       6078.05       306.39 o                         
  34   0   6       2805.56       3086.92       190.00 o                         
  36   0   6        233.37        122.81        75.36 o                         
  38   0   6        550.62        541.74        78.98 o                         
  40   0   6       1481.64       1555.49       127.69 o                         
  42   0   6        591.59        593.96       126.90 o                         
  44   0   6         86.75         85.51        96.32 o                         
  46   0   6          7.32         13.13        54.08 o                         
  48   0   6       2450.71       2770.02       293.16 o                         
 -57   1   6        217.81        220.09        77.53 o                         
 -55   1   6         40.41         47.30        46.82 o                         
 -53   1   6        217.01        289.73       113.87 o                         
 -51   1   6        693.76        891.30       162.15 o                         
 -49   1   6        360.32        426.79       137.76 o                         
 -47   1   6        207.56        179.83        44.26 o                         
 -45   1   6         80.47         27.23        92.86 o                         
 -43   1   6       2886.45       3144.52       285.20 o                         
 -41   1   6        700.83        720.93       127.36 o                         
 -39   1   6       1015.91        943.86       150.80 o                         
 -37   1   6       4916.21       4018.94       222.21 o                         
 -35   1   6       5705.58       5298.93       269.57 o                         
 -33   1   6      12214.83      11968.33       737.04 o                         
 -31   1   6        818.78        775.43       119.65 o                         
 -29   1   6       2379.35       2466.52       210.21 o                         
 -27   1   6        897.37        797.19        69.63 o                         
 -25   1   6        584.38        642.12        63.20 o                         
 -23   1   6        654.47        764.44        96.92 o                         
 -21   1   6       1946.18       2065.66       166.70 o                         
 -19   1   6         36.83         86.44        45.95 o                         
 -17   1   6      17314.90      18197.29      1023.49 o                         
 -15   1   6       7137.59       7271.69       308.42 o                         
 -13   1   6       3881.94       4307.13       278.10 o                         
 -11   1   6       2095.20       2272.54       109.52 o                         
  -9   1   6       3024.68       3236.73       215.46 o                         
  -7   1   6        295.90        402.82        61.54 o                         
  -5   1   6       4339.44       4472.48       293.08 o                         
  -3   1   6       4682.35       5239.23       168.17 o                         
  -1   1   6        329.12        380.29        18.58 o                         
   1   1   6       3406.23       3684.39       266.11 o                         
   3   1   6       1288.37       1359.77        52.58 o                         
   5   1   6        692.77        821.85        38.74 o                         
   7   1   6       7787.81       7569.27       514.81 o                         
   9   1   6      15394.38      16151.88      1016.51 o                         
  11   1   6         33.28         93.56        36.36 o                         
  13   1   6       2074.62       2081.50       113.63 o                         
  15   1   6        706.74        763.78        51.57 o                         
  17   1   6        939.07        899.20       134.06 o                         
  17   1   6        576.90        654.73        63.87 o                         
  19   1   6        831.99        809.38        90.70 o                         
  19   1   6        514.20        526.07       110.85 o                         
  21   1   6       2587.21       2469.77        93.30 o                         
  21   1   6       2419.82       2380.52       232.54 o                         
  23   1   6        874.11        936.16        49.98 o                         
  25   1   6      13206.85      13454.98       350.88 o                         
  27   1   6       5065.30       5313.95       182.31 o                         
  29   1   6       4363.75       4196.82       230.87 o                         
  31   1   6        645.32        626.77        58.50 o                         
  33   1   6        622.24        603.58        82.46 o                         
  35   1   6       3101.38       3139.85       181.01 o                         
  37   1   6         90.57        244.59        92.69 o                         
  39   1   6        445.71        478.54       104.99 o                         
  41   1   6        401.76        477.45        82.65 o                         
  43   1   6        714.55        800.46        82.73 o                         
  45   1   6        243.97        270.00        77.55 o                         
  47   1   6        501.64        480.70        94.00 o                         
 -56   2   6         11.71         36.13        45.52 o                         
 -54   2   6         44.67         21.32        60.26 o                         
 -52   2   6         23.25         85.61        46.95 o                         
 -50   2   6         47.60         39.01        15.88 o                         
 -48   2   6         43.53         41.43        18.08 o                         
 -46   2   6          2.48         -5.09        13.23 o                         
 -44   2   6        348.93        315.24        68.82 o                         
 -42   2   6        876.28        947.20       119.86 o                         
 -40   2   6        621.07        598.35        32.70 o                         
 -38   2   6        955.18        952.91        41.61 o                         
 -36   2   6       1448.96       1436.28       107.79 o                         
 -34   2   6       1886.53       1931.74       132.12 o                         
 -32   2   6        226.87        314.58        35.68 o                         
 -30   2   6       1700.00       1664.78        95.37 o                         
 -28   2   6       2087.29       2038.31        94.27 o                         
 -26   2   6        971.54       1023.27        47.36 o                         
 -24   2   6          3.72         26.45        49.05 o                         
 -22   2   6       3980.75       3800.53       199.88 o                         
 -20   2   6       3327.96       3364.36        90.45 o                         
 -18   2   6         71.36        115.99        57.72 o                         
 -16   2   6       1046.53       1069.67       112.94 o                         
 -14   2   6       2259.25       2348.41       177.88 o                         
 -12   2   6       3245.75       3276.02       222.60 o                         
 -10   2   6       3075.67       3312.38       147.23 o                         
 -10   2   6      10216.52      11294.78       674.57 o                         
  -8   2   6        108.33        173.34        12.88 o                         
  -6   2   6        121.80        131.98        12.63 o                         
  -4   2   6        169.97        175.30        14.34 o                         
  -2   2   6       1498.64       1536.42        43.00 o                         
   0   2   6      10197.44       9925.78       282.94 o                         
   2   2   6       2152.35       2353.01        70.64 o                         
   4   2   6       2606.51       2641.49        79.35 o                         
   6   2   6       2514.83       2642.06        86.50 o                         
   8   2   6       1115.60       1117.22       137.66 o                         
  10   2   6         42.23         60.66        11.29 o                         
  12   2   6       1860.14       1606.70        51.08 o                         
  14   2   6       3621.81       3559.38       151.32 o                         
  16   2   6          3.94         36.98        29.23 o                         
  18   2   6       1094.36       1106.00        75.84 o                         
  20   2   6       2266.40       2072.52       116.69 o                         
  22   2   6       1902.07       2077.20       177.57 o                         
  24   2   6        242.67        357.28        76.63 o                         
  26   2   6       1978.94       1966.40       179.11 o                         
  28   2   6       1632.24       1706.35       120.35 o                         
  30   2   6       2373.36       2249.82        87.77 o                         
  32   2   6        555.48        596.07       100.17 o                         
  34   2   6        985.80        925.93        94.57 o                         
  36   2   6        309.78        291.41        62.86 o                         
  38   2   6          7.45         40.49        55.67 o                         
  40   2   6        633.17        780.12       142.18 o                         
  42   2   6        371.73        348.40       108.59 o                         
  44   2   6         26.09        170.15        95.52 o                         
  46   2   6         68.12         38.04        89.52 o                         
 -55   3   6        326.86        331.49        54.21 o                         
 -53   3   6         30.08          3.07        31.92 o                         
 -51   3   6        713.18        672.22        64.35 o                         
 -49   3   6        147.38        237.35        67.77 o                         
 -47   3   6         62.83         12.99        68.81 o                         
 -45   3   6         33.29         50.25        20.82 o                         
 -43   3   6          8.72         -9.05        48.28 o                         
 -41   3   6        200.46        186.33        88.41 o                         
 -39   3   6         91.05        180.52        93.14 o                         
 -37   3   6         75.84        138.75        84.16 o                         
 -35   3   6        219.38        200.33        75.15 o                         
 -33   3   6        901.55        878.32       128.82 o                         
 -31   3   6          7.20         25.72        14.02 o                         
 -29   3   6         99.58        158.49        69.35 o                         
 -27   3   6       1314.55       1202.58        98.56 o                         
 -25   3   6         16.03         36.29        39.63 o                         
 -23   3   6       1003.61        887.94        66.81 o                         
 -21   3   6         32.20        155.45        38.03 o                         
 -19   3   6       2019.56       2128.75       118.05 o                         
 -17   3   6       1004.85       1144.23       113.76 o                         
 -15   3   6       1738.16       1866.01       150.19 o                         
 -13   3   6       4481.89       4599.67       173.56 o                         
 -11   3   6       2833.89       3099.38       157.70 o                         
  -9   3   6       1381.69       1375.26        53.30 o                         
  -7   3   6        997.37       1008.69        42.10 o                         
  -5   3   6        559.59        606.34        31.36 o                         
  -3   3   6       2712.85       2845.67        77.99 o                         
  -1   3   6       1806.46       1756.28       171.10 o                         
   1   3   6       1653.71       1505.56       155.40 o                         
   3   3   6       3220.49       5043.11       360.40 o                         
   3   3   6       3171.62       3612.80       284.45 o                         
   5   3   6       5015.14       4816.62       249.07 o                         
   7   3   6       1668.03       1743.03       124.24 o                         
   9   3   6        969.27       1002.88        63.22 o                         
  11   3   6       1839.47       1943.08        97.35 o                         
  13   3   6         34.19         87.83        33.52 o                         
  15   3   6        890.81       1174.64       158.59 o                         
  17   3   6         17.91         54.29        47.50 o                         
  19   3   6       1477.17       1334.34       157.56 o                         
  21   3   6        107.20        104.54        80.75 o                         
  23   3   6        177.72        148.08        42.16 o                         
  25   3   6       1013.90        950.42       123.89 o                         
  27   3   6        199.31        274.62        81.25 o                         
  29   3   6         85.07         74.85        61.23 o                         
  31   3   6         81.08        123.81        66.65 o                         
  33   3   6        188.26        255.14        46.87 o                         
  35   3   6          9.82        -58.70        66.08 o                         
  37   3   6         17.84         18.91        26.58 o                         
  39   3   6         61.27         79.80       110.14 o                         
  41   3   6        163.12        196.00        60.95 o                         
  43   3   6       1298.15       1440.98       223.95 o                         
  45   3   6        329.90        296.03       135.58 o                         
 -52   4   6        134.15         50.98        73.29 o                         
 -50   4   6         66.91         35.91        68.57 o                         
 -48   4   6        118.70        127.17        30.95 o                         
 -46   4   6        564.01        589.25        50.15 o                         
 -44   4   6        660.28        717.50        54.26 o                         
 -42   4   6        399.63        514.69        91.60 o                         
 -40   4   6        639.87        701.97       129.10 o                         
 -38   4   6         34.45         27.26        19.20 o                         
 -36   4   6        684.84        620.01        62.77 o                         
 -34   4   6          1.25         11.39        13.78 o                         
 -32   4   6        116.03        135.41        20.93 o                         
 -30   4   6         16.75         12.93        12.54 o                         
 -28   4   6        347.10        424.26        55.95 o                         
 -26   4   6       3203.81       3100.89       181.21 o                         
 -24   4   6        602.57        593.05        74.49 o                         
 -22   4   6       1151.13       1072.95        40.77 o                         
 -20   4   6        583.77        676.58        64.81 o                         
 -18   4   6        561.77        623.97        88.76 o                         
 -16   4   6         20.28         36.40        13.85 o                         
 -14   4   6        216.50        224.81        22.93 o                         
 -12   4   6        676.91        697.84        37.66 o                         
 -10   4   6          5.22         21.84        11.25 o                         
  -8   4   6       3465.90       3153.29       248.26 o                         
  -6   4   6       2698.57       2684.45       105.99 o                         
  -4   4   6       3591.61       3404.70       267.17 o                         
  -2   4   6       4850.75       4251.75       319.33 o                         
   0   4   6       4128.62       4291.93       232.42 o                         
   2   4   6       3187.89       3076.04       142.82 o                         
   4   4   6        610.27        500.16        71.82 o                         
   6   4   6        734.28        760.04        82.07 o                         
   8   4   6        430.48        397.40        95.52 o                         
  10   4   6        632.59        561.70        79.18 o                         
  12   4   6        563.35        650.64        55.47 o                         
  14   4   6       1075.30       1005.71       105.44 o                         
  16   4   6        668.03        701.78        90.83 o                         
  18   4   6       3278.21       3148.74       297.00 o                         
  20   4   6        328.75        460.55       124.72 o                         
  22   4   6        670.69        562.82       138.64 o                         
  24   4   6        779.26        796.62       102.15 o                         
  26   4   6        491.18        596.23        92.47 o                         
  28   4   6        771.30        715.15        78.67 o                         
  30   4   6        471.22        483.92        67.74 o                         
  32   4   6        577.01        586.41        76.85 o                         
  34   4   6        355.18        332.88        67.13 o                         
  36   4   6       1270.38       1336.98       170.52 o                         
  38   4   6        568.32        579.71        84.00 o                         
  40   4   6        381.41        342.47       112.82 o                         
  42   4   6         26.31         14.50        35.72 o                         
  44   4   6        119.51        142.48        60.42 o                         
 -49   5   6         88.15         66.23        44.10 o                         
 -47   5   6        689.57        616.72        68.37 o                         
 -45   5   6        435.69        536.29       132.21 o                         
 -43   5   6        617.15        718.85       141.26 o                         
 -41   5   6        181.06        173.98        44.50 o                         
 -39   5   6         46.60         37.20        26.27 o                         
 -37   5   6        228.00        177.55        66.49 o                         
 -35   5   6        314.03        409.86       107.35 o                         
 -33   5   6        554.03        472.79       111.02 o                         
 -31   5   6        242.82        356.05        97.38 o                         
 -29   5   6        218.22        321.40        91.63 o                         
 -27   5   6        381.81        571.09       108.26 o                         
 -25   5   6       4209.06       3955.52       128.12 o                         
 -23   5   6        370.47        383.73        27.98 o                         
 -21   5   6        790.32        802.01        43.74 o                         
 -19   5   6          5.41         25.26        13.03 o                         
 -17   5   6       2327.17       2283.28       243.45 o                         
 -15   5   6        437.22        539.05       119.07 o                         
 -13   5   6        532.01        551.33        36.02 o                         
 -11   5   6         12.85         19.49        52.87 o                         
  -9   5   6       3984.98       4009.70       221.84 o                         
  -7   5   6       1446.14       1351.25       107.76 o                         
  -5   5   6        220.15        211.46        55.84 o                         
  -3   5   6        205.63        239.12        58.81 o                         
  -1   5   6       1401.80       1576.47       167.30 o                         
   1   5   6       4038.11       4078.65       152.71 o                         
   3   5   6         13.58        731.96       101.49 o                         
   5   5   6        484.52        464.03        96.63 o                         
   7   5   6        459.32        407.31       100.86 o                         
   9   5   6       2132.46       2075.00       156.78 o                         
  11   5   6        279.46        300.78        42.11 o                         
  13   5   6         40.43         90.88        29.81 o                         
  15   5   6       2179.27       2261.69       235.99 o                         
  17   5   6       4657.43       4523.23       374.00 o                         
  19   5   6        383.45        425.78        55.56 o                         
  21   5   6          3.39          1.06        31.80 o                         
  23   5   6        269.77        251.81        45.67 o                         
  25   5   6        391.88        349.19        50.69 o                         
  27   5   6        284.64        352.58       136.83 o                         
  29   5   6         31.76          4.41        30.99 o                         
  31   5   6        501.08        625.95       114.82 o                         
  33   5   6         11.51        -41.03        41.03 o                         
  35   5   6        520.48        648.53       125.82 o                         
  37   5   6        276.17        149.49        91.95 o                         
  39   5   6         11.26          1.60        64.42 o                         
 -46   6   6          0.80         15.06        44.17 o                         
 -44   6   6        941.94        870.01       147.27 o                         
 -42   6   6        137.47        274.11       110.34 o                         
 -40   6   6        163.82        161.24        86.72 o                         
 -38   6   6       1233.83       1163.80       167.16 o                         
 -36   6   6          5.50        -28.84        57.13 o                         
 -34   6   6        256.22        291.03        62.77 o                         
 -32   6   6        454.61        412.68       101.55 o                         
 -30   6   6         86.23         86.32        74.85 o                         
 -28   6   6        282.20        184.69        76.41 o                         
 -26   6   6        519.61        426.50        85.54 o                         
 -24   6   6        329.14        317.27        76.73 o                         
 -22   6   6       1301.43       1155.66       122.64 o                         
 -20   6   6        286.65        257.10        69.84 o                         
 -18   6   6        484.17        441.78        34.67 o                         
 -16   6   6          0.73         48.96        28.64 o                         
 -14   6   6        463.66        337.81        80.38 o                         
 -12   6   6        152.12        181.29        71.26 o                         
 -10   6   6       3616.62       2471.32       226.39 o                         
  -8   6   6       5624.68       6663.48       499.89 o                         
  -6   6   6       6080.73       6121.17       473.80 o                         
  -4   6   6          4.64         10.63        20.95 o                         
  -2   6   6       4931.28       4727.04       201.30 o                         
   0   6   6       2717.91       2813.62       139.60 o                         
   2   6   6        167.96        141.44        44.22 o                         
   4   6   6        292.55        331.21        56.27 o                         
   6   6   6        659.16        666.47       112.18 o                         
   8   6   6        225.69        482.67        98.57 o                         
  10   6   6        452.18        452.38        77.31 o                         
  12   6   6        321.31        321.97        79.34 o                         
  14   6   6        301.12        238.83       133.78 o                         
  16   6   6        317.94        278.00       121.91 o                         
  18   6   6        475.16        629.81       153.09 o                         
  20   6   6        294.04        306.91       125.95 o                         
  22   6   6         92.16        159.46        74.16 o                         
  24   6   6        478.66        671.69       157.91 o                         
  26   6   6        277.59        222.88        72.43 o                         
  28   6   6          6.19        -57.81       116.66 o                         
  30   6   6       1277.53       1250.48       226.02 o                         
  32   6   6        184.46        291.58        79.44 o                         
  34   6   6        154.14        285.63       150.88 o                         
  36   6   6       1059.02        670.26       137.99 o                         
  38   6   6        108.35         17.74        73.76 o                         
 -43   7   6          0.57         45.77        37.37 o                         
 -41   7   6        797.48        841.67       151.42 o                         
 -39   7   6        247.18        452.69       117.47 o                         
 -37   7   6        145.05        124.04        96.38 o                         
 -35   7   6        146.66        160.32        78.12 o                         
 -33   7   6        536.62        533.70        64.76 o                         
 -31   7   6        255.20        255.89        41.88 o                         
 -29   7   6         13.39         22.31        22.69 o                         
 -27   7   6          9.85         15.74        21.00 o                         
 -25   7   6         20.64         91.72        29.59 o                         
 -23   7   6        153.28        138.03        34.42 o                         
 -21   7   6          3.42         13.73        18.45 o                         
 -19   7   6        784.30        757.28        73.62 o                         
 -17   7   6        134.37        132.44        43.05 o                         
 -15   7   6       1942.67       1649.76       167.52 o                         
 -13   7   6         66.20         37.29        69.01 o                         
 -11   7   6        308.42        213.80        83.28 o                         
  -9   7   6        656.47        527.26       103.70 o                         
  -7   7   6        300.41        331.67        62.12 o                         
  -5   7   6        230.36        212.85        55.20 o                         
  -3   7   6          2.18         15.14        29.85 o                         
  -1   7   6       1215.93       1247.15       107.20 o                         
   1   7   6         23.09         29.72        37.70 o                         
   3   7   6        305.90        436.71        81.68 o                         
   5   7   6         71.93         81.69        40.16 o                         
   7   7   6       1145.96       1142.34       102.82 o                         
   9   7   6        138.93        459.79       100.67 o                         
  11   7   6        742.09        844.76       108.28 o                         
  13   7   6        580.03        647.07        97.42 o                         
  15   7   6        218.66        156.47        73.30 o                         
  17   7   6        626.04        521.83       148.42 o                         
  19   7   6         14.70        -38.07       100.92 o                         
  21   7   6        107.07        115.84       112.87 o                         
  23   7   6        428.81        348.17       146.44 o                         
  25   7   6        481.48        668.95       174.09 o                         
  27   7   6        140.35        257.87       138.16 o                         
  29   7   6        143.28        282.08       144.20 o                         
  31   7   6         66.27         81.63        69.76 o                         
  33   7   6        430.59        435.22       121.82 o                         
 -36   8   6        127.77         79.46        79.04 o                         
 -34   8   6        222.12        186.59        98.38 o                         
 -32   8   6         17.56         -3.07        45.49 o                         
 -30   8   6        470.13        355.25       100.10 o                         
 -28   8   6        812.82        805.61       131.44 o                         
 -26   8   6        168.77         76.79       114.26 o                         
 -24   8   6          9.99          6.58        25.72 o                         
 -22   8   6        215.35        240.57        67.45 o                         
 -20   8   6       1668.50       1588.90       126.24 o                         
 -18   8   6        129.25        171.91        79.27 o                         
 -16   8   6       1057.13       1051.63       148.11 o                         
 -14   8   6          9.45         -7.90        20.97 o                         
 -12   8   6        647.70        656.12        88.43 o                         
 -10   8   6        782.39        762.42       138.17 o                         
  -8   8   6         15.46         12.37        90.73 o                         
  -6   8   6        618.38        695.11        80.90 o                         
  -4   8   6         37.34         23.16        45.49 o                         
  -2   8   6        226.57        226.61        89.56 o                         
   0   8   6         16.03         11.93        50.61 o                         
   2   8   6         77.16        176.47        73.45 o                         
   4   8   6          3.04         35.23        46.72 o                         
   6   8   6        347.63        473.12       103.91 o                         
   8   8   6        405.78        576.69       109.92 o                         
  12   8   6       1497.34       1478.47       191.37 o                         
  14   8   6        230.42        144.49   7688713.00 o                         
  16   8   6         17.58        -19.42        63.97 o                         
  18   8   6        172.64        212.51       152.08 o                         
  20   8   6        915.29        869.63       220.62 o                         
  22   8   6        443.72        405.50       167.38 o                         
  24   8   6         16.80        161.04        96.08 o                         
  28   8   6        113.50        328.32       165.76 o                         
 -29   9   6        119.71        149.91        91.49 o                         
 -27   9   6        158.40        221.88        92.65 o                         
 -25   9   6          1.10          4.48        32.27 o                         
 -23   9   6        429.58        384.80        63.14 o                         
 -21   9   6        494.06        405.15        58.98 o                         
 -19   9   6        116.02        156.52        72.34 o                         
 -17   9   6       1402.75       1343.46       186.82 o                         
 -15   9   6        181.32        274.05        44.59 o                         
 -13   9   6        333.76        317.35        41.33 o                         
 -11   9   6        420.32        452.46       103.34 o                         
  -9   9   6        100.62         63.38        53.30 o                         
  -7   9   6         31.50         20.74        57.17 o                         
  -5   9   6        349.30        360.62       112.38 o                         
  -3   9   6         35.15        -14.01        44.05 o                         
  -1   9   6         59.45         83.68        47.90 o                         
   1   9   6        980.53        855.72       154.23 o                         
   3   9   6         32.60         91.08        45.17 o                         
   5   9   6        340.82        530.52       111.60 o                         
   7   9   6        525.50        777.72       134.88 o                         
   9   9   6        166.53        371.90        94.64 o                         
  11   9   6          8.59         62.03        54.69 o                         
  13   9   6         12.08        122.12        68.61 o                         
  15   9   6        157.36         70.93        64.43 o                         
  19   9   6        156.07        167.02       180.42 o                         
  21   9   6        299.48        427.84       199.93 o                         
 -10  10   6         22.05         90.40       125.61 o                         
  -8  10   6        111.51        266.91       160.25 o                         
   0  10   6        402.32        512.33       125.02 o                         
   2  10   6        459.61        705.79       137.23 o                         
   4  10   6        301.15        306.40        82.57 o                         
   6  10   6          2.71         20.13        40.53 o                         
 -55   1   7        122.29        146.81        64.43 o                         
 -53   1   7        184.91        250.01        69.55 o                         
 -51   1   7         14.53         19.09        53.76 o                         
 -49   1   7        672.63        813.28        77.31 o                         
 -47   1   7        131.66        238.96        79.34 o                         
 -45   1   7        290.20        281.19        47.85 o                         
 -43   1   7        141.98        232.94        53.88 o                         
 -41   1   7        861.33        842.28        69.18 o                         
 -39   1   7       1653.35       1679.05        71.55 o                         
 -37   1   7        702.38        646.14        46.33 o                         
 -35   1   7       4655.44       4662.64       145.60 o                         
 -33   1   7       4684.98       4590.06       142.33 o                         
 -31   1   7       1382.75       1265.32        54.57 o                         
 -29   1   7       1332.12       1415.40        51.57 o                         
 -27   1   7       1711.46       1675.65        46.01 o                         
 -25   1   7       5178.80       5094.35       146.48 o                         
 -23   1   7       1429.37       1494.40        50.19 o                         
 -21   1   7        249.78        281.75        25.61 o                         
 -19   1   7        386.68        382.10        20.34 o                         
 -17   1   7        485.13        494.80        23.28 o                         
 -15   1   7       1059.93       1105.76        57.01 o                         
 -13   1   7        446.48        455.10        29.12 o                         
 -11   1   7        556.01        651.74        39.86 o                         
  -9   1   7       6690.70       7465.30       252.95 o                         
  -7   1   7       1242.60       1250.41        75.03 o                         
  -5   1   7       1913.20       2148.80       111.60 o                         
  -3   1   7       1197.76       1295.51        65.44 o                         
  -1   1   7       7076.83       7016.19       286.52 o                         
   1   1   7        618.60        660.95        62.20 o                         
   3   1   7        491.76        481.01        25.46 o                         
   5   1   7       1061.68       1064.79        40.72 o                         
   7   1   7        443.04        462.77        25.55 o                         
   9   1   7        355.40        335.19        22.92 o                         
  11   1   7        281.41        322.61        21.88 o                         
  13   1   7       1416.67       1402.71        41.70 o                         
  15   1   7       5834.45       5721.72       144.32 o                         
  17   1   7       1841.34       1746.58        51.44 o                         
  19   1   7       1249.19       1352.28        45.52 o                         
  21   1   7       1499.07       1407.77        48.61 o                         
  23   1   7       4692.43       4624.68       111.01 o                         
  25   1   7       4621.31       4560.26       118.32 o                         
  27   1   7        699.36        735.85        44.71 o                         
  29   1   7       1500.86       1466.20        61.22 o                         
  31   1   7        782.84        675.29        49.68 o                         
  33   1   7        129.76        122.45        28.29 o                         
  35   1   7        291.90        303.66        33.88 o                         
  37   1   7        122.30        119.67        30.25 o                         
  39   1   7        757.81        827.32        49.32 o                         
  41   1   7         15.43         13.27        27.67 o                         
  43   1   7        174.20        139.01        33.58 o                         
  45   1   7        130.56        145.98        39.42 o                         
 -54   2   7         99.59        109.24        88.64 o                         
 -52   2   7        152.47        115.79        56.22 o                         
 -50   2   7        675.20        761.90        78.19 o                         
 -48   2   7        338.92        370.54        56.19 o                         
 -46   2   7       1104.67       1107.07       149.57 o                         
 -44   2   7        808.80        823.78        58.98 o                         
 -42   2   7         69.81         77.74        35.18 o                         
 -40   2   7        482.73        472.32        44.46 o                         
 -38   2   7       1196.96       1190.11        60.70 o                         
 -36   2   7        418.06        520.39        43.47 o                         
 -34   2   7        576.57        522.55        39.12 o                         
 -32   2   7        588.67        531.10        46.56 o                         
 -30   2   7        691.59        784.18        44.40 o                         
 -28   2   7       3021.47       2887.32        80.78 o                         
 -26   2   7        528.72        538.44        22.89 o                         
 -24   2   7       2094.86       2029.70        64.74 o                         
 -22   2   7       4207.87       4190.26       127.11 o                         
 -20   2   7       1418.43       1434.15        49.23 o                         
 -18   2   7        705.54        759.17        31.26 o                         
 -16   2   7         22.09         45.17        13.46 o                         
 -14   2   7        869.17        817.05        35.99 o                         
 -12   2   7       1478.62       1537.17        57.33 o                         
 -10   2   7       2724.27       2730.25        96.97 o                         
  -8   2   7       1145.54       1109.08        35.90 o                         
  -6   2   7        761.42        838.12        32.41 o                         
  -4   2   7        675.89        781.43        28.01 o                         
  -2   2   7       1264.03       1227.41        49.45 o                         
   0   2   7       2514.43       2460.37        68.70 o                         
   2   2   7       1313.89       1343.22        45.71 o                         
   4   2   7        914.88        876.13        39.42 o                         
   6   2   7         19.63         20.74        16.80 o                         
   8   2   7        710.05        747.11        35.96 o                         
  10   2   7       1538.19       1556.66        58.33 o                         
  12   2   7       4142.23       4076.14       115.46 o                         
  14   2   7       2359.02       2309.49        74.66 o                         
  16   2   7        559.55        566.66        27.82 o                         
  18   2   7       3387.79       3248.07        96.90 o                         
  20   2   7        663.25        696.41        46.71 o                         
  22   2   7        650.90        619.01        34.14 o                         
  24   2   7        515.33        455.27        35.45 o                         
  26   2   7        451.79        458.35        39.03 o                         
  28   2   7       1085.01       1034.41        58.46 o                         
  30   2   7        434.32        410.96        39.98 o                         
  32   2   7         72.03         41.39        24.85 o                         
  34   2   7        877.94        915.31        52.30 o                         
  36   2   7       1090.56       1088.51        58.46 o                         
  38   2   7        329.65        352.74        38.88 o                         
  40   2   7        685.98        742.90        48.52 o                         
  42   2   7        138.08        174.27        33.34 o                         
  44   2   7        108.09         65.00        40.96 o                         
 -53   3   7        154.75         84.60        70.95 o                         
 -51   3   7        145.66        182.06        55.42 o                         
 -49   3   7        398.59        435.07        61.44 o                         
 -47   3   7         41.45         54.07        19.48 o                         
 -45   3   7        372.86        340.25        22.12 o                         
 -43   3   7        910.68       1020.14        40.27 o                         
 -41   3   7         10.06         15.27        15.56 o                         
 -39   3   7          1.93          4.08        12.63 o                         
 -37   3   7       1255.88       1390.81        50.39 o                         
 -35   3   7        230.28        275.84        17.97 o                         
 -33   3   7        989.18        958.73        35.19 o                         
 -31   3   7        793.45        726.71        30.70 o                         
 -29   3   7        816.90        711.21        32.13 o                         
 -27   3   7       1819.95       1792.25        53.46 o                         
 -25   3   7        251.65        215.95        15.40 o                         
 -23   3   7       1723.20       1567.38        50.39 o                         
 -21   3   7        952.76        911.54        35.76 o                         
 -19   3   7       3816.43       4044.26       108.52 o                         
 -17   3   7         16.97          3.47        12.30 o                         
 -15   3   7        696.29        742.88        33.54 o                         
 -13   3   7        838.81        827.44        32.97 o                         
 -11   3   7        584.29        596.48        29.83 o                         
  -9   3   7        469.35        398.12        24.18 o                         
  -7   3   7       2639.95       2742.48        74.84 o                         
  -5   3   7          0.11          1.37        15.70 o                         
  -3   3   7       2831.71       2905.89        72.93 o                         
  -1   3   7        528.44        457.39        22.85 o                         
   1   3   7        657.75        698.31        33.97 o                         
   3   3   7        940.48        934.02        35.93 o                         
   5   3   7        743.56        775.29        33.55 o                         
   7   3   7         15.06         21.46        10.88 o                         
   9   3   7       3389.14       3495.05        86.71 o                         
  11   3   7        846.89        843.90        36.96 o                         
  13   3   7       1666.97       1509.48        49.22 o                         
  15   3   7        226.39        217.56        18.08 o                         
  17   3   7       2014.14       1928.16        66.45 o                         
  19   3   7        904.67        786.11        37.33 o                         
  21   3   7        893.48        831.58        40.58 o                         
  23   3   7       1071.81       1080.09        55.50 o                         
  25   3   7        206.67        160.71        35.99 o                         
  27   3   7       1187.77       1288.02        52.84 o                         
  29   3   7          1.98         -0.95        21.44 o                         
  31   3   7          9.84         32.28        23.40 o                         
  33   3   7        820.01        858.53        46.20 o                         
  35   3   7        344.19        332.12        34.22 o                         
  37   3   7         42.90         51.30        30.91 o                         
  39   3   7        373.55        400.60        47.22 o                         
  41   3   7        129.33        156.76        42.64 o                         
  43   3   7        161.07        135.32        47.72 o                         
 -52   4   7        106.97        160.27        55.87 o                         
 -50   4   7         32.05         24.28        39.48 o                         
 -48   4   7       1144.54       1264.55        74.48 o                         
 -46   4   7        142.11        173.07        30.79 o                         
 -44   4   7        256.50        246.40        32.29 o                         
 -42   4   7        199.96        190.12        27.91 o                         
 -40   4   7        288.39        365.81        29.28 o                         
 -38   4   7        849.35        907.11        42.55 o                         
 -36   4   7        531.83        615.99        35.37 o                         
 -34   4   7         49.28         40.49        22.60 o                         
 -32   4   7        603.33        554.08        38.63 o                         
 -30   4   7        177.45        114.78        31.85 o                         
 -28   4   7        518.18        446.61        34.19 o                         
 -26   4   7       1120.16       1095.72        48.01 o                         
 -24   4   7        215.21        235.49        20.23 o                         
 -22   4   7        769.65        826.64        38.55 o                         
 -20   4   7        298.57        262.68        24.23 o                         
 -18   4   7        788.01        802.46        38.86 o                         
 -16   4   7        557.97        685.69        40.54 o                         
 -14   4   7          9.22          4.57        19.27 o                         
 -12   4   7         68.23         28.73        19.28 o                         
 -10   4   7        127.57        126.00        19.74 o                         
  -8   4   7       3337.59       3202.55       113.46 o                         
  -6   4   7       2066.68       2148.65        73.78 o                         
  -4   4   7       1897.60       2056.32        77.11 o                         
  -2   4   7       3684.51       3497.39       106.93 o                         
   0   4   7        139.28        145.87        22.07 o                         
   2   4   7         61.29         53.57        21.95 o                         
   4   4   7         10.39          7.45        20.34 o                         
   6   4   7        625.33        693.80        42.47 o                         
   8   4   7        782.94        814.70        37.96 o                         
  10   4   7        265.38        223.46        24.85 o                         
  12   4   7        684.71        805.96        46.80 o                         
  14   4   7        199.28        214.27        28.74 o                         
  16   4   7       1256.95       1308.91        72.29 o                         
  18   4   7        582.99        561.83        36.08 o                         
  20   4   7        196.93        151.48        30.79 o                         
  22   4   7        541.08        579.89        66.48 o                         
  24   4   7         52.47         81.21        35.26 o                         
  26   4   7        510.78        637.73        41.10 o                         
  28   4   7        855.05        955.90        51.90 o                         
  30   4   7        256.25        276.84        33.67 o                         
  32   4   7        192.98        213.66        32.68 o                         
  34   4   7        246.93        243.42        34.60 o                         
  36   4   7        151.98        150.30        37.27 o                         
  38   4   7       1165.30       1234.22        78.28 o                         
  40   4   7         31.39         42.26        49.17 o                         
  42   4   7        135.94        116.51        75.39 o                         
 -49   5   7         58.81         26.10        35.00 o                         
 -47   5   7         63.30         40.63        37.17 o                         
 -45   5   7        439.58        439.02        38.92 o                         
 -43   5   7        370.30        406.34        36.82 o                         
 -41   5   7         11.90         -9.50        23.05 o                         
 -39   5   7         19.05         25.57        21.98 o                         
 -37   5   7        701.24        693.48        50.65 o                         
 -35   5   7        533.12        569.90        49.79 o                         
 -33   5   7        124.86        199.63        34.24 o                         
 -31   5   7        951.09        982.95        55.55 o                         
 -29   5   7        336.90        352.63        38.13 o                         
 -27   5   7       2161.61       2002.40        88.28 o                         
 -25   5   7        510.71        402.75        31.80 o                         
 -23   5   7         40.42         52.08        18.95 o                         
 -21   5   7        346.41        353.17        25.51 o                         
 -19   5   7        234.39        222.08        26.68 o                         
 -17   5   7         60.20         57.79        27.04 o                         
 -15   5   7        108.27        118.09        30.20 o                         
 -13   5   7       4370.23       4308.14       143.53 o                         
 -11   5   7        915.25        866.09        56.16 o                         
  -9   5   7       1210.42       1157.01        60.68 o                         
  -7   5   7       2091.75       2135.57        88.89 o                         
  -5   5   7         85.11         80.81        22.87 o                         
  -3   5   7       2238.64       2260.19       104.03 o                         
  -1   5   7       1127.69        980.81        61.82 o                         
   1   5   7        917.45        867.30        53.43 o                         
   3   5   7       4883.47       4677.19       155.91 o                         
   5   5   7        121.87        134.15        28.55 o                         
   7   5   7         67.42         79.44        31.60 o                         
   9   5   7        260.15        222.19        32.82 o                         
  11   5   7        368.70        417.35        46.68 o                         
  13   5   7         44.45         43.28        28.91 o                         
  15   5   7        453.31        414.30        46.57 o                         
  17   5   7       2424.53       2283.86       134.68 o                         
  19   5   7        318.97        418.17        83.35 o                         
  21   5   7       1022.94       1020.34        58.65 o                         
  23   5   7        140.61        146.66        39.25 o                         
  25   5   7        540.96        570.38        44.32 o                         
  27   5   7        707.62        732.18        51.28 o                         
  29   5   7         20.75         29.36        28.65 o                         
  31   5   7         11.68         30.98        28.65 o                         
  33   5   7        388.75        419.81        52.38 o                         
  35   5   7        428.69        388.97        68.62 o                         
  37   5   7         68.93        108.98        47.84 o                         
  39   5   7         64.53        174.39        89.66 o                         
 -46   6   7        107.76         -2.60        77.27 o                         
 -44   6   7        921.46       1023.95        71.36 o                         
 -42   6   7         78.20        102.25        36.46 o                         
 -40   6   7        654.50        745.05        65.29 o                         
 -38   6   7         71.83        153.36        39.83 o                         
 -36   6   7        101.02        131.75        36.13 o                         
 -34   6   7       1003.00       1034.24        71.62 o                         
 -32   6   7        533.54        590.58        54.96 o                         
 -30   6   7         69.09         63.17        31.57 o                         
 -28   6   7        351.71        325.96        42.87 o                         
 -26   6   7        256.26        286.82        50.23 o                         
 -24   6   7         34.46         68.00        33.62 o                         
 -22   6   7          3.21         35.26        22.79 o                         
 -20   6   7       1466.76       1429.06        67.83 o                         
 -18   6   7       4586.49       4304.57       148.27 o                         
 -16   6   7       2510.92       2430.39       108.81 o                         
 -14   6   7       1049.92        905.80        62.29 o                         
 -12   6   7       1954.13       1833.88        93.29 o                         
 -10   6   7       4276.19       4188.02       188.64 o                         
  -8   6   7        962.69        980.21        58.43 o                         
  -6   6   7         17.24          8.15        25.14 o                         
  -4   6   7         19.13         -3.06        23.75 o                         
  -2   6   7       1077.62       1108.54        71.49 o                         
   0   6   7       4606.62       4742.72       206.38 o                         
   2   6   7       1798.80       1777.94       107.86 o                         
   4   6   7       1174.89       1055.42        81.66 o                         
   6   6   7       2666.45       2387.68       131.45 o                         
   8   6   7       4109.65       2693.87       231.14 o                         
  10   6   7       1445.52       1336.20        94.04 o                         
  12   6   7          3.44        -11.00        40.42 o                         
  14   6   7         38.63         35.70        37.59 o                         
  16   6   7        272.34        222.41        44.05 o                         
  18   6   7        326.33        320.57        48.10 o                         
  20   6   7         63.93         77.00        36.73 o                         
  22   6   7        597.36        706.79        65.72 o                         
  24   6   7        893.10        769.13        61.60 o                         
  26   6   7        113.60        121.05        36.96 o                         
  28   6   7         67.01         97.17        35.01 o                         
  30   6   7        665.34        837.29        67.12 o                         
  32   6   7         88.09        134.25        41.11 o                         
  34   6   7       1031.03       1201.03        85.47 o                         
  36   6   7        113.94         54.86        63.46 o                         
 -41   7   7         95.35         41.19        48.35 o                         
 -39   7   7         47.68         62.34        47.22 o                         
 -37   7   7        385.18        418.50        62.32 o                         
 -35   7   7        192.10        184.59        64.35 o                         
 -33   7   7        145.88        102.02        53.64 o                         
 -31   7   7        412.95        459.90        62.13 o                         
 -29   7   7        778.11        901.67        81.71 o                         
 -27   7   7         86.76        108.08        36.41 o                         
 -25   7   7       1017.25        894.02        58.97 o                         
 -23   7   7         75.05        105.23        35.24 o                         
 -21   7   7        813.30        762.98        60.49 o                         
 -19   7   7         99.13         78.06        37.91 o                         
 -17   7   7        820.04        826.89       120.69 o                         
 -15   7   7        430.62        428.38        57.69 o                         
 -13   7   7        392.86        363.20        56.24 o                         
 -11   7   7        438.92        402.44        56.35 o                         
  -9   7   7       3490.39       3523.32       171.81 o                         
  -7   7   7        389.32        448.89        56.80 o                         
  -5   7   7       2421.35       2235.94       127.81 o                         
  -3   7   7        403.86        392.41        57.64 o                         
   3   7   7        351.16        364.44        58.88 o                         
   5   7   7        383.10        420.23        60.11 o                         
   7   7   7        887.50        775.67        96.32 o                         
   9   7   7        105.62        187.21        65.62 o                         
  11   7   7        724.08        570.66        83.33 o                         
  13   7   7         66.62         29.18        53.73 o                         
  15   7   7        909.32        811.99        83.80 o                         
  17   7   7         80.34         60.87        37.74 o                         
  19   7   7        865.70        906.71        76.04 o                         
  21   7   7        389.47        436.82        54.74 o                         
  23   7   7        133.56        165.83        47.28 o                         
  25   7   7        174.75        211.13        49.71 o                         
  27   7   7        342.63        335.94        71.91 o                         
  29   7   7         45.14         86.10        47.92 o                         
  31   7   7         86.00         88.33        63.97 o                         
 -36   8   7          1.56          7.84        53.55 o                         
 -34   8   7        140.50        103.47        49.89 o                         
 -32   8   7        121.62         77.23        44.13 o                         
 -30   8   7         99.04        156.43        48.91 o                         
 -28   8   7        197.59        198.04        71.86 o                         
 -26   8   7          9.50        -38.22        56.32 o                         
 -24   8   7        583.90        660.87        70.42 o                         
 -22   8   7         53.09        -16.43        46.86 o                         
 -20   8   7        340.04        329.90        67.12 o                         
 -18   8   7        706.70        693.90        86.40 o                         
 -16   8   7        137.91         99.13        51.07 o                         
 -14   8   7        340.25        447.57        72.85 o                         
 -12   8   7        157.86        132.09        56.79 o                         
 -10   8   7        266.60        310.91        66.65 o                         
  -8   8   7        387.52        349.44        58.39 o                         
  -6   8   7        718.04        743.40        77.24 o                         
  -4   8   7        701.41        692.52        96.85 o                         
  -2   8   7        428.40        546.51        89.34 o                         
   0   8   7        240.73        299.99        75.72 o                         
   2   8   7        172.98        103.64        65.05 o                         
   4   8   7        383.30        419.67        86.26 o                         
   6   8   7        126.08        132.54        67.66 o                         
   8   8   7        710.46        756.08       106.00 o                         
  10   8   7        347.80        387.00        85.80 o                         
  12   8   7         57.73         75.39        61.34 o                         
  14   8   7        528.71        548.13        84.13 o                         
  16   8   7          8.72        -16.23        54.34 o                         
  18   8   7        175.38        112.59        66.93 o                         
  20   8   7        100.88        134.31        59.67 o                         
  22   8   7        111.61        112.48        71.19 o                         
  24   8   7        157.43         69.81        61.06 o                         
 -27   9   7         62.19        115.20        38.98 o                         
 -25   9   7        377.49        482.80       116.21 o                         
 -23   9   7         42.44         66.25        60.38 o                         
 -21   9   7          7.41        -20.31        59.53 o                         
 -19   9   7        211.94        285.05        69.08 o                         
 -17   9   7         41.57         22.38        53.58 o                         
 -15   9   7        192.91        241.41        63.68 o                         
 -13   9   7          3.20         41.50        54.27 o                         
 -11   9   7        624.52        671.11       131.33 o                         
  -9   9   7        108.80        160.86        86.67 o                         
  -7   9   7        650.24        551.71       126.63 o                         
  -5   9   7       1291.63       1420.11       143.16 o                         
  -3   9   7        577.61        590.82       102.29 o                         
  -1   9   7        104.63        226.83        75.17 o                         
   1   9   7        690.10        781.16       112.33 o                         
   3   9   7          3.53         17.70        57.83 o                         
   5   9   7        217.34        187.87        76.34 o                         
   7   9   7         42.83         45.15        69.35 o                         
   9   9   7        208.31        293.13        85.63 o                         
  11   9   7          7.04          7.67        80.30 o                         
  15   9   7        366.41        493.24       166.82 o                         
  17   9   7        146.53         12.91       129.44 o                         
 -54   0   8        125.25        105.80        71.24 o                         
 -52   0   8         34.61         39.73        64.81 o                         
 -50   0   8        364.63        443.00        99.14 o                         
 -48   0   8         26.88         28.22        54.39 o                         
 -44   0   8       1259.07       1223.38       139.49 o                         
 -42   0   8       1150.72       1151.61       101.28 o                         
 -40   0   8       6988.50       7090.16       278.25 o                         
 -38   0   8       4142.59       4044.28       214.78 o                         
 -36   0   8       3116.93       2980.74       140.42 o                         
 -34   0   8        252.90        240.80        26.64 o                         
 -32   0   8         47.38         44.36        20.29 o                         
 -30   0   8       1113.99       1152.14        61.23 o                         
 -28   0   8       1244.33       1206.01        61.22 o                         
 -26   0   8       3541.45       3501.75       121.08 o                         
 -24   0   8       2123.68       2081.84        80.63 o                         
 -22   0   8       6268.16       6438.37       175.94 o                         
 -20   0   8       9170.82       8597.21       254.13 o                         
 -18   0   8       3386.86       3397.59       109.63 o                         
 -16   0   8       1394.55       1307.84        54.94 o                         
 -14   0   8       9589.31       9308.29       265.88 o                         
 -12   0   8       3271.91       3354.62       104.85 o                         
 -10   0   8       1526.29       1765.37        61.92 o                         
  -8   0   8        682.15        698.94        32.01 o                         
  -6   0   8       4241.51       4251.88       155.52 o                         
  -4   0   8        657.56        630.85        31.55 o                         
  -2   0   8       1419.82       1647.19        92.92 o                         
   0   0   8       3585.33       3662.91       148.07 o                         
   2   0   8       9273.14       9095.46       411.85 o                         
   4   0   8       1479.86       1440.37        78.86 o                         
   6   0   8       3113.18       3146.64       112.63 o                         
   8   0   8       8497.68       8267.61       202.31 o                         
  10   0   8       5583.40       5898.68       163.25 o                         
  12   0   8       2391.89       2294.71        86.36 o                         
  14   0   8       3592.33       3566.80       115.29 o                         
  16   0   8       1395.19       1280.46        67.43 o                         
  18   0   8       1250.73       1248.91        56.07 o                         
  20   0   8         51.93         80.49        17.73 o                         
  22   0   8        257.50        286.60        30.04 o                         
  24   0   8       2989.08       2722.18       122.97 o                         
  26   0   8       4303.80       4177.75       142.82 o                         
  28   0   8       7446.90       7367.60       223.99 o                         
  30   0   8       1287.49       1337.08        70.30 o                         
  32   0   8       1128.56       1122.87        75.46 o                         
  34   0   8       1257.94       1136.95        77.86 o                         
  36   0   8         24.00         -0.42        25.96 o                         
  38   0   8        338.92        336.50        43.79 o                         
  40   0   8         33.37         67.15        35.96 o                         
  42   0   8        118.06        114.57        38.67 o                         
 -55   1   8         45.47         56.17        49.65 o                         
 -53   1   8        960.26       1000.95       102.99 o                         
 -51   1   8       1021.85       1181.41        93.55 o                         
 -49   1   8        280.15        315.03        49.87 o                         
 -47   1   8        219.71        328.13        84.83 o                         
 -45   1   8        178.33        171.72        38.39 o                         
 -43   1   8        266.65        229.54        28.67 o                         
 -41   1   8        106.71        112.04        23.42 o                         
 -39   1   8       1898.84       1938.95        78.39 o                         
 -37   1   8        568.63        598.80        39.71 o                         
 -35   1   8        264.86        268.36        25.83 o                         
 -33   1   8       5936.71       5795.61       198.22 o                         
 -31   1   8        858.30        809.95        40.15 o                         
 -29   1   8         35.92         45.30        11.69 o                         
 -27   1   8       1157.13       1180.52        40.46 o                         
 -25   1   8        519.39        456.56        20.32 o                         
 -23   1   8        645.03        623.74        26.58 o                         
 -21   1   8        899.01        965.39        41.75 o                         
 -19   1   8       2350.00       2360.70        70.62 o                         
 -17   1   8       2194.33       2251.68        61.71 o                         
 -15   1   8       2898.98       3059.91        85.18 o                         
 -13   1   8          5.15         15.87        10.59 o                         
 -11   1   8        153.79        119.68        15.50 o                         
  -9   1   8        525.74        527.43        28.86 o                         
  -7   1   8       1925.04       2018.30        54.78 o                         
  -5   1   8       2092.59       2114.27        70.52 o                         
  -3   1   8        484.24        538.23        40.89 o                         
  -1   1   8        166.77        144.70        18.02 o                         
   1   1   8          5.31         21.18        11.90 o                         
   3   1   8       3200.19       3322.67        84.57 o                         
   5   1   8       2394.31       2312.16        65.95 o                         
   7   1   8       2109.86       2056.96        60.22 o                         
   9   1   8        868.96        866.66        33.15 o                         
  11   1   8        573.35        469.52        21.80 o                         
  13   1   8        522.44        449.87        21.22 o                         
  15   1   8       1167.69       1233.02        40.19 o                         
  17   1   8         33.33         43.20        14.23 o                         
  19   1   8        942.28        868.06        33.29 o                         
  21   1   8       6614.41       6449.03       142.37 o                         
  23   1   8        293.43        263.10        26.91 o                         
  25   1   8        619.81        664.93        33.66 o                         
  27   1   8       2113.85       2015.33        64.16 o                         
  29   1   8        118.58        137.46        20.77 o                         
  31   1   8        290.43        257.25        25.60 o                         
  33   1   8        163.96        192.30        23.19 o                         
  35   1   8        245.89        228.47        28.98 o                         
  37   1   8        250.67        325.19        29.00 o                         
  39   1   8       1149.63       1121.35        52.45 o                         
  41   1   8       1034.18       1088.23        55.66 o                         
  43   1   8         50.52         64.12        26.84 o                         
 -54   2   8        201.23        282.25        62.50 o                         
 -52   2   8         21.76         29.67        40.70 o                         
 -50   2   8        739.19        782.81        60.32 o                         
 -48   2   8        711.84        764.93        72.46 o                         
 -46   2   8        852.47        909.48        88.89 o                         
 -44   2   8        484.11        519.57        44.49 o                         
 -42   2   8        934.19        908.50        59.44 o                         
 -40   2   8       1250.50       1297.30        70.37 o                         
 -38   2   8         57.11         71.63        23.74 o                         
 -36   2   8       1831.52       1795.49        83.14 o                         
 -34   2   8       1894.14       1899.26        91.58 o                         
 -32   2   8       3495.34       3636.61       119.70 o                         
 -30   2   8       2148.09       2194.79        75.05 o                         
 -28   2   8       1702.54       1596.12        55.50 o                         
 -26   2   8          9.33         -3.20         6.47 o                         
 -24   2   8       2629.71       2399.94        58.39 o                         
 -22   2   8        105.17        104.96        12.57 o                         
 -20   2   8        878.59        984.26        36.34 o                         
 -18   2   8        101.75        145.70        14.47 o                         
 -16   2   8        192.11        179.38        15.74 o                         
 -14   2   8        900.33        848.21        35.03 o                         
 -12   2   8        529.54        587.39        35.43 o                         
 -10   2   8       3036.89       2974.76       105.17 o                         
  -8   2   8        223.21        211.42        17.29 o                         
  -6   2   8       1047.40        974.89        61.97 o                         
  -4   2   8        203.09        183.38        11.95 o                         
  -2   2   8       2697.00       2685.73        72.14 o                         
   0   2   8        532.81        574.30        27.67 o                         
   2   2   8       1008.11        979.48        35.90 o                         
   4   2   8        179.66        167.13        19.89 o                         
   6   2   8        114.14        152.80        16.18 o                         
   8   2   8        985.11       1071.82        43.88 o                         
  10   2   8         93.35        135.69        18.27 o                         
  12   2   8       2950.56       2834.49        79.98 o                         
  14   2   8         10.37         10.17        10.78 o                         
  16   2   8       1847.37       1732.70        61.05 o                         
  18   2   8       2294.51       2308.90        69.40 o                         
  20   2   8       3105.73       3149.72        97.50 o                         
  22   2   8       2094.37       2129.47        90.06 o                         
  24   2   8       1741.33       1694.32        61.21 o                         
  26   2   8         62.02         71.97        20.44 o                         
  28   2   8       1225.23       1225.20        57.28 o                         
  30   2   8        974.95       1069.13        53.54 o                         
  32   2   8        484.88        512.44        36.02 o                         
  34   2   8        882.06        840.83        46.00 o                         
  36   2   8        680.51        733.46        48.22 o                         
  38   2   8        704.77        821.14        45.93 o                         
  40   2   8         20.56         -1.23        22.23 o                         
  42   2   8        183.04        212.46        37.97 o                         
 -53   3   8        121.20        143.38        65.02 o                         
 -51   3   8       1069.20       1355.30       118.11 o                         
 -49   3   8       1217.33       1437.74        82.35 o                         
 -47   3   8          2.08        -27.58        27.58 o                         
 -45   3   8        758.99        874.51        69.25 o                         
 -43   3   8         57.82         38.75        26.04 o                         
 -41   3   8        131.90        141.84        31.10 o                         
 -39   3   8        162.64        163.17        30.43 o                         
 -37   3   8        924.75        924.44        66.23 o                         
 -35   3   8        920.09        969.61        36.31 o                         
 -33   3   8        319.79        333.29        18.37 o                         
 -31   3   8       1096.10       1051.50        40.42 o                         
 -29   3   8        170.59        184.22        17.93 o                         
 -27   3   8        310.23        279.59        18.26 o                         
 -25   3   8       1318.83       1273.66        48.06 o                         
 -23   3   8        729.49        717.90        32.97 o                         
 -21   3   8       9791.56       9510.70       208.42 o                         
 -19   3   8       1640.27       1558.69        47.73 o                         
 -17   3   8        725.88        700.56        26.75 o                         
 -15   3   8       1799.25       1837.78        48.09 o                         
 -13   3   8       1371.18       1428.27        45.30 o                         
 -11   3   8       1165.92       1125.27        39.31 o                         
  -9   3   8       3219.35       3134.23        73.19 o                         
  -7   3   8       2782.94       2634.07        67.00 o                         
  -5   3   8       2741.78       2711.24        67.26 o                         
  -3   3   8       3442.77       3429.53        84.18 o                         
  -1   3   8       1305.01       1255.47        45.97 o                         
   1   3   8       1219.26       1275.75        48.09 o                         
   3   3   8       1840.39       1846.38        78.30 o                         
   5   3   8        686.93        631.13        31.34 o                         
   7   3   8       1835.29       1810.88        51.88 o                         
   9   3   8       8850.83       8410.59       186.72 o                         
  11   3   8        765.31        726.93        28.49 o                         
  13   3   8       1433.56       1413.41        50.01 o                         
  15   3   8        345.50        326.20        25.48 o                         
  17   3   8        190.96        218.20        17.82 o                         
  19   3   8       1231.70       1154.87        49.42 o                         
  21   3   8        288.18        278.68        25.98 o                         
  23   3   8        951.69        991.08        43.78 o                         
  25   3   8        835.04        817.23        45.42 o                         
  27   3   8        181.18        223.07        27.66 o                         
  29   3   8        148.12        149.23        23.46 o                         
  31   3   8         51.34         65.71        21.22 o                         
  33   3   8        750.60        828.26        46.66 o                         
  35   3   8          1.88        -14.89        20.24 o                         
  37   3   8       1370.44       1564.72        73.91 o                         
  39   3   8       1201.29       1196.46        94.34 o                         
  41   3   8        119.87        134.55        32.82 o                         
 -50   4   8        513.01        632.31        83.21 o                         
 -48   4   8       1889.10       2125.72       110.00 o                         
 -46   4   8        191.87        216.89        25.81 o                         
 -44   4   8        322.94        310.46        20.79 o                         
 -42   4   8        321.21        341.64        22.50 o                         
 -40   4   8        430.99        449.99        28.06 o                         
 -38   4   8        443.68        386.51        27.27 o                         
 -36   4   8       2167.05       2015.28        67.28 o                         
 -34   4   8         50.89         43.65        18.59 o                         
 -32   4   8       1730.07       1682.83        78.17 o                         
 -30   4   8       2023.92       1859.56        67.79 o                         
 -28   4   8       2417.79       2429.19        80.30 o                         
 -26   4   8       1409.44       1366.87        43.70 o                         
 -24   4   8        885.46        951.51        31.80 o                         
 -22   4   8        575.92        522.18        26.24 o                         
 -20   4   8       3683.21       3620.65        87.92 o                         
 -18   4   8       1040.03       1055.75        39.54 o                         
 -16   4   8       3676.34       3857.19       106.01 o                         
 -14   4   8        692.83        646.09        30.80 o                         
 -12   4   8        914.72        852.43        35.32 o                         
 -10   4   8       4965.40       4817.32       140.05 o                         
  -8   4   8       1144.89       1150.24        53.87 o                         
  -6   4   8      17588.48      16798.97       429.08 o                         
  -4   4   8       1283.60       1308.81        53.63 o                         
  -2   4   8       4666.75       4466.79       121.18 o                         
   0   4   8       1000.22        989.00        47.12 o                         
   2   4   8        780.56        700.74        39.49 o                         
   4   4   8       3746.29       3696.68       108.05 o                         
   6   4   8        958.90        929.23        39.13 o                         
   8   4   8       3492.94       3371.13       113.69 o                         
  10   4   8        538.87        530.33        33.37 o                         
  12   4   8        963.43       1095.33        49.94 o                         
  14   4   8       1351.85       1269.87        69.64 o                         
  16   4   8       2526.09       2340.63       108.05 o                         
  18   4   8       1820.14       1615.37        81.68 o                         
  20   4   8       1949.14       1910.56        76.21 o                         
  22   4   8         45.44         49.90        21.62 o                         
  24   4   8       1924.63       1733.54        85.81 o                         
  26   4   8        479.25        427.96        37.31 o                         
  28   4   8        437.14        457.47        34.83 o                         
  30   4   8        312.12        345.72        33.28 o                         
  32   4   8        341.36        331.20        30.45 o                         
  34   4   8        210.41        262.92        29.48 o                         
  36   4   8       2074.36       2187.04       104.62 o                         
  38   4   8        576.49        653.88        56.04 o                         
 -47   5   8       1926.77       2037.09       147.92 o                         
 -45   5   8        558.92        598.35        58.38 o                         
 -43   5   8        445.23        444.63        35.84 o                         
 -41   5   8         99.90        110.64        25.44 o                         
 -39   5   8         75.06         94.63        20.77 o                         
 -37   5   8        636.92        655.68        38.89 o                         
 -35   5   8        150.47        165.98        23.36 o                         
 -33   5   8        366.05        396.65        29.41 o                         
 -31   5   8        646.86        574.54        33.28 o                         
 -29   5   8        541.52        515.19        42.18 o                         
 -27   5   8        580.44        518.86        32.40 o                         
 -25   5   8       4529.25       4251.11       120.37 o                         
 -23   5   8       2006.91       1935.64        65.83 o                         
 -21   5   8       1626.73       1557.51        60.72 o                         
 -19   5   8         86.46         58.56        16.77 o                         
 -17   5   8       2194.11       2001.40        74.12 o                         
 -15   5   8       1246.01       1299.83        56.95 o                         
 -13   5   8       3728.79       3421.09       132.63 o                         
 -11   5   8       2019.31       1975.36        90.51 o                         
  -9   5   8       5694.67       5542.45       222.46 o                         
  -7   5   8       6654.11       6591.10       215.77 o                         
  -5   5   8       6040.39       6127.20       205.99 o                         
  -3   5   8       6408.87       6458.29       336.99 o                         
  -1   5   8       1799.15       1757.38       103.65 o                         
   1   5   8       3763.19       3634.58       146.79 o                         
   3   5   8       1285.22       1143.27        60.95 o                         
   5   5   8       2461.44       2264.82        93.40 o                         
   7   5   8         76.76         93.71        24.40 o                         
   9   5   8       1470.91       1507.57        82.13 o                         
  11   5   8       1787.57       1750.27       108.30 o                         
  13   5   8       4887.41       4668.35       155.16 o                         
  15   5   8        627.53        536.90        48.17 o                         
  17   5   8        481.07        423.17        50.96 o                         
  19   5   8        700.03        580.51        64.70 o                         
  21   5   8        388.10        415.96        57.09 o                         
  23   5   8        168.63        209.06        35.97 o                         
  25   5   8        637.27        637.22        43.06 o                         
  27   5   8         66.64         94.92        25.89 o                         
  29   5   8         88.68        145.43        27.83 o                         
  31   5   8        397.32        440.87        39.92 o                         
  33   5   8        628.76        580.40        59.77 o                         
  35   5   8       2170.61       2415.76       103.33 o                         
 -44   6   8         76.15         65.03        28.87 o                         
 -42   6   8        345.71        357.43        38.71 o                         
 -40   6   8        652.22        638.29        58.68 o                         
 -38   6   8        832.83        758.40        59.67 o                         
 -36   6   8        183.62        123.86        31.42 o                         
 -34   6   8       1624.26       1690.69        79.09 o                         
 -32   6   8         14.01        -12.89        18.30 o                         
 -30   6   8        524.62        449.01        35.67 o                         
 -28   6   8        782.65        757.90        43.75 o                         
 -26   6   8        940.95       1038.44        55.90 o                         
 -24   6   8        785.25        743.35        42.88 o                         
 -22   6   8       1517.48       1483.27        63.27 o                         
 -20   6   8        401.17        354.39        39.53 o                         
 -18   6   8        456.74        415.46        43.31 o                         
 -16   6   8          1.47        -22.43        23.60 o                         
 -14   6   8        416.30        384.74        41.70 o                         
 -12   6   8        588.40        612.10        51.17 o                         
 -10   6   8         92.14        108.01        22.73 o                         
  -8   6   8        637.10        559.25        42.03 o                         
  -6   6   8       2455.36       2214.72       102.33 o                         
  -4   6   8        596.86        580.27        55.42 o                         
  -2   6   8         86.07         63.31        31.32 o                         
   0   6   8        629.13        640.57        61.51 o                         
   2   6   8        403.47        311.17        48.24 o                         
   4   6   8          1.31         28.74        42.45 o                         
   6   6   8        468.27        397.94        63.39 o                         
   8   6   8        439.65        396.55        47.06 o                         
  10   6   8       1349.54       1386.61       102.36 o                         
  12   6   8        789.23        658.90        67.62 o                         
  14   6   8        881.06        897.74        80.59 o                         
  16   6   8        879.98        882.74        64.13 o                         
  18   6   8        466.94        468.37        50.46 o                         
  20   6   8         13.91          1.64        30.29 o                         
  22   6   8       1547.31       1815.30       100.33 o                         
  24   6   8        203.35        169.97        33.76 o                         
  26   6   8        786.12        789.77        59.49 o                         
  28   6   8        590.54        619.33        73.02 o                         
  30   6   8        376.67        406.48        48.63 o                         
  32   6   8         82.08         25.53        34.25 o                         
 -39   7   8        130.24        159.63        41.37 o                         
 -37   7   8         12.38          6.60        30.06 o                         
 -35   7   8        215.00        194.79        42.53 o                         
 -33   7   8        354.55        321.13        43.44 o                         
 -31   7   8         49.78         61.40        27.11 o                         
 -29   7   8        234.03        230.41        33.41 o                         
 -27   7   8        362.37        364.95        37.82 o                         
 -25   7   8        191.61        202.65        37.00 o                         
 -23   7   8        198.14        176.13        30.91 o                         
 -21   7   8        383.65        425.13        45.63 o                         
 -19   7   8         16.91        -22.28        22.28 o                         
 -17   7   8        123.75         88.28        28.23 o                         
 -15   7   8        172.50        120.61        31.13 o                         
 -13   7   8        946.84        812.90        69.79 o                         
 -11   7   8        220.53        275.83        44.51 o                         
  -9   7   8        456.60        448.59        54.67 o                         
  -7   7   8        469.57        444.04        53.89 o                         
  -5   7   8        497.61        487.21        65.76 o                         
  -3   7   8        467.09        435.69        91.87 o                         
  -1   7   8        246.40        144.93        78.38 o                         
   1   7   8       1033.82        962.71        80.80 o                         
   3   7   8        193.79        225.74        45.41 o                         
   5   7   8        115.33        116.33        40.02 o                         
   7   7   8         18.99         34.11        35.16 o                         
   9   7   8        341.59        228.05        53.37 o                         
  11   7   8        183.85         97.42        38.12 o                         
  13   7   8        171.35        252.31        53.29 o                         
  15   7   8        394.37        442.88        50.46 o                         
  17   7   8        214.84        184.93        39.87 o                         
  19   7   8         50.46         78.08        33.81 o                         
  21   7   8        315.08        301.19        47.00 o                         
  23   7   8        192.38        152.57        45.57 o                         
  25   7   8         13.50         -5.56        30.89 o                         
  27   7   8        146.31        234.30        60.48 o                         
 -32   8   8        320.15        370.49        44.59 o                         
 -30   8   8        109.53         58.77        30.97 o                         
 -28   8   8        455.83        471.82       102.56 o                         
 -26   8   8         78.80        106.18        36.90 o                         
 -24   8   8        137.91        132.82        48.41 o                         
 -22   8   8        497.57        440.07        56.57 o                         
 -20   8   8         99.43        106.56        38.36 o                         
 -18   8   8        196.67        187.03        45.18 o                         
 -16   8   8        351.42        323.33        46.91 o                         
 -14   8   8       1852.14       1537.00        98.85 o                         
 -12   8   8         86.98        125.99        35.54 o                         
 -10   8   8        178.68        176.53        37.13 o                         
  -8   8   8        444.53        447.07        61.20 o                         
  -6   8   8       3516.17       3442.53       223.61 o                         
  -4   8   8        489.15        509.24        80.22 o                         
  -2   8   8        160.30        171.56        54.10 o                         
   0   8   8         79.41        101.47        51.07 o                         
   2   8   8       1999.56       1827.28       154.78 o                         
   4   8   8        395.44        457.73        77.25 o                         
   6   8   8        174.57        235.88        60.65 o                         
   8   8   8        104.05         82.23        46.06 o                         
  10   8   8        441.64        344.63        66.60 o                         
  12   8   8        140.83        136.71        44.43 o                         
  14   8   8         88.72         40.37        49.79 o                         
  16   8   8        408.37        390.89        67.48 o                         
  18   8   8        116.05         83.28        49.64 o                         
  20   8   8        314.66        200.90        76.21 o                         
 -23   9   8        160.22        100.55        54.84 o                         
 -21   9   8        179.55        203.75        50.73 o                         
 -19   9   8          2.74         87.07        55.38 o                         
 -17   9   8        226.93        180.23        49.86 o                         
 -15   9   8       1267.37       1421.51       107.94 o                         
 -13   9   8         12.34         74.36        43.61 o                         
 -11   9   8        888.65        874.90        85.51 o                         
  -9   9   8        783.09        741.09        78.29 o                         
  -7   9   8        131.82         55.56        46.05 o                         
  -5   9   8        130.02        145.25        44.92 o                         
  -3   9   8        868.84        933.71       110.03 o                         
  -1   9   8       1000.25       1170.25       126.80 o                         
   1   9   8         11.39         60.15        58.72 o                         
   3   9   8       1426.46       1451.43       143.64 o                         
   5   9   8        216.58        220.13        68.02 o                         
   7   9   8          3.01        -55.97        68.53 o                         
  11   9   8        180.35        132.92       119.75 o                         
 -53   1   9         28.81         40.35        53.65 o                         
 -51   1   9        465.45        519.72        80.08 o                         
 -49   1   9        153.05        230.62        58.12 o                         
 -47   1   9        474.38        456.12       104.71 o                         
 -45   1   9        319.10        291.00        60.60 o                         
 -43   1   9         77.28         88.87        31.51 o                         
 -41   1   9       3480.68       3542.14       150.46 o                         
 -39   1   9        450.61        456.61        46.29 o                         
 -37   1   9       1710.86       1627.00       106.12 o                         
 -35   1   9         60.66         73.69        27.17 o                         
 -33   1   9       2860.94       2639.09        87.30 o                         
 -31   1   9        824.48        813.72        49.19 o                         
 -29   1   9        572.86        613.06        41.76 o                         
 -27   1   9        284.90        284.25        25.04 o                         
 -25   1   9        227.77        233.02        19.46 o                         
 -23   1   9        178.40        137.41        40.29 o                         
 -21   1   9       1452.04       1542.55       131.66 o                         
 -19   1   9       1327.50       1282.46        65.41 o                         
 -17   1   9        654.16        600.11        42.72 o                         
 -15   1   9       1219.35       1347.19        68.13 o                         
 -13   1   9        333.36        351.95        30.06 o                         
 -11   1   9        375.42        404.39        46.62 o                         
  -9   1   9       1264.55       1186.08        39.52 o                         
  -7   1   9        796.54        791.02        42.45 o                         
  -5   1   9       1123.73       1032.74        43.61 o                         
  -3   1   9        398.74        363.43        29.76 o                         
  -1   1   9        373.65        333.40        30.31 o                         
   1   1   9       1368.24       1323.25        69.15 o                         
   3   1   9        629.49        624.83        39.24 o                         
   5   1   9       1299.72       1153.15        53.30 o                         
   7   1   9       1625.13       1563.57        59.94 o                         
   9   1   9        158.81        153.92        17.39 o                         
  11   1   9        255.65        232.26        27.29 o                         
  13   1   9        293.11        275.01        26.69 o                         
  15   1   9        542.59        567.27        35.49 o                         
  17   1   9        878.69        883.02        40.99 o                         
  19   1   9       3208.37       3137.93       106.48 o                         
  21   1   9         54.29         47.16        24.77 o                         
  23   1   9       1702.05       1609.08        60.13 o                         
  25   1   9        507.60        540.81        38.99 o                         
  27   1   9       3345.13       3434.46       101.23 o                         
  29   1   9         79.58         72.30        26.07 o                         
  31   1   9        344.64        438.81        47.98 o                         
  33   1   9        462.74        508.62        46.89 o                         
  35   1   9        151.92        132.07        39.28 o                         
  37   1   9        415.83        453.47        48.13 o                         
  39   1   9         31.26         41.96        37.14 o                         
 -52   2   9        293.36        350.13        75.08 o                         
 -50   2   9        589.38        790.93        79.88 o                         
 -48   2   9         72.07        129.64        63.35 o                         
 -46   2   9        356.74        303.67        62.84 o                         
 -44   2   9         91.74         31.98        34.20 o                         
 -42   2   9       1963.32       2116.56        99.63 o                         
 -40   2   9        705.28        636.51        60.36 o                         
 -38   2   9       1932.54       1836.59        88.77 o                         
 -36   2   9        123.41         54.91        30.28 o                         
 -34   2   9       2148.49       1971.99       112.04 o                         
 -32   2   9       2841.45       2631.34       105.96 o                         
 -30   2   9        476.91        428.31        26.82 o                         
 -28   2   9       1016.10       1017.42        52.19 o                         
 -26   2   9        551.50        548.83        28.78 o                         
 -24   2   9        271.55        317.21        21.72 o                         
 -22   2   9       3969.17       3901.36       113.42 o                         
 -20   2   9       1299.17       1337.71        66.96 o                         
 -18   2   9       4904.18       5138.25       168.36 o                         
 -16   2   9       2329.44       2261.70        92.04 o                         
 -14   2   9       1336.04       1389.17        64.09 o                         
 -12   2   9          8.09         16.64        22.20 o                         
 -10   2   9         37.57         76.35        30.88 o                         
 -10   2   9         41.48        -49.48        50.81 o                         
  -8   2   9         24.88         10.41        35.05 o                         
  -8   2   9         17.79         80.16        59.24 o                         
  -6   2   9         15.77        168.46        68.31 o                         
  -6   2   9         23.85         24.32        37.16 o                         
  -4   2   9         33.42         38.64        19.09 o                         
  -2   2   9          8.19        -19.88        19.88 o                         
   0   2   9       1245.95       1263.35        72.49 o                         
   2   2   9       2156.12       2180.39        83.41 o                         
   4   2   9       4458.36       4759.97       159.95 o                         
   6   2   9       1153.28       1159.95        68.54 o                         
   8   2   9       3969.62       3779.37       123.74 o                         
  10   2   9        295.58        308.13        29.25 o                         
  12   2   9        567.72        526.27        36.55 o                         
  14   2   9       1131.39       1095.57        64.69 o                         
  16   2   9        535.01        535.01        40.12 o                         
  18   2   9       2835.61       2561.69       105.39 o                         
  20   2   9       2103.14       2016.71        84.93 o                         
  22   2   9        122.04        111.74        26.52 o                         
  24   2   9       1770.04       1679.07        72.33 o                         
  26   2   9        628.67        688.73        43.49 o                         
  28   2   9       1883.97       1957.69        82.45 o                         
  30   2   9        101.34        116.90        30.31 o                         
  32   2   9        399.15        394.70        39.77 o                         
  34   2   9         78.00         85.99        34.66 o                         
  36   2   9        643.89        719.43        56.46 o                         
  38   2   9        260.47        278.97        47.13 o                         
 -51   3   9        339.48        341.69        90.57 o                         
 -49   3   9        183.75        215.83        56.26 o                         
 -47   3   9       1247.99       1372.05       135.34 o                         
 -45   3   9        167.89        136.18        41.70 o                         
 -43   3   9         97.77        122.77        36.82 o                         
 -41   3   9        597.36        655.42        55.14 o                         
 -39   3   9         92.83         89.54        33.55 o                         
 -37   3   9       1748.09       1825.23       100.45 o                         
 -35   3   9         68.89        118.31        57.88 o                         
 -33   3   9       2045.04       2065.98        92.72 o                         
 -31   3   9        344.21        331.30        22.08 o                         
 -29   3   9       2091.65       1870.73        66.50 o                         
 -27   3   9        358.20        356.73        31.66 o                         
 -25   3   9       4164.70       4208.33       121.15 o                         
 -23   3   9         58.67         80.02        22.11 o                         
 -21   3   9       1676.78       1702.84        64.12 o                         
 -19   3   9       4143.71       4281.71       122.65 o                         
 -17   3   9       1919.36       1842.61        72.14 o                         
 -15   3   9       2234.07       2084.08        71.75 o                         
 -13   3   9       5113.92       5274.29       186.09 o                         
 -11   3   9        994.00       1021.26        51.36 o                         
  -9   3   9      11267.66      11595.76       275.93 o                         
  -7   3   9        336.35        373.16        20.03 o                         
  -5   3   9      10738.97      10911.10       264.75 o                         
  -3   3   9       1100.94       1053.67        49.79 o                         
  -1   3   9       5187.01       5192.63       157.85 o                         
   1   3   9       2191.92       2089.30        89.85 o                         
   3   3   9       1906.12       1864.20        64.52 o                         
   5   3   9       3899.72       3790.51       104.81 o                         
   7   3   9       1714.24       1691.34        55.45 o                         
   9   3   9         65.97        106.31        21.53 o                         
  11   3   9       3740.18       3693.42       119.26 o                         
  13   3   9        402.88        371.61        44.51 o                         
  15   3   9       2165.35       1873.12        83.63 o                         
  17   3   9        306.04        332.19        44.98 o                         
  19   3   9       2092.67       1965.96       100.00 o                         
  21   3   9         76.99        152.39        32.53 o                         
  23   3   9       1800.23       1868.38        86.96 o                         
  25   3   9        101.42         58.48        34.83 o                         
  27   3   9        653.37        654.94        47.27 o                         
  29   3   9        100.83         92.67        29.02 o                         
  31   3   9        162.74        167.79        32.54 o                         
  33   3   9       1210.89       1290.68        67.94 o                         
  35   3   9        170.53        143.45        39.39 o                         
  37   3   9        372.40        326.92        59.21 o                         
 -48   4   9         51.90         40.09        62.68 o                         
 -46   4   9        231.43        227.29        80.34 o                         
 -44   4   9         84.33         90.88        43.14 o                         
 -42   4   9        915.43        935.68        78.64 o                         
 -40   4   9         47.04         34.30        15.98 o                         
 -38   4   9        125.10        127.76        19.53 o                         
 -36   4   9        815.54        861.60        38.39 o                         
 -34   4   9       2024.57       1951.97        96.07 o                         
 -32   4   9        883.49        751.48        45.86 o                         
 -30   4   9          8.24         61.58        41.35 o                         
 -28   4   9        631.07        609.27        38.54 o                         
 -26   4   9        466.34        454.53        26.27 o                         
 -24   4   9       1716.17       1598.16        48.71 o                         
 -22   4   9         85.97        112.74        17.62 o                         
 -20   4   9        252.01        290.95        23.60 o                         
 -18   4   9        331.57        406.36        28.04 o                         
 -16   4   9       2645.14       2630.34        94.42 o                         
 -14   4   9       1226.12       1370.81        56.57 o                         
 -12   4   9        362.36        349.17        25.61 o                         
 -10   4   9        770.35        755.84        35.41 o                         
  -8   4   9       5747.87       5827.49       132.96 o                         
  -6   4   9       5866.05       5956.14       132.24 o                         
  -4   4   9        736.59        717.82        38.55 o                         
  -2   4   9        403.49        383.70        25.74 o                         
   0   4   9       1092.95       1073.19        64.95 o                         
   2   4   9       2508.27       2473.57        94.21 o                         
   4   4   9        299.90        313.15        37.46 o                         
   6   4   9        227.94        258.82        35.30 o                         
   8   4   9         93.67        128.50        35.36 o                         
  10   4   9       1784.34       1575.35        91.62 o                         
  12   4   9        517.37        488.11        36.51 o                         
  14   4   9        590.01        583.22        32.74 o                         
  16   4   9          7.36         43.60        20.95 o                         
  18   4   9        884.95        800.69        46.31 o                         
  20   4   9       1816.83       1691.71        73.70 o                         
  22   4   9        746.32        742.46        49.09 o                         
  24   4   9        114.79        121.75        32.13 o                         
  26   4   9         46.79         61.10        36.01 o                         
  28   4   9        816.30        912.56        67.54 o                         
  30   4   9         74.85         89.12        46.56 o                         
  32   4   9        217.42        314.53        55.55 o                         
  34   4   9         56.81         72.38        56.65 o                         
  36   4   9       1095.28       1266.76        95.02 o                         
 -45   5   9       1001.45       1053.06       174.50 o                         
 -43   5   9        180.53        298.42        42.02 o                         
 -41   5   9        961.83        893.68        47.42 o                         
 -39   5   9        537.75        450.07        41.30 o                         
 -37   5   9        128.43         88.57        30.02 o                         
 -35   5   9        368.69        376.91        33.83 o                         
 -33   5   9         71.85         13.30        27.58 o                         
 -31   5   9       1086.85       1048.37        48.88 o                         
 -29   5   9        110.17         96.59        22.25 o                         
 -27   5   9         63.69         54.77        20.76 o                         
 -25   5   9        150.27        156.94        43.21 o                         
 -23   5   9        910.15        882.69        49.60 o                         
 -21   5   9         14.92         47.96        25.62 o                         
 -19   5   9        323.35        356.45        35.28 o                         
 -17   5   9       1397.84       1384.76        80.46 o                         
 -15   5   9       1368.75       1299.99        55.25 o                         
 -13   5   9       1220.49       1205.84        69.13 o                         
 -11   5   9        422.45        405.29        50.34 o                         
  -9   5   9          6.26         16.82        29.16 o                         
  -7   5   9        587.05        586.91        48.38 o                         
  -5   5   9          7.06         29.78        28.73 o                         
  -3   5   9        451.00        483.06        45.47 o                         
  -1   5   9       1373.71       1402.12        77.63 o                         
   1   5   9       1239.18       1220.87        65.21 o                         
   3   5   9       1292.55       1292.96        73.65 o                         
   5   5   9        350.51        352.54        36.44 o                         
   7   5   9         15.72          1.34        25.42 o                         
   9   5   9        972.86        917.73        64.56 o                         
  11   5   9        163.20        178.70        31.75 o                         
  13   5   9         62.99         40.75        29.80 o                         
  15   5   9        103.27        177.64        47.36 o                         
  17   5   9       1027.79       1096.94        80.64 o                         
  19   5   9         63.77         87.66        47.57 o                         
  21   5   9        409.68        450.65        69.12 o                         
  23   5   9        129.26         63.02        53.49 o                         
  25   5   9        499.38        479.92        50.03 o                         
  27   5   9        952.49       1077.45        81.88 o                         
  29   5   9        171.03        204.13        57.10 o                         
  31   5   9       1119.77       1327.72        90.10 o                         
  33   5   9        282.47        392.17        43.84 o                         
 -42   6   9        181.17        157.73        52.33 o                         
 -40   6   9        345.43        332.26        51.10 o                         
 -38   6   9        323.93        395.13        54.74 o                         
 -36   6   9        387.15        443.08        48.91 o                         
 -34   6   9         33.88         42.85        35.25 o                         
 -32   6   9        511.43        496.76        46.94 o                         
 -30   6   9         24.30        -13.10        29.93 o                         
 -28   6   9         12.41         30.11        32.56 o                         
 -26   6   9        494.63        479.19        45.07 o                         
 -24   6   9        155.58        148.26        38.53 o                         
 -22   6   9        449.79        516.17        60.25 o                         
 -20   6   9        118.65        134.44        42.97 o                         
 -18   6   9        709.18        707.22        53.37 o                         
 -16   6   9        214.53        279.14        38.65 o                         
 -14   6   9        555.53        589.39        60.80 o                         
 -12   6   9        344.18        326.47        50.25 o                         
 -10   6   9        294.77        275.02        39.45 o                         
  -8   6   9       1069.48        958.09        64.04 o                         
  -6   6   9        983.13        944.04        71.76 o                         
  -4   6   9        310.75        264.15        45.48 o                         
  -2   6   9        379.53        319.82        54.01 o                         
   0   6   9        493.31        428.81        60.98 o                         
   2   6   9        233.34        270.74        47.30 o                         
   4   6   9        705.72        765.64        86.49 o                         
   6   6   9        111.22        159.04        44.91 o                         
   8   6   9        454.71        452.67        66.69 o                         
  10   6   9        138.18        178.73        45.98 o                         
  12   6   9        453.49        489.33        52.60 o                         
  14   6   9         11.46         40.81        50.28 o                         
  16   6   9         26.77        -18.03        44.75 o                         
  18   6   9        454.00        485.25        72.09 o                         
  20   6   9         31.48         46.63        37.85 o                         
  22   6   9        344.16        392.33        52.52 o                         
  24   6   9        304.44        323.48        60.99 o                         
  26   6   9        328.25        453.45        58.35 o                         
  28   6   9        181.06        150.66        45.02 o                         
 -37   7   9         19.99         30.11        47.01 o                         
 -35   7   9        152.00        122.70        42.86 o                         
 -33   7   9         20.74          4.57        37.39 o                         
 -31   7   9        188.24        111.98        44.32 o                         
 -29   7   9        180.22        147.40        40.71 o                         
 -27   7   9        171.87        127.95        40.85 o                         
 -25   7   9        158.76        119.35        37.21 o                         
 -23   7   9        365.73        307.66        48.07 o                         
 -21   7   9        309.20        286.09        59.24 o                         
 -19   7   9        322.16        275.25        59.93 o                         
 -17   7   9       1012.10       1004.62       104.10 o                         
 -15   7   9       2370.83       2466.56       152.65 o                         
 -13   7   9        607.83        640.88        75.07 o                         
 -11   7   9        125.08        121.53        51.22 o                         
  -9   7   9        863.59        837.81        85.78 o                         
  -7   7   9        594.50        665.87        77.76 o                         
  -5   7   9        960.30       1111.05       110.68 o                         
  -3   7   9        111.21        250.78       121.66 o                         
  -1   7   9        618.90        500.41        85.11 o                         
   1   7   9       2665.71       2663.69       189.13 o                         
   3   7   9       1138.70        874.79       127.10 o                         
   5   7   9        298.46        318.90        57.39 o                         
   7   7   9        298.03        211.00        59.67 o                         
   9   7   9        326.64        245.96        60.18 o                         
  11   7   9        178.67        246.14        44.38 o                         
  13   7   9        167.68        179.90        47.26 o                         
  15   7   9        189.66        150.75        47.14 o                         
  17   7   9        212.07        172.84        57.83 o                         
  19   7   9         18.87         34.93        51.38 o                         
  21   7   9        134.98        175.82        49.67 o                         
  23   7   9         17.88          0.90        56.20 o                         
 -28   8   9         20.14         54.78        85.66 o                         
 -26   8   9         77.29         95.05        46.20 o                         
 -24   8   9        308.06        442.49        61.11 o                         
 -22   8   9         68.43        159.76        47.21 o                         
 -20   8   9        156.24         62.11        53.28 o                         
 -18   8   9         42.39         49.43        59.24 o                         
 -16   8   9        424.79        444.27        76.35 o                         
 -14   8   9        200.32        217.40        56.84 o                         
 -12   8   9        126.90        113.89        52.13 o                         
 -10   8   9        235.40        280.41        61.65 o                         
  -8   8   9        156.30        110.49        66.04 o                         
  -6   8   9        139.55        124.73        82.42 o                         
  -4   8   9        240.22        418.35       101.48 o                         
  -2   8   9        125.40         84.95        69.16 o                         
   0   8   9        201.43        241.63        77.43 o                         
   2   8   9        460.35        447.26        85.54 o                         
   4   8   9         38.81         15.28        58.24 o                         
   6   8   9        166.48        147.98        58.97 o                         
   8   8   9         68.45         86.69        53.26 o                         
  10   8   9        340.48        365.38       111.63 o                         
  12   8   9         78.23        121.29        84.07 o                         
  14   8   9         19.33         97.85        48.42 o                         
  16   8   9        304.97        270.57       132.94 o                         
 -15   9   9         42.39         17.63        84.35 o                         
 -13   9   9        345.70        255.57        82.75 o                         
 -11   9   9        265.43        163.96        78.77 o                         
  -9   9   9         30.81         17.54        75.30 o                         
  -7   9   9          0.32         29.33        66.90 o                         
  -5   9   9         34.65         75.38        74.18 o                         
  -3   9   9        285.85        307.84        94.80 o                         
  -1   9   9        373.69        369.68        98.95 o                         
   1   9   9         37.64        -14.08        81.75 o                         
 -52   0  10          1.44         86.13        60.36 o                         
 -50   0  10         46.76         66.01        55.01 o                         
 -48   0  10         68.52         76.11        63.17 o                         
 -46   0  10         59.82         14.03        45.61 o                         
 -44   0  10        165.15        137.03        64.76 o                         
 -42   0  10        171.11        207.23        70.28 o                         
 -40   0  10        191.56        233.63        73.31 o                         
 -38   0  10        285.88        316.55        38.66 o                         
 -36   0  10       1507.66       1792.83       157.39 o                         
 -34   0  10        762.64        778.45       122.34 o                         
 -32   0  10         81.04         51.24        31.82 o                         
 -30   0  10          3.99         30.25        21.96 o                         
 -28   0  10        998.87        890.87       118.13 o                         
 -26   0  10        947.58        963.69       117.61 o                         
 -24   0  10        280.65        294.67        33.25 o                         
 -22   0  10       1459.75       1446.70       135.53 o                         
 -20   0  10       5010.48       4675.98       305.58 o                         
 -18   0  10       5476.88       5174.18       325.70 o                         
 -16   0  10       2690.29       2584.28       101.15 o                         
 -14   0  10       2698.63       2676.21       180.73 o                         
 -12   0  10       1108.63        935.67        83.21 o                         
 -10   0  10        955.33        945.89        75.83 o                         
  -8   0  10        202.65        225.26        39.98 o                         
  -6   0  10       2575.75       2262.05       161.21 o                         
  -4   0  10        888.87        893.20       119.72 o                         
  -2   0  10       1222.92       1211.80       101.21 o                         
   0   0  10       2418.47       2527.87       161.28 o                         
   2   0  10       2461.27       2434.89       161.86 o                         
   4   0  10       4868.79       4993.40       384.76 o                         
   6   0  10       4735.41       4665.83       257.83 o                         
   8   0  10       1402.33       1470.34       125.07 o                         
  10   0  10        753.39        587.31       124.40 o                         
  12   0  10        847.82        892.07       150.56 o                         
  14   0  10       1048.20       1142.43       174.95 o                         
  16   0  10        324.68        269.53        40.17 o                         
  18   0  10        979.92        873.50       109.38 o                         
  20   0  10        857.32        896.66       174.49 o                         
  22   0  10       1705.41       1847.16       232.53 o                         
  24   0  10        580.90        637.08       110.06 o                         
  26   0  10        228.74        186.01        64.01 o                         
  28   0  10         94.38         67.50        55.10 o                         
  30   0  10        370.14        392.66       138.75 o                         
  32   0  10        606.72        677.05       161.68 o                         
  34   0  10        215.73         82.04       129.86 o                         
  36   0  10        570.19        501.07       172.76 o                         
 -51   1  10        215.40        225.74        62.19 o                         
 -49   1  10       1116.18       1294.27       112.12 o                         
 -47   1  10          8.17         32.03        47.05 o                         
 -45   1  10          8.12         26.75        28.62 o                         
 -43   1  10         10.70        -15.84        33.30 o                         
 -41   1  10         20.63         27.99        29.26 o                         
 -39   1  10         72.05         96.42        33.95 o                         
 -37   1  10        404.94        469.49       104.45 o                         
 -35   1  10        545.49        587.30        56.44 o                         
 -33   1  10        139.65        205.60        71.75 o                         
 -31   1  10         61.34         85.54        65.78 o                         
 -29   1  10        201.10        212.24        75.25 o                         
 -27   1  10        925.83        968.41       116.24 o                         
 -25   1  10        922.30        953.48        87.31 o                         
 -23   1  10       2260.30       2088.26       177.64 o                         
 -21   1  10        761.56        731.09        29.58 o                         
 -19   1  10       4907.18       4864.94       319.91 o                         
 -17   1  10        473.55        511.92        77.68 o                         
 -15   1  10        154.38        251.80        42.45 o                         
 -13   1  10       2453.36       2399.12       128.31 o                         
 -11   1  10       1570.01       1568.53        98.60 o                         
  -9   1  10       1125.87       1105.52        52.51 o                         
  -7   1  10        780.25        904.74        67.60 o                         
  -5   1  10       1037.29       1124.78        74.76 o                         
  -3   1  10       1404.45       1527.59        89.87 o                         
  -1   1  10       2292.99       2265.16       121.10 o                         
   1   1  10        167.06         93.29        73.34 o                         
   3   1  10        430.78        532.35        79.58 o                         
   5   1  10       4487.50       4424.54       161.85 o                         
   7   1  10       1375.46       1418.87        71.71 o                         
   9   1  10       2395.81       2213.21        98.97 o                         
  11   1  10        994.72        816.28        62.88 o                         
  13   1  10        974.11       1030.61       110.00 o                         
  15   1  10        191.40        227.33        56.35 o                         
  17   1  10        155.43        154.12       103.16 o                         
  17   1  10         61.96         13.51        34.00 o                         
  19   1  10        125.03        169.37        42.44 o                         
  19   1  10        489.22        530.82       153.33 o                         
  21   1  10        541.97        643.19        65.13 o                         
  21   1  10        180.40        290.22       126.06 o                         
  23   1  10        423.20        338.74        57.37 o                         
  25   1  10        139.80        116.27        54.78 o                         
  27   1  10        192.08        291.05        58.05 o                         
  29   1  10        764.83        718.68        80.52 o                         
  31   1  10         19.81        149.29       128.63 o                         
  33   1  10        428.43        509.56       109.56 o                         
  35   1  10       1001.50       1015.94       103.75 o                         
  37   1  10        193.76        208.67        64.76 o                         
 -50   2  10       1099.53       1009.09       142.99 o                         
 -48   2  10        225.84        361.57       137.26 o                         
 -46   2  10        151.27        138.51        46.54 o                         
 -44   2  10       1347.25       1446.00       111.49 o                         
 -42   2  10       1265.33       1184.79       172.34 o                         
 -40   2  10        487.68        450.85       122.96 o                         
 -38   2  10        910.28        880.89       144.15 o                         
 -36   2  10        299.62        369.96       102.42 o                         
 -34   2  10       1213.05       1302.21       155.01 o                         
 -32   2  10       1435.45       1283.15       150.80 o                         
 -30   2  10        144.67        150.91        53.12 o                         
 -28   2  10       1073.59       1000.21        89.36 o                         
 -26   2  10       1843.79       1700.37        96.39 o                         
 -24   2  10        175.37        202.41        31.84 o                         
 -22   2  10        900.70        871.37        56.94 o                         
 -20   2  10        340.88        436.95        50.11 o                         
 -18   2  10       2621.42       2489.33       135.93 o                         
 -16   2  10         51.32        125.48        66.27 o                         
 -14   2  10        882.41        930.12        64.82 o                         
 -12   2  10        703.84        726.11        71.85 o                         
 -10   2  10        516.65        595.28        53.64 o                         
  -8   2  10       2907.06       2921.06       137.69 o                         
  -8   2  10       4516.25       4799.16       344.64 o                         
  -6   2  10       2703.29       3012.70       181.26 o                         
  -6   2  10        773.59       1086.99       134.36 o                         
  -4   2  10        529.83        672.83        60.92 o                         
  -4   2  10        753.62        832.22       123.24 o                         
  -2   2  10        680.47        720.98        65.14 o                         
   0   2  10        870.50        862.87        89.65 o                         
   2   2  10         57.52        119.08        90.34 o                         
   4   2  10       2678.92       2522.92       256.23 o                         
   6   2  10        337.44        354.02       114.80 o                         
   8   2  10       1001.92        867.76       147.31 o                         
  10   2  10         42.00         24.23        18.56 o                         
  12   2  10       2037.91       1989.41       155.62 o                         
  14   2  10        953.79       1012.22        73.37 o                         
  16   2  10        152.34        170.85        37.60 o                         
  18   2  10       1425.23       1524.90        87.94 o                         
  20   2  10       1185.23       1363.35        76.20 o                         
  22   2  10        302.58        369.49        46.10 o                         
  24   2  10       1020.97       1136.72        81.26 o                         
  26   2  10        469.98        470.86        59.10 o                         
  28   2  10       1348.27       1220.66       115.10 o                         
  30   2  10       1969.61       2054.68       149.68 o                         
  32   2  10        397.46        517.72       100.67 o                         
  34   2  10         54.16         54.61        43.53 o                         
  36   2  10       1016.89       1055.66       123.42 o                         
 -49   3  10        336.16        397.89        62.16 o                         
 -47   3  10        544.54        349.03       121.23 o                         
 -45   3  10        244.32        370.74        83.84 o                         
 -43   3  10        178.59        202.91        56.24 o                         
 -41   3  10          3.34         24.80        45.56 o                         
 -39   3  10        316.91        299.49        56.45 o                         
 -37   3  10        312.03        357.61       102.59 o                         
 -35   3  10        483.82        675.59       119.32 o                         
 -33   3  10        420.43        361.00        97.19 o                         
 -31   3  10         23.28         36.49        13.77 o                         
 -29   3  10       2203.25       2107.53       134.97 o                         
 -27   3  10       1221.73       1229.96        82.26 o                         
 -25   3  10        677.54        632.27        66.90 o                         
 -23   3  10        107.50         95.49        29.61 o                         
 -21   3  10        695.06        854.70        52.03 o                         
 -19   3  10       2649.73       2506.06        99.23 o                         
 -17   3  10       1849.37       1819.57        90.14 o                         
 -15   3  10       1684.65       1731.71       167.83 o                         
 -15   3  10        707.55        945.12        68.06 o                         
 -13   3  10        981.86       1008.05        59.44 o                         
 -11   3  10       2501.18       2515.36       104.25 o                         
  -9   3  10        872.04       1139.89       140.55 o                         
  -9   3  10        207.51        242.33        55.86 o                         
  -7   3  10       1438.77       1468.71       176.25 o                         
  -5   3  10        187.06        190.34        79.83 o                         
  -3   3  10       2220.12       2260.46       237.70 o                         
  -1   3  10       1105.29       1238.49        90.30 o                         
   1   3  10        628.26        675.45        88.11 o                         
   3   3  10       1641.58       1675.24       211.46 o                         
   5   3  10       2726.74       2601.56       139.42 o                         
   7   3  10        685.87        673.58        68.35 o                         
   9   3  10        109.18         85.87        38.99 o                         
  11   3  10        661.11        580.65        39.18 o                         
  13   3  10        505.69        441.64        35.15 o                         
  15   3  10        807.02        758.09        52.80 o                         
  17   3  10        207.56        165.44       112.65 o                         
  19   3  10         26.07         21.54        43.50 o                         
  21   3  10        334.41        373.44        47.92 o                         
  23   3  10        316.33        172.03       125.49 o                         
  25   3  10        281.84        383.29        70.44 o                         
  27   3  10          3.37        -32.19        52.98 o                         
  29   3  10        171.41        106.18        51.09 o                         
  31   3  10        268.98        272.22        54.55 o                         
  33   3  10        596.43        563.27        63.94 o                         
 -46   4  10        387.33        478.12       138.89 o                         
 -44   4  10        185.45        147.97        71.20 o                         
 -42   4  10         93.08         -1.69        55.74 o                         
 -40   4  10        110.41        -11.61        48.24 o                         
 -38   4  10         42.45         26.30        45.09 o                         
 -36   4  10       1451.70       1346.15       172.51 o                         
 -34   4  10        131.00        155.30        37.64 o                         
 -32   4  10        267.56        259.63        49.72 o                         
 -30   4  10        239.01        244.22        45.56 o                         
 -28   4  10       1541.55       1628.36       161.08 o                         
 -26   4  10        255.10        298.09        78.54 o                         
 -24   4  10        543.60        518.68        54.64 o                         
 -22   4  10        613.73        716.62        65.34 o                         
 -20   4  10       1859.51       1911.71       101.01 o                         
 -18   4  10        262.66        321.61        43.02 o                         
 -16   4  10        866.15        892.88        76.46 o                         
 -14   4  10       1881.97       1872.70       132.51 o                         
 -12   4  10       1841.61       1949.89       138.73 o                         
 -10   4  10       4846.16       4696.00       348.28 o                         
  -8   4  10       4600.40       4626.36       265.11 o                         
  -6   4  10       5095.23       5198.67       205.76 o                         
  -4   4  10       1562.02       1632.96        60.02 o                         
  -2   4  10       1646.51       1316.12       124.56 o                         
   0   4  10       2110.15       2109.24       170.64 o                         
   2   4  10        821.82        874.63        81.07 o                         
   4   4  10        279.76        297.93        65.49 o                         
   6   4  10       1778.82       1628.92       145.59 o                         
   8   4  10        546.98        520.47        74.46 o                         
  10   4  10        492.36        454.84       140.82 o                         
  12   4  10        226.69         84.94       109.56 o                         
  14   4  10        735.46        619.87        45.90 o                         
  16   4  10        176.41        121.51        28.18 o                         
  18   4  10        128.56        133.73        31.22 o                         
  20   4  10          5.36         14.73        22.17 o                         
  22   4  10         51.14         28.28        29.83 o                         
  24   4  10          7.82        -27.32        41.33 o                         
  26   4  10          9.50         31.88        48.37 o                         
  28   4  10         89.10        151.11        71.69 o                         
  30   4  10         21.86        -35.80        42.07 o                         
  32   4  10        356.37        348.54        87.26 o                         
 -43   5  10         28.20       -102.80       102.80 o                         
 -41   5  10        448.82        547.54       158.02 o                         
 -39   5  10          2.27          6.55        55.25 o                         
 -37   5  10         43.71         52.42        70.08 o                         
 -35   5  10         77.56         45.52        38.88 o                         
 -33   5  10        370.70        362.97        52.94 o                         
 -31   5  10        673.03        509.14        69.05 o                         
 -29   5  10        291.07        310.02        58.62 o                         
 -27   5  10       2203.29       2041.67       187.52 o                         
 -25   5  10        220.54        233.52        22.04 o                         
 -23   5  10        504.31        535.70        77.17 o                         
 -21   5  10        447.69        561.91        75.35 o                         
 -19   5  10        736.82        693.92        79.23 o                         
 -17   5  10        812.07        834.59        80.75 o                         
 -15   5  10        657.14        560.78        67.40 o                         
 -13   5  10        760.79        866.03        77.50 o                         
 -11   5  10        601.69        602.58        44.09 o                         
  -9   5  10        516.85        513.28        40.29 o                         
  -7   5  10         25.45         35.09        35.64 o                         
  -5   5  10        487.35        561.99        64.24 o                         
  -3   5  10        669.98        719.33        55.79 o                         
  -1   5  10        853.13        885.64        61.76 o                         
   1   5  10        699.26        683.31       102.53 o                         
   3   5  10        727.43        608.58       100.72 o                         
   5   5  10        775.57        583.14        94.22 o                         
   7   5  10         14.91         12.58        32.28 o                         
   9   5  10        462.20        420.76        92.61 o                         
  11   5  10        218.56        270.00        81.58 o                         
  13   5  10       1959.73       2034.87       100.41 o                         
  15   5  10        258.49        238.19        36.54 o                         
  17   5  10        727.60        704.24        65.21 o                         
  19   5  10        329.54        245.62        45.52 o                         
  21   5  10         83.00         72.63        67.83 o                         
  23   5  10         41.66         53.33        68.86 o                         
  25   5  10         38.45          6.56        83.26 o                         
  27   5  10        601.17        694.87       104.37 o                         
  29   5  10         25.35        -16.12        77.27 o                         
 -36   6  10        558.50        236.88        46.41 o                         
 -34   6  10         97.84         79.19        94.68 o                         
 -32   6  10        243.05        232.08       100.63 o                         
 -30   6  10        209.92        251.09        52.66 o                         
 -28   6  10        718.58        789.44        66.41 o                         
 -26   6  10        432.49        473.58        78.21 o                         
 -24   6  10        419.41        361.16        66.97 o                         
 -22   6  10          9.08         63.13        61.77 o                         
 -20   6  10        103.78        168.77        74.02 o                         
 -18   6  10         60.72         50.10        63.88 o                         
 -16   6  10          1.93          3.61        32.95 o                         
 -14   6  10        225.55        292.68        73.70 o                         
 -12   6  10       1040.73       1059.82        94.31 o                         
 -10   6  10        411.27        332.37        48.21 o                         
  -8   6  10        196.36        209.72        38.21 o                         
  -6   6  10        177.29        204.28        55.61 o                         
  -4   6  10        388.31        418.24        69.05 o                         
  -2   6  10       1083.93       1106.24       172.20 o                         
   0   6  10        253.76        230.50       112.28 o                         
   2   6  10         61.16        106.38       103.37 o                         
   4   6  10         58.79         98.45        40.88 o                         
   6   6  10        112.66        110.46        44.81 o                         
   8   6  10          8.86         52.37        42.01 o                         
  10   6  10        373.01        392.77        57.70 o                         
  12   6  10        478.43        468.56        55.00 o                         
  14   6  10        644.38        659.61        64.00 o                         
  16   6  10        208.61        293.30        47.01 o                         
  18   6  10        220.10        203.08        51.53 o                         
  22   6  10        816.37        848.81       135.83 o                         
  24   6  10         99.42        118.87        77.48 o                         
 -33   7  10         28.22        -14.63        38.98 o                         
 -31   7  10         33.02        -38.41        38.41 o                         
 -29   7  10        266.86        201.34        64.28 o                         
 -27   7  10         49.80         81.62        86.82 o                         
 -25   7  10        220.08        235.51        74.07 o                         
 -23   7  10        101.14        102.32        90.11 o                         
 -21   7  10        871.38        931.22       133.00 o                         
 -19   7  10        597.53        839.10       120.26 o                         
 -17   7  10        559.23        541.78       102.58 o                         
 -15   7  10        420.06        529.72       100.53 o                         
 -13   7  10        268.27        308.16        61.24 o                         
  -7   7  10        238.26        120.32        55.75 o                         
  -5   7  10       2275.58       2171.82       199.97 o                         
  -1   7  10        302.17        321.02        97.87 o                         
   1   7  10        470.94        356.90       141.35 o                         
   3   7  10        627.72        659.59        82.90 o                         
   5   7  10        560.87        627.61       113.85 o                         
   7   7  10        818.72        987.93       131.29 o                         
   9   7  10         93.69        108.41       137.05 o                         
  11   7  10        205.52        169.64       149.83 o                         
  13   7  10         53.21         81.76        55.43 o                         
  15   7  10        467.66        439.62        97.09 o                         
  17   7  10         48.83         10.56       117.73 o                         
 -22   8  10         61.42         80.28        70.83 o                         
 -20   8  10         41.23         29.46        53.66 o                         
 -18   8  10        477.13        603.51       117.93 o                         
 -16   8  10         42.31          8.77        87.57 o                         
 -14   8  10        172.29        249.75        99.18 o                         
 -12   8  10        452.44        614.47       124.07 o                         
 -10   8  10        278.97        535.47       117.66 o                         
  -8   8  10        524.00        709.76       127.80 o                         
  -6   8  10        489.39        558.94       103.39 o                         
  -4   8  10        245.88        363.68        87.76 o                         
  -2   8  10        289.34        481.74       104.52 o                         
   0   8  10         10.16          9.20        52.98 o                         
   2   8  10         37.91       -116.78       116.78 o                         
   4   8  10        440.47        602.33       190.50 o                         
   6   8  10         49.48         28.27        49.93 o                         
   8   8  10        105.10        117.29        68.27 o                         
 -49   1  11         17.16         32.41        50.00 o                         
 -47   1  11        385.01        349.99       101.18 o                         
 -45   1  11          4.88          1.05        19.32 o                         
 -43   1  11        188.77        141.30        50.49 o                         
 -41   1  11        343.29        359.75        73.48 o                         
 -39   1  11        115.41        106.10        35.37 o                         
 -37   1  11        203.51        190.88        38.32 o                         
 -35   1  11        645.04        581.79        35.56 o                         
 -33   1  11        454.98        528.81        63.14 o                         
 -31   1  11        192.11        237.11        33.24 o                         
 -29   1  11         81.10         72.53        20.54 o                         
 -27   1  11        568.34        594.36        33.96 o                         
 -25   1  11        777.70        689.61        33.34 o                         
 -23   1  11         29.82         51.42        13.00 o                         
 -21   1  11        197.21        198.25        17.78 o                         
 -19   1  11         33.45         49.96        12.14 o                         
 -17   1  11        816.92        812.98        32.49 o                         
 -15   1  11       1718.77       1682.60        54.18 o                         
 -13   1  11        503.70        556.18        28.13 o                         
 -11   1  11        949.47       1018.11        40.09 o                         
  -9   1  11        464.32        408.06        30.17 o                         
  -7   1  11        425.99        409.39        29.86 o                         
  -5   1  11        976.59       1040.16        57.87 o                         
  -3   1  11        564.44        610.39        44.81 o                         
  -1   1  11       1621.63       1467.31        74.53 o                         
   1   1  11        736.13        627.72        45.22 o                         
   3   1  11         32.20         37.20        30.17 o                         
   5   1  11        194.78        244.59        39.22 o                         
   7   1  11         26.86         28.42        15.46 o                         
   9   1  11        860.71        786.26        48.97 o                         
  11   1  11        616.94        553.88        42.13 o                         
  13   1  11         81.11         68.84        27.33 o                         
  15   1  11        171.03        128.53        27.50 o                         
  17   1  11        462.38        515.77        42.30 o                         
  19   1  11        715.97        669.42        43.95 o                         
  21   1  11        182.96        192.67        29.52 o                         
  23   1  11        103.94        114.18        26.92 o                         
  25   1  11        313.07        324.81        30.09 o                         
  27   1  11        212.66        195.17        34.67 o                         
  29   1  11          5.22          7.69        30.02 o                         
  31   1  11        401.66        350.28        45.44 o                         
  33   1  11         17.59         -7.05        35.25 o                         
 -48   2  11        184.72        150.47        92.45 o                         
 -46   2  11        625.93        585.03        77.61 o                         
 -44   2  11        388.31        349.94        59.55 o                         
 -42   2  11        454.62        481.64        53.99 o                         
 -40   2  11        111.52         87.99        35.78 o                         
 -38   2  11        459.25        475.48        59.15 o                         
 -36   2  11        957.72        937.54        65.54 o                         
 -34   2  11        168.26        138.27        21.98 o                         
 -32   2  11        939.25        908.54        54.40 o                         
 -30   2  11        310.23        254.47        31.26 o                         
 -28   2  11        266.59        215.28        17.28 o                         
 -26   2  11         47.81         35.35        32.77 o                         
 -24   2  11        670.33        655.91        38.03 o                         
 -22   2  11        581.87        634.87        41.32 o                         
 -20   2  11         52.17         29.10        21.11 o                         
 -18   2  11       1777.07       1653.80        71.89 o                         
 -16   2  11        484.20        487.77        44.22 o                         
 -14   2  11         91.26         45.02        23.02 o                         
 -12   2  11       3877.09       3618.33       121.81 o                         
 -10   2  11       1847.55       1848.25        69.26 o                         
  -8   2  11       2564.64       2518.82        81.25 o                         
  -6   2  11       1799.12       1801.97        73.49 o                         
  -4   2  11       4034.77       3857.72       142.66 o                         
  -2   2  11         97.63         84.85        49.90 o                         
   0   2  11        442.59        381.77        36.62 o                         
   2   2  11       1927.62       1780.96        79.27 o                         
   4   2  11         58.77         66.14        31.86 o                         
   6   2  11        530.43        489.24        57.50 o                         
   8   2  11        595.76        497.47        59.86 o                         
  10   2  11         52.38         57.09        18.61 o                         
  12   2  11        236.77        219.44        24.80 o                         
  14   2  11        341.20        243.64        27.46 o                         
  16   2  11        886.22        934.11        52.53 o                         
  18   2  11        173.94        164.75        27.15 o                         
  20   2  11        982.40        899.61        54.02 o                         
  22   2  11        482.69        459.82        36.69 o                         
  24   2  11        117.18        143.36        30.56 o                         
  26   2  11        488.22        501.37        43.08 o                         
  28   2  11        377.32        367.71        53.64 o                         
  30   2  11        570.01        621.94        94.73 o                         
  32   2  11        199.27        181.81        41.14 o                         
 -45   3  11       1496.11       1713.50       130.19 o                         
 -43   3  11        602.60        590.06        63.53 o                         
 -41   3  11         62.47         72.30        38.38 o                         
 -39   3  11        926.49        927.65        65.26 o                         
 -37   3  11       3839.19       3716.92       147.19 o                         
 -35   3  11        159.14        123.55        29.32 o                         
 -33   3  11       1188.48       1145.46        54.72 o                         
 -31   3  11         82.27         81.64        19.64 o                         
 -29   3  11        266.50        248.17        25.65 o                         
 -27   3  11        342.74        419.09        29.27 o                         
 -25   3  11        661.86        641.38        42.60 o                         
 -23   3  11        434.33        396.14        33.08 o                         
 -21   3  11       2715.80       2689.09        89.52 o                         
 -19   3  11        576.91        497.37        41.01 o                         
 -17   3  11         86.11         84.50        28.59 o                         
 -15   3  11       1114.05       1132.69        60.74 o                         
 -13   3  11       4516.56       4965.14       361.42 o                         
 -13   3  11       4527.30       4541.69       163.09 o                         
 -11   3  11        309.31        364.77        40.01 o                         
 -11   3  11        437.25       1253.28       160.97 o                         
  -9   3  11        938.26        957.76        46.36 o                         
  -9   3  11       1527.27       1824.98       190.32 o                         
  -7   3  11        418.97       1140.88       153.70 o                         
  -7   3  11        863.68        829.67        57.46 o                         
  -5   3  11        274.83        281.53        37.93 o                         
  -3   3  11       4021.30       4014.57       236.29 o                         
  -1   3  11       1118.33       1139.78        88.87 o                         
   1   3  11         96.83        150.74        51.05 o                         
   3   3  11        637.10        553.85        37.33 o                         
   5   3  11       2441.21       2413.51        92.03 o                         
   7   3  11        398.27        421.21        31.01 o                         
   9   3  11        743.30        685.32        49.76 o                         
  11   3  11        307.02        371.17        33.57 o                         
  13   3  11        300.17        296.24        32.08 o                         
  15   3  11         77.52         62.31        31.22 o                         
  17   3  11       1080.05       1183.73        66.04 o                         
  19   3  11        175.78        194.52        33.14 o                         
  21   3  11       3439.00       3243.95       120.00 o                         
  23   3  11        843.66        878.55        59.91 o                         
  25   3  11         57.09         50.43        28.64 o                         
  27   3  11        677.99        727.06        65.99 o                         
  29   3  11       1643.56       1773.12        92.02 o                         
 -44   4  11        154.25        115.79        95.00 o                         
 -42   4  11        592.99        812.61        84.01 o                         
 -40   4  11        268.32        251.48        45.26 o                         
 -38   4  11         74.18         31.91        32.09 o                         
 -36   4  11        425.89        423.08        75.49 o                         
 -34   4  11        162.80        168.11        19.23 o                         
 -32   4  11        569.52        527.56        30.76 o                         
 -30   4  11         53.29         30.10        16.66 o                         
 -28   4  11        210.17        174.01        29.38 o                         
 -26   4  11        195.23        228.98        40.15 o                         
 -24   4  11         24.76         32.28        27.22 o                         
 -22   4  11        164.50        104.10        29.15 o                         
 -20   4  11       1263.12       1337.88        57.45 o                         
 -18   4  11         31.07         44.49        23.62 o                         
 -16   4  11        997.71       1013.63        51.25 o                         
 -14   4  11        496.66        554.93        45.26 o                         
 -12   4  11        430.29        432.48        38.66 o                         
 -10   4  11        856.31        913.35        48.47 o                         
  -8   4  11         31.37         18.62        19.46 o                         
  -6   4  11        849.41        854.20        37.04 o                         
  -4   4  11        381.98        332.37        28.84 o                         
  -2   4  11        543.67        611.36        33.71 o                         
   0   4  11       1102.02       1094.97        53.84 o                         
   2   4  11         33.19         68.33        32.31 o                         
   4   4  11       1130.73       1207.04        79.05 o                         
   6   4  11        185.24        195.77        36.02 o                         
   8   4  11         25.59         16.45        27.17 o                         
  10   4  11        173.57        181.40        39.34 o                         
  12   4  11        209.23        200.81        21.74 o                         
  14   4  11         54.78         51.00        22.81 o                         
  16   4  11        575.67        508.44        41.45 o                         
  18   4  11        162.33        141.29        28.66 o                         
  20   4  11        380.32        345.71        36.35 o                         
  22   4  11         82.67          2.83        34.28 o                         
  24   4  11        260.67        268.59        52.30 o                         
  26   4  11        637.59        606.14        66.41 o                         
  28   4  11        166.24        244.24        43.25 o                         
 -39   5  11        221.36        247.63        44.21 o                         
 -37   5  11        971.39       1249.52        84.80 o                         
 -35   5  11        494.78        471.65        53.06 o                         
 -33   5  11        251.46        278.69        68.49 o                         
 -31   5  11        179.17         70.77        39.70 o                         
 -29   5  11        592.50        639.95        37.70 o                         
 -27   5  11         83.95         44.51        31.06 o                         
 -25   5  11        177.15        176.43        28.36 o                         
 -23   5  11         80.17         93.46        25.12 o                         
 -21   5  11        914.83        912.52        47.93 o                         
 -19   5  11        133.95        144.05        28.41 o                         
 -17   5  11        433.21        307.66        47.68 o                         
 -15   5  11        827.55        876.63        35.32 o                         
 -13   5  11        161.04        198.47        18.24 o                         
 -11   5  11        305.82        279.58        33.70 o                         
  -9   5  11         85.99         78.63        17.93 o                         
  -7   5  11         96.56         36.94        21.12 o                         
  -5   5  11        338.40        336.00        47.86 o                         
  -3   5  11        143.04        138.99        29.99 o                         
  -1   5  11        918.10       1054.91        57.78 o                         
   1   5  11        485.37        432.32        46.33 o                         
   3   5  11        121.34        164.03        35.73 o                         
   5   5  11        954.27       1025.63        70.97 o                         
   7   5  11         86.55        103.68        34.53 o                         
   9   5  11        157.24        203.39        50.54 o                         
  11   5  11         85.25        101.35        45.88 o                         
  13   5  11        562.50        598.16        69.20 o                         
  15   5  11        160.08        120.35        49.65 o                         
  17   5  11        245.21        334.68        88.59 o                         
  19   5  11        447.99        495.67       100.78 o                         
  21   5  11        912.80        955.72       132.16 o                         
  23   5  11        217.42        208.70        52.02 o                         
 -36   6  11         31.68         32.69        32.81 o                         
 -34   6  11        813.40        975.17        86.41 o                         
 -32   6  11        415.27        405.05        59.44 o                         
 -30   6  11        292.63        310.34        44.25 o                         
 -28   6  11         45.87         71.23        42.47 o                         
 -26   6  11        188.45        227.35        30.01 o                         
 -24   6  11        585.46        554.66        46.68 o                         
 -22   6  11        295.74        340.02        37.66 o                         
 -20   6  11        138.78        164.99        34.69 o                         
 -18   6  11        290.52        312.41        38.12 o                         
 -16   6  11        226.45        255.60        30.49 o                         
 -14   6  11         73.45         32.39        25.82 o                         
 -12   6  11         52.51         47.79        24.26 o                         
 -10   6  11         42.74         52.96        27.29 o                         
  -8   6  11        240.28        214.82        29.45 o                         
  -6   6  11         47.26         52.61        29.51 o                         
  -4   6  11         58.11         13.25        29.52 o                         
  -2   6  11         66.37         44.83        33.77 o                         
   0   6  11        212.31        277.53        29.94 o                         
   2   6  11        296.28        282.40        28.96 o                         
   4   6  11        123.25        124.28        45.56 o                         
   6   6  11        320.10        361.26        61.19 o                         
   8   6  11        645.95        747.89        80.03 o                         
  10   6  11        171.48        221.94        83.57 o                         
  12   6  11         44.23         83.89        50.62 o                         
  14   6  11        261.31        296.67        67.12 o                         
  16   6  11        368.97        425.80        99.90 o                         
  18   6  11        814.87        896.47        94.35 o                         
 -27   7  11         44.13         99.51        46.72 o                         
 -25   7  11         49.65         55.96        34.36 o                         
 -23   7  11        410.60        567.07        77.00 o                         
 -21   7  11        114.44        210.77        43.40 o                         
 -19   7  11        879.96       1112.04       100.69 o                         
 -17   7  11        347.02        173.32        65.75 o                         
 -15   7  11        682.31        686.45        53.97 o                         
 -13   7  11        252.54        267.31        47.68 o                         
 -11   7  11       1144.41       1159.06        77.00 o                         
  -9   7  11       1488.63       1616.64        93.48 o                         
  -7   7  11       1433.56       1548.95        75.79 o                         
  -5   7  11       1265.47       1298.21        76.46 o                         
  -3   7  11        281.19        345.73        53.91 o                         
  -1   7  11        722.52        591.28       104.31 o                         
   1   7  11        390.00        417.98        90.25 o                         
   3   7  11        782.08        871.23        62.11 o                         
   5   7  11        103.54        128.50        37.26 o                         
   7   7  11        461.35        617.40        79.15 o                         
   9   7  11         53.63         61.41        74.71 o                         
  11   7  11         39.24         54.72        59.02 o                         
 -12   8  11       1346.50       1383.88       224.51 o                         
 -10   8  11        229.65        175.77        69.84 o                         
  -8   8  11        420.64        331.15        68.15 o                         
  -6   8  11        229.57        234.35        62.60 o                         
  -4   8  11       1406.27       1335.74       110.13 o                         
 -46   0  12        265.87        387.03        86.05 o                         
 -42   0  12          8.34          6.42        47.21 o                         
 -40   0  12        110.77         61.38        25.58 o                         
 -38   0  12        350.67        397.68        48.68 o                         
 -36   0  12        218.05        346.98        70.20 o                         
 -34   0  12        525.28        628.37        66.29 o                         
 -32   0  12        174.53        169.48        31.76 o                         
 -30   0  12         54.50         61.46        25.65 o                         
 -28   0  12        635.84        532.13        46.14 o                         
 -26   0  12       2929.30       2946.29       125.53 o                         
 -14   0  12       1601.24       1529.41       127.32 o                         
 -12   0  12       2687.63       2634.07       144.85 o                         
 -10   0  12       4586.64       4337.66       214.26 o                         
  -8   0  12       4561.59       4292.60       214.38 o                         
  -6   0  12       2410.73       2320.77       137.65 o                         
  -4   0  12       1457.70       1255.15        95.00 o                         
  -2   0  12        310.72        302.15        49.08 o                         
   0   0  12       3113.16       2600.47       155.44 o                         
   2   0  12        546.94        667.87       123.57 o                         
   4   0  12        921.21        878.32        85.39 o                         
   6   0  12        693.99        647.19        93.28 o                         
   8   0  12       3229.01       3425.36       318.21 o                         
  10   0  12        710.80        606.23       133.29 o                         
  12   0  12         56.38         39.78        84.30 o                         
  14   0  12        165.63        199.82        67.35 o                         
  16   0  12        509.55        578.57        66.04 o                         
  18   0  12        194.90        334.82        78.24 o                         
  20   0  12        380.98        483.80        63.77 o                         
  22   0  12        124.72        200.18        47.61 o                         
  24   0  12          8.25         25.34        46.74 o                         
  26   0  12         75.98         -2.98        34.48 o                         
  28   0  12        274.30        309.77        60.99 o                         
 -45   1  12         37.13         39.48        39.04 o                         
 -43   1  12         88.61         83.17        40.58 o                         
 -41   1  12        242.46        284.61        46.36 o                         
 -39   1  12        173.21        143.97        34.49 o                         
 -37   1  12         83.71        126.15        21.03 o                         
 -35   1  12        485.13        584.31        45.74 o                         
 -33   1  12       1603.51       1635.13        87.96 o                         
 -31   1  12        258.45        228.72        39.67 o                         
 -29   1  12        995.00        933.91        42.89 o                         
 -27   1  12         46.12         67.78        16.50 o                         
 -25   1  12         73.67         78.37        16.57 o                         
 -23   1  12       2889.78       2941.63        87.53 o                         
 -21   1  12       1126.98       1095.87        44.76 o                         
 -19   1  12         96.14        114.70        15.31 o                         
 -17   1  12        190.99        243.55        19.92 o                         
 -15   1  12       2115.90       2063.43        63.43 o                         
 -13   1  12        645.73        663.89        34.08 o                         
 -11   1  12        632.84        697.43        34.84 o                         
  -9   1  12        599.71        636.58        38.12 o                         
  -7   1  12        695.40        766.39        42.19 o                         
  -5   1  12        646.65        586.13        42.03 o                         
  -3   1  12       1884.20       1840.23        77.77 o                         
  -1   1  12        203.53        227.26        32.37 o                         
   1   1  12         92.98        107.52        25.33 o                         
   3   1  12       1220.32       1173.79        64.72 o                         
   5   1  12       3129.47       2965.20       298.27 o                         
   7   1  12         80.26         93.42        36.51 o                         
   9   1  12         51.16        128.37        46.02 o                         
  11   1  12       1119.17       1091.28        98.60 o                         
  13   1  12        230.77        225.85        39.23 o                         
  15   1  12       1749.66       1860.69       104.22 o                         
  17   1  12        477.93        545.59        40.64 o                         
  19   1  12         89.35        112.52        23.23 o                         
  21   1  12        179.89        167.87        28.60 o                         
  23   1  12        229.74        260.87        32.75 o                         
  25   1  12         99.17        114.00        34.85 o                         
  27   1  12         33.83         85.82        26.30 o                         
 -44   2  12        193.40        148.17        74.03 o                         
 -42   2  12        295.13        279.41        50.30 o                         
 -40   2  12        836.25        833.20        65.04 o                         
 -38   2  12        157.91        174.98        39.47 o                         
 -36   2  12        452.05        489.40        61.41 o                         
 -34   2  12         94.46        112.17        23.44 o                         
 -32   2  12        425.51        504.82        36.26 o                         
 -30   2  12        205.79        158.20        18.78 o                         
 -28   2  12        400.18        409.27        22.72 o                         
 -26   2  12        532.05        593.79        55.27 o                         
 -24   2  12        258.62        258.87        27.80 o                         
 -22   2  12         57.29         24.29        19.05 o                         
 -20   2  12        406.57        426.16        32.37 o                         
 -18   2  12        104.66        139.41        28.83 o                         
 -16   2  12        637.32        626.96        25.68 o                         
 -14   2  12       1260.69       1335.00        45.31 o                         
 -12   2  12       2057.02       2053.16        75.66 o                         
 -10   2  12       2836.00       2687.49        93.69 o                         
  -8   2  12       2814.72       2787.85       106.72 o                         
  -6   2  12       1852.12       1937.30        89.68 o                         
  -4   2  12       1146.29       1201.47        55.41 o                         
  -2   2  12        575.53        565.87        39.70 o                         
   0   2  12        114.45        108.96        22.01 o                         
   2   2  12        391.47        461.42        45.65 o                         
   4   2  12         56.67         48.36        35.16 o                         
   6   2  12        284.67        333.14        57.49 o                         
   8   2  12        574.76        505.62        51.60 o                         
  10   2  12        361.76        385.56        45.62 o                         
  12   2  12        224.06        188.76        26.65 o                         
  14   2  12        393.98        462.14        30.38 o                         
  16   2  12        100.33         94.77        21.69 o                         
  18   2  12        405.57        391.75        31.26 o                         
  20   2  12        146.38        156.95        24.21 o                         
  22   2  12        745.83        767.41        46.02 o                         
  24   2  12        304.35        317.80        38.52 o                         
  26   2  12        216.46        159.36        28.97 o                         
 -43   3  12        843.99        953.35        87.51 o                         
 -41   3  12        556.88        625.24        66.91 o                         
 -39   3  12        370.09        431.58        54.64 o                         
 -37   3  12       1324.87       1511.58       187.78 o                         
 -35   3  12        926.03       1074.58        77.37 o                         
 -33   3  12        102.18        116.63        21.91 o                         
 -31   3  12        381.60        393.46        29.04 o                         
 -29   3  12         16.04         59.12        24.95 o                         
 -27   3  12        645.66        590.99        38.68 o                         
 -25   3  12          8.73         18.68        21.32 o                         
 -23   3  12        982.60       1065.34        62.98 o                         
 -21   3  12       2421.05       2425.40        93.37 o                         
 -19   3  12        578.64        630.91        38.97 o                         
 -17   3  12        255.26        302.18        28.28 o                         
 -15   3  12        494.67        523.19        36.70 o                         
 -13   3  12         26.43         74.56        13.02 o                         
 -11   3  12          4.07          9.25        15.90 o                         
  -9   3  12          0.02        -16.65        16.65 o                         
  -7   3  12          3.89         15.39        20.17 o                         
  -5   3  12         28.84         -6.26        56.50 o                         
  -3   3  12        551.34        590.79        44.15 o                         
  -1   3  12        265.72        288.63        41.24 o                         
   1   3  12        649.94        648.15        67.10 o                         
   3   3  12       2699.86       2443.76       154.61 o                         
   5   3  12        995.44       1090.93        71.84 o                         
   7   3  12          8.39         18.65        11.16 o                         
   9   3  12        651.49        555.93        34.66 o                         
  11   3  12         17.03         -4.70        19.94 o                         
  13   3  12        364.42        277.41        38.84 o                         
  15   3  12        102.39         93.22        25.43 o                         
  17   3  12        971.58        939.94        50.63 o                         
  19   3  12       1202.10       1286.60        57.70 o                         
  21   3  12        352.98        336.64        41.12 o                         
  23   3  12        626.04        788.30        71.33 o                         
  25   3  12        787.63        868.65        57.18 o                         
 -40   4  12        258.44        211.63        40.96 o
[truncated: 34,428 more chars]
