# Supplementary material for: Crystal structures of four organic salts of trihexyphenidyl at 90 K
Source: Acta Crystallogr E Crystallogr Commun. 2023 Jul 14;79(Pt 8):730–5. doi: 10.1107/S2056989023005960 (PMC10439416; doi:10.1107/S2056989023005960)
Supplement: Supplementary file 4 [file e-79-00730-IIIsup4.hkl]

data_III                                                                        
_shelx_title ' m22316 : space group P21/n'                                      
_shelx_refln_list_code          4                                               
_shelx_F_calc_maximum      279.68                                               
_exptl_crystal_F_000      1056.00                                               
_reflns_d_resolution_high  0.7691                                               
                                                                                
loop_                                                                           
 _space_group_symop_operation_xyz                                               
 'x, y, z'                                                                      
 '-x+1/2, y+1/2, -z+1/2'                                                        
 '-x, -y, -z'                                                                   
 'x-1/2, -y-1/2, z-1/2'                                                         
                                                                                
_cell_length_a     6.2422                                                       
_cell_length_b    17.8126                                                       
_cell_length_c    21.9938                                                       
_cell_angle_alpha  90.000                                                       
_cell_angle_beta   97.345                                                       
_cell_angle_gamma  90.000                                                       
                                                                                
_shelx_F_squared_multiplier     1.000                                           
                                                                                
loop_                                                                           
 _refln_index_h                                                                 
 _refln_index_k                                                                 
 _refln_index_l                                                                 
 _refln_F_squared_calc                                                          
 _refln_F_squared_meas                                                          
 _refln_F_squared_sigma                                                         
 _refln_observed_status                                                         
   2   0   0       5000.10       4700.83        87.92 o                         
   4   0   0       4125.93       4592.46        97.41 o                         
   6   0   0          0.79         -0.75        18.95 o                         
   8   0   0         25.54         52.17        34.91 o                         
   1   1   0       2850.23       2787.01        36.94 o                         
   2   1   0        166.15        151.94         7.25 o                         
   3   1   0       1906.85       1847.23        31.49 o                         
   4   1   0       4957.47       5002.82        74.00 o                         
   5   1   0        166.47        200.50        15.10 o                         
   6   1   0       1082.47       1102.26        37.16 o                         
   7   1   0        531.59        507.63        32.42 o                         
   8   1   0        210.49        236.78        31.51 o                         
   0   2   0       4345.47       3985.41        69.79 o                         
   1   2   0        360.74        531.55        10.61 o                         
   2   2   0         28.62         45.50         5.49 o                         
   3   2   0       4560.57       4463.51        63.69 o                         
   4   2   0        682.22        753.92        20.64 o                         
   5   2   0       6337.42       6331.77        94.50 o                         
   6   2   0       1235.98       1186.05        36.74 o                         
   7   2   0       1145.76       1227.46        48.91 o                         
   8   2   0        486.94        567.03        54.29 o                         
   1   3   0       7937.76       7766.84       101.68 o                         
   2   3   0       1222.33       1085.62        21.59 o                         
   3   3   0       2213.07       2335.50        41.10 o                         
   4   3   0       3117.96       2989.59        49.53 o                         
   5   3   0       1616.51       1649.68        36.84 o                         
   6   3   0        128.07        131.50        17.90 o                         
   7   3   0        190.66        187.10        23.77 o                         
   0   4   0       1062.34       1114.72        26.21 o                         
   1   4   0       1867.94       1969.56        34.28 o                         
   2   4   0       3825.93       3640.97        56.11 o                         
   3   4   0        283.26        404.25        15.10 o                         
   4   4   0         12.69         34.72         9.15 o                         
   5   4   0       2448.71       2374.71        46.85 o                         
   6   4   0        479.87        506.73        24.76 o                         
   7   4   0        488.66        450.90        30.18 o                         
   1   5   0      12053.30      11892.11       163.35 o                         
   2   5   0        243.48        224.68        12.47 o                         
   3   5   0       4377.98       4426.18        70.45 o                         
   4   5   0        372.64        348.00        17.16 o                         
   5   5   0        257.04        266.61        17.70 o                         
   6   5   0         70.63         78.54        13.91 o                         
   7   5   0        143.90        121.13        19.46 o                         
   0   6   0      17839.01      18418.08       450.92 o                         
   1   6   0        103.18        149.34         9.27 o                         
   2   6   0       2229.01       2243.75        38.46 o                         
   3   6   0       1786.84       1692.68        36.56 o                         
   4   6   0        159.68        139.20        14.29 o                         
   5   6   0       3098.36       2996.91        64.17 o                         
   6   6   0        242.75        227.89        18.35 o                         
   7   6   0       1629.25       1629.47        57.70 o                         
   1   7   0         20.66         82.76         8.51 o                         
   2   7   0       3998.97       3947.43        62.47 o                         
   3   7   0         51.67        128.14        12.46 o                         
   4   7   0       5528.33       5347.21        87.82 o                         
   5   7   0        516.33        471.85        26.88 o                         
   6   7   0       1306.39       1289.65        43.66 o                         
   7   7   0         81.13         83.76        16.90 o                         
   0   8   0       6167.64       6293.87       120.62 o                         
   1   8   0          9.11         11.99         6.66 o                         
   2   8   0       6247.76       6304.60        92.97 o                         
   3   8   0       3278.22       3169.85        57.57 o                         
   4   8   0        808.03        864.34        28.97 o                         
   5   8   0        520.01        494.58        33.71 o                         
   6   8   0          7.06         75.64        17.10 o                         
   7   8   0         55.05         45.51        14.11 o                         
   1   9   0       4070.37       4025.84        63.89 o                         
   2   9   0        103.07        191.02        12.58 o                         
   3   9   0       2219.57       2203.70        46.19 o                         
   4   9   0        114.77         88.21        13.69 o                         
   5   9   0        440.21        453.98        30.06 o                         
   6   9   0         13.27          4.16        17.47 o                         
   7   9   0        253.43        202.28        19.39 o                         
   0  10   0      11490.43      11257.09       227.25 o                         
   1  10   0         32.54         84.60         9.31 o                         
   2  10   0        803.34        790.48        25.03 o                         
   3  10   0         14.42         25.56        10.51 o                         
   4  10   0        883.51        900.93        35.14 o                         
   5  10   0       1337.66       1333.66        44.99 o                         
   6  10   0        469.51        470.50        32.57 o                         
   7  10   0        436.59        506.00        61.10 o                         
   1  11   0         17.78         29.98         9.03 o                         
   2  11   0       1009.11        993.43        29.35 o                         
   3  11   0        272.34        330.78        16.98 o                         
   4  11   0       3836.89       3705.37        80.59 o                         
   5  11   0         31.12         12.01        20.54 o                         
   6  11   0        534.68        534.63        32.51 o                         
   7  11   0         74.48         62.75        31.85 o                         
   0  12   0       7553.12       7304.09       146.36 o                         
   1  12   0         37.20         74.57        11.32 o                         
   2  12   0          6.98         31.33        11.17 o                         
   3  12   0       2360.96       2329.55        45.04 o                         
   4  12   0        499.15        489.72        30.08 o                         
   5  12   0       3238.45       3248.10        82.07 o                         
   6  12   0        116.78        126.68        21.98 o                         
   1  13   0       1616.81       1566.40        39.45 o                         
   2  13   0        374.81        448.24        21.88 o                         
   3  13   0         53.28         92.10        11.68 o                         
   4  13   0        335.85        391.80        21.47 o                         
   5  13   0        331.50        296.77        27.14 o                         
   6  13   0         88.63         95.14        23.90 o                         
   0  14   0       4757.29       4821.13       109.30 o                         
   1  14   0         37.53        146.38        15.59 o                         
   2  14   0       2072.96       1994.57        45.63 o                         
   3  14   0         28.62         69.03        10.79 o                         
   4  14   0         19.53         51.23        23.76 o                         
   5  14   0          3.12         -9.21        12.05 o                         
   6  14   0         14.10         17.95        20.51 o                         
   1  15   0        346.40        351.99        22.89 o                         
   2  15   0        138.23        185.29        18.44 o                         
   3  15   0        135.94        138.26        19.20 o                         
   4  15   0       1195.04       1228.53        77.35 o                         
   5  15   0         71.24         96.19        28.13 o                         
   6  15   0        129.36         92.13        30.20 o                         
   0  16   0         51.02         81.80        23.37 o                         
   1  16   0        115.82        144.04        17.24 o                         
   2  16   0          2.05         -1.63        12.52 o                         
   3  16   0       1823.71       1832.44        55.16 o                         
   4  16   0         55.08         61.58        20.56 o                         
   5  16   0       2108.93       2198.17        78.11 o                         
   1  17   0        557.50        617.97        35.33 o                         
   2  17   0        549.43        525.80        33.23 o                         
   3  17   0         55.90         87.42        20.85 o                         
   4  17   0        581.54        583.40        50.21 o                         
   5  17   0        445.64        423.33        37.91 o                         
   0  18   0       1546.62       1662.05        91.20 o                         
   1  18   0         79.38        146.12        21.95 o                         
   2  18   0        912.62        943.27        40.11 o                         
   3  18   0        395.39        405.07        36.81 o                         
   4  18   0        639.86        557.88        40.36 o                         
   5  18   0        176.22        169.34        31.54 o                         
   1  19   0       1489.72       1452.63        60.48 o                         
   2  19   0         38.75         63.30        19.56 o                         
   3  19   0         10.96         34.37        20.84 o                         
   4  19   0        456.52        426.62        41.16 o                         
   0  20   0        159.00        169.02        52.68 o                         
   1  20   0        221.23        225.81        32.41 o                         
   2  20   0        242.73        236.23        26.00 o                         
   3  20   0        544.65        541.43        50.70 o                         
   4  20   0          0.08          3.88        35.54 o                         
   1  21   0         74.99        105.75        27.85 o                         
   2  21   0        290.75        302.05        28.09 o                         
   3  21   0        312.78        280.96        41.95 o                         
   0  22   0        613.17        622.91        81.64 o                         
   1  22   0        200.42        177.57        41.64 o                         
   2  22   0        709.79        773.40        61.66 o                         
  -7   0   1       1406.29       1552.92        79.94 o                         
  -5   0   1        585.41        586.75        32.35 o                         
  -3   0   1       6894.99       7509.74       141.27 o                         
  -1   0   1       3938.45       4039.38        72.84 o                         
   1   0   1       2100.23       1866.67        35.46 o                         
   3   0   1        418.51        253.55        15.64 o                         
   5   0   1       1662.60       1510.69        57.10 o                         
   7   0   1        206.02        227.36        33.99 o                         
  -8   1   1        591.75        569.81        42.06 o                         
  -7   1   1         39.99         66.90        19.43 o                         
  -6   1   1       1737.19       1763.31        46.30 o                         
  -5   1   1        670.95        627.62        23.35 o                         
  -4   1   1        445.33        474.10        17.41 o                         
  -3   1   1       4791.51       4778.15        70.09 o                         
  -2   1   1       1709.33       1663.92        27.19 o                         
  -1   1   1       1193.14       1164.54        18.49 o                         
   1   1   1         21.31         23.46         2.82 o                         
   2   1   1       2316.55       2264.62        33.68 o                         
   3   1   1        222.42        241.00        10.73 o                         
   4   1   1       1635.25       1561.98        31.81 o                         
   5   1   1       1953.15       1944.78        41.48 o                         
   6   1   1       2807.19       2764.74        64.41 o                         
   7   1   1        100.69        130.49        21.14 o                         
  -8   2   1          1.57         19.48        27.83 o                         
  -7   2   1         35.49         30.40        19.29 o                         
  -6   2   1       1272.29       1229.79        37.96 o                         
  -5   2   1        794.07        790.25        26.44 o                         
  -4   2   1       2064.87       1945.77        36.59 o                         
  -3   2   1       1583.50       1823.94        32.54 o                         
  -2   2   1      11780.21      11522.66       144.15 o                         
  -1   2   1       2924.37       2970.18        39.12 o                         
   0   2   1        496.24        444.65         8.14 o                         
   1   2   1       1479.96       1456.17        23.31 o                         
   2   2   1       4499.76       4525.73        61.49 o                         
   3   2   1       1739.83       1936.68        33.31 o                         
   4   2   1        277.66        269.98        13.28 o                         
   5   2   1       1243.23       1325.21        32.39 o                         
   6   2   1       1009.71        995.11        34.66 o                         
   7   2   1          2.83         -3.07        17.29 o                         
  -8   3   1       1044.81       1038.12        65.35 o                         
  -7   3   1        268.94        319.89        26.63 o                         
  -6   3   1        205.36        241.21        20.09 o                         
  -5   3   1       2831.16       2841.15        52.32 o                         
  -4   3   1        115.55        124.87        11.36 o                         
  -3   3   1      17652.81      18002.11       244.81 o                         
  -2   3   1        288.15        308.66        11.81 o                         
  -1   3   1      34001.94      34137.61       761.10 o                         
   0   3   1        275.70        253.13         6.85 o                         
   1   3   1      78220.73      77731.54      2378.58 o                         
   2   3   1         53.28         40.01         5.55 o                         
   3   3   1       1996.93       2197.14        38.16 o                         
   4   3   1       1069.00       1027.85        23.82 o                         
   5   3   1       1029.55       1070.58        28.12 o                         
   6   3   1        517.17        446.35        25.04 o                         
   7   3   1        250.70        258.22        26.11 o                         
  -7   4   1        812.04        808.51        37.21 o                         
  -6   4   1          4.60         22.01        12.16 o                         
  -5   4   1        419.36        377.91        17.12 o                         
  -4   4   1       1029.41       1057.30        27.08 o                         
  -3   4   1        424.50        441.72        16.59 o                         
  -2   4   1       1532.00       1518.56        28.38 o                         
  -1   4   1       1649.79       1798.71        32.14 o                         
   0   4   1       5966.83       5988.29        72.78 o                         
   1   4   1      28573.58      29704.24       686.48 o                         
   2   4   1       1535.90       1690.17        29.58 o                         
   3   4   1       5945.39       5774.70        81.42 o                         
   4   4   1          1.31          6.63         8.20 o                         
   5   4   1       4472.98       4438.82        70.36 o                         
   6   4   1        220.71        261.86        19.99 o                         
   7   4   1        528.20        520.34        29.83 o                         
  -7   5   1        151.46        136.93        19.25 o                         
  -6   5   1       1626.65       1715.29        44.69 o                         
  -5   5   1        308.07        347.31        19.41 o                         
  -4   5   1        307.09        293.62        17.05 o                         
  -3   5   1       2542.86       2644.01        45.96 o                         
  -2   5   1         29.33         63.08         8.41 o                         
  -1   5   1       6163.84       6275.41        96.35 o                         
   0   5   1       3189.01       3109.49        41.70 o                         
   1   5   1        110.12        130.05         7.10 o                         
   2   5   1       5629.85       5633.94        85.19 o                         
   3   5   1          1.52         11.08         6.78 o                         
   4   5   1       4871.19       4817.30        74.57 o                         
   5   5   1         10.13         18.54         9.75 o                         
   6   5   1       1875.33       1865.94        53.16 o                         
   7   5   1         90.51         95.77        20.70 o                         
  -7   6   1        433.07        455.51        36.10 o                         
  -6   6   1         14.36         26.69        11.82 o                         
  -5   6   1        585.76        644.68        26.40 o                         
  -4   6   1       8670.30       8993.91       146.48 o                         
  -3   6   1        282.93        328.22        17.15 o                         
  -2   6   1       5898.08       5871.26        82.56 o                         
  -1   6   1        144.81        201.51        13.03 o                         
   0   6   1       1240.64       1152.69        21.30 o                         
   1   6   1      12098.67      12482.34       163.43 o                         
   2   6   1       2788.93       2900.71        50.35 o                         
   3   6   1        997.94        971.38        26.07 o                         
   4   6   1       2541.89       2461.51        49.57 o                         
   5   6   1        256.61        257.85        21.18 o                         
   6   6   1        921.99        971.63        34.98 o                         
   7   6   1         37.38         11.59        19.18 o                         
  -7   7   1         13.38          2.06        15.12 o                         
  -6   7   1         18.47         18.66        12.55 o                         
  -5   7   1        240.09        267.97        21.40 o                         
  -4   7   1        540.08        500.68        22.99 o                         
  -3   7   1       8294.15       8315.50       121.70 o                         
  -2   7   1        442.34        514.79        19.25 o                         
  -1   7   1       4882.03       4514.62        75.19 o                         
   0   7   1         18.62        145.34         8.62 o                         
   1   7   1         34.44         73.75         6.95 o                         
   2   7   1        584.79        696.00        19.41 o                         
   3   7   1        253.72        298.71        16.27 o                         
   4   7   1          1.31          6.20        10.11 o                         
   5   7   1       4384.76       4324.52        83.15 o                         
   6   7   1        218.38        195.78        30.23 o                         
   7   7   1       1567.51       1577.42        50.01 o                         
  -7   8   1        853.70        887.71        35.85 o                         
  -6   8   1        681.88        692.87        34.11 o                         
  -5   8   1       1096.09       1151.41        43.67 o                         
  -4   8   1       2736.11       2721.21        59.33 o                         
  -3   8   1        805.88        800.29        25.95 o                         
  -2   8   1       8059.80       8340.49       120.71 o                         
  -1   8   1        765.46        669.32        19.34 o                         
   0   8   1         58.13         97.94         8.42 o                         
   1   8   1       8832.81       9037.75       119.02 o                         
   2   8   1       2823.21       2858.09        49.86 o                         
   3   8   1       1985.14       1863.68        39.66 o                         
   4   8   1         48.77         83.20        13.32 o                         
   5   8   1        546.28        545.96        31.51 o                         
   6   8   1       1030.14       1084.16        42.54 o                         
   7   8   1         79.43         78.01        14.24 o                         
  -7   9   1         98.23         89.50        17.63 o                         
  -6   9   1       1223.60       1226.41        48.22 o                         
  -5   9   1         11.65         10.32        15.70 o                         
  -4   9   1        154.21        139.94        15.70 o                         
  -3   9   1          8.28         48.39        10.89 o                         
  -2   9   1       1891.30       1961.70        41.50 o                         
  -1   9   1        135.76        159.52        11.38 o                         
   0   9   1       2923.29       2839.84        45.89 o                         
   1   9   1         60.72         65.50         8.42 o                         
   2   9   1       6976.78       6766.86        94.74 o                         
   3   9   1         77.13        113.58        12.58 o                         
   4   9   1       2154.13       2131.37        48.11 o                         
   5   9   1        158.62        183.36        20.25 o                         
   6   9   1       3068.06       3005.18        92.19 o                         
   7   9   1          1.40          6.46        13.18 o                         
  -7  10   1       1128.18       1075.60        74.23 o                         
  -6  10   1        605.84        595.23        37.27 o                         
  -5  10   1        463.00        471.30        30.38 o                         
  -4  10   1         15.29         31.71        14.55 o                         
  -3  10   1       1053.45       1152.40        33.15 o                         
  -2  10   1       1896.96       1861.44        41.38 o                         
  -1  10   1        107.34        109.31        10.26 o                         
   0  10   1         28.80         80.41         9.43 o                         
   1  10   1       4563.10       4328.10        69.09 o                         
   2  10   1         93.11        111.32         9.70 o                         
   3  10   1       3570.94       3565.11        64.52 o                         
   4  10   1       2096.15       2140.76        54.26 o                         
   5  10   1        886.50        901.38        41.23 o                         
   6  10   1        154.04        136.23        24.56 o                         
   7  10   1        219.04        216.36        44.23 o                         
  -7  11   1        457.80        432.41        52.57 o                         
  -6  11   1        583.17        566.76        34.31 o                         
  -5  11   1       1339.43       1393.93        50.74 o                         
  -4  11   1         73.99         78.51        17.10 o                         
  -3  11   1       5244.78       5312.81        84.82 o                         
  -2  11   1        381.75        366.22        17.72 o                         
  -1  11   1       8403.29       8515.19       117.17 o                         
   0  11   1       4878.44       5076.29        79.21 o                         
   1  11   1       3974.43       3993.27        73.76 o                         
   2  11   1        285.20        305.39        13.19 o                         
   3  11   1        414.26        403.77        16.41 o                         
   4  11   1        516.14        527.40        27.11 o                         
   5  11   1        438.08        477.87        32.26 o                         
   6  11   1         40.94         21.67        15.84 o                         
   7  11   1        306.72        338.58        43.34 o                         
  -6  12   1         60.45         61.75        20.75 o                         
  -5  12   1        131.22        118.34        25.36 o                         
  -4  12   1       1409.98       1421.35        50.39 o                         
  -3  12   1         32.02         63.55        11.57 o                         
  -2  12   1       2086.96       2141.09        49.40 o                         
  -1  12   1        210.81        235.87        15.64 o                         
   0  12   1        282.52        369.21        17.32 o                         
   1  12   1         84.73        119.06        12.07 o                         
   2  12   1       1698.57       1655.22        36.21 o                         
   3  12   1        104.96        142.53        18.78 o                         
   4  12   1         12.11         17.54        11.98 o                         
   5  12   1       1140.55       1131.62        42.49 o                         
   6  12   1        817.37        760.74        44.57 o                         
  -6  13   1       1238.84       1244.90        59.13 o                         
  -5  13   1         95.94         74.62        20.15 o                         
  -4  13   1        135.49        163.07        22.24 o                         
  -3  13   1       1293.41       1327.42        35.24 o                         
  -2  13   1          5.85         15.67         9.89 o                         
  -1  13   1       1434.02       1460.65        38.00 o                         
   0  13   1       3222.86       3246.87        59.55 o                         
   1  13   1        421.14        454.29        22.29 o                         
   2  13   1       3656.67       3642.80        73.12 o                         
   3  13   1        347.59        372.72        24.45 o                         
   4  13   1       1869.91       1990.24        68.37 o                         
   5  13   1        128.89        146.62        17.65 o                         
   6  13   1        886.45        943.35        38.97 o                         
  -6  14   1        451.97        371.65        48.23 o                         
  -5  14   1        576.13        580.77        38.85 o                         
  -4  14   1        624.65        594.57        31.42 o                         
  -3  14   1         18.45         16.84        10.75 o                         
  -2  14   1         29.83         68.57        13.48 o                         
  -1  14   1       1874.97       1788.35        43.94 o                         
   0  14   1        618.67        597.35        24.91 o                         
   1  14   1       4221.25       4180.67        73.33 o                         
   2  14   1         87.02         86.11        12.70 o                         
   3  14   1       2705.27       2674.67        72.74 o                         
   4  14   1         19.50         65.83        21.54 o                         
   5  14   1       1794.32       1839.22        67.39 o                         
   6  14   1         56.88         76.71        24.09 o                         
  -6  15   1        712.24        659.90        57.31 o                         
  -5  15   1        244.61        216.49        15.28 o                         
  -4  15   1        398.08        400.30        22.48 o                         
  -3  15   1       4097.72       4016.07        73.31 o                         
  -2  15   1          8.59         15.81        13.24 o                         
  -1  15   1        733.77        696.96        28.62 o                         
   0  15   1       2477.90       2470.18        52.97 o                         
   1  15   1       1274.96       1214.49        37.37 o                         
   2  15   1       2021.07       2015.69        50.33 o                         
   3  15   1        585.96        602.95        37.18 o                         
   4  15   1        881.85        781.26        46.57 o                         
   5  15   1        295.39        303.50        26.53 o                         
   6  15   1        245.68        200.33        47.67 o                         
  -5  16   1        127.01        156.67        39.76 o                         
  -4  16   1       1552.72       1562.82        53.64 o                         
  -3  16   1         59.79         88.73        13.09 o                         
  -2  16   1        571.41        658.85        30.86 o                         
  -1  16   1         88.73         95.34        17.14 o                         
   0  16   1       2343.49       2272.58        55.58 o                         
   1  16   1        131.73        178.24        19.15 o                         
   2  16   1        695.49        698.00        29.48 o                         
   3  16   1         38.08         39.13        17.77 o                         
   4  16   1        155.84        123.52        23.45 o                         
   5  16   1        181.74        192.75        24.98 o                         
  -5  17   1        301.42        299.71        41.65 o                         
  -4  17   1          5.35         33.17        19.71 o                         
  -3  17   1        438.13        472.13        22.60 o                         
  -2  17   1        160.39        182.77        22.68 o                         
  -1  17   1       1610.05       1582.55        55.53 o                         
   0  17   1        743.17        794.75        38.53 o                         
   1  17   1        144.43        125.44        18.34 o                         
   2  17   1       1577.07       1491.50        50.09 o                         
   3  17   1        204.46        176.24        23.89 o                         
   4  17   1        665.19        686.60        39.52 o                         
   5  17   1        540.87        550.25        40.12 o                         
  -5  18   1        525.73        570.08        44.24 o                         
  -4  18   1         40.90         19.10        22.68 o                         
  -3  18   1        292.79        325.34        32.30 o                         
  -2  18   1          1.70         12.49        15.56 o                         
  -1  18   1        101.46        139.02        21.52 o                         
   0  18   1         90.95        154.95        25.63 o                         
   1  18   1       2793.57       2907.58        77.22 o                         
   2  18   1          0.89          1.47        12.95 o                         
   3  18   1       1361.78       1440.61        61.06 o                         
   4  18   1         41.97         62.52        22.80 o                         
   5  18   1        604.00        666.28        72.98 o                         
  -4  19   1        220.93        255.34        34.93 o                         
  -3  19   1        616.57        568.80        43.85 o                         
  -2  19   1        142.02        125.04        24.04 o                         
  -1  19   1        623.04        635.77        41.96 o                         
   0  19   1        178.32        167.29        29.93 o                         
   1  19   1        180.90        164.15        26.36 o                         
   2  19   1       1710.15       1747.74        99.47 o                         
   3  19   1          0.49         15.29        19.80 o                         
   4  19   1        655.14        663.49        67.20 o                         
  -4  20   1        615.65        678.13        65.01 o                         
  -3  20   1          7.91         17.68        24.73 o                         
  -2  20   1        939.40       1020.18        51.28 o                         
  -1  20   1          2.18         33.34        21.25 o                         
   0  20   1        439.51        480.77        43.27 o                         
   1  20   1        177.45        171.11        31.32 o                         
   2  20   1        353.47        336.14        37.87 o                         
   3  20   1         69.61         60.77        24.79 o                         
   4  20   1         58.39        115.75       100.34 o                         
  -3  21   1        349.08        339.33        42.50 o                         
  -2  21   1         36.52         28.12        20.72 o                         
  -1  21   1        943.68        966.94        58.03 o                         
   0  21   1         28.52         92.93        28.69 o                         
   1  21   1        178.03        191.42        47.66 o                         
   2  21   1        177.20        164.76        37.50 o                         
   3  21   1         77.83         55.40        36.70 o                         
  -2  22   1         44.54         41.84        22.07 o                         
  -1  22   1        127.47        139.66        31.85 o                         
   0  22   1         79.29        155.91        35.23 o                         
   1  22   1        290.18        322.96        64.90 o                         
   2  22   1        152.57        179.53        45.57 o                         
   0  23   1        534.12        628.58        56.17 o                         
  -8   0   2       1734.83       1845.91       100.64 o                         
  -6   0   2       3526.95       3606.61       101.05 o                         
  -4   0   2       9489.35       9507.97       181.53 o                         
  -2   0   2      16276.32      15689.95       271.87 o                         
   0   0   2       1642.43       1325.20        73.40 o                         
   2   0   2       9269.78       9662.30       170.64 o                         
   4   0   2      13626.08      13727.15       250.74 o                         
   6   0   2        125.30        166.14        24.91 o                         
  -8   1   2         31.94         54.64        24.18 o                         
  -7   1   2        504.66        545.49        33.95 o                         
  -6   1   2        424.55        421.82        24.91 o                         
  -5   1   2       4011.80       4058.64        67.75 o                         
  -4   1   2       1300.71       1411.34        30.92 o                         
  -3   1   2        755.50        581.19        16.41 o                         
  -2   1   2       2642.33       2734.53        36.75 o                         
  -1   1   2       2724.40       2889.23        42.52 o                         
   0   1   2      10940.89      10417.72       360.72 o                         
   1   1   2         91.33        112.32         5.47 o                         
   2   1   2      10979.65      10680.21       121.58 o                         
   3   1   2       4995.03       5160.22        71.62 o                         
   4   1   2       2595.30       2626.03        45.66 o                         
   5   1   2       3189.68       3250.89        57.66 o                         
   6   1   2        197.18        223.98        19.89 o                         
   7   1   2       1344.65       1363.79        53.50 o                         
  -8   2   2          2.94         27.33        27.19 o                         
  -7   2   2        510.37        507.76        32.29 o                         
  -6   2   2         49.96         52.83        14.92 o                         
  -5   2   2         39.27         35.52        10.44 o                         
  -4   2   2        632.86        666.73        20.44 o                         
  -3   2   2       5110.78       5213.33        74.20 o                         
  -2   2   2        344.16        419.40        12.92 o                         
  -1   2   2      12310.28      12140.99       230.58 o                         
   0   2   2       2875.39       2987.16        42.59 o                         
   1   2   2       7726.36       7218.16        99.10 o                         
   2   2   2        283.06        367.01        10.58 o                         
   3   2   2       3192.52       2982.52        45.68 o                         
   4   2   2        148.27        138.88        10.61 o                         
   5   2   2       1816.64       1828.58        39.27 o                         
   6   2   2         26.84         26.82        13.45 o                         
   7   2   2         79.01         94.31        21.90 o                         
  -8   3   2        665.93        578.56        44.87 o                         
  -7   3   2        194.85        222.28        24.60 o                         
  -6   3   2         44.58         43.68        15.41 o                         
  -5   3   2       1262.47       1261.10        34.71 o                         
  -4   3   2       2885.32       3188.29        46.74 o                         
  -3   3   2       3947.78       4090.07        62.67 o                         
  -2   3   2        341.32        304.14        12.20 o                         
  -1   3   2        325.83        329.25        11.16 o                         
   0   3   2       4178.73       4238.65        59.78 o                         
   1   3   2        170.47        228.40         6.97 o                         
   2   3   2       9092.36       8844.50       123.99 o                         
   3   3   2        227.35        218.14        11.68 o                         
   4   3   2        219.28        195.83         8.51 o                         
   5   3   2        123.77        123.83        11.72 o                         
   6   3   2        321.80        295.30        25.12 o                         
   7   3   2        851.82        820.32        37.10 o                         
  -7   4   2        214.74        217.84        24.11 o                         
  -6   4   2       1620.00       1677.77        43.64 o                         
  -5   4   2         36.46         59.54        10.70 o                         
  -4   4   2       4396.78       4174.96        69.66 o                         
  -3   4   2         48.73         78.11         9.52 o                         
  -2   4   2       5485.91       5423.72        75.55 o                         
  -1   4   2       9448.87       9697.68       133.37 o                         
   0   4   2      19001.62      19449.26       689.42 o                         
   1   4   2       6878.23       6979.67        98.44 o                         
   2   4   2       6684.02       6657.42        88.75 o                         
   3   4   2       1882.58       1888.00        36.47 o                         
   4   4   2       6255.54       6134.44        88.29 o                         
   5   4   2        392.02        415.93        17.73 o                         
   6   4   2       3596.42       3503.08        71.39 o                         
   7   4   2          3.67          1.66        17.24 o                         
  -7   5   2        942.44        919.25        38.63 o                         
  -6   5   2         26.86         42.11        13.57 o                         
  -5   5   2       7856.05       7894.34       126.85 o                         
  -4   5   2          1.57         14.74         9.33 o                         
  -3   5   2       1424.96       1322.72        31.18 o                         
  -2   5   2        256.17        340.94        14.10 o                         
  -1   5   2       5236.62       5348.36        75.81 o                         
   0   5   2       2196.70       2261.28        33.82 o                         
   1   5   2        116.86        105.51         6.80 o                         
   2   5   2       3806.65       3922.60        62.92 o                         
   3   5   2       1025.28        999.24        23.71 o                         
   4   5   2        151.28        139.60        12.36 o                         
   5   5   2       1725.34       1649.51        38.40 o                         
   6   5   2         36.20         29.65        13.75 o                         
   7   5   2       1256.34       1368.76        48.17 o                         
  -7   6   2        549.45        543.67        39.80 o                         
  -6   6   2        251.09        282.29        20.20 o                         
  -5   6   2       2888.40       2840.71        59.38 o                         
  -4   6   2       1266.55       1241.05        33.81 o                         
  -3   6   2        159.54        173.90        13.62 o                         
  -2   6   2       1719.99       1742.13        35.60 o                         
  -1   6   2      11956.52      11915.55       165.35 o                         
   0   6   2       1049.51       1099.82        20.13 o                         
   1   6   2        108.98         79.80         7.00 o                         
   2   6   2        457.87        499.02        15.70 o                         
   3   6   2       6861.06       6576.61        97.76 o                         
   4   6   2       1279.82       1328.61        31.51 o                         
   5   6   2         44.43         30.17        11.97 o                         
   6   6   2       1440.71       1369.01        37.57 o                         
   7   6   2          4.42          8.82        18.66 o                         
  -7   7   2        290.68        266.46        24.69 o                         
  -6   7   2        375.91        370.85        17.39 o                         
  -5   7   2          0.81         -1.86        14.04 o                         
  -4   7   2        375.72        374.03        21.77 o                         
  -3   7   2        197.00        236.33        15.99 o                         
  -2   7   2       1952.13       1965.74        41.69 o                         
  -1   7   2         55.99         97.94         9.08 o                         
   0   7   2       8338.59       8016.45        99.92 o                         
   1   7   2       3420.79       3719.69        54.33 o                         
   2   7   2      13437.17      13632.78       201.21 o                         
   3   7   2        102.46        123.04        11.45 o                         
   4   7   2       4065.40       3847.21        67.72 o                         
   5   7   2        469.94        533.97        27.37 o                         
   6   7   2        144.69        148.55        18.23 o                         
   7   7   2          7.18         13.31        14.37 o                         
  -7   8   2        219.69        239.53        22.23 o                         
  -6   8   2       1276.53       1253.44        44.69 o                         
  -5   8   2        134.77        162.74        20.24 o                         
  -4   8   2       1935.14       1991.25        46.46 o                         
  -3   8   2        161.35        144.30        13.68 o                         
  -2   8   2       2741.99       2825.85        54.55 o                         
  -1   8   2        958.31        862.09        23.20 o                         
   0   8   2       4994.17       5297.74        76.51 o                         
   1   8   2      12625.73      12934.29       171.60 o                         
   2   8   2        424.10        391.39        17.83 o                         
   3   8   2        705.41        751.48        23.07 o                         
   4   8   2        178.32        197.68        15.83 o                         
   5   8   2        298.80        329.85        23.85 o                         
   6   8   2        813.93        761.22        36.85 o                         
   7   8   2        131.56        123.53        17.38 o                         
  -7   9   2        513.77        481.04        27.24 o                         
  -6   9   2        334.06        284.47        28.91 o                         
  -5   9   2       2350.64       2465.35        69.90 o                         
  -4   9   2          9.26          2.43        11.37 o                         
  -3   9   2       5083.61       5118.23        84.65 o                         
  -2   9   2         22.00         72.41        10.39 o                         
  -1   9   2       1150.03       1188.61        32.64 o                         
   0   9   2          6.90        118.48         9.57 o                         
   1   9   2         97.80        109.73         9.75 o                         
   2   9   2        221.99        244.68        16.05 o                         
   3   9   2        198.17        227.23        14.13 o                         
   4   9   2        113.06        144.10        14.63 o                         
   5   9   2        555.23        573.67        32.20 o                         
   6   9   2        166.20        245.47        22.44 o                         
   7   9   2       2902.03       2901.17        90.80 o                         
  -7  10   2         40.89         61.70        17.75 o                         
  -6  10   2        440.21        482.42        35.50 o                         
  -5  10   2          1.67         11.23        16.98 o                         
  -4  10   2       1668.61       1720.15        61.98 o                         
  -3  10   2        969.85        945.46        28.97 o                         
  -2  10   2       1843.54       1851.31        37.70 o                         
  -1  10   2        842.84        815.22        25.05 o                         
   0  10   2          2.84         29.65         8.24 o                         
   1  10   2       2215.39       2344.83        44.24 o                         
   2  10   2       3015.58       3199.11        56.84 o                         
   3  10   2       3099.40       3228.76        71.06 o                         
   4  10   2       3984.70       3910.28        86.29 o                         
   5  10   2        626.00        633.75        33.11 o                         
   6  10   2       1247.48       1278.88        45.61 o                         
   7  10   2          5.46        -32.98        52.56 o                         
  -7  11   2        127.65         89.58        50.65 o                         
  -6  11   2        615.27        604.32        36.57 o                         
  -5  11   2         21.54         13.47        17.53 o                         
  -4  11   2         16.44         11.26        14.39 o                         
  -3  11   2        430.64        456.80        23.22 o                         
  -2  11   2       2200.96       2089.16        42.01 o                         
  -1  11   2       1635.87       1761.29        37.62 o                         
   0  11   2      13187.32      13136.85       178.38 o                         
   1  11   2         73.63        147.39        12.30 o                         
   2  11   2       3126.50       2970.57        55.68 o                         
   3  11   2         27.75         42.95        13.32 o                         
   4  11   2        396.17        373.48        20.89 o                         
   5  11   2        660.47        691.56        33.20 o                         
   6  11   2          1.37         -2.15        13.14 o                         
  -6  12   2         91.96         94.81        24.11 o                         
  -5  12   2         23.52         24.18        19.73 o                         
  -4  12   2        176.96        233.54        26.76 o                         
  -3  12   2       3955.41       3929.75        65.10 o                         
  -2  12   2        582.19        598.02        26.18 o                         
  -1  12   2       5214.12       5024.27        81.12 o                         
   0  12   2          0.73          1.85         8.86 o                         
   1  12   2       3992.47       3887.40        69.71 o                         
   2  12   2        594.66        657.80        26.61 o                         
   3  12   2       1578.21       1578.20        44.47 o                         
   4  12   2       1957.64       1958.03        64.05 o                         
   5  12   2        191.50        192.11        19.18 o                         
   6  12   2         69.23         69.73        16.52 o                         
  -6  13   2          6.86         24.13        22.21 o                         
  -5  13   2       1124.87       1181.30        63.44 o                         
  -4  13   2        247.65        265.80        22.77 o                         
  -3  13   2       1770.93       1791.56        43.05 o                         
  -2  13   2        120.00        131.12        14.14 o                         
  -1  13   2        224.50        286.74        18.45 o                         
   0  13   2        382.07        426.10        22.28 o                         
   1  13   2        409.39        404.88        19.94 o                         
   2  13   2        494.19        520.45        26.51 o                         
   3  13   2        421.00        437.07        29.02 o                         
   4  13   2        525.64        519.06        35.32 o                         
   5  13   2       1485.09       1496.91        61.09 o                         
   6  13   2          5.45         20.25        14.61 o                         
  -6  14   2       1563.58       1614.20        62.21 o                         
  -5  14   2         33.36         46.07        16.26 o                         
  -4  14   2       2032.56       2028.95        52.84 o                         
  -3  14   2         76.53         92.41        14.63 o                         
  -2  14   2       2934.48       2801.10        54.14 o                         
  -1  14   2        479.22        422.23        23.14 o                         
   0  14   2       2347.44       2383.50        49.80 o                         
   1  14   2          2.91         26.07        10.97 o                         
   2  14   2         96.04        115.05        18.76 o                         
   3  14   2        761.15        726.56        37.83 o                         
   4  14   2        780.46        810.48        36.81 o                         
   5  14   2         20.88         80.34        15.73 o                         
   6  14   2        398.19        358.33        55.16 o                         
  -6  15   2          8.27          8.89        30.02 o                         
  -5  15   2        543.31        551.30        27.82 o                         
  -4  15   2          2.46         -8.73        11.88 o                         
  -3  15   2        376.94        437.95        24.62 o                         
  -2  15   2        598.87        664.80        29.04 o                         
  -1  15   2        555.17        575.68        28.27 o                         
   0  15   2       1718.02       1716.64        42.55 o                         
   1  15   2         63.06        180.04        17.32 o                         
   2  15   2       3850.94       3842.28        97.64 o                         
   3  15   2         14.83         16.71        18.05 o                         
   4  15   2        500.41        522.90        37.84 o                         
   5  15   2        758.54        800.11        35.38 o                         
   6  15   2        223.78        207.53        28.74 o                         
  -5  16   2          3.42         14.15        11.53 o                         
  -4  16   2        131.44        134.15        16.92 o                         
  -3  16   2        446.26        415.76        23.86 o                         
  -2  16   2        153.25        150.17        18.66 o                         
  -1  16   2       3290.72       3244.13        75.14 o                         
   0  16   2        288.39        324.88        24.03 o                         
   1  16   2        721.46        787.28        32.94 o                         
   2  16   2        378.62        402.98        32.17 o                         
   3  16   2       1182.47       1226.41        46.90 o                         
   4  16   2         58.70         37.93        18.34 o                         
   5  16   2        130.80        116.53        24.59 o                         
  -5  17   2        585.17        619.75        70.53 o                         
  -4  17   2         64.23         64.65        14.29 o                         
  -3  17   2        343.28        332.63        23.26 o                         
  -2  17   2       1090.11       1052.76        41.66 o                         
  -1  17   2        491.77        513.58        31.85 o                         
   0  17   2       2924.02       2820.80        77.34 o                         
   1  17   2        375.27        349.99        24.96 o                         
   2  17   2        654.89        667.90        45.25 o                         
   3  17   2          6.72         -1.47        14.53 o                         
   4  17   2        186.24        233.70        29.79 o                         
   5  17   2        206.32        144.03        36.76 o                         
  -5  18   2        175.06        161.36        31.35 o                         
  -4  18   2       1423.01       1361.27        58.84 o                         
  -3  18   2          8.32         96.05        16.21 o                         
  -2  18   2        378.30        408.65        29.98 o                         
  -1  18   2        286.98        332.60        33.00 o                         
   0  18   2         77.50         79.63        22.69 o                         
   1  18   2        164.88        202.19        23.35 o                         
   2  18   2        192.56        196.37        28.55 o                         
   3  18   2        139.61        118.71        29.42 o                         
   4  18   2        607.42        666.63        47.63 o                         
  -4  19   2         13.73         68.25        27.70 o                         
  -3  19   2       1305.65       1291.67        41.04 o                         
  -2  19   2          7.10         26.53        22.30 o                         
  -1  19   2         29.92         47.51        21.84 o                         
   0  19   2        288.67        306.09        37.99 o                         
   1  19   2         33.29         47.87        21.11 o                         
   2  19   2        191.83        205.68        42.50 o                         
   3  19   2        551.00        485.99        40.62 o                         
   4  19   2        382.60        384.00        56.28 o                         
  -4  20   2        214.66        164.91        36.23 o                         
  -3  20   2        346.93        334.21        23.94 o                         
  -2  20   2          4.71         14.51        22.58 o                         
  -1  20   2       1471.62       1430.47        56.94 o                         
   0  20   2         16.74         25.68        24.79 o                         
   1  20   2       1856.41       1858.72        73.15 o                         
   2  20   2         39.42         69.24        32.74 o                         
   3  20   2       1029.34        990.97        78.94 o                         
  -3  21   2          5.64         -7.86        27.50 o                         
  -2  21   2        754.63        696.17        48.59 o                         
  -1  21   2         55.48         48.62        25.14 o                         
   0  21   2        906.49       1078.93        61.43 o                         
   1  21   2          0.73         93.44        31.06 o                         
   2  21   2        481.19        456.72        57.62 o                         
   3  21   2          7.80         27.32        31.97 o                         
  -2  22   2        252.42        201.10        31.14 o                         
  -1  22   2        322.44        357.44        42.50 o                         
   0  22   2         35.16         27.89        28.67 o                         
   1  22   2        475.07        410.61        45.42 o                         
   2  22   2        394.26        289.14        56.20 o                         
   0  23   2         86.29        128.75        31.70 o                         
  -7   0   3         11.57          7.42        22.33 o                         
  -5   0   3         21.88         53.30        19.39 o                         
  -3   0   3        168.10        320.87        19.13 o                         
   1   0   3      10531.93      10711.33       169.97 o                         
   3   0   3       8590.31       8828.47       162.88 o                         
   5   0   3       2724.80       2650.43        70.58 o                         
   7   0   3       1955.40       1757.21        91.47 o                         
  -8   1   3         32.07         62.83        29.07 o                         
  -7   1   3       1187.33       1218.85        44.07 o                         
  -6   1   3         45.99         44.41        14.05 o                         
  -5   1   3       1020.83       1015.24        29.92 o                         
  -4   1   3       3459.20       3363.01        56.53 o                         
  -3   1   3        264.45        298.42        12.95 o                         
  -2   1   3       8581.70       8419.25        99.70 o                         
  -1   1   3        220.41        252.56         8.58 o                         
   0   1   3       7587.77       7520.85       112.82 o                         
   1   1   3      10680.96      10591.53       134.75 o                         
   2   1   3       2567.17       2629.52        34.96 o                         
   3   1   3       1018.43        908.35        20.50 o                         
   4   1   3         36.54         45.10         9.00 o                         
   5   1   3       2628.40       2470.62        50.70 o                         
   6   1   3          9.96         25.86        14.86 o                         
   7   1   3        178.91        193.47        25.70 o                         
  -8   2   3       1114.14       1051.07        63.46 o                         
  -7   2   3         22.06         39.53        16.81 o                         
  -6   2   3       2683.70       2788.45        62.35 o                         
  -5   2   3          8.84         13.32        10.03 o                         
  -4   2   3       1381.70       1342.35        30.52 o                         
  -3   2   3       4231.93       4501.35        60.11 o                         
  -2   2   3        129.77        175.78         7.32 o                         
  -1   2   3        172.18        174.43         6.84 o                         
   0   2   3       8354.55       8102.69       122.36 o                         
   1   2   3       3779.13       3864.29        48.50 o                         
   2   2   3       3207.13       3041.80        47.01 o                         
   3   2   3        531.99        583.46        13.56 o                         
   4   2   3       6870.70       6591.94        93.94 o                         
   5   2   3        841.82        780.00        25.09 o                         
   6   2   3       3207.21       3204.34        66.36 o                         
   7   2   3        192.92        230.95        24.28 o                         
  -8   3   3         11.51         45.09        26.05 o                         
  -7   3   3       2255.48       2370.85        73.93 o                         
  -6   3   3        175.46        188.81        24.11 o                         
  -5   3   3       1467.83       1471.08        35.70 o                         
  -4   3   3       2887.60       2893.16        44.55 o                         
  -3   3   3        861.71        798.20        24.16 o                         
  -2   3   3        492.08        462.21        15.02 o                         
  -1   3   3         79.17         91.13         6.80 o                         
   0   3   3        137.80        166.71         7.71 o                         
   1   3   3      15302.17      15015.39       259.28 o                         
   2   3   3        411.06        423.24        11.98 o                         
   3   3   3       5303.15       5090.88        68.52 o                         
   4   3   3        455.04        454.59        12.56 o                         
   5   3   3       1641.59       1632.15        37.05 o                         
   6   3   3        661.78        634.50        27.08 o                         
   7   3   3         33.37         53.64        20.51 o                         
  -7   4   3        107.05        131.80        22.74 o                         
  -6   4   3        450.43        440.41        24.87 o                         
  -5   4   3         59.65         53.31        10.96 o                         
  -4   4   3        726.44        683.86        23.09 o                         
  -3   4   3      18359.74      18885.78       237.51 o                         
  -2   4   3        563.83        689.28        18.84 o                         
  -1   4   3       7128.14       6905.11        94.34 o                         
   0   4   3      10103.96      10582.66       136.52 o                         
   1   4   3      41690.59      41256.78      1072.99 o                         
   2   4   3        336.69        363.91        11.75 o                         
   3   4   3       1347.80       1338.80        30.04 o                         
   4   4   3       2270.93       2321.42        42.35 o                         
   5   4   3         92.18        102.29        12.52 o                         
   6   4   3        273.98        281.20        22.65 o                         
   7   4   3        216.66        260.39        26.59 o                         
  -7   5   3        247.52        270.78        25.58 o                         
  -6   5   3         68.94         63.83        15.18 o                         
  -5   5   3        204.03        206.50        13.09 o                         
  -4   5   3       4656.68       4777.46        79.15 o                         
  -3   5   3         20.08         19.07         8.75 o                         
  -2   5   3       4155.43       3840.68        67.88 o                         
  -1   5   3        382.04        484.55        15.49 o                         
   0   5   3       4525.26       4376.20        64.93 o                         
   1   5   3       9755.74       9922.15       145.56 o                         
   2   5   3       3916.12       3876.38        55.64 o                         
   3   5   3         47.47         56.74         7.68 o                         
   4   5   3         69.13         97.66        11.23 o                         
   5   5   3         88.24         73.14         8.13 o                         
   6   5   3       1216.02       1172.64        37.24 o                         
   7   5   3        225.28        242.59        25.60 o                         
  -7   6   3         19.88         22.17        18.80 o                         
  -6   6   3       3795.01       3823.39        81.26 o                         
  -5   6   3        225.82        235.73        19.54 o                         
  -4   6   3       3149.44       3215.78        62.96 o                         
  -3   6   3        338.29        344.55        18.01 o                         
  -2   6   3        164.39        201.46        14.04 o                         
  -1   6   3       4012.54       4059.32        62.06 o                         
   0   6   3       1789.88       1725.82        31.64 o                         
   1   6   3       2341.11       2211.86        42.78 o                         
   2   6   3        539.88        500.68        15.41 o                         
   3   6   3          9.50         23.69         7.32 o                         
   4   6   3       1223.03       1176.11        28.97 o                         
   5   6   3        838.37        881.58        28.79 o                         
   6   6   3       1261.28       1241.03        37.17 o                         
   7   6   3         69.19         77.21        19.08 o                         
  -7   7   3       1027.29       1026.64        45.30 o                         
  -6   7   3        106.49         73.51        11.56 o                         
  -5   7   3        115.68        131.73        17.51 o                         
  -4   7   3         92.93         89.21        13.69 o                         
  -3   7   3       2141.69       2057.83        43.86 o                         
  -2   7   3        345.90        354.23        16.25 o                         
  -1   7   3        247.08        266.01        14.04 o                         
   0   7   3       2425.63       2580.35        44.14 o                         
   1   7   3      25328.77      25843.56       363.06 o                         
   2   7   3       1116.14       1351.53        33.82 o                         
   3   7   3       9914.03       9823.11       144.16 o                         
   4   7   3         12.34          5.10         9.06 o                         
   5   7   3       2913.70       2831.08        59.06 o                         
   6   7   3          1.05         30.74        12.28 o                         
   7   7   3        603.36        515.08        33.39 o                         
  -7   8   3        134.98        122.62        19.96 o                         
  -6   8   3        732.18        710.27        28.36 o                         
  -5   8   3         12.45         37.49        16.81 o                         
  -4   8   3       1210.54       1229.58        36.06 o                         
  -3   8   3       2649.84       2549.89        51.39 o                         
  -2   8   3        127.76        150.67        12.89 o                         
  -1   8   3       2475.59       2337.40        42.56 o                         
   0   8   3          7.75         27.23         6.95 o                         
   1   8   3       4291.39       4211.96        67.40 o                         
   2   8   3        773.85        667.82        19.13 o                         
   3   8   3         44.40         48.25         8.47 o                         
   4   8   3        608.08        576.26        22.63 o                         
   5   8   3       1550.39       1507.87        40.28 o                         
   6   8   3        976.59        988.19        46.55 o                         
   7   8   3        184.23        213.64        28.45 o                         
  -7   9   3         69.23         54.44        19.72 o                         
  -6   9   3        228.46        196.58        23.98 o                         
  -5   9   3        214.06        220.21        26.20 o                         
  -4   9   3       7823.64       7676.61       137.02 o                         
  -3   9   3          3.76         91.68        13.12 o                         
  -2   9   3       7661.63       7447.99       110.47 o                         
  -1   9   3         83.44        155.57        12.21 o                         
   0   9   3       1818.88       1614.58        32.08 o                         
   1   9   3       2134.95       2263.95        41.02 o                         
   2   9   3       1522.86       1451.93        31.85 o                         
   3   9   3        109.57        373.82        29.37 o                         
   4   9   3        122.03        176.75        15.61 o                         
   5   9   3          0.60         -1.87        10.75 o                         
   6   9   3        915.13        971.39        35.77 o                         
   7   9   3         50.21         34.33        30.10 o                         
  -7  10   3         29.38         15.19        23.64 o                         
  -6  10   3        329.22        294.70        30.33 o                         
  -5  10   3       1151.49       1159.64        44.75 o                         
  -4  10   3        195.85        219.90        23.61 o                         
  -3  10   3       2028.88       1982.37        42.04 o                         
  -2  10   3          4.04         53.37        11.40 o                         
  -1  10   3       2893.80       2814.71        53.63 o                         
   0  10   3        253.26        288.09        16.74 o                         
   1  10   3       4958.68       4994.43        77.12 o                         
   2  10   3        998.68        987.25        28.10 o                         
   3  10   3       1185.97       1149.17        36.18 o                         
   4  10   3        959.49        950.48        31.02 o                         
   5  10   3        197.78        196.91        18.51 o                         
   6  10   3        299.84        294.75        20.98 o                         
   7  10   3         81.07        107.01        21.66 o                         
  -7  11   3       1279.97       1325.12       115.17 o                         
  -6  11   3         21.18         15.43        23.23 o                         
  -5  11   3       2054.44       2061.29        70.19 o                         
  -4  11   3       1111.02       1142.05        45.98 o                         
  -3  11   3        595.26        622.43        24.24 o                         
  -2  11   3        665.94        643.57        24.22 o                         
  -1  11   3        423.98        518.92        21.76 o                         
   0  11   3       1025.88       1054.57        28.93 o                         
   1  11   3        881.61        855.05        24.70 o                         
   2  11   3        982.10       1161.49        32.85 o                         
   3  11   3       1261.08       1218.56        33.41 o                         
   4  11   3        591.63        639.16        32.38 o                         
   5  11   3       1218.06       1248.42        40.52 o                         
   6  11   3         20.87         42.99        12.68 o                         
  -6  12   3       1588.44       1611.29        64.32 o                         
  -5  12   3        711.05        721.05        35.72 o                         
  -4  12   3        150.06        161.10        19.25 o                         
  -3  12   3       1522.89       1446.51        37.58 o                         
  -2  12   3       1652.10       1739.49        41.15 o                         
  -1  12   3       2620.85       2617.51        50.84 o                         
   0  12   3        432.89        414.72        20.41 o                         
   1  12   3        454.64        500.04        20.31 o                         
   2  12   3       2783.44       2756.25        56.91 o                         
   3  12   3       2020.38       2126.56        56.41 o                         
   4  12   3       1464.00       1484.75        43.43 o                         
   5  12   3         15.26         33.24        12.25 o                         
   6  12   3       1934.20       2015.70        61.71 o                         
  -6  13   3        162.09        150.51        27.37 o                         
  -5  13   3         13.46         27.39        17.22 o                         
  -4  13   3        753.55        782.25        36.46 o                         
  -3  13   3          2.37         47.81        13.62 o                         
  -2  13   3       1689.37       1696.46        39.90 o                         
  -1  13   3         49.63         97.60        13.74 o                         
   0  13   3       1158.83       1176.37        33.09 o                         
   1  13   3        588.67        575.52        24.83 o                         
   2  13   3         47.26         39.57        12.68 o                         
   3  13   3       1292.05       1359.85        47.18 o                         
   4  13   3          8.19          9.89        11.87 o                         
   5  13   3        278.71        255.52        24.08 o                         
   6  13   3         21.19          1.52        25.23 o                         
  -6  14   3          5.71        -21.91        28.57 o                         
  -5  14   3         26.59         46.64        17.06 o                         
  -4  14   3          5.44         25.12        15.52 o                         
  -3  14   3       4292.35       4358.49        96.17 o                         
  -2  14   3         30.78         86.32        14.43 o                         
  -1  14   3       2078.34       1977.48        44.87 o                         
   0  14   3         12.35        115.85        15.88 o                         
   1  14   3       2532.03       2536.04        51.69 o                         
   2  14   3        279.05        331.52        25.31 o                         
   3  14   3        103.90        127.73        25.55 o                         
   4  14   3          4.36         16.33        12.56 o                         
   5  14   3        412.16        435.06        31.70 o                         
   6  14   3          9.91         24.12        17.25 o                         
  -6  15   3          1.12         85.41        42.56 o                         
  -5  15   3        633.57        634.03        37.49 o                         
  -4  15   3        229.07        262.95        27.61 o                         
  -3  15   3          5.43         22.91        15.41 o                         
  -2  15   3       2712.49       2679.93        59.19 o                         
  -1  15   3         71.92        113.78        16.97 o                         
   0  15   3        354.93        399.90        23.12 o                         
   1  15   3       2286.76       2187.09        53.41 o                         
   2  15   3         45.91         84.12        19.80 o                         
   3  15   3        564.05        631.31        36.76 o                         
   4  15   3        209.66        197.25        27.65 o                         
   5  15   3       1650.95       1672.76        63.12 o                         
  -5  16   3        657.31        644.54        32.56 o                         
  -4  16   3        814.48        835.29        37.49 o                         
  -3  16   3          0.07        -13.65        16.59 o                         
  -2  16   3        334.87        389.13        25.88 o                         
  -1  16   3        158.22        181.79        19.32 o                         
   0  16   3       1282.90       1252.56        39.76 o                         
   1  16   3         33.46         35.00        14.45 o                         
   2  16   3       1690.39       1670.08        60.32 o                         
   3  16   3         37.52         84.44        20.84 o                         
   4  16   3       2805.53       2708.04        85.88 o                         
   5  16   3         11.04         43.83        23.51 o                         
  -5  17   3        379.60        428.40        36.23 o                         
  -4  17   3        764.36        783.97        35.93 o                         
  -3  17   3       1164.70       1138.71        43.44 o                         
  -2  17   3        934.40        907.43        40.95 o                         
  -1  17   3        175.60        189.00        20.46 o                         
   0  17   3        475.96        487.02        44.61 o                         
   1  17   3        104.83        147.73        18.53 o                         
   2  17   3        287.85        394.12        35.82 o                         
   3  17   3        956.16        935.83        62.11 o                         
   4  17   3         49.19        118.69        29.63 o                         
   5  17   3        467.95        498.56        46.23 o                         
  -5  18   3        353.28        314.43        38.84 o                         
  -4  18   3        323.03        250.95        21.87 o                         
  -3  18   3       1162.47       1179.08        45.10 o                         
  -2  18   3          0.89         67.81        19.99 o                         
  -1  18   3       2472.11       2667.08        81.71 o                         
   0  18   3        217.22        259.26        29.44 o                         
   1  18   3        925.89       1048.80        46.78 o                         
   2  18   3         20.66         10.47        20.39 o                         
   3  18   3        193.87        163.96        28.36 o                         
   4  18   3         49.57         31.27        42.48 o                         
  -4  19   3        467.47        498.24        45.89 o                         
  -3  19   3         19.33         20.70        18.63 o                         
  -2  19   3        895.40        926.99        49.53 o                         
  -1  19   3        107.38        149.05        24.26 o                         
   0  19   3       1085.37       1076.52        58.96 o                         
   1  19   3        322.31        298.69        29.99 o                         
   2  19   3         14.54         93.99        33.90 o                         
   3  19   3        522.59        565.61        41.95 o                         
   4  19   3          1.05         33.58        35.71 o                         
  -4  20   3        371.96        374.89        45.02 o                         
  -3  20   3          4.49         -7.25        16.31 o                         
  -2  20   3         81.39         81.82        27.75 o                         
  -1  20   3         57.96         18.79        20.61 o                         
   0  20   3         10.76          9.74        22.62 o                         
   1  20   3        412.04        380.27        32.73 o                         
   2  20   3        265.17        248.40        38.97 o                         
   3  20   3          6.84        107.43        48.47 o                         
  -3  21   3        228.19        174.25        29.33 o                         
  -2  21   3          2.25         -2.26        23.11 o                         
  -1  21   3         14.74         -2.01        20.45 o                         
   0  21   3         45.50          4.15        23.81 o                         
   1  21   3        293.41        360.02        34.72 o                         
   2  21   3         12.67        112.21        55.73 o                         
   3  21   3       1260.65       1370.56        87.98 o                         
  -2  22   3        196.56        188.89        41.22 o                         
  -1  22   3        447.69        411.22        44.14 o                         
   0  22   3        491.89        409.42        40.99 o                         
   1  22   3        385.68        318.12        48.92 o                         
   2  22   3         53.84         76.01        46.84 o                         
   0  23   3        468.29        433.21       117.36 o                         
  -8   0   4       1252.31       1245.90       104.87 o                         
  -6   0   4        140.61        169.98        26.98 o                         
  -4   0   4       1067.42       1258.76        42.89 o                         
  -2   0   4       9525.59       9592.98       159.49 o                         
   0   0   4       7516.92       7631.79       134.09 o                         
   2   0   4      14139.38      13586.99       217.16 o                         
   4   0   4        107.73         71.28        13.62 o                         
   6   0   4        363.57        392.62        33.70 o                         
  -8   1   4        221.71        227.86        34.61 o                         
  -7   1   4        889.51        889.99        40.10 o                         
  -6   1   4       1590.56       1551.85        44.02 o                         
  -5   1   4        654.75        709.73        29.07 o                         
  -4   1   4        985.59       1007.79        28.27 o                         
  -3   1   4       4643.24       5101.65        69.32 o                         
  -2   1   4      29499.52      29792.35       715.08 o                         
  -1   1   4      11782.84      11423.68       154.97 o                         
   0   1   4       2354.91       2362.48        34.77 o                         
   1   1   4       5126.25       4950.44        54.62 o                         
   2   1   4       1660.72       1707.00        25.44 o                         
   3   1   4       3303.64       3196.54        51.15 o                         
   4   1   4       1694.96       1644.10        33.37 o                         
   5   1   4       2797.04       2788.77        54.27 o                         
   6   1   4        126.15        168.37        17.32 o                         
   7   1   4         19.21         24.10        20.48 o                         
  -8   2   4         12.94         29.14        29.07 o                         
  -7   2   4       1083.71       1125.49        47.96 o                         
  -6   2   4         34.59         35.14        14.39 o                         
  -5   2   4       2474.72       2451.74        49.20 o                         
  -4   2   4        108.83        135.31        12.75 o                         
  -3   2   4       6398.43       6071.84        84.37 o                         
  -2   2   4         51.88         54.57         6.64 o                         
  -1   2   4       3826.82       3757.37        52.28 o                         
   0   2   4        339.43        304.48        10.19 o                         
   1   2   4        521.70        594.92        10.05 o                         
   2   2   4          6.21         19.63         4.44 o                         
   3   2   4         16.30         48.51         5.48 o                         
   4   2   4        867.30        901.99        23.82 o                         
   5   2   4       1190.79       1240.32        31.14 o                         
   6   2   4        182.98        150.00        16.60 o                         
   7   2   4       2137.88       2055.81        64.73 o                         
  -8   3   4        111.84        111.87        28.01 o                         
  -7   3   4         85.62         79.07        20.66 o                         
  -6   3   4       3093.53       3069.17        68.37 o                         
  -5   3   4       1441.67       1466.59        37.26 o                         
  -4   3   4        590.47        530.07        17.38 o                         
  -3   3   4        205.72        188.23        10.15 o                         
  -2   3   4       3873.73       3901.66        57.45 o                         
  -1   3   4       2250.50       2223.02        34.74 o                         
   0   3   4      68315.96      65667.38      1428.24 o                         
   1   3   4        508.96        494.06        13.14 o                         
   2   3   4       7050.56       7236.27        90.38 o                         
   3   3   4        447.50        412.98        12.56 o                         
   4   3   4       1108.65       1065.81        22.97 o                         
   5   3   4         90.43        110.46        12.23 o                         
   6   3   4       3602.91       3498.61        74.32 o                         
   7   3   4         91.55         85.61        22.46 o                         
  -7   4   4          2.18         13.68        18.55 o                         
  -6   4   4        231.19        241.73        20.50 o                         
  -5   4   4        443.14        499.54        18.61 o                         
  -4   4   4        161.07        202.62        11.87 o                         
  -3   4   4       1344.78       1382.85        27.96 o                         
  -2   4   4       5926.29       6084.19        91.71 o                         
  -1   4   4       2460.61       2507.34        38.86 o                         
   0   4   4       2636.86       2520.03        43.51 o                         
   1   4   4        333.07        469.71        13.26 o                         
   2   4   4      12177.15      11741.21       141.65 o                         
   3   4   4         68.55         77.42         9.44 o                         
   4   4   4       3358.84       3226.29        49.91 o                         
   5   4   4         54.52         49.13        11.95 o                         
   6   4   4        261.01        242.12        28.49 o                         
   7   4   4        285.15        288.96        28.39 o                         
  -7   5   4        213.81        237.15        24.95 o                         
  -6   5   4         39.26         63.30        15.83 o                         
  -5   5   4          7.50         35.11         9.78 o                         
  -4   5   4        108.69        108.28        13.24 o                         
  -3   5   4        361.11        447.49        19.16 o                         
  -2   5   4        957.00        964.80        22.81 o                         
  -1   5   4      10402.41       9919.04       132.64 o                         
   0   5   4        718.05        721.82        16.97 o                         
   1   5   4        505.28        369.23        12.80 o                         
   2   5   4        322.15        423.63        13.81 o                         
   3   5   4       6305.80       6028.65        83.48 o                         
   4   5   4        345.05        370.04        20.47 o                         
   5   5   4        962.65        914.45        23.65 o                         
   6   5   4       1698.12       1626.84        46.94 o                         
   7   5   4         68.33         64.77        18.97 o                         
  -7   6   4        400.33        423.10        34.80 o                         
  -6   6   4        751.88        769.05        31.76 o                         
  -5   6   4       2561.06       2572.47        47.57 o                         
  -4   6   4          0.89         25.65        11.65 o                         
  -3   6   4       1844.16       1768.94        44.22 o                         
  -2   6   4        684.14        742.13        22.25 o                         
  -1   6   4       3373.67       3362.57        59.64 o                         
   0   6   4       6603.31       6787.83        93.56 o                         
   1   6   4         47.86         62.98         7.63 o                         
   2   6   4       7009.17       6865.01       110.76 o                         
   3   6   4         84.39        115.81         8.87 o                         
   4   6   4        268.20        294.30        14.45 o                         
   5   6   4        357.00        382.01        16.10 o                         
   6   6   4         55.63         38.60        13.93 o                         
   7   6   4       1436.72       1344.01        46.03 o                         
  -7   7   4         26.93         41.22        30.92 o                         
  -6   7   4       2033.77       1966.01        46.19 o                         
  -5   7   4       1453.56       1380.67        41.63 o                         
  -4   7   4       7893.56       8004.40       118.56 o                         
  -3   7   4         74.27         94.67         8.76 o                         
  -2   7   4       7216.87       7133.95       105.10 o                         
  -1   7   4        266.98        358.98        15.41 o                         
   0   7   4       5221.99       5273.62        76.38 o                         
   1   7   4       1043.86       1205.56        29.38 o                         
   2   7   4        811.06        877.38        26.39 o                         
   3   7   4        307.20        368.82        13.09 o                         
   4   7   4        552.38        567.89        18.23 o                         
   5   7   4        193.69        196.93        18.09 o                         
   6   7   4       2645.66       2639.39        60.02 o                         
   7   7   4         65.27         61.36        19.77 o                         
  -7   8   4        586.75        588.34        44.00 o                         
  -6   8   4        244.03        257.50        17.76 o                         
  -5   8   4       1170.77       1153.87        45.35 o                         
  -4   8   4        233.17        293.70        21.91 o                         
  -3   8   4       3928.06       4158.25        70.93 o                         
  -2   8   4       1445.81       1440.15        33.64 o                         
  -1   8   4       1143.74       1126.66        28.32 o                         
   0   8   4       1652.90       1537.98        31.86 o                         
   1   8   4        588.52        761.70        24.31 o                         
   2   8   4       7323.37       6975.62       122.48 o                         
   3   8   4       1062.76       1084.39        25.60 o                         
   4   8   4        436.15        431.93        17.41 o                         
   5   8   4       1610.93       1632.47        40.59 o                         
   6   8   4          7.75         -0.18         9.50 o                         
   7   8   4       1448.33       1441.16       122.63 o                         
  -7   9   4       1192.23       1130.65        57.96 o                         
  -6   9   4        148.19        163.84        16.17 o                         
  -5   9   4       1988.82       1956.44        67.52 o                         
  -4   9   4         30.08         36.90        15.04 o                         
  -3   9   4       1110.66       1112.79        30.00 o                         
  -2   9   4         42.02         86.31        11.61 o                         
  -1   9   4       1845.48       1804.23        37.24 o                         
   0   9   4        716.55        742.79        22.38 o                         
   1   9   4       4105.06       3867.94        70.64 o                         
   2   9   4        501.09        498.56        20.30 o                         
   3   9   4       3882.59       3710.21        69.14 o                         
   4   9   4       1147.16       1123.71        29.77 o                         
   5   9   4       1005.89        973.83        30.41 o                         
   6   9   4         12.67         12.44         8.77 o                         
   7   9   4         49.76         44.64        19.74 o                         
  -7  10   4        325.39        250.86        74.47 o                         
  -6  10   4        279.17        273.77        24.20 o                         
  -5  10   4        274.59        284.26        29.85 o                         
  -4  10   4         13.17         17.15        11.09 o                         
  -3  10   4       1969.53       1998.77        44.45 o                         
  -2  10   4       1998.81       2075.93        45.26 o                         
  -1  10   4        151.91        130.54        12.12 o                         
   0  10   4       1234.43       1090.92        26.50 o                         
   1  10   4        376.18        563.84        23.58 o                         
   2  10   4       7535.99       7546.91       116.66 o                         
   3  10   4       1816.46       1842.44        44.42 o                         
   4  10   4       1213.57       1179.92        49.34 o                         
   5  10   4        192.63        192.05        14.05 o                         
   6  10   4         46.93         37.04        13.51 o                         
   7  10   4        389.09        394.57        40.10 o                         
  -7  11   4         12.34         29.71        38.30 o                         
  -6  11   4        902.18        914.77        38.45 o                         
  -5  11   4        118.38        180.08        20.09 o                         
  -4  11   4        465.44        529.77        27.96 o                         
  -3  11   4        130.14        183.89        16.45 o                         
  -2  11   4       8066.35       8067.38       116.38 o                         
  -1  11   4       2020.80       2095.82        43.43 o                         
   0  11   4         53.14         56.54        11.27 o                         
   1  11   4       1468.39       1482.03        36.87 o                         
   2  11   4       2102.81       2193.73        52.23 o                         
   3  11   4       1456.28       1422.22        39.99 o                         
   4  11   4       2753.12       2745.85        82.06 o                         
   5  11   4         57.03         50.51        22.06 o                         
   6  11   4       1814.91       1968.31        79.62 o                         
  -6  12   4         17.57         14.24        15.56 o                         
  -5  12   4       2360.16       2332.35        65.43 o                         
  -4  12   4        547.16        587.31        34.73 o                         
  -3  12   4       3161.23       3080.58        65.65 o                         
  -2  12   4        170.12        179.61        15.53 o                         
  -1  12   4       1986.10       2020.41        43.70 o                         
   0  12   4         91.38        102.24        13.37 o                         
   1  12   4        712.62        752.14        25.04 o                         
   2  12   4        435.17        467.43        25.14 o                         
   3  12   4         13.81          9.91        15.88 o                         
   4  12   4        100.53        119.69        18.51 o                         
   5  12   4        785.02        726.08        51.31 o                         
   6  12   4          2.61         -9.30        26.34 o                         
  -6  13   4        289.90        301.86        30.24 o                         
  -5  13   4        127.33        148.20        21.24 o                         
  -4  13   4       1356.24       1317.68        48.38 o                         
  -3  13   4       1416.81       1370.98        42.38 o                         
  -2  13   4        558.17        655.47        27.02 o                         
  -1  13   4       3649.60       3572.43        65.49 o                         
   0  13   4       1166.55       1160.88        32.94 o                         
   1  13   4       3251.13       3182.78        61.87 o                         
   2  13   4        159.85        163.43        18.20 o                         
   3  13   4       5599.58       5516.68       128.04 o                         
   4  13   4         59.77         74.69        18.58 o                         
   5  13   4        916.14        929.75        48.23 o                         
   6  13   4        575.09        562.71        41.62 o                         
  -6  14   4        207.22        241.59        47.36 o                         
  -5  14   4        525.23        518.85        35.77 o                         
  -4  14   4         74.01         92.48        23.62 o                         
  -3  14   4        191.83        209.11        22.35 o                         
  -2  14   4        766.45        730.22        29.53 o                         
  -1  14   4        168.64        193.72        16.14 o                         
   0  14   4       2192.88       2208.60        49.95 o                         
   1  14   4          1.47         10.36        11.11 o                         
   2  14   4       4330.42       4263.22        96.72 o                         
   3  14   4         99.39        109.41        39.61 o                         
   4  14   4        854.68        940.85        46.48 o                         
   5  14   4         95.50         55.01        20.38 o                         
   6  14   4         10.68         31.31        21.63 o                         
  -6  15   4       1306.75       1294.32       118.21 o                         
  -5  15   4        652.55        631.34        40.59 o                         
  -4  15   4       2360.43       2249.85        63.97 o                         
  -3  15   4        195.49        230.47        24.84 o                         
  -2  15   4       3920.88       3914.90        95.14 o                         
  -1  15   4        279.98        316.82        25.56 o                         
   0  15   4       2271.78       2381.08        53.47 o                         
   1  15   4        341.85        333.64        23.93 o                         
   2  15   4         99.64        121.93        24.48 o                         
   3  15   4       1452.23       1582.70        65.04 o                         
   4  15   4         47.16         80.71        22.41 o                         
   5  15   4        264.85        265.62        37.71 o                         
  -5  16   4       1315.52       1345.41        54.67 o                         
  -4  16   4        122.91        122.67        20.68 o                         
  -3  16   4         41.79         38.86        18.41 o                         
  -2  16   4        855.64        839.06        36.58 o                         
  -1  16   4        778.94        773.71        32.52 o                         
   0  16   4        145.34        117.34        18.43 o                         
   1  16   4          1.41         42.66        15.36 o                         
   2  16   4          9.05         24.34        21.02 o                         
   3  16   4        582.30        629.31        52.40 o                         
   4  16   4          4.05         29.22        22.97 o                         
   5  16   4        126.62        165.19        31.78 o                         
  -5  17   4         13.61         16.21        22.62 o                         
  -4  17   4        655.32        722.43        37.88 o                         
  -3  17   4          1.61         39.87        22.02 o                         
  -2  17   4        521.22        557.09        32.92 o                         
  -1  17   4         24.14          8.19        13.96 o                         
   0  17   4        304.57        323.85        28.75 o                         
   1  17   4        751.46        733.57        34.95 o                         
   2  17   4         27.88         55.92        22.92 o                         
   3  17   4        438.29        414.54        43.93 o                         
   4  17   4        477.39        470.51        42.13 o                         
   5  17   4         11.19         25.57        27.98 o                         
  -5  18   4          4.70         -0.43        35.06 o                         
  -4  18   4        109.51         76.66        22.32 o                         
  -3  18   4         14.45         31.70        20.46 o                         
  -2  18   4        676.17        648.75        44.31 o                         
  -1  18   4         63.66        122.95        22.70 o                         
   0  18   4       1691.06       1777.35        64.31 o                         
   1  18   4        475.47        490.23        35.17 o                         
   2  18   4       1244.41       1340.00        63.53 o                         
   3  18   4        364.81        386.94        55.91 o                         
   4  18   4       1097.24       1032.06        62.58 o                         
  -4  19   4         87.41        109.70        20.99 o                         
  -3  19   4         54.37         34.98        35.97 o                         
  -2  19   4        203.15        176.17        28.69 o                         
  -1  19   4       1015.56       1006.28        55.79 o                         
   0  19   4         39.13         17.57        18.69 o                         
   1  19   4       2405.60       2286.03        71.35 o                         
   2  19   4         25.48          0.90        23.32 o                         
   3  19   4       1155.24       1190.68        86.03 o                         
   4  19   4          3.85        -17.76        38.12 o                         
  -4  20   4         14.38         43.29        29.82 o                         
  -3  20   4        777.11        844.62        60.76 o                         
  -2  20   4         13.72         28.04        24.65 o                         
  -1  20   4        570.71        691.18        45.16 o                         
   0  20   4        672.39        538.48        42.80 o                         
   1  20   4        166.57        143.33        33.94 o                         
   2  20   4         17.85          7.00        27.21 o                         
   3  20   4        229.33        272.75        58.94 o                         
  -3  21   4        222.80        169.35        36.26 o                         
  -2  21   4        463.96        501.44        46.09 o                         
  -1  21   4          8.11         29.89        22.77 o                         
   0  21   4          4.61          1.14        23.05 o                         
   1  21   4        403.50        336.84        39.32 o                         
   2  21   4         92.96         90.73        45.92 o                         
   3  21   4        175.99        204.52        45.85 o                         
  -2  22   4        377.74        425.37        41.52 o                         
  -1  22   4        604.20        574.91        50.54 o                         
   0  22   4       1050.84       1038.39        59.21 o                         
   1  22   4          0.38         23.25        29.57 o                         
   2  22   4        549.97        484.13        58.26 o                         
  -7   0   5        679.65        743.61        55.32 o                         
  -5   0   5       8041.58       8054.56       167.35 o                         
  -3   0   5        100.59         77.38        15.15 o                         
  -1   0   5        485.01        523.04        21.98 o                         
   1   0   5        298.76        304.19        12.00 o                         
   3   0   5      37993.71      38443.69       923.79 o                         
   5   0   5       4843.10       4824.25       116.93 o                         
   7   0   5       1372.11       1529.11        75.32 o                         
  -8   1   5        695.19        654.76       108.63 o                         
  -7   1   5         25.83         59.77        24.01 o                         
  -6   1   5       1061.58       1075.80        38.41 o                         
  -5   1   5       2140.57       2129.35        48.93 o                         
  -4   1   5       1623.92       1618.22        35.76 o                         
  -3   1   5       1614.69       1609.58        34.11 o                         
  -2   1   5       2627.77       2690.19        39.84 o                         
  -1   1   5       7594.50       7433.92       100.68 o                         
   0   1   5        453.17        529.96        12.69 o                         
   1   1   5        247.43        236.13         7.34 o                         
   2   1   5       3498.38       3430.64        41.65 o                         
   3   1   5       2480.68       2443.03        41.21 o                         
   4   1   5       1417.51       1343.64        29.58 o                         
   5   1   5         38.61         32.47        10.26 o                         
   6   1   5        139.22        186.15        18.10 o                         
   7   1   5        434.50        429.72        26.19 o                         
  -8   2   5         68.08        118.58        55.42 o                         
  -7   2   5          1.61          2.19        19.96 o                         
  -6   2   5        241.52        286.75        26.84 o                         
  -5   2   5       1285.14       1283.95        37.24 o                         
  -4   2   5       6116.86       6292.49        86.54 o                         
  -3   2   5        860.55        928.04        25.82 o                         
  -2   2   5       8784.26       8679.91       119.30 o                         
  -1   2   5        252.43        245.68        11.01 o                         
   0   2   5      20872.74      20831.26       520.18 o                         
   1   2   5        778.57        791.32        13.87 o                         
   2   2   5       1199.50       1095.67        21.94 o                         
   3   2   5        768.42        760.01        18.04 o                         
   4   2   5        872.57        860.69        22.12 o                         
   5   2   5        134.46        141.41        13.61 o                         
   6   2   5          9.50         12.86        14.55 o                         
   7   2   5          0.67          1.48        20.53 o                         
  -8   3   5         73.84         16.25        34.96 o                         
  -7   3   5         94.45         83.76        21.46 o                         
  -6   3   5        157.39        182.49        19.96 o                         
  -5   3   5         75.87        140.02        14.59 o                         
  -4   3   5       1229.47       1301.40        27.90 o                         
  -3   3   5        707.60        582.93        19.66 o                         
  -2   3   5       2600.06       2771.75        49.60 o                         
  -1   3   5       4531.53       4404.14        61.80 o                         
   0   3   5         64.55         56.86         7.11 o                         
   1   3   5       5122.15       5133.75        67.48 o                         
   2   3   5       1197.91       1153.56        22.55 o                         
   3   3   5         78.87         81.19         7.79 o                         
   4   3   5        437.12        459.11        15.60 o                         
   5   3   5        359.10        376.36        20.61 o                         
   6   3   5       1674.66       1705.99        48.26 o                         
   7   3   5        992.92       1031.41        49.57 o                         
  -7   4   5       1360.49       1368.80        53.74 o                         
  -6   4   5          0.59         -8.40        19.26 o                         
  -5   4   5       5875.83       5844.54        85.09 o                         
  -4   4   5         51.22         57.18         9.42 o                         
  -3   4   5      10878.36      11540.74       152.36 o                         
  -2   4   5       2549.55       2527.98        43.28 o                         
  -1   4   5        425.40        404.15        13.39 o                         
   0   4   5       2321.32       2512.08        40.32 o                         
   1   4   5        135.89        186.11         9.69 o                         
   2   4   5         33.89         50.08         5.48 o                         
   3   4   5       7736.45       7502.01        97.48 o                         
   4   4   5        310.49        332.10        14.49 o                         
   5   4   5       2823.53       2719.50        58.68 o                         
   6   4   5          1.32          1.74        14.23 o                         
   7   4   5         70.74         91.38        22.25 o                         
  -7   5   5         81.31         83.73        25.10 o                         
  -6   5   5       4816.81       4813.93       100.83 o                         
  -5   5   5         53.83         81.66        11.91 o                         
  -4   5   5       2795.56       2736.68        47.68 o                         
  -3   5   5         82.63        148.93        11.63 o                         
  -2   5   5        811.27        764.38        22.01 o                         
  -1   5   5       2499.27       2468.21        41.99 o                         
   0   5   5      12310.12      12667.86       183.10 o                         
   1   5   5       6669.11       6934.64       102.71 o                         
   2   5   5        692.19        634.06        19.08 o                         
   3   5   5        323.49        330.86        10.48 o                         
   4   5   5       6350.62       6223.11        89.28 o                         
   5   5   5         37.88         48.14         9.59 o                         
   6   5   5       1184.45       1219.68        47.30 o                         
   7   5   5         20.55         20.62        17.06 o                         
  -7   6   5        640.24        663.77        44.55 o                         
  -6   6   5        105.90        174.40        20.90 o                         
  -5   6   5        856.32        815.62        26.36 o                         
  -4   6   5        896.65        881.73        26.33 o                         
  -3   6   5        526.48        516.88        20.07 o                         
  -2   6   5       6264.42       6150.20        96.16 o                         
  -1   6   5          1.66          6.63         6.56 o                         
   0   6   5       2557.95       2479.57        43.96 o                         
   1   6   5       1300.76       1386.17        24.25 o                         
   2   6   5        224.02        181.79        10.16 o                         
   3   6   5       2250.60       2179.66        29.60 o                         
   4   6   5         81.34         85.56         7.70 o                         
   5   6   5       2273.82       2253.96        44.28 o                         
   6   6   5         46.42         27.49        13.61 o                         
   7   6   5         14.90          5.41        15.88 o                         
  -7   7   5        143.04        134.55        27.37 o                         
  -6   7   5        655.11        564.95        31.82 o                         
  -5   7   5       1187.04       1208.66        37.53 o                         
  -4   7   5         54.82         47.16        10.85 o                         
  -3   7   5       1680.87       1700.73        40.02 o                         
  -2   7   5        267.59        345.98        17.67 o                         
  -1   7   5      11024.02      11047.03       156.86 o                         
   0   7   5       4336.17       4699.09        69.86 o                         
   1   7   5      10038.01       9682.09       139.93 o                         
   2   7   5        700.02        758.91        27.14 o                         
   3   7   5        347.92        328.41        12.34 o                         
   4   7   5       1710.12       1640.99        34.07 o                         
   5   7   5          2.50         -2.67         7.49 o                         
   6   7   5         96.45         92.64        15.26 o                         
   7   7   5        283.59        260.53        35.31 o                         
  -7   8   5        399.28        368.91        62.10 o                         
  -6   8   5         24.96         18.02        16.51 o                         
  -5   8   5        203.38        247.23        20.62 o                         
  -4   8   5       1108.19       1136.89        32.57 o                         
  -3   8   5        871.62        864.17        26.00 o                         
  -2   8   5       1748.35       1593.45        36.49 o                         
  -1   8   5         10.78         62.35        10.56 o                         
   0   8   5      13065.97      13008.71       173.02 o                         
   1   8   5       7131.78       7219.15       115.62 o                         
   2   8   5        312.23        363.46        21.20 o                         
   3   8   5       4805.93       4775.53        86.05 o                         
   4   8   5       1605.18       1539.65        39.53 o                         
   5   8   5       1964.35       1978.69        41.37 o                         
   6   8   5        167.01        182.16        14.70 o                         
   7   8   5        478.76        448.51        40.84 o                         
  -7   9   5         51.49        -10.22        31.47 o                         
  -6   9   5        985.27        943.50        41.13 o                         
  -5   9   5          0.02         50.68        13.37 o                         
  -4   9   5       3378.43       3406.82        68.09 o                         
  -3   9   5         17.27         18.94        10.76 o                         
  -2   9   5        389.56        419.54        19.93 o                         
  -1   9   5         34.54         63.60        10.52 o                         
   0   9   5       1802.16       1795.51        35.90 o                         
   1   9   5       3424.89       3664.15        68.26 o                         
   2   9   5        117.84        111.25        15.07 o                         
   3   9   5         11.96         86.03        11.92 o                         
   4   9   5       1686.78       1718.34        40.81 o                         
   5   9   5        111.79         95.91        15.37 o                         
   6   9   5       1049.50       1082.76        29.05 o                         
   7   9   5         52.17         79.85        52.21 o                         
  -7  10   5        541.06        570.46        96.54 o                         
  -6  10   5         93.94         94.38        17.69 o                         
  -5  10   5       1034.84       1039.68        38.77 o                         
  -4  10   5       3747.27       3617.85        79.49 o                         
  -3  10   5       1549.51       1536.41        39.54 o                         
  -2  10   5        230.22        186.60        15.38 o                         
  -1  10   5          1.44         19.26         8.81 o                         
   0  10   5       5270.26       5407.36        86.81 o                         
   1  10   5        260.66        226.21        16.74 o                         
   2  10   5       2152.55       2176.34        48.48 o                         
   3  10   5       3085.40       2988.36        64.64 o                         
   4  10   5       2686.19       2605.18        64.06 o                         
   5  10   5       1976.02       2018.83        56.57 o                         
   6  10   5         81.92        106.06        21.13 o                         
  -7  11   5         19.84         62.28        36.65 o                         
  -6  11   5          4.51         -6.50        15.77 o                         
  -5  11   5        231.97        250.63        24.36 o                         
  -4  11   5        898.42        895.49        39.41 o                         
  -3  11   5       1408.73       1386.25        38.70 o                         
  -2  11   5        303.65        422.10        21.91 o                         
  -1  11   5       7762.47       7588.42       113.29 o                         
   0  11   5        116.03        134.99        11.62 o                         
   1  11   5       3999.11       4062.77        77.75 o                         
   2  11   5         66.49         78.29        12.41 o                         
   3  11   5       2393.87       2262.24        64.80 o                         
   4  11   5         15.62          3.05        13.11 o                         
   5  11   5          0.24          1.54         9.45 o                         
   6  11   5        349.87        438.67        31.89 o                         
  -6  12   5         26.71         11.71        18.69 o                         
  -5  12   5        395.29        416.02        29.49 o                         
  -4  12   5        330.30        367.44        29.07 o                         
  -3  12   5        706.13        756.76        40.09 o                         
  -2  12   5       2852.10       2752.98        53.76 o                         
  -1  12   5         81.13        247.93        17.53 o                         
   0  12   5       4246.65       4190.27        74.28 o                         
   1  12   5        146.82        196.02        19.89 o                         
   2  12   5       1446.97       1442.57        44.81 o                         
   3  12   5       1907.88       1989.74        65.49 o                         
   4  12   5          1.07          3.95        14.71 o                         
   5  12   5         61.76         63.68        13.74 o                         
   6  12   5          5.11          1.52        20.07 o                         
  -6  13   5        230.17        290.53        30.48 o                         
  -5  13   5          0.83         56.26        20.20 o                         
  -4  13   5        545.41        596.54        37.10 o                         
  -3  13   5        585.43        594.09        31.01 o                         
  -2  13   5        174.64        239.68        18.35 o                         
  -1  13   5         13.89         18.04        11.31 o                         
   0  13   5        190.95        255.19        17.90 o                         
   1  13   5         23.45         36.91        13.46 o                         
   2  13   5        789.03        874.91        36.78 o                         
   3  13   5        320.51        309.03        32.88 o                         
   4  13   5       1750.39       1757.41        65.33 o                         
   5  13   5        193.22        227.78        22.25 o                         
   6  13   5        282.51        212.87        30.61 o                         
  -6  14   5         19.76         50.52        38.08 o                         
  -5  14   5       2169.85       2319.07        87.33 o                         
  -4  14   5         24.15         42.04        20.21 o                         
  -3  14   5       1203.22       1236.71        47.85 o                         
  -2  14   5         41.15         34.15        13.10 o                         
  -1  14   5         56.41         78.31        13.47 o                         
   0  14   5        519.96        519.51        24.89 o                         
   1  14   5       1224.66       1259.83        42.52 o                         
   2  14   5        254.46        344.95        27.56 o                         
   3  14   5       1958.66       1966.19        67.82 o                         
   4  14   5         32.11         49.87        25.51 o                         
   5  14   5       1040.11       1044.37        43.45 o                         
   6  14   5         43.49         44.36        25.30 o                         
  -6  15   5        201.79        184.42        44.86 o                         
  -5  15   5          3.48         14.87        19.13 o                         
  -4  15   5        110.97        118.23        21.33 o                         
  -3  15   5         17.05         31.03        19.32 o                         
  -2  15   5         74.06        240.52        23.84 o                         
  -1  15   5       1276.21       1226.15        36.86 o                         
   0  15   5        897.98       1065.73        36.32 o                         
   1  15   5       1238.24       1249.24        57.23 o                         
   2  15   5        891.88        927.88        46.79 o                         
   3  15   5         80.84         84.63        23.01 o                         
   4  15   5        782.33        765.36        45.70 o                         
   5  15   5        133.83         96.59        20.66 o                         
  -5  16   5          4.83         -0.74        19.63 o                         
  -4  16   5        809.34        827.13        40.84 o                         
  -3  16   5         41.59         52.96        19.67 o                         
  -2  16   5       5615.92       5554.95       113.30 o                         
  -1  16   5         64.91         55.45        15.31 o                         
   0  16   5       5572.51       5379.78       106.93 o                         
   1  16   5         10.15          0.16        21.04 o                         
   2  16   5       1252.60       1233.42        53.24 o                         
   3  16   5         40.23         42.55        24.00 o                         
   4  16   5        171.19        158.59        28.22 o                         
   5  16   5         44.23         43.24        24.81 o                         
  -5  17   5         87.58         60.36        27.84 o                         
  -4  17   5        230.60        205.66        25.28 o                         
  -3  17   5        604.49        645.83        40.78 o                         
  -2  17   5         62.22         56.37        16.83 o                         
  -1  17   5       1721.72       1700.36        53.85 o                         
   0  17   5          7.97         25.77        15.82 o                         
   1  17   5       1795.55       1674.56        64.99 o                         
   2  17   5          6.51         21.70        22.50 o                         
   3  17   5         11.48         10.85        23.30 o                         
   4  17   5       1015.89        953.25        67.81 o                         
   5  17   5          0.95         17.21        22.55 o                         
  -5  18   5        662.61        670.57        73.30 o                         
  -4  18   5         47.87         41.15        21.01 o                         
  -3  18   5        480.59        519.28        37.85 o                         
  -2  18   5         28.40         30.49        22.64 o                         
  -1  18   5          0.23         61.41        22.06 o                         
   0  18   5        217.55        254.83        27.21 o                         
   1  18   5        324.36        314.21        38.08 o                         
   2  18   5         21.12         79.99        27.05 o                         
   3  18   5       1640.78       1594.03        90.19 o                         
   4  18   5         11.29         14.44        21.99 o                         
  -4  19   5        935.67        953.37        80.72 o                         
  -3  19   5          8.28          0.21        21.38 o                         
  -2  19   5        105.96        122.97        27.81 o                         
  -1  19   5       2262.05       2166.36        68.76 o                         
   0  19   5         47.42         50.88        25.37 o                         
   1  19   5        438.09        431.85        44.71 o                         
   2  19   5        186.10        177.86        32.46 o                         
   3  19   5         88.38        125.48        61.58 o                         
   4  19   5        497.57        507.37        61.57 o                         
  -3  20   5          8.18         34.51        27.45 o                         
  -2  20   5        195.39        199.92        30.84 o                         
  -1  20   5         29.42         93.69        23.08 o                         
   0  20   5        536.87        647.50        45.30 o                         
   1  20   5          7.32          7.84        28.24 o                         
   2  20   5        263.26        247.91        34.68 o                         
   3  20   5        396.11        327.79        47.57 o                         
  -3  21   5        554.11        539.58        43.46 o                         
  -2  21   5        237.37        233.39        36.49 o                         
  -1  21   5       1266.06       1362.22        57.99 o                         
   0  21   5          5.71         92.88        26.49 o                         
   1  21   5       1550.59       1634.78        82.51 o                         
   2  21   5         62.50         67.69        34.45 o                         
  -2  22   5        541.15        556.95        46.53 o                         
  -1  22   5         10.53        -11.17        24.08 o                         
   0  22   5        236.50        202.90        34.25 o                         
   1  22   5         57.84         44.55        34.25 o                         
  -8   0   6         17.72        254.82        88.14 o                         
  -6   0   6       1407.78       1544.85        76.83 o                         
  -4   0   6        119.04        121.35        20.92 o                         
  -2   0   6       9050.94       8708.40       160.90 o                         
   0   0   6       8795.94       9225.97       164.36 o                         
   2   0   6       2028.29       2150.15        40.90 o                         
   4   0   6       1368.97       1325.14        45.13 o                         
   6   0   6       3026.39       2885.43        84.69 o                         
  -8   1   6       1265.66       1149.25        92.74 o                         
  -7   1   6        106.49        112.12        32.80 o                         
  -6   1   6       1337.70       1349.79        54.49 o                         
  -5   1   6       2369.76       2446.83        60.43 o                         
  -4   1   6       4296.05       4416.57        84.36 o                         
  -3   1   6       8418.69       8618.36       122.13 o                         
  -2   1   6         14.60         34.19         6.09 o                         
  -1   1   6       2427.55       2236.99        39.94 o                         
   0   1   6       2544.82       2532.62        38.03 o                         
   1   1   6        390.46        501.83        11.90 o                         
   2   1   6       4912.94       4711.86        59.33 o                         
   3   1   6         10.04         25.00         4.21 o                         
   4   1   6       1394.88       1355.87        29.68 o                         
   5   1   6        270.98        266.68        15.53 o                         
   6   1   6         29.84         29.87        15.25 o                         
   7   1   6        839.46        797.64        42.07 o                         
  -8   2   6         99.79        118.63        45.02 o                         
  -7   2   6       1267.44       1213.45        85.36 o                         
  -6   2   6         13.08         15.31        18.17 o                         
  -5   2   6       3175.03       3141.53        70.86 o                         
  -4   2   6        707.74        721.12        23.06 o                         
  -3   2   6        972.11       1053.87        27.40 o                         
  -2   2   6        184.08        234.28        10.67 o                         
  -1   2   6       1196.08       1056.20        23.23 o                         
   0   2   6       1379.43       1629.54        28.96 o                         
   1   2   6       6214.64       6065.74        72.92 o                         
   2   2   6       1807.07       1995.35        33.34 o                         
   3   2   6       4272.67       4130.88        58.60 o                         
   4   2   6          7.13          2.31         8.52 o                         
   5   2   6       1721.21       1669.98        40.22 o                         
   6   2   6        233.01        232.90        20.66 o                         
   7   2   6         44.93         38.27        20.21 o                         
  -8   3   6        631.68        662.62        64.85 o                         
  -7   3   6        238.39        269.87        37.23 o                         
  -6   3   6        596.11        594.26        37.46 o                         
  -5   3   6       1722.18       1733.63        48.42 o                         
  -4   3   6          4.30         17.79         9.55 o                         
  -3   3   6        534.95        502.67        19.86 o                         
  -2   3   6       1482.33       1541.01        35.74 o                         
  -1   3   6       6478.33       6349.90        89.80 o                         
   0   3   6      18108.46      17715.22       249.85 o                         
   1   3   6       1434.05       1576.68        24.69 o                         
   2   3   6      17881.21      17682.18       228.37 o                         
   3   3   6        156.93        185.97        11.24 o                         
   4   3   6       7548.66       7328.27        97.85 o                         
   5   3   6       1154.62       1135.29        37.23 o                         
   6   3   6        234.85        249.35        23.73 o                         
   7   3   6         54.36         41.43        22.24 o                         
  -7   4   6         18.64         33.33        27.14 o                         
  -6   4   6        134.26        155.55        26.25 o                         
  -5   4   6        279.67        338.03        20.02 o                         
  -4   4   6       5321.45       5510.01        85.30 o                         
  -3   4   6        470.04        597.45        21.93 o                         
  -2   4   6       2692.10       2594.13        44.75 o                         
  -1   4   6        792.31        757.17        20.11 o                         
   0   4   6      13030.62      13277.83       181.56 o                         
   1   4   6        111.81         98.55         6.80 o                         
   2   4   6        120.52        117.02         7.98 o                         
   3   4   6       2915.27       2795.46        46.46 o                         
   4   4   6        129.10        133.11        10.66 o                         
   5   4   6        122.45        116.27        14.73 o                         
   6   4   6       1545.64       1597.94        51.37 o                         
   7   4   6         44.33         48.08        20.66 o                         
  -7   5   6       1521.77       1573.78        72.09 o                         
  -6   5   6        266.32        267.97        37.97 o                         
  -5   5   6       1201.64       1238.56        35.26 o                         
  -4   5   6         44.64         57.15        11.43 o                         
  -3   5   6       6278.38       5987.11        88.88 o                         
  -2   5   6        489.57        494.64        18.05 o                         
  -1   5   6       6704.72       6637.80       104.56 o                         
   0   5   6       5626.40       5616.61        80.77 o                         
   1   5   6       6277.11       6452.59        81.54 o                         
   2   5   6        763.69        799.42        22.23 o                         
   3   5   6          2.13         18.89         5.35 o                         
   4   5   6        293.50        298.85        14.59 o                         
   5   5   6        552.58        539.55        19.75 o                         
   6   5   6         42.50         38.49        15.45 o                         
   7   5   6       1112.63       1079.21        42.79 o                         
  -7   6   6        615.00        623.20        49.29 o                         
  -6   6   6        300.48        285.43        24.27 o                         
  -5   6   6        479.25        519.25        25.00 o                         
  -4   6   6        308.95        328.00        18.49 o                         
  -3   6   6         38.64         62.76        10.86 o                         
  -2   6   6       1741.80       1831.99        38.44 o                         
  -1   6   6       1651.68       1517.02        31.56 o                         
   0   6   6          9.71        143.98        12.23 o                         
   1   6   6      14258.90      14043.03       175.43 o                         
   2   6   6        913.82        993.98        24.70 o                         
   3   6   6       1680.44       1666.94        35.26 o                         
   4   6   6       1521.26       1512.41        29.35 o                         
   5   6   6       1915.26       1916.07        40.49 o                         
   6   6   6        202.54        208.95        23.33 o                         
   7   6   6       1136.75       1192.89        53.80 o                         
  -7   7   6          2.46          8.69        24.04 o                         
  -6   7   6        838.51        902.25        35.44 o                         
  -5   7   6         17.93         19.09        13.58 o                         
  -4   7   6        281.79        306.19        19.21 o                         
  -3   7   6        387.57        420.05        19.27 o                         
  -2   7   6        509.87        566.94        22.20 o                         
  -1   7   6        274.29        316.81        16.08 o                         
   0   7   6       3903.61       3767.27        62.51 o                         
   1   7   6       7681.90       8121.33       113.88 o                         
   2   7   6       5135.94       4718.95        83.09 o                         
   3   7   6       1656.49       1679.65        33.09 o                         
   4   7   6       3859.97       3830.78        67.04 o                         
   5   7   6        278.15        275.61        15.28 o                         
   6   7   6        616.53        631.26        26.66 o                         
   7   7   6         32.16         14.93        20.91 o                         
  -7   8   6        794.62        708.07        58.34 o                         
  -6   8   6        506.83        481.05        32.03 o                         
  -5   8   6        904.06        992.34        36.66 o                         
  -4   8   6       1073.46       1149.70        35.66 o                         
  -3   8   6        359.01        400.30        21.63 o                         
  -2   8   6       4953.05       4932.91        83.90 o                         
  -1   8   6         94.98         94.42        11.45 o                         
   0   8   6       6474.75       6586.65       100.44 o                         
   1   8   6       2566.92       2427.28        46.93 o                         
   2   8   6       1999.41       2025.96        46.29 o                         
   3   8   6        391.47        357.36        17.63 o                         
   4   8   6        259.14        282.11        18.06 o                         
   5   8   6        153.73        167.56        22.09 o                         
   6   8   6        278.80        316.51        19.62 o                         
   7   8   6         60.92         89.23        22.18 o                         
  -7   9   6        241.30        230.90       105.61 o                         
  -6   9   6        210.53        191.95        22.09 o                         
  -5   9   6       1620.61       1698.22        51.50 o                         
  -4   9   6          1.06         73.02        14.11 o                         
  -3   9   6       4255.93       4206.57        78.77 o                         
  -2   9   6        294.45        329.24        19.29 o                         
  -1   9   6       1411.66       1285.96        31.11 o                         
   0   9   6        369.18        391.13        17.75 o                         
   1   9   6         16.67         85.96        11.33 o                         
   2   9   6        291.22        301.83        20.11 o                         
   3   9   6        607.06        624.28        23.88 o                         
   4   9   6         65.33         79.33        16.93 o                         
   5   9   6       2577.99       2530.58        68.63 o                         
   6   9   6          2.95        -12.40        16.10 o                         
  -7  10   6        444.15        366.39        43.68 o                         
  -6  10   6        943.96        990.49        43.34 o                         
  -5  10   6        404.99        365.36        26.22 o                         
  -4  10   6       2906.60       2915.56        69.92 o                         
  -3  10   6        131.26        122.32        14.73 o                         
  -2  10   6       4532.12       4565.42        78.26 o                         
  -1  10   6        397.98        467.18        20.68 o                         
   0  10   6        716.26        737.65        22.57 o                         
   1  10   6        674.48        748.58        26.05 o                         
   2  10   6          0.37        -10.76        10.76 o                         
   3  10   6        227.19        239.09        17.78 o                         
   4  10   6         88.67        117.42        13.77 o                         
   5  10   6        302.16        307.36        27.21 o                         
   6  10   6       1280.22       1303.60        48.49 o                         
  -7  11   6         87.03        100.21        32.53 o                         
  -6  11   6        727.79        782.73        43.40 o                         
  -5  11   6        716.06        687.09        37.68 o                         
  -4  11   6        105.76        101.67        18.76 o                         
  -3  11   6        360.28        380.60        23.08 o                         
  -2  11   6        257.61        257.65        18.70 o                         
  -1  11   6        606.65        595.98        22.78 o                         
   0  11   6       3296.37       3270.24        57.42 o                         
   1  11   6         30.63         35.34        11.39 o                         
   2  11   6       9939.92       9870.81       164.08 o                         
   3  11   6       1189.29       1111.62        41.88 o                         
   4  11   6        868.00        965.44        35.02 o                         
   5  11   6         65.67         64.31        21.54 o                         
   6  11   6         37.37         51.91        21.94 o                         
  -6  12   6         66.65         51.20        20.98 o                         
  -5  12   6          8.84         11.61        18.94 o                         
  -4  12   6        157.45        165.49        22.59 o                         
  -3  12   6         10.13         18.51        14.51 o                         
  -2  12   6        587.76        538.68        24.41 o                         
  -1  12   6       1336.16       1298.09        34.85 o                         
   0  12   6        157.99        169.55        13.34 o                         
   1  12   6       3954.96       3801.56        71.86 o                         
   2  12   6         40.74         40.33        11.58 o                         
   3  12   6        880.62        914.68        43.56 o                         
   4  12   6        138.51        195.50        20.69 o                         
   5  12   6       1040.71       1049.12        54.10 o                         
   6  12   6          1.98          7.75        23.13 o                         
  -6  13   6         13.64          8.62        21.60 o                         
  -5  13   6       4198.36       4088.38       123.74 o                         
  -4  13   6        510.89        559.64        38.45 o                         
  -3  13   6       5002.46       5029.10       105.99 o                         
  -2  13   6        233.15        274.41        20.01 o                         
  -1  13   6       4072.06       4021.99        72.00 o                         
   0  13   6        491.24        487.21        22.95 o                         
   1  13   6         89.36        113.86        16.88 o                         
   2  13   6       2126.60       2155.66        59.25 o                         
   3  13   6        296.64        264.74        31.69 o                         
   4  13   6        424.15        462.99        33.57 o                         
   5  13   6        257.79        281.53        20.10 o                         
   6  13   6        116.44         89.70        28.95 o                         
  -6  14   6        118.26        104.88        42.44 o                         
  -5  14   6         97.49        181.06        27.41 o                         
  -4  14   6        988.75       1036.14        50.36 o                         
  -3  14   6       1454.19       1435.00        53.04 o                         
  -2  14   6       1648.01       1663.34        45.12 o                         
  -1  14   6        584.43        613.96        25.36 o                         
   0  14   6       3153.74       3144.55        63.46 o                         
   1  14   6        170.66        168.11        22.49 o                         
   2  14   6         42.73         31.53        16.80 o                         
   3  14   6        123.16        127.63        25.23 o                         
   4  14   6        436.17        395.02        29.89 o                         
   5  14   6        466.05        429.84        30.53 o                         
  -6  15   6        266.98        186.25        43.21 o                         
  -5  15   6        102.18        114.65        25.93 o                         
  -4  15   6         27.24         46.59        19.43 o                         
  -3  15   6       2397.24       2520.50        73.32 o                         
  -2  15   6        755.19        700.96        38.60 o                         
  -1  15   6        304.11        321.28        21.68 o                         
   0  15   6       1359.31       1370.86        38.25 o                         
   1  15   6        178.63        197.70        24.82 o                         
   2  15   6        777.44        767.22        37.69 o                         
   3  15   6         18.88         31.01        19.86 o                         
   4  15   6       1715.71       1673.82        57.67 o                         
   5  15   6        132.17        161.42        22.27 o                         
  -5  16   6        186.12        165.89        24.40 o                         
  -4  16   6        119.85        134.68        23.19 o                         
  -3  16   6         11.98         40.28        19.71 o                         
  -2  16   6        133.31        153.17        22.48 o                         
  -1  16   6        797.08        813.39        34.20 o                         
   0  16   6       1297.58       1296.10        49.58 o                         
   1  16   6        279.12        366.84        35.18 o                         
   2  16   6         36.46         29.27        18.57 o                         
   3  16   6       2554.61       2624.24        77.73 o                         
   4  16   6        181.67        275.98        29.34 o                         
   5  16   6        442.03        502.87        38.17 o                         
  -5  17   6         80.88         89.84        29.19 o                         
  -4  17   6        143.42        141.53        26.38 o                         
  -3  17   6        113.95        121.52        26.93 o                         
  -2  17   6         43.13         50.13        18.11 o                         
  -1  17   6        111.21        117.60        20.28 o                         
   0  17   6        119.86        137.97        19.53 o                         
   1  17   6         19.67         49.69        23.48 o                         
   2  17   6        938.60        997.69        46.42 o                         
   3  17   6         26.27         51.67        23.46 o                         
   4  17   6        510.47        594.44        41.51 o                         
  -4  18   6        627.37        631.28        40.52 o                         
  -3  18   6        160.47        154.21        28.98 o                         
  -2  18   6       2329.84       2435.15        84.74 o                         
  -1  18   6        300.11        357.52        34.52 o                         
   0  18   6        393.12        528.75        30.91 o                         
   1  18   6        413.81        452.13        39.37 o                         
   2  18   6        332.62        363.78        42.61 o                         
   3  18   6         10.35         -0.61        23.33 o                         
   4  18   6        836.00        913.30        57.46 o                         
  -4  19   6         33.33         23.30        28.82 o                         
  -3  19   6        955.96       1071.98        55.30 o                         
  -2  19   6        219.58        231.85        31.80 o                         
  -1  19   6       2592.15       2414.96        73.54 o                         
   0  19   6        232.74        191.30        26.74 o                         
   1  19   6         84.97        113.07        29.11 o                         
   2  19   6        618.68        600.57        48.45 o                         
   3  19   6        157.86        161.96        41.50 o                         
   4  19   6        115.68        123.65        37.28 o                         
  -3  20   6         42.87         41.34        26.75 o                         
  -2  20   6        194.70        246.63        34.30 o                         
  -1  20   6         88.56         89.00        26.32 o                         
   0  20   6        125.83         81.21        33.57 o                         
   1  20   6        749.45        820.72        54.67 o                         
   2  20   6          7.82         11.47        23.98 o                         
   3  20   6        330.28        408.88        55.42 o                         
  -3  21   6        252.88        274.27        35.03 o                         
  -2  21   6        255.77        214.47        35.36 o                         
  -1  21   6         11.12         15.04        22.84 o                         
   0  21   6        742.64        674.50        58.74 o                         
   1  21   6         20.34         23.78        26.92 o                         
   2  21   6       1417.42       1427.75        84.74 o                         
  -2  22   6        718.42        709.55        53.58 o                         
  -1  22   6        144.88        170.39        31.71 o                         
   0  22   6        210.51        197.55        45.31 o                         
   1  22   6          6.50          7.17        31.30 o                         
  -7   0   7        305.10        283.31        83.51 o                         
  -5   0   7       1860.58       1925.36        79.34 o                         
  -3   0   7       4051.36       4205.84        89.13 o                         
  -1   0   7      21680.96      21169.27       449.09 o                         
   1   0   7      13791.33      14019.55       225.96 o                         
   3   0   7       5112.71       4927.31        98.10 o                         
   5   0   7        362.52        337.40        24.36 o                         
   7   0   7        531.36        666.36        83.97 o                         
  -8   1   7        355.31        340.28        58.48 o                         
  -7   1   7         41.39         48.49        35.37 o                         
  -6   1   7        226.59        259.72        32.45 o                         
  -5   1   7         55.50        103.15        19.26 o                         
  -4   1   7         15.54         10.51        12.19 o                         
  -3   1   7       3134.45       3106.58        57.69 o                         
  -2   1   7       4065.20       4088.45        64.73 o                         
  -1   1   7        309.31        405.75        15.12 o                         
   0   1   7      17249.93      17220.83       220.31 o                         
   1   1   7       1230.18       1422.04        24.01 o                         
   2   1   7        569.88        552.97        12.14 o                         
   3   1   7       6364.40       6224.75        85.92 o                         
   4   1   7       1606.77       1564.86        37.33 o                         
   5   1   7        998.42       1030.44        32.14 o                         
   6   1   7         94.98         99.65        16.72 o                         
   7   1   7        928.68        899.99        45.87 o                         
  -8   2   7        788.85        682.88        79.77 o                         
  -7   2   7         83.59        162.39        40.14 o                         
  -6   2   7       1438.64       1447.40        55.34 o                         
  -5   2   7        119.64        110.49        17.47 o                         
  -4   2   7       4812.28       4839.93        76.57 o                         
  -3   2   7        110.08        146.44        12.15 o                         
  -2   2   7         85.84        168.01        12.95 o                         
  -1   2   7        238.20        256.81        13.68 o                         
   0   2   7         52.09         99.83         8.08 o                         
   1   2   7        243.05        273.53         9.65 o                         
   2   2   7       1058.84       1026.19        22.11 o                         
   3   2   7       1336.40       1361.56        30.17 o                         
   4   2   7       2072.33       2053.64        42.48 o                         
   5   2   7          0.36          0.14        11.10 o                         
   6   2   7       1273.04       1262.89        40.91 o                         
   7   2   7         12.30         20.03        18.55 o                         
  -7   3   7        825.25        905.58        60.71 o                         
  -6   3   7         94.25        136.88        24.45 o                         
  -5   3   7       3855.87       4018.82        84.37 o                         
  -4   3   7        268.86        291.52        17.46 o                         
  -3   3   7       1289.05       1221.33        30.06 o                         
  -2   3   7       1215.99       1172.02        28.57 o                         
  -1   3   7       1781.07       1792.87        34.33 o                         
   0   3   7       4532.93       4170.34        62.37 o                         
   1   3   7         76.93         89.59         6.50 o                         
   2   3   7       1848.21       1966.41        35.64 o                         
   3   3   7       1081.40        980.77        25.50 o                         
   4   3   7       1170.68       1127.89        25.98 o                         
   5   3   7       3091.90       3108.10        62.62 o                         
   6   3   7        181.01        225.93        23.15 o                         
   7   3   7        740.39        721.01        50.82 o                         
  -7   4   7        576.09        604.32        49.78 o                         
  -6   4   7        416.41        450.13        37.40 o                         
  -5   4   7       1024.06        990.93        31.83 o                         
  -4   4   7        552.88        575.67        24.09 o                         
  -3   4   7        307.95        255.98        15.76 o                         
  -2   4   7        840.97        931.42        22.71 o                         
  -1   4   7      11622.18      11156.28       176.31 o                         
   0   4   7        211.38        387.84        16.10 o                         
   1   4   7       3585.12       3334.93        53.64 o                         
   2   4   7       2710.98       2927.29        50.94 o                         
   3   4   7        304.24        229.34        13.45 o                         
   4   4   7        482.30        464.20        19.99 o                         
   5   4   7          1.45         -4.37        15.50 o                         
   6   4   7         10.00         34.38        16.09 o                         
   7   4   7        554.78        516.37        41.05 o                         
  -7   5   7         41.60         69.67        29.85 o                         
  -6   5   7          0.87          1.06        17.91 o                         
  -5   5   7         26.23         48.99        13.22 o                         
  -4   5   7        141.18        163.71        15.18 o                         
  -3   5   7        659.73        714.69        24.87 o                         
  -2   5   7      18315.03      18508.08       245.07 o                         
  -1   5   7        818.15        901.48        23.72 o                         
   0   5   7       1252.65       1062.52        24.97 o                         
   1   5   7       6234.95       6888.20       106.28 o                         
   2   5   7        932.87        870.30        22.94 o                         
   3   5   7        652.24        592.47        18.04 o                         
   4   5   7         42.42         74.86        10.68 o                         
   5   5   7        231.37        263.82        15.60 o                         
   6   5   7        214.85        173.86        20.73 o                         
   7   5   7          7.09         -6.71        19.49 o                         
  -7   6   7        177.51        140.58        30.17 o                         
  -6   6   7       1583.59       1623.59        46.13 o                         
  -5   6   7         16.09         20.59        14.50 o                         
  -4   6   7       2299.77       2261.65        47.81 o                         
  -3   6   7        457.69        476.18        21.72 o                         
  -2   6   7         38.03         80.78        11.21 o                         
  -1   6   7       3250.76       3406.42        56.72 o                         
   0   6   7        848.42        906.60        24.32 o                         
   1   6   7      11660.29      11464.02       176.32 o                         
   2   6   7       2722.88       2708.12        49.71 o                         
   3   6   7        418.39        443.36        21.73 o                         
   4   6   7       1725.60       1687.75        32.28 o                         
   5   6   7         12.54         18.69        10.13 o                         
   6   6   7       1729.50       1759.14        49.92 o                         
   7   6   7        678.73        685.88        50.43 o                         
  -7   7   7        491.31        489.58        45.59 o                         
  -6   7   7         87.20         52.38        20.59 o                         
  -5   7   7       5157.92       5023.95       107.80 o                         
  -4   7   7         83.19        108.98        14.24 o                         
  -3   7   7       3518.84       3593.09        65.53 o                         
  -2   7   7          6.26         30.09         9.81 o                         
  -1   7   7        901.56        902.86        27.32 o                         
   0   7   7       5691.55       6120.90        95.41 o                         
   1   7   7        312.94        353.87        12.42 o                         
   2   7   7        645.22        679.83        20.43 o                         
   3   7   7       4896.41       4737.11        86.93 o                         
   4   7   7       2461.14       2420.81        55.93 o                         
   5   7   7       2270.94       2313.90        47.46 o                         
   6   7   7         18.79         15.36        12.76 o                         
   7   7   7        357.14        395.62        37.24 o                         
  -7   8   7         21.21          3.02        24.79 o                         
  -6   8   7        777.92        795.12        40.15 o                         
  -5   8   7         17.90         23.92        15.97 o                         
  -4   8   7       3303.44       3258.69        64.07 o                         
  -3   8   7        805.10        862.11        30.46 o                         
  -2   8   7        449.14        454.50        22.31 o                         
  -1   8   7       4267.31       4100.15        71.07 o                         
   0   8   7         64.75         96.95        12.64 o                         
   1   8   7      11075.41      10938.52       149.65 o                         
   2   8   7        822.40        743.09        27.62 o                         
   3   8   7        203.29        216.62        14.11 o                         
   4   8   7       2978.91       2940.46        69.46 o                         
   5   8   7          7.62         18.52        14.32 o                         
   6   8   7       1417.90       1362.59        57.15 o                         
   7   8   7        159.87        146.51        39.58 o                         
  -7   9   7        111.98        109.04        48.22 o                         
  -6   9   7         50.83         61.36        23.13 o                         
  -5   9   7        158.54        139.17        20.62 o                         
  -4   9   7       1688.80       1720.19        51.43 o                         
  -3   9   7         36.90         94.74        15.05 o                         
  -2   9   7       1483.42       1404.45        37.83 o                         
  -1   9   7         21.18         23.30         8.76 o                         
   0   9   7       9559.97       9360.35       138.58 o                         
   1   9   7        990.57       1001.10        24.72 o                         
   2   9   7       3790.99       3775.15        74.33 o                         
   3   9   7        766.13        764.42        26.16 o                         
   4   9   7       1021.39        974.17        46.79 o                         
   5   9   7          1.09          6.03        17.45 o                         
   6   9   7        273.24        275.81        31.34 o                         
  -7  10   7         70.05         64.69        42.70 o                         
  -6  10   7        426.58        426.11        34.75 o                         
  -5  10   7        949.24        889.81        42.88 o                         
  -4  10   7       1749.91       1717.33        51.50 o                         
  -3  10   7       1130.50       1099.54        39.97 o                         
  -2  10   7        583.85        576.63        24.91 o                         
  -1  10   7       4704.47       4633.32        72.83 o                         
   0  10   7        345.64        394.20        20.71 o                         
   1  10   7       4309.32       4277.30        79.46 o                         
   2  10   7        173.01        219.85        18.67 o                         
   3  10   7       2143.61       2022.48        49.14 o                         
   4  10   7        347.32        344.54        31.41 o                         
   5  10   7         52.86         77.93        20.51 o                         
   6  10   7        972.42        951.61        55.42 o                         
  -7  11   7        410.23        360.57        47.53 o                         
  -6  11   7        152.94        121.96        29.33 o                         
  -5  11   7        725.79        851.01        45.93 o                         
  -4  11   7        709.10        665.18        37.67 o                         
  -3  11   7       3636.62       3500.05        69.25 o                         
  -2  11   7         16.01         33.17        12.42 o                         
  -1  11   7         46.21         54.99        11.88 o                         
   0  11   7        201.63        199.39        16.59 o                         
   1  11   7        265.25        378.81        23.89 o                         
   2  11   7         59.33         94.35        18.24 o                         
   3  11   7       3424.91       3377.94        78.77 o                         
   4  11   7         11.45         86.72        13.88 o                         
   5  11   7       1947.88       2038.28        82.81 o                         
   6  11   7        133.19         65.64        47.09 o                         
  -6  12   7        512.89        523.72        39.34 o                         
  -5  12   7          0.90         14.25        24.83 o                         
  -4  12   7       2959.00       2991.42        79.96 o                         
  -3  12   7          9.24         35.01        16.38 o                         
  -2  12   7        229.55        241.99        18.30 o                         
  -1  12   7        931.72        901.13        30.11 o                         
   0  12   7        731.56        825.50        26.82 o                         
   1  12   7         47.79         61.42        14.20 o                         
   2  12   7       1117.77       1235.34        48.97 o                         
   3  12   7        205.19        260.71        32.88 o                         
   4  12   7       2487.71       2307.46        63.89 o                         
   5  12   7        223.12        270.63        34.73 o                         
   6  12   7        328.75        359.35        62.98 o                         
  -6  13   7        122.40         78.81        26.07 o                         
  -5  13   7       3359.38       3312.41        95.12 o                         
  -4  13   7         42.20         75.73        21.72 o                         
  -3  13   7        724.69        773.64        38.94 o                         
  -2  13   7        708.60        712.08        30.69 o                         
  -1  13   7        304.85        318.65        19.57 o                         
   0  13   7       2323.83       2254.68        44.81 o                         
   1  13   7        297.83        340.30        23.31 o                         
   2  13   7       1770.00       1813.33        50.41 o                         
   3  13   7         28.08         35.98        16.44 o                         
   4  13   7        432.00        409.60        29.12 o                         
   5  13   7        541.21        529.34        56.92 o                         
   6  13   7        114.62        100.35        32.73 o                         
  -6  14   7        283.77        281.16        51.71 o                         
  -5  14   7         17.31         20.74        21.19 o                         
  -4  14   7         44.33         66.67        21.70 o                         
  -3  14   7        282.87        332.82        30.02 o                         
  -2  14   7         42.17         55.91        15.13 o                         
  -1  14   7       4196.08       3969.55        77.47 o                         
   0  14   7         57.77         85.54        13.48 o                         
   1  14   7       1702.67       1723.16        55.50 o                         
   2  14   7          6.24         13.62        13.50 o                         
   3  14   7        808.61        844.27        46.69 o                         
   4  14   7          7.00         11.54        20.18 o                         
   5  14   7          0.76          6.54        23.73 o                         
  -6  15   7         16.23         22.74        34.56 o                         
  -5  15   7        737.99        676.43        45.74 o                         
  -4  15   7        570.42        581.03        38.07 o                         
  -3  15   7       2123.99       2125.39        67.56 o                         
  -2  15   7        312.97        272.78        29.97 o                         
  -1  15   7        500.50        545.04        28.18 o                         
   0  15   7       3062.63       2895.68        68.02 o                         
   1  15   7         12.72         79.90        20.30 o                         
   2  15   7        967.91        934.86        39.90 o                         
   3  15   7       1471.45       1441.95        61.58 o                         
   4  15   7         15.63         40.70        23.33 o                         
   5  15   7       1061.41       1044.41        40.38 o                         
  -5  16   7         12.70         28.89        20.54 o                         
  -4  16   7       2282.87       2493.50        81.71 o                         
  -3  16   7        151.54        143.71        30.58 o                         
  -2  16   7        695.66        781.54        41.53 o                         
  -1  16   7        418.70        407.48        27.36 o                         
   0  16   7        210.72        227.75        27.32 o                         
   1  16   7         35.30         22.69        18.77 o                         
   2  16   7       1296.48       1254.53        48.70 o                         
   3  16   7         25.39         32.04        23.91 o                         
   4  16   7        336.96        427.43        36.27 o                         
   5  16   7         23.68         23.18        20.40 o                         
  -5  17   7        672.71        726.87        67.89 o                         
  -4  17   7        247.06        308.78        30.55 o                         
  -3  17   7         60.24         61.06        24.27 o                         
  -2  17   7       1602.77       1612.37        59.29 o                         
  -1  17   7          2.06          1.61        16.77 o                         
   0  17   7        775.30        794.09        36.18 o                         
   1  17   7        280.25        290.01        33.04 o                         
   2  17   7        246.23        308.09        29.21 o                         
   3  17   7        861.53        744.92        50.34 o                         
   4  17   7        515.99        433.44        36.89 o                         
  -4  18   7         63.71         84.71        23.15 o                         
  -3  18   7        876.61        841.48        59.72 o                         
  -2  18   7        482.37        457.71        36.42 o                         
  -1  18   7       2220.63       2276.01        70.77 o                         
   0  18   7          1.67         35.95        19.61 o                         
   1  18   7       1801.95       2002.02        73.52 o                         
   2  18   7         56.96        131.70        25.07 o                         
   3  18   7        418.00        419.98        37.73 o                         
   4  18   7        167.95        169.63        35.53 o                         
  -4  19   7          4.13        -13.06        28.39 o                         
  -3  19   7        618.01        656.99        48.27 o                         
  -2  19   7        344.70        374.55        38.27 o                         
  -1  19   7        378.54        347.29        31.48 o                         
   0  19   7        831.08        898.31        53.67 o                         
   1  19   7          4.19         33.13        23.70 o                         
   2  19   7         97.91        104.23        26.52 o                         
   3  19   7         67.08         76.67        30.39 o                         
  -3  20   7          4.88         17.15        25.81 o                         
  -2  20   7         33.96         28.48        26.13 o                         
  -1  20   7        507.76        498.64        39.98 o                         
   0  20   7        201.33        168.98        31.78 o                         
   1  20   7         73.71         31.18        26.77 o                         
   2  20   7        303.10        309.50        45.34 o                         
   3  20   7         46.98         23.52        39.25 o                         
  -3  21   7        477.75        443.70       131.85 o                         
  -2  21   7         16.98         44.37        30.93 o                         
  -1  21   7        283.86        297.14        31.91 o                         
   0  21   7         66.09         60.90        33.73 o                         
   1  21   7         13.36         27.02        35.93 o                         
   2  21   7        283.69        221.29        41.80 o                         
  -1  22   7        505.85        470.35        49.20 o                         
   0  22   7          0.68         18.36        35.76 o                         
   1  22   7       1060.97       1024.49        77.46 o                         
  -8   0   8       1345.11       1335.35       168.43 o                         
  -6   0   8       5861.81       5989.11       240.92 o                         
  -4   0   8        963.72        943.85        52.55 o                         
  -2   0   8       2960.65       3557.67        80.75 o                         
   0   0   8       6549.47       6891.33       129.83 o                         
   2   0   8      17356.21      17415.74       262.35 o                         
   4   0   8       2820.38       2808.55        64.99 o                         
   6   0   8       1038.53       1140.23        63.18 o                         
  -8   1   8         76.70         77.66        41.08 o                         
  -7   1   8        673.32        715.57        61.12 o                         
  -6   1   8        609.10        688.78        51.56 o                         
  -5   1   8        252.07        285.54        25.98 o                         
  -4   1   8       6308.54       6207.12       100.76 o                         
  -3   1   8        423.65        509.08        17.37 o                         
  -2   1   8       7749.53       7950.65       119.74 o                         
  -1   1   8       4387.45       4354.52        67.20 o                         
   0   1   8        171.55        183.09        10.85 o                         
   1   1   8       6850.23       6804.52        86.31 o                         
   2   1   8       1390.03       1405.04        23.25 o                         
   3   1   8        591.35        578.69        17.93 o                         
   4   1   8        783.51        765.26        28.07 o                         
   5   1   8        708.23        738.29        29.23 o                         
   6   1   8        331.67        301.93        24.50 o                         
   7   1   8        244.64        226.54        36.84 o                         
  -7   2   8         50.62         57.11        31.80 o                         
  -6   2   8         93.71         58.17        20.65 o                         
  -5   2   8       4208.24       4321.59        95.19 o                         
  -4   2   8        462.36        467.73        21.24 o                         
  -3   2   8      11367.66      11624.03       171.40 o                         
  -2   2   8        864.12        965.52        26.83 o                         
  -1   2   8       9858.85       9455.70       130.31 o                         
   0   2   8        516.68        542.55        16.81 o                         
   1   2   8       1364.44       1355.36        24.40 o                         
   2   2   8       1229.27       1310.21        21.76 o                         
   3   2   8        137.79        174.84        12.67 o                         
   4   2   8         93.57         90.03        14.52 o                         
   5   2   8        477.56        462.59        28.20 o                         
   6   2   8        103.87         93.36        21.03 o                         
   7   2   8        441.38        491.47        63.83 o                         
  -7   3   8        961.33        844.54        81.37 o                         
  -6   3   8         17.37         86.37        24.67 o                         
  -5   3   8         62.80         80.09        11.35 o                         
  -4   3   8       3517.91       3576.90        69.75 o                         
  -3   3   8        117.87        173.30        13.87 o                         
  -2   3   8       3365.40       2910.21        53.97 o                         
  -1   3   8          2.44         18.95         7.38 o                         
   0   3   8       4475.21       4471.52        67.70 o                         
   1   3   8       2303.97       2325.00        36.93 o                         
   2   3   8       3400.48       3571.04        56.76 o                         
   3   3   8        834.08        830.00        25.51 o                         
   4   3   8        830.50        814.95        24.41 o                         
   5   3   8        274.48        275.91        23.16 o                         
   6   3   8       1340.22       1289.43        50.03 o                         
   7   3   8         31.94         58.00        23.80 o                         
  -7   4   8        197.89        232.82        39.23 o                         
  -6   4   8       1168.41       1048.91        55.63 o                         
  -5   4   8        216.73        218.58        18.39 o                         
  -4   4   8        585.80        592.60        24.42 o                         
  -3   4   8        641.16        593.48        22.85 o                         
  -2   4   8       1338.33       1435.44        34.42 o                         
  -1   4   8       3099.17       3166.79        53.86 o                         
   0   4   8       6331.55       6478.26       110.52 o                         
   1   4   8       4542.96       4836.75        71.01 o                         
   2   4   8       4591.10       4417.07        69.41 o                         
   3   4   8        140.13        141.81        11.52 o                         
   4   4   8       9242.79       8968.79       135.77 o                         
   5   4   8          5.34         -2.32        14.41 o                         
   6   4   8       1190.19       1194.59        47.73 o                         
   7   4   8        405.57        425.22        47.81 o                         
  -7   5   8       1996.73       1917.32        83.80 o                         
  -6   5   8          4.50          4.70        23.32 o                         
  -5   5   8        728.77        752.94        31.80 o                         
  -4   5   8        995.88        985.38        31.25 o                         
  -3   5   8        590.84        611.26        23.34 o                         
  -2   5   8         51.97         45.33         8.71 o                         
  -1   5   8        286.73        232.13        14.83 o                         
   0   5   8        970.77        965.76        24.33 o                         
   1   5   8      12355.84      12301.96       182.76 o                         
   2   5   8        212.10        297.98        14.47 o                         
   3   5   8       3012.08       2859.79        59.48 o                         
   4   5   8        445.04        421.63        19.74 o                         
   5   5   8       2774.41       2751.95        58.37 o                         
   6   5   8          7.87         21.15        19.00 o                         
   7   5   8        549.46        581.79        42.22 o                         
  -7   6   8        260.52        296.03        39.09 o                         
  -6   6   8        474.72        533.18        32.02 o                         
  -5   6   8        760.68        796.39        37.75 o                         
  -4   6   8          4.59         51.27        12.63 o                         
  -3   6   8       7382.26       7400.38       113.55 o                         
  -2   6   8        275.84        325.99        18.32 o                         
  -1   6   8       2078.82       1971.43        43.67 o                         
   0   6   8         54.06         76.72         9.56 o                         
   1   6   8       4394.64       4410.79        74.73 o                         
   2   6   8        533.66        464.50        18.17 o                         
   3   6   8        537.31        559.93        25.12 o                         
   4   6   8       1031.58        978.54        32.55 o                         
   5   6   8        279.14        248.86        17.57 o                         
   6   6   8        195.44        200.47        20.21 o                         
   7   6   8         51.77         37.04        20.73 o                         
  -7   7   8          2.20          6.69        25.61 o                         
  -6   7   8        137.82        131.71        21.15 o                         
  -5   7   8        169.10        172.73        25.42 o                         
  -4   7   8       5096.01       5112.26        85.11 o                         
  -3   7   8          1.34          7.19        10.52 o                         
  -2   7   8       7829.99       7756.85       129.67 o                         
  -1   7   8       1025.25       1129.25        30.84 o                         
   0   7   8        797.10        657.08        25.49 o                         
   1   7   8        271.09        405.54        13.55 o                         
   2   7   8       1212.97       1113.11        28.66 o                         
   3   7   8       1772.64       1720.39        43.55 o                         
   4   7   8        897.74        893.86        36.41 o                         
   5   7   8        980.65        926.64        38.13 o                         
   6   7   8        929.81        904.27        45.45 o                         
   7   7   8        316.21        292.94        38.86 o                         
  -7   8   8          2.28        -23.01        23.01 o                         
  -6   8   8        451.57        465.84        33.21 o                         
  -5   8   8        167.71        226.06        25.81 o                         
  -4   8   8        104.86        144.01        17.89 o                         
  -3   8   8        716.09        733.93        31.04 o                         
  -2   8   8       2287.51       2493.37        50.75 o                         
  -1   8   8       2903.79       2756.30        56.97 o                         
   0   8   8       3789.98       3782.94        66.68 o                         
   1   8   8         51.67         60.38         7.38 o                         
   2   8   8        882.10        836.03        29.87 o                         
   3   8   8         84.27         98.86         8.69 o                         
   4   8   8       3052.32       3036.05        83.13 o                         
   5   8   8        890.32        981.63        40.37 o                         
   6   8   8        866.77        891.10        36.43 o                         
  -7   9   8        777.14        719.80        80.66 o                         
  -6   9   8         91.21        141.40        24.29 o                         
  -5   9   8        168.04        201.34        26.89 o                         
  -4   9   8        681.05        672.74        34.23 o                         
  -3   9   8         43.85         42.87        13.68 o                         
  -2   9   8        102.49        133.13        15.31 o                         
  -1   9   8       2315.70       2344.92        46.74 o                         
   0   9   8         32.43         55.56        10.32 o                         
   1   9   8       6910.35       6666.43       103.93 o                         
   2   9   8          2.14         71.48        15.37 o                         
   3   9   8       1964.83       1879.20        42.87 o                         
   4   9   8          8.90         28.99        22.65 o                         
   5   9   8        920.89        907.17        45.50 o                         
   6   9   8        148.19        142.06        27.79 o                         
  -7  10   8         32.70         20.80        29.53 o                         
  -6  10   8       1570.04       1533.59        74.08 o                         
  -5  10   8       1540.59       1573.98        70.75 o                         
  -4  10   8       2570.33       2523.06        74.60 o                         
  -3  10   8        587.78        617.53        28.83 o                         
  -2  10   8         53.81        110.95        15.40 o                         
  -1  10   8         78.18         51.80        10.64 o                         
   0  10   8       1132.05       1051.53        36.46 o                         
   1  10   8        994.99       1038.94        37.67 o                         
   2  10   8        703.84        644.04        32.35 o                         
   3  10   8        828.22        794.54        30.59 o                         
   4  10   8        835.41        836.01        51.94 o                         
   5  10   8        489.14        518.38        41.39 o                         
   6  10   8        809.96        824.90        57.42 o                         
  -7  11   8         69.29         19.27        51.58 o                         
  -6  11   8        322.71        319.74        38.82 o                         
  -5  11   8        116.29         80.54        23.67 o                         
  -4  11   8       2098.84       2112.50        69.89 o                         
  -3  11   8         72.82        113.87        17.71 o                         
  -2  11   8       2321.88       2212.07        50.32 o                         
  -1  11   8        636.21        667.23        24.95 o                         
   0  11   8       3390.57       3279.92        62.54 o                         
   1  11   8        684.77        645.26        27.55 o                         
   2  11   8       2707.31       2664.85        62.55 o                         
   3  11   8        128.97        125.65        19.84 o                         
   4  11   8       1351.55       1292.10        78.30 o                         
   5  11   8        167.04        127.99        45.21 o                         
   6  11   8        306.25        309.22        56.18 o                         
  -6  12   8         71.68         47.26        25.25 o                         
  -5  12   8        592.69        680.38        47.89 o                         
  -4  12   8         74.08         68.19        23.19 o                         
  -3  12   8       5193.22       5309.84       110.81 o                         
  -2  12   8        134.03        216.66        18.63 o                         
  -1  12   8       1009.54       1032.40        36.04 o                         
   0  12   8        498.11        478.84        22.89 o                         
   1  12   8       4252.87       3994.83        80.09 o                         
   2  12   8       2389.51       2492.40        77.72 o                         
   3  12   8         15.43         15.93        19.71 o                         
   4  12   8        311.95        335.72        23.30 o                         
   5  12   8         26.06          5.28        23.98 o                         
   6  12   8        578.80        582.98        89.49 o                         
  -6  13   8          1.84         31.16        24.27 o                         
  -5  13   8       1178.21       1125.20        54.60 o                         
  -4  13   8        750.85        756.26        44.53 o                         
  -3  13   8          1.02         33.92        19.80 o                         
  -2  13   8         11.04          2.28        12.99 o                         
  -1  13   8        423.77        455.52        24.30 o                         
   0  13   8         28.43         67.60        12.71 o                         
   1  13   8        699.01        706.68        35.10 o                         
   2  13   8        498.91        542.45        38.22 o                         
   3  13   8        533.17        660.25        42.35 o                         
   4  13   8         40.81         77.54        17.05 o                         
   5  13   8        463.03        512.14        44.68 o                         
  -6  14   8        389.14        361.69        55.12 o                         
  -5  14   8        241.90        271.63        35.50 o                         
  -4  14   8         10.20         19.93        19.62 o                         
  -3  14   8       1168.69       1138.69        49.20 o                         
  -2  14   8        115.96        131.24        19.86 o                         
  -1  14   8         21.48         94.82        16.06 o                         
   0  14   8       3498.92       3363.16        71.58 o                         
   1  14   8        226.43        310.64        26.98 o                         
   2  14   8       3297.09       3195.95        92.70 o                         
   3  14   8         66.70         72.15        23.54 o                         
   4  14   8       2408.39       2346.04        70.54 o                         
   5  14   8        673.81        655.35        50.88 o                         
  -5  15   8         51.66         64.89        24.84 o                         
  -4  15   8        309.51        313.21        34.86 o                         
  -3  15   8        223.10        224.83        28.80 o                         
  -2  15   8        300.77        337.13        31.12 o                         
  -1  15   8        286.25        409.35        27.07 o                         
   0  15   8       1077.03       1166.30        45.65 o                         
   1  15   8       1315.42       1397.13        63.51 o                         
   2  15   8         46.56         56.45        27.15 o                         
   3  15   8        233.17        272.16        32.09 o                         
   4  15   8          0.22         -4.46        17.88 o                         
   5  15   8        257.23        260.80        38.06 o                         
  -5  16   8         25.75         -6.41        21.86 o                         
  -4  16   8        102.41        206.78        33.67 o                         
  -3  16   8       1600.47       1610.64        65.70 o                         
  -2  16   8        517.84        546.89        38.82 o                         
  -1  16   8       1252.27       1273.32        44.81 o                         
   0  16   8          0.78         17.78        16.57 o                         
   1  16   8        770.60        798.22        42.01 o                         
   2  16   8         73.91         78.78        16.76 o                         
   3  16   8         80.78         75.16        26.89 o                         
   4  16   8         20.38         23.12        20.89 o                         
   5  16   8        485.27        553.00        50.60 o                         
  -5  17   8         12.86         28.33        27.80 o                         
  -4  17   8         48.64         44.89        22.69 o                         
  -3  17   8        228.86        222.85        40.06 o                         
  -2  17   8       1041.99       1059.73        70.34 o                         
  -1  17   8        278.50        272.05        24.17 o                         
   0  17   8        761.73        676.36        45.65 o                         
   1  17   8        229.56        301.45        34.64 o                         
   2  17   8          1.61         13.20        16.08 o                         
   3  17   8        952.97        963.26        56.77 o                         
   4  17   8        296.06        302.66        35.86 o                         
  -4  18   8        265.44        294.92        36.57 o                         
  -3  18   8        611.67        566.80        50.89 o                         
  -2  18   8        125.37        123.71        25.58 o                         
  -1  18   8        334.70        345.94        31.97 o                         
   0  18   8        379.80        346.28        37.33 o                         
   1  18   8         16.94         37.06        24.44 o                         
   2  18   8       1012.38       1074.71        46.70 o                         
   3  18   8         18.20         66.15        34.14 o                         
   4  18   8        619.68        644.10        52.05 o                         
  -4  19   8          9.17         38.87        28.53 o                         
  -3  19   8         98.99        105.21        29.49 o                         
  -2  19   8        789.16        836.92        53.53 o                         
  -1  19   8          7.55          5.05        19.15 o                         
   0  19   8        345.87        380.52        38.88 o                         
   1  19   8       1210.09       1100.94        58.66 o                         
   2  19   8        503.53        445.77        36.52 o                         
   3  19   8        705.97        611.56        60.22 o                         
  -3  20   8        752.54        759.13        54.85 o                         
  -2  20   8        342.94        315.16        37.10 o                         
  -1  20   8        881.70        952.49        47.74 o                         
   0  20   8          2.52         34.92        26.27 o                         
   1  20   8        396.26        419.51        41.77 o                         
   2  20   8        394.60        326.01        50.59 o                         
   3  20   8        186.52        179.05        45.60 o                         
  -2  21   8       2106.15       2032.38       107.95 o                         
  -1  21   8         38.11         68.91        27.55 o                         
   0  21   8        596.84        702.51        60.49 o                         
   1  21   8         29.90         24.66        33.32 o                         
   2  21   8          1.62         13.41        32.26 o                         
  -1  22   8          5.51        -18.05        37.42 o                         
   0  22   8        215.55        195.18        43.48 o                         
  -7   0   9        991.63       1069.60       144.55 o                         
  -5   0   9        102.63        174.23        36.20 o                         
  -3   0   9       2298.50       2321.91        57.17 o                         
  -1   0   9       1163.36       1170.86        45.89 o                         
   1   0   9        189.24        185.12        13.60 o                         
   3   0   9        172.82        135.75        10.77 o                         
   5   0   9       2196.42       2154.10        84.71 o                         
   7   0   9       2052.35       1913.41       135.15 o                         
  -7   1   9        128.25        192.63        62.29 o                         
  -6   1   9       3128.80       3005.16        99.87 o                         
  -5   1   9       2172.95       2074.38        60.92 o                         
  -4   1   9       3303.66       3244.43        60.70 o                         
  -3   1   9        392.50        416.86        16.75 o                         
  -2   1   9       1536.43       1438.17        34.57 o                         
  -1   1   9       1051.55       1434.52        33.59 o                         
   0   1   9       3979.72       4302.00        63.58 o                         
   1   1   9       5131.86       5260.31        70.60 o                         
   2   1   9       1912.24       1949.33        32.17 o                         
   3   1   9       2166.31       2056.46        36.80 o                         
   4   1   9       1553.47       1524.61        36.89 o                         
   5   1   9       1154.43       1095.22        32.54 o                         
   6   1   9       1245.79       1166.16        56.00 o                         
   7   1   9        216.45        191.97        40.72 o                         
  -7   2   9         29.21         35.29        32.32 o                         
  -6   2   9        542.69        553.69        46.10 o                         
  -5   2   9       1482.83       1526.26        52.11 o                         
  -4   2   9        288.37        335.93        20.89 o                         
  -3   2   9        457.81        524.99        17.53 o                         
  -2   2   9        464.93        355.29        21.92 o                         
  -1   2   9        138.04        143.40        11.95 o                         
   0   2   9       6732.94       6384.00        92.10 o                         
   1   2   9       2103.48       2281.96        36.39 o                         
   2   2   9       4978.38       4958.19        62.23 o                         
   3   2   9         59.23         63.10         9.23 o                         
   4   2   9       1009.26        964.32        37.05 o                         
   5   2   9        214.17        202.82        20.68 o                         
   6   2   9         12.06         43.94        19.54 o                         
   7   2   9          0.97          3.37        31.68 o                         
  -7   3   9        344.08        367.56        45.50 o                         
  -6   3   9        395.28        369.11        51.45 o                         
  -5   3   9        781.14        823.53        28.46 o                         
  -4   3   9        531.70        572.42        24.96 o                         
  -3   3   9       2215.07       2414.48        49.86 o                         
  -2   3   9       3142.14       3176.87        59.57 o                         
  -1   3   9      14538.96      14613.16       204.88 o                         
   0   3   9         14.93         41.83         8.54 o                         
   1   3   9       4214.13       4065.91        59.43 o                         
   2   3   9         13.53         26.40         4.72 o                         
   3   3   9       8022.90       7808.76       119.26 o                         
   4   3   9        105.50        120.71        12.47 o                         
   5   3   9         14.95         27.28        14.14 o                         
   6   3   9        347.56        354.05        29.29 o                         
   7   3   9          7.11         16.69        24.97 o                         
  -7   4   9        978.87        899.77        82.93 o                         
  -6   4   9         47.52         26.95        26.76 o                         
  -5   4   9       3138.66       3095.23        71.11 o                         
  -4   4   9          7.49         16.23        11.14 o                         
  -3   4   9       2707.50       2555.38        55.21 o                         
  -2   4   9       1110.85       1091.65        32.61 o                         
  -1   4   9       5899.23       5993.90        94.80 o                         
   0   4   9        643.26        872.76        25.92 o                         
   1   4   9       1317.65       1384.24        28.93 o                         
   2   4   9       1999.70       1985.72        36.12 o                         
   3   4   9        810.91        753.62        24.64 o                         
   4   4   9        810.87        802.56        28.28 o                         
   5   4   9       2448.55       2433.20        62.26 o                         
   6   4   9        158.90        133.27        24.57 o                         
   7   4   9        685.85        732.89        72.60 o                         
  -7   5   9        179.99        205.68        37.00 o                         
  -6   5   9       1524.39       1620.88        79.24 o                         
  -5   5   9         81.15         42.45        14.24 o                         
  -4   5   9       4002.77       4113.40        75.74 o                         
  -3   5   9        273.36        323.01        21.59 o                         
  -2   5   9       2386.77       2267.24        45.39 o                         
  -1   5   9        882.70        847.42        27.00 o                         
   0   5   9        245.37        265.60        15.51 o                         
   1   5   9       5747.88       5777.87        84.82 o                         
   2   5   9       2588.17       2547.59        48.62 o                         
   3   5   9        421.01        405.51        22.47 o                         
   4   5   9         73.46        115.51        12.51 o                         
   5   5   9          1.29        -10.19        10.19 o                         
   6   5   9       1164.96       1245.96        55.64 o                         
   7   5   9          4.79          0.50        24.35 o                         
  -7   6   9        349.19        354.13        42.76 o                         
  -6   6   9         17.85         21.07        19.68 o                         
  -5   6   9        855.03        843.52        37.86 o                         
  -4   6   9         21.92         61.68        14.02 o                         
  -3   6   9        868.36        902.33        32.36 o                         
  -2   6   9       7977.58       7973.14       117.86 o                         
  -1   6   9        800.69        821.06        27.32 o                         
   0   6   9        752.67        683.64        24.30 o                         
   1   6   9        243.50        249.43        14.05 o                         
   2   6   9       3023.46       2906.11        54.38 o                         
   3   6   9       2351.14       2227.14        51.89 o                         
   4   6   9        630.27        579.74        29.74 o                         
   5   6   9        427.69        448.76        18.50 o                         
   6   6   9         33.08         21.11        12.99 o                         
   7   6   9        655.85        629.89        69.45 o                         
  -7   7   9        323.28        307.01        41.59 o                         
  -6   7   9         14.00         30.26        22.49 o                         
  -5   7   9        111.77         98.57        18.70 o                         
  -4   7   9        235.49        295.87        20.65 o                         
  -3   7   9        725.38        715.57        26.96 o                         
  -2   7   9        559.46        624.01        22.57 o                         
  -1   7   9       3179.63       3012.64        57.81 o                         
   0   7   9          1.22         24.17         9.82 o                         
   1   7   9       4712.27       4464.19        72.70 o                         
   2   7   9          2.18          7.30         7.89 o                         
   3   7   9       4497.79       4319.93        87.67 o                         
   4   7   9       1339.02       1300.09        45.67 o                         
   5   7   9        218.19        230.11        26.13 o                         
   6   7   9          6.38          0.65        19.09 o                         
  -7   8   9        633.38        607.41        61.91 o                         
  -6   8   9        466.84        463.63        33.91 o                         
  -5   8   9        960.65       1037.48        41.47 o                         
  -4   8   9        466.69        509.31        29.35 o                         
  -3   8   9       1340.63       1323.55        37.96 o                         
  -2   8   9       1891.15       1923.01        46.54 o                         
  -1   8   9       1196.45       1155.81        32.75 o                         
   0   8   9       3468.60       3362.66        62.25 o                         
   1   8   9         14.57         37.46         7.00 o                         
   2   8   9       1350.68       1293.77        28.99 o                         
   3   8   9         12.92         24.78        10.99 o                         
   4   8   9        255.91        235.25        22.60 o                         
   5   8   9       1106.98       1136.31        44.09 o                         
   6   8   9         39.81         45.96        16.71 o                         
  -7   9   9         58.73         55.82        42.26 o                         
  -6   9   9       2259.31       2204.23        82.16 o                         
  -5   9   9         49.65         33.52        19.52 o                         
  -4   9   9       3175.38       3208.39        77.18 o                         
  -3   9   9          5.89          4.30        13.11 o                         
  -2   9   9       1817.92       1768.63        47.74 o                         
  -1   9   9         48.35         42.46        12.26 o                         
   0   9   9        737.57        776.66        25.00 o                         
   1   9   9        224.77        253.78        12.37 o                         
   2   9   9        800.74        861.36        33.45 o                         
   3   9   9         22.81          9.89        10.11 o                         
   4   9   9        972.97       1044.17        60.45 o                         
   5   9   9         33.68         28.48        20.61 o                         
   6   9   9       1593.14       1615.76        69.75 o                         
  -7  10   9        199.36        180.34        49.97 o                         
  -6  10   9         10.62         28.72        24.93 o                         
  -5  10   9        679.13        710.35        43.70 o                         
  -4  10   9         39.25         70.20        20.52 o                         
  -3  10   9       2392.84       2444.86        60.51 o                         
  -2  10   9       3176.27       3115.58        72.37 o                         
  -1  10   9        443.81        412.93        21.15 o                         
   0  10   9       2469.97       2345.75        47.71 o                         
   1  10   9        698.80        682.03        24.09 o                         
   2  10   9       1038.32       1113.39        38.02 o                         
   3  10   9        463.88        475.53        24.76 o                         
   4  10   9        475.66        502.08        43.45 o                         
   5  10   9       1972.82       1977.75        77.20 o                         
   6  10   9          4.20          1.80        25.88 o                         
  -6  11   9         52.89         31.20        25.48 o                         
  -5  11   9        220.65        238.56        30.71 o                         
  -4  11   9         12.19         48.52        21.56 o                         
  -3  11   9        653.68        636.91        35.31 o                         
  -2  11   9        353.67        348.82        23.55 o                         
  -1  11   9       1274.01       1313.55        36.04 o                         
   0  11   9          7.62         42.43        11.25 o                         
   1  11   9      10407.09      10078.80       151.72 o                         
   2  11   9        885.10        909.99        38.53 o                         
   3  11   9       1920.49       1998.48        56.98 o                         
   4  11   9        888.28        800.53        51.85 o                         
   5  11   9        292.62        220.92        35.68 o                         
   6  11   9        296.87        335.78        38.23 o                         
  -6  12   9         43.42         79.79        31.42 o                         
  -5  12   9         16.31         44.18        22.56 o                         
  -4  12   9        431.03        434.99        42.17 o                         
  -3  12   9         93.94         83.64        21.57 o                         
  -2  12   9       1286.87       1246.82        39.96 o                         
  -1  12   9        150.13        121.20        14.25 o                         
   0  12   9       4652.43       4676.64        79.90 o                         
   1  12   9         37.53         50.60        14.65 o                         
   2  12   9       1118.53       1041.50        49.55 o                         
   3  12   9         70.55        163.17        25.30 o                         
   4  12   9        590.68        616.25        54.46 o                         
   5  12   9         49.33         88.76        31.85 o                         
   6  12   9         67.84         77.74        29.38 o                         
  -6  13   9       1051.41        957.81       101.73 o                         
  -5  13   9          8.36         54.88        26.43 o                         
  -4  13   9        755.72        793.44        47.46 o                         
  -3  13   9        216.02        280.38        29.99 o                         
  -2  13   9       1520.07       1617.20        46.93 o                         
  -1  13   9       2607.74       2417.38        55.71 o                         
   0  13   9         15.91         31.22        12.20 o                         
   1  13   9        115.61        123.61        18.48 o                         
   2  13   9        450.96        463.02        35.83 o                         
   3  13   9          7.15         15.88        19.09 o                         
   4  13   9        836.82        889.91        35.23 o                         
   5  13   9          8.49         -0.93        23.90 o                         
  -6  14   9        361.40        327.42        48.22 o                         
  -5  14   9       1410.15       1461.96        64.29 o                         
  -4  14   9        256.43        289.62        32.81 o                         
  -3  14   9        876.74        953.41        50.14 o                         
  -2  14   9         91.57        161.54        23.75 o                         
  -1  14   9        578.66        640.83        33.34 o                         
   0  14   9          2.38          7.10        12.15 o                         
   1  14   9         23.30         41.83        17.01 o                         
   2  14   9          3.79        -17.79        20.18 o                         
   3  14   9        327.63        284.22        36.81 o                         
   4  14   9        305.19        278.52        26.18 o                         
   5  14   9       1467.84       1515.31        97.50 o                         
  -5  15   9         25.76         22.83        22.78 o                         
  -4  15   9       1294.43       1155.27        70.97 o                         
  -3  15   9       1195.63       1091.75        54.24 o                         
  -2  15   9       1083.72       1093.89        48.23 o                         
  -1  15   9       2196.77       2208.44        70.27 o                         
   0  15   9        688.04        716.49        33.93 o                         
   1  15   9       2363.29       2271.01        67.88 o                         
   2  15   9         63.01         85.25        25.72 o                         
   3  15   9       2426.34       2302.19        79.72 o                         
   4  15   9        212.95        240.89        32.24 o                         
   5  15   9         13.31         82.11        33.45 o                         
  -5  16   9          5.81        -17.06        25.58 o                         
  -4  16   9        137.83        136.76        25.40 o                         
  -3  16   9        139.69        153.16        31.67 o                         
  -2  16   9       2199.18       2030.87        71.91 o                         
  -1  16   9        964.84        917.55        47.84 o                         
   0  16   9         96.37        140.28        21.17 o                         
   1  16   9         56.06         48.89        21.27 o                         
   2  16   9       1630.79       1644.35        68.56 o                         
   3  16   9          2.22         10.54        23.18 o                         
   4  16   9         65.18         73.99        22.53 o                         
  -5  17   9          2.13        -24.05        30.46 o                         
  -4  17   9       1981.49       1913.76        75.01 o                         
  -3  17   9        867.02        907.92        60.07 o                         
  -2  17   9        820.47        752.00        46.50 o                         
  -1  17   9       1521.34       1574.58        48.89 o                         
   0  17   9          2.09         -4.63        21.44 o                         
   1  17   9        908.30        951.29        49.52 o                         
   2  17   9         25.18         33.07        25.85 o                         
   3  17   9       1769.27       1709.32        72.39 o                         
   4  17   9        141.56        150.42        36.04 o                         
  -4  18   9          8.62         20.22        23.78 o                         
  -3  18   9        598.19        651.21        52.87 o                         
  -2  18   9         56.78         80.27        25.14 o                         
  -1  18   9        892.98        971.03        46.57 o                         
   0  18   9         28.74         59.13        27.76 o                         
   1  18   9          4.63          6.48        21.89 o                         
   2  18   9         50.28         38.81        26.94 o                         
   3  18   9       1692.23       1678.55        75.30 o                         
   4  18   9         39.37         51.35        32.81 o                         
  -4  19   9         32.72         32.69        29.69 o                         
  -3  19   9         74.17        182.60        36.32 o                         
  -2  19   9        849.31        888.56        54.73 o                         
  -1  19   9         19.55         28.94        23.55 o                         
   0  19   9         24.65         37.50        24.86 o                         
   1  19   9        587.94        528.57        45.33 o                         
   2  19   9        375.98        385.87        42.66 o                         
   3  19   9          8.75         25.52        30.14 o                         
  -3  20   9         18.16         27.46        26.83 o                         
  -2  20   9       1589.68       1440.88        68.15 o                         
  -1  20   9        195.17        138.70        28.98 o                         
   0  20   9       1088.79       1042.14        60.23 o                         
   1  20   9         49.06         91.68        28.74 o                         
   2  20   9        524.50        687.72        65.97 o                         
  -2  21   9        167.38        177.33        52.08 o                         
  -1  21   9         48.91         23.63        34.30 o                         
   0  21   9         88.49         77.05        38.57 o                         
   1  21   9        534.92        638.17        66.76 o                         
  -6   0  10        853.01        828.40        83.87 o                         
  -4   0  10       3039.23       3248.06        73.11 o                         
  -2   0  10      18391.06      18585.46       366.52 o                         
   0   0  10      19553.72      20177.66       353.41 o                         
   2   0  10       2857.51       2894.83        60.61 o                         
   4   0  10        416.70        373.27        25.37 o                         
   6   0  10        700.98        727.71        67.67 o                         
  -7   1  10         30.66        121.40        65.59 o                         
  -6   1  10        328.95        356.70        44.36 o                         
  -5   1  10        345.36        396.28        33.14 o                         
  -4   1  10         30.83         21.71        11.56 o                         
  -3   1  10       4276.19       4304.84        66.29 o                         
  -2   1  10        410.44        551.26        21.97 o                         
  -1   1  10       3283.27       3001.45        53.15 o                         
   0   1  10       1826.72       1964.86        38.66 o                         
   1   1  10        285.64        231.64        12.66 o                         
   2   1  10       2085.90       2050.52        34.33 o                         
   3   1  10        433.49        443.97        12.93 o                         
   4   1  10       1587.71       1537.26        37.21 o                         
   5   1  10        184.01        207.03        16.52 o                         
   6   1  10        665.34        637.79        46.42 o                         
   7   1  10        275.29        201.93        43.09 o                         
  -7   2  10       2753.97       2913.99       172.66 o                         
  -6   2  10        165.38        175.65        36.70 o                         
  -5   2  10       1517.73       1561.85        59.11 o                         
  -4   2  10        294.68        322.48        22.41 o                         
  -3   2  10        563.70        554.34        19.84 o                         
  -2   2  10        226.92        286.98        18.41 o                         
  -1   2  10       5553.13       5923.33        89.87 o                         
   0   2  10        164.37        246.12        14.52 o                         
   1   2  10       2790.48       2853.16        44.14 o                         
   2   2  10        241.28        283.82        11.87 o                         
   3   2  10       3985.90       3859.41        67.73 o                         
   4   2  10          2.58          7.93         8.32 o                         
   5   2  10       1192.12       1189.60        38.87 o                         
   6   2  10          6.31         16.51        13.10 o                         
   7   2  10        643.07        618.37        61.19 o                         
  -7   3  10         23.20         35.10        30.07 o                         
  -6   3  10       1112.23       1109.00        68.40 o                         
  -5   3  10        836.37        810.99        33.49 o                         
  -4   3  10        483.64        502.09        24.98 o                         
  -3   3  10        843.20        847.08        23.38 o                         
  -2   3  10        430.90        479.22        21.65 o                         
  -1   3  10        443.98        354.15        17.83 o                         
   0   3  10        564.39        488.83        18.26 o                         
   1   3  10        490.17        504.66        17.25 o                         
   2   3  10       2065.11       2046.45        32.65 o                         
   3   3  10         12.71          7.57         9.03 o                         
   4   3  10       2872.81       2781.12        52.04 o                         
   5   3  10         10.18         24.36        14.52 o                         
   6   3  10        660.47        673.05        40.65 o                         
   7   3  10         10.30        -11.67        32.63 o                         
  -7   4  10        233.02        234.49        41.21 o                         
  -6   4  10         60.12         79.81        29.68 o                         
  -5   4  10        828.32        817.35        35.03 o                         
  -4   4  10       1634.56       1637.48        43.67 o                         
  -3   4  10        291.94        341.16        21.41 o                         
  -2   4  10       7941.57       7840.39       116.52 o                         
  -1   4  10        392.70        589.51        21.51 o                         
   0   4  10       1929.14       1669.55        37.67 o                         
   1   4  10        484.37        536.83        18.22 o                         
   2   4  10       1377.85       1343.86        27.66 o                         
   3   4  10       2143.71       2080.77        50.88 o                         
   4   4  10          0.01          6.24        10.59 o                         
   5   4  10        843.46        856.35        36.13 o                         
   6   4  10        503.65        505.20        36.98 o                         
   7   4  10        205.79        229.77        45.21 o                         
  -7   5  10         46.33         22.46        31.35 o                         
  -6   5  10         29.70         30.78        16.14 o                         
  -5   5  10        288.82        306.67        28.86 o                         
  -4   5  10         30.58         32.50        13.49 o                         
  -3   5  10       5810.88       5925.36       101.36 o                         
  -2   5  10        485.06        648.22        23.97 o                         
  -1   5  10       1337.07       1110.88        30.07 o                         
   0   5  10        323.71        364.96        18.48 o                         
   1   5  10       3245.90       3022.12        52.07 o                         
   2   5  10         22.51         11.26         6.74 o                         
   3   5  10        251.21        316.79        23.95 o                         
   4   5  10         24.71         44.25        12.50 o                         
   5   5  10        273.89        246.22        17.89 o                         
   6   5  10         95.71        117.37        19.82 o                         
  -7   6  10       1076.97       1098.30        78.02 o                         
  -6   6  10         66.97         56.91        18.66 o                         
  -5   6  10        382.27        424.25        29.31 o                         
  -4   6  10        811.54        881.23        33.02 o                         
  -3   6  10        187.08        187.33        17.69 o                         
  -2   6  10       1673.56       1747.42        40.13 o                         
  -1   6  10         75.84         90.75        12.59 o                         
   0   6  10       8943.52       8848.60       120.45 o                         
   1   6  10       1203.71       1122.86        29.29 o                         
   2   6  10        496.57        464.46        20.24 o                         
   3   6  10       3423.69       3475.96        82.34 o                         
   4   6  10        704.20        629.39        32.38 o                         
   5   6  10       1319.12       1329.86        46.86 o                         
   6   6  10        375.54        417.17        40.48 o                         
  -7   7  10         70.55         89.86        33.12 o                         
  -6   7  10       1162.16       1216.93        63.37 o                         
  -5   7  10         20.29         31.41        17.01 o                         
  -4   7  10       2784.42       2797.63        68.44 o                         
  -3   7  10        215.29        247.42        18.37 o                         
  -2   7  10        431.10        412.32        20.60 o                         
  -1   7  10        905.25        897.73        29.28 o                         
   0   7  10        920.43        881.67        26.50 o                         
   1   7  10        476.25        448.28        19.08 o                         
   2   7  10       4506.47       4579.91        79.52 o                         
   3   7  10       1230.35       1184.45        41.70 o                         
   4   7  10       2343.38       2308.84        64.21 o                         
   5   7  10        163.73        145.84        21.77 o                         
   6   7  10       1835.97       1953.49        83.02 o                         
  -7   8  10        348.76        389.80        53.65 o                         
  -6   8  10          2.25         -3.72        19.63 o                         
  -5   8  10        125.35        117.54        21.62 o                         
  -4   8  10        509.65        451.12        29.40 o                         
  -3   8  10        651.37        662.29        28.98 o                         
  -2   8  10        762.86        689.40        26.43 o                         
  -1   8  10        110.88        120.18        14.65 o                         
   0   8  10       6349.80       6279.59       107.19 o                         
   1   8  10       2787.72       2620.67        53.60 o                         
   2   8  10       1842.60       1915.17        46.99 o                         
   3   8  10       3223.34       2989.68        72.18 o                         
   4   8  10        131.13         83.40        17.87 o                         
   5   8  10        730.91        747.15        38.88 o                         
   6   8  10        992.51       1000.31        55.86 o                         
  -7   9  10         85.80         97.25        48.28 o                         
  -6   9  10         57.10         47.69        20.47 o                         
  -5   9  10       4091.66       4010.66       109.85 o                         
  -4   9  10        225.61        260.90        25.86 o                         
  -3   9  10       1905.32       1801.10        46.68 o                         
  -2   9  10         45.77        181.40        16.06 o                         
  -1   9  10       8071.49       8089.87       134.58 o                         
   0   9  10        289.51        345.87        20.56 o                         
   1   9  10       2712.86       2562.22        45.12 o                         
   2   9  10         22.98         22.06        13.08 o                         
   3   9  10        190.21        168.05        13.72 o                         
   4   9  10         16.08         15.37        22.18 o                         
   5   9  10         14.32          8.07        21.34 o                         
   6   9  10          0.02         25.63        25.33 o                         
  -7  10  10        129.14        101.45        38.41 o                         
  -6  10  10         36.51         50.72        25.33 o                         
  -5  10  10        499.08        488.77        43.63 o                         
  -4  10  10       1887.67       1953.66        73.53 o                         
  -3  10  10        275.71        268.49        23.91 o                         
  -2  10  10       3112.19       3074.31        73.04 o                         
  -1  10  10        601.29        603.91        27.07 o                         
   0  10  10       1337.02       1244.64        36.94 o                         
   1  10  10          8.00         54.84         8.47 o                         
   2  10  10        227.17        253.57        23.22 o                         
   3  10  10        517.36        524.64        31.09 o                         
   4  10  10        277.91        254.14        34.22 o                         
   5  10  10        584.80        623.64        78.47 o                         
   6  10  10         75.00         74.00        32.02 o                         
  -6  11  10        723.87        800.25        54.98 o                         
  -5  11  10          0.69         23.54        25.03 o                         
  -4  11  10        282.41        328.85        34.00 o                         
  -3  11  10        140.47        125.33        22.01 o                         
  -2  11  10         29.96         73.63        15.32 o                         
  -1  11  10         18.66         39.61        12.41 o                         
   0  11  10        297.18        284.16        18.76 o                         
   1  11  10       2611.47       2537.65        52.69 o                         
   2  11  10       1214.45       1210.76        50.49 o                         
   3  11  10          6.77         35.52        19.00 o                         
   4  11  10       1265.55       1205.23        63.91 o                         
   5  11  10          1.89        -19.95        23.70 o                         
   6  11  10        560.21        650.86        52.03 o                         
  -6  12  10        289.10        297.16        38.59 o                         
  -5  12  10       3091.02       3078.01       115.40 o                         
  -4  12  10        321.60        343.23        34.40 o                         
  -3  12  10       1208.45       1170.60        50.21 o                         
  -2  12  10       2491.06       2489.61        59.34 o                         
  -1  12  10        387.97        421.13        24.88 o                         
   0  12  10       1128.47       1063.95        32.93 o                         
   1  12  10        481.59        478.84        20.87 o                         
   2  12  10        786.78        790.44        45.37 o                         
   3  12  10       1588.68       1634.97        61.51 o                         
   4  12  10         71.70        101.69        28.60 o                         
   5  12  10        741.51        807.39        58.16 o                         
  -6  13  10        226.75        308.25        63.00 o                         
  -5  13  10         25.72         14.05        30.45 o                         
  -4  13  10        281.97        269.76        35.19 o                         
  -3  13  10       2258.50       2228.44        83.12 o                         
  -2  13  10        764.25        815.95        42.11 o                         
  -1  13  10       1385.22       1395.12        46.36 o                         
   0  13  10        879.38        885.02        32.79 o                         
   1  13  10        573.12        571.97        33.79 o                         
   2  13  10         55.47         97.85        25.96 o                         
   3  13  10         11.06         35.15        21.25 o                         
   4  13  10        511.13        469.99        47.86 o                         
   5  13  10         12.24        -24.36        27.52 o                         
  -6  14  10        138.72        130.99        39.07 o                         
  -5  14  10          1.45         -9.69        24.96 o                         
  -4  14  10        946.41        971.27        67.28 o                         
  -3  14  10        380.36        428.42        41.86 o                         
  -2  14  10       3086.64       3052.98        84.59 o                         
  -1  14  10          1.93         -2.95        14.52 o                         
   0  14  10       3183.05       3232.26        69.25 o                         
   1  14  10         67.73         70.19        20.26 o                         
   2  14  10       2848.36       2765.93        86.36 o                         
   3  14  10         21.38         36.27        23.36 o                         
   4  14  10          4.90         -6.82        12.70 o                         
   5  14  10        124.51        129.59        34.84 o                         
  -5  15  10         42.71         65.20        29.31 o                         
  -4  15  10        356.62        296.09        40.76 o                         
  -3  15  10         20.63         79.24        25.80 o                         
  -2  15  10       1021.67       1008.84        48.17 o                         
  -1  15  10        535.35        570.10        35.59 o                         
   0  15  10          5.08         23.83        13.48 o                         
   1  15  10        175.55        196.18        25.49 o                         
   2  15  10       1004.48        980.32        52.61 o                         
   3  15  10        167.64        194.62        29.61 o                         
   4  15  10       1762.59       1874.81        62.29 o                         
   5  15  10        331.13        274.44        43.16 o                         
  -5  16  10        502.58        568.43        62.25 o                         
  -4  16  10        256.79        249.29        33.63 o                         
  -3  16  10        106.52         82.44        32.75 o                         
  -2  16  10         58.44         37.56        22.19 o                         
  -1  16  10          1.99          5.35        16.48 o                         
   0  16  10        406.14        406.26        28.71 o                         
   1  16  10       2611.63       2644.01        98.25 o                         
   2  16  10        236.95        196.69        32.21 o                         
   3  16  10       1240.04       1278.48        63.35 o                         
   4  16  10         45.37         49.53        24.75 o                         
  -5  17  10         52.35         68.89        32.12 o                         
  -4  17  10        424.01        481.50        48.81 o                         
  -3  17  10        837.58        931.95        62.67 o                         
  -2  17  10         65.07         83.51        27.67 o                         
  -1  17  10        304.50        348.30        28.83 o                         
   0  17  10         60.70         83.04        21.46 o                         
   1  17  10        397.50        461.14        34.88 o                         
   2  17  10        877.94        927.59        56.60 o                         
   3  17  10        154.78        197.36        37.98 o                         
   4  17  10        298.01        239.56        60.20 o                         
  -4  18  10        938.61        956.76        67.03 o                         
  -3  18  10        286.92        209.55        37.28 o                         
  -2  18  10       1233.72       1261.52        68.79 o                         
  -1  18  10         55.41         57.76        21.21 o                         
   0  18  10       1076.44       1228.52        49.35 o                         
   1  18  10         14.96          6.38        20.69 o                         
   2  18  10        171.88        212.86        34.32 o                         
   3  18  10          3.28         -8.58        28.24 o                         
  -4  19  10         81.60         39.20       102.22 o                         
  -3  19  10        906.50        912.19        69.62 o                         
  -2  19  10        130.19        178.97        32.13 o                         
  -1  19  10       1140.30       1146.40        58.71 o                         
   0  19  10         23.56         -2.67        19.81 o                         
   1  19  10        218.35        233.71        32.41 o                         
   2  19  10        330.44        398.77        44.59 o                         
   3  19  10        507.44        463.40        52.97 o                         
  -3  20  10        286.62        304.62        38.37 o                         
  -2  20  10        640.56        749.19        56.85 o                         
  -1  20  10          0.45         16.53        25.05 o                         
   0  20  10         32.03        -13.91        26.26 o                         
   1  20  10        116.25         48.11        35.21 o                         
   2  20  10          0.28         56.72        34.18 o                         
  -2  21  10         23.64        -10.60        30.72 o                         
  -1  21  10        385.47        470.09        51.46 o                         
   0  21  10        333.67        321.70        51.96 o                         
   1  21  10        105.35        126.66        42.74 o                         
  -7   0  11         76.37        150.41        61.47 o                         
  -5   0  11       4500.51       4598.62       168.74 o                         
  -3   0  11        294.45        334.86        27.75 o                         
  -1   0  11         53.18         72.56        15.93 o                         
   1   0  11      14757.01      15587.79       257.57 o                         
   3   0  11       2999.13       2874.85        61.06 o                         
   5   0  11        914.15        930.02        57.91 o                         
   7   0  11         11.15         37.35        46.87 o                         
  -7   1  11        214.61        218.31        45.26 o                         
  -6   1  11       1220.85       1208.54        74.35 o                         
  -5   1  11       1230.61       1265.60        63.80 o                         
  -4   1  11         39.37         51.63         9.29 o                         
  -3   1  11       4463.31       4463.24        74.39 o                         
  -2   1  11       2822.16       2877.12        57.70 o                         
  -1   1  11       1451.78       1403.00        35.38 o                         
   0   1  11        462.68        350.83        16.20 o                         
   1   1  11         23.10         48.32         8.31 o                         
   2   1  11       4983.13       5118.64        68.53 o                         
   3   1  11        119.91        117.23        10.80 o                         
   4   1  11       1224.36       1146.71        32.16 o                         
   5   1  11       1216.89       1235.83        49.49 o                         
   6   1  11          8.72         26.05        25.90 o                         
   7   1  11        958.78       1019.82        74.78 o                         
  -7   2  11         38.70         80.86        43.31 o                         
  -6   2  11       2241.22       2318.24       103.97 o                         
  -5   2  11       1038.11       1000.38        35.24 o                         
  -4   2  11       1258.79       1279.30        37.56 o                         
  -3   2  11       1313.34       1333.97        31.84 o                         
  -2   2  11      14393.57      14316.29       196.96 o                         
  -1   2  11       7046.64       7507.84       111.61 o                         
   0   2  11       1221.89       1290.50        30.43 o                         
   1   2  11          2.67         15.39         7.27 o                         
   2   2  11        416.82        465.91        15.49 o                         
   3   2  11         88.65         71.90        10.20 o                         
   4   2  11       1417.16       1352.72        30.20 o                         
   5   2  11        420.40        399.40        24.01 o                         
   6   2  11        995.86       1030.73        58.22 o                         
  -7   3  11        663.78        624.65        74.70 o                         
  -6   3  11        105.12        137.62        59.87 o                         
  -5   3  11       2805.73       2912.79        82.36 o                         
  -4   3  11        155.50        194.61        19.71 o                         
  -3   3  11       3326.55       3194.14        56.06 o                         
  -2   3  11        885.44        956.02        29.25 o                         
  -1   3  11      11667.82      11889.30       165.17 o                         
   0   3  11        582.76        588.43        21.81 o                         
   1   3  11         65.13        226.16        13.68 o                         
   2   3  11       1525.00       1515.59        27.91 o                         
   3   3  11         50.26         77.63        12.69 o                         
   4   3  11        199.01        216.70        17.87 o                         
   5   3  11       1162.65       1209.92        45.02 o                         
   6   3  11        249.79        251.23        24.36 o                         
  -7   4  11        112.57        111.35        37.66 o                         
  -6   4  11        617.09        597.88        55.86 o                         
  -5   4  11        286.32        290.98        28.20 o                         
  -4   4  11         66.82         95.84        16.09 o                         
  -3   4  11        569.47        605.34        20.36 o                         
  -2   4  11        245.59        272.25        18.29 o                         
  -1   4  11       1551.18       1490.15        34.34 o                         
   0   4  11        254.88        239.72        16.16 o                         
   1   4  11       3975.74       3806.99        65.85 o                         
   2   4  11        410.15        423.69        12.59 o                         
   3   4  11       9765.95       9514.81       137.11 o                         
   4   4  11        712.97        646.07        26.96 o                         
   5   4  11        747.82        789.09        35.73 o                         
   6   4  11        392.83        411.39        28.58 o                         
  -7   5  11        194.51        156.72        39.94 o                         
  -6   5  11        330.11        355.30        30.48 o                         
  -5   5  11       1116.49       1118.95        49.85 o                         
  -4   5  11        782.30        795.77        31.93 o                         
  -3   5  11          4.73         11.66        12.37 o                         
  -2   5  11       2635.43       2611.62        52.68 o                         
  -1   5  11       2198.91       2281.82        46.64 o                         
   0   5  11      13495.23      13687.82       194.92 o                         
   1   5  11         53.25         48.62         8.98 o                         
   2   5  11       5573.06       5423.06        91.48 o                         
   3   5  11        193.78        192.38        17.56 o                         
   4   5  11       2926.77       2819.80        64.98 o                         
   5   5  11        523.32        474.51        23.81 o                         
   6   5  11         24.74         36.62        18.36 o                         
  -7   6  11        485.20        461.37        52.14 o                         
  -6   6  11       1001.78       1017.98        46.12 o                         
  -5   6  11        141.58        159.01        25.25 o                         
  -4   6  11       7578.21       7300.12       130.57 o                         
  -3   6  11         64.70         64.43        15.28 o                         
  -2   6  11       1400.16       1496.37        37.83 o                         
  -1   6  11        623.76        530.29        23.53 o                         
   0   6  11        142.58        136.21        12.10 o                         
   1   6  11        281.01        241.37        15.14 o                         
   2   6  11         18.87         36.08        10.47 o                         
   3   6  11        626.95        661.48        30.05 o                         
   4   6  11         20.87         65.82        18.18 o                         
   5   6  11        108.45         69.79        19.42 o                         
   6   6  11        285.51        265.33        36.74 o                         
  -7   7  11        298.50        261.16        44.70 o                         
  -6   7  11         36.38         12.28        19.24 o                         
  -5   7  11       2490.19       2519.31        74.03 o                         
  -4   7  11          0.27         16.52        15.40 o                         
  -3   7  11       3318.85       3301.22        77.71 o                         
  -2   7  11         47.68         60.84        12.42 o                         
  -1   7  11       3214.54       2980.05        59.74 o                         
   0   7  11        744.66        860.26        25.57 o                         
   1   7  11        190.03        230.05        15.64 o                         
   2   7  11          4.22         13.29         9.51 o                         
   3   7  11       1211.56       1265.40        43.10 o                         
   4   7  11        544.49        562.60        37.61 o                         
   5   7  11       1683.93       1644.23        60.50 o                         
   6   7  11        319.47        324.20        37.66 o                         
  -7   8  11        336.57        359.75        62.76 o                         
  -6   8  11        308.74        367.78        35.84 o                         
  -5   8  11          2.05         80.86        22.75 o                         
  -4   8  11        408.63        442.50        30.75 o                         
  -3   8  11          7.33         19.05        12.84 o                         
  -2   8  11       2594.12       2659.64        57.27 o                         
  -1   8  11       1373.77       1420.90        38.65 o                         
   0   8  11          9.92         18.71        10.83 o                         
   1   8  11        186.51        173.50        13.79 o                         
   2   8  11        136.99        144.12        15.50 o                         
   3   8  11       2628.84       2632.79        64.73 o                         
   4   8  11        614.43        613.13        35.60 o                         
   5   8  11         73.22         98.96        22.31 o                         
   6   8  11         80.15         46.82        20.33 o                         
  -7   9  11          1.18          4.01        28.45 o                         
  -6   9  11        692.18        705.83        44.14 o                         
  -5   9  11         88.93         78.68        29.10 o                         
  -4   9  11        181.23        172.63        26.88 o                         
  -3   9  11          1.11          2.57        12.93 o                         
  -2   9  11       1729.32       1734.22        45.02 o                         
  -1   9  11         66.79        143.67        17.24 o                         
   0   9  11       1714.85       1572.26        41.07 o                         
   1   9  11        433.10        437.30        17.06 o                         
   2   9  11       2459.10       2306.67        47.47 o                         
   3   9  11         41.08         47.27        21.30 o                         
   4   9  11        841.17        829.93        37.70 o                         
   5   9  11         19.08         28.99        16.43 o                         
   6   9  11         26.59         41.39        39.34 o                         
  -6  10  11       1441.40       1346.60        69.13 o                         
  -5  10  11       1460.52       1380.85        69.65 o                         
  -4  10  11        491.08        546.77        40.94 o                         
  -3  10  11        197.06        251.42        25.55 o                         
  -2  10  11        543.73        557.18        26.89 o                         
  -1  10  11        107.34        123.94        16.39 o                         
   0  10  11         44.81         39.25        11.65 o                         
   1  10  11       3897.62       3717.28        60.94 o                         
   2  10  11          0.64         13.21        16.02 o                         
   3  10  11       1346.36       1272.65        40.93 o                         
   4  10  11        850.66        831.60        56.51 o                         
   5  10  11        530.95        512.47        47.02 o                         
   6  10  11          7.15        -22.73        25.83 o                         
  -6  11  11         45.38         53.74        28.78 o                         
  -5  11  11        871.52        834.96        63.42 o                         
  -4  11  11         50.28         53.29        26.03 o                         
  -3  11  11       1767.05       1793.28        63.12 o                         
  -2  11  11        809.83        794.75        38.64 o                         
  -1  11  11       3479.94       3446.66        74.28 o                         
   0  11  11        627.44        576.33        25.31 o                         
   1  11  11        363.59        353.85        17.65 o                         
   2  11  11        981.79        934.48        46.44 o                         
   3  11  11        372.04        341.55        29.62 o                         
   4  11  11         13.10         17.92        25.20 o                         
   5  11  11       1617.90       1438.86        79.86 o                         
  -6  12  11        806.93        713.05        56.27 o                         
  -5  12  11        443.26        453.44        44.30 o                         
  -4  12  11        693.41        767.07        52.71 o                         
  -3  12  11         20.50         80.29        26.29 o                         
  -2  12  11        480.29        529.44        44.51 o                         
  -1  12  11        175.68        229.74        23.17 o                         
   0  12  11       1660.29       1631.18        44.87 o                         
   1  12  11        771.91        827.30        27.17 o                         
   2  12  11        181.45        221.55        36.20 o                         
   3  12  11        550.21        525.98        38.32 o                         
   4  12  11        583.60        580.21        52.28 o                         
   5  12  11        546.41        585.06        51.30 o                         
  -6  13  11        443.93        334.40        54.59 o                         
  -5  13  11        203.66        211.52        38.80 o                         
  -4  13  11        179.08        157.68        35.67 o                         
  -3  13  11        474.25        455.06        52.40 o                         
  -2  13  11        960.35        942.10        48.22 o                         
  -1  13  11         41.58        139.29        20.06 o                         
   0  13  11       1467.24       1408.02        44.75 o                         
   1  13  11        287.07        221.96        23.63 o                         
   2  13  11       2443.70       2452.79       115.84 o                         
   3  13  11        450.38        429.11        37.44 o                         
   4  13  11        527.17        514.21        49.52 o                         
   5  13  11         99.14         98.21        35.04 o                         
  -6  14  11         51.04        -20.83        60.68 o                         
  -5  14  11        185.44        197.77        36.51 o                         
  -4  14  11        104.07         88.73        30.10 o                         
  -3  14  11        343.21        364.23        43.57 o                         
  -2  14  11         26.34         81.49        22.00 o                         
  -1  14  11       1836.81       1758.74        57.89 o                         
   0  14  11        306.02        331.14        25.40 o                         
   1  14  11       1165.68       1097.24        45.22 o                         
   2  14  11        163.43        185.59        29.80 o                         
   3  14  11       1111.97       1082.04        55.41 o                         
   4  14  11          2.66         18.18        32.07 o                         
   5  14  11         77.17         95.30        34.83 o                         
  -5  15  11        638.72        651.77        55.91 o                         
  -4  15  11         28.21         12.66        26.54 o                         
  -3  15  11        472.09        546.57        44.56 o                         
  -2  15  11        235.78        271.85        35.46 o                         
  -1  15  11       1932.61       1895.16        70.55 o                         
   0  15  11        387.04        436.92        27.81 o                         
   1  15  11        245.78        205.20        25.56 o                         
   2  15  11        657.52        709.16        48.94 o                         
   3  15  11         26.87         16.78        24.33 o                         
   4  15  11         66.45         83.04        16.22 o                         
  -5  16  11        124.11         71.37        40.39 o                         
  -4  16  11        679.15        693.88        57.92 o                         
  -3  16  11          1.88         42.19        30.04 o                         
  -2  16  11       1301.22       1299.06        66.56 o                         
  -1  16  11        173.19        156.39        24.09 o                         
   0  16  11         32.60         64.35        18.82 o                         
   1  16  11         66.84         77.55        20.55 o                         
   2  16  11          1.75         -0.86        25.38 o                         
   3  16  11        280.21        232.86        34.27 o                         
   4  16  11         67.71         52.04        25.09 o                         
  -4  17  11          1.00          6.30        26.59 o                         
  -3  17  11       1376.10       1519.71        77.37 o                         
  -2  17  11        521.38        552.83        48.66 o                         
  -1  17  11        937.36        940.74        44.59 o                         
   0  17  11        355.25        363.05        28.81 o                         
   1  17  11          2.19          6.85        28.76 o                         
   2  17  11        145.35        208.66        41.28 o                         
   3  17  11         40.43         49.21        28.13 o                         
   4  17  11         78.32         87.81        27.76 o                         
  -4  18  11         55.67         57.20        40.12 o                         
  -3  18  11          9.49         21.82        28.36 o                         
  -2  18  11         80.62        141.61        48.94 o                         
  -1  18  11        329.31        316.21        36.62 o                         
   0  18  11         66.76        106.09        21.96 o                         
   1  18  11       1049.80       1120.94        57.53 o                         
   2  18  11        509.91        575.77        49.55 o                         
   3  18  11       1031.50        947.22        72.53 o                         
  -3  19  11          5.16         -5.00        31.60 o                         
  -2  19  11        245.93        223.66        39.18 o                         
  -1  19  11          4.01         17.23        26.17 o                         
   0  19  11        671.02        685.51        43.22 o                         
   1  19  11         88.15         77.16        27.49 o                         
   2  19  11       1329.59       1219.11        78.12 o                         
   3  19  11         28.13        -21.99        47.45 o                         
  -3  20  11         43.66          9.47        52.06 o                         
  -2  20  11        655.27        745.13        71.63 o                         
  -1  20  11          2.56         45.60        33.63 o                         
   0  20  11         21.35         44.47        28.89 o                         
   1  20  11        316.52        304.50        45.58 o                         
   2  20  11         16.78         49.42        30.74 o                         
  -1  21  11        318.27        381.32        55.43 o                         
   0  21  11        146.74        136.40        51.78 o                         
  -6   0  12        625.27        829.13       157.59 o                         
  -4   0  12       1512.75       1567.58        49.22 o                         
  -2   0  12        222.83        310.41        32.16 o                         
   0   0  12        863.37       1147.28        40.00 o                         
   2   0  12       3490.50       3544.63        74.14 o                         
   4   0  12       1431.90       1373.87        65.18 o                         
   6   0  12        931.97        907.64        76.44 o                         
  -7   1  12        857.61        854.61        74.56 o                         
  -6   1  12         31.41         44.09        29.78 o                         
  -5   1  12       3245.39       3234.60       109.23 o                         
  -4   1  12       1664.19       1657.45        35.40 o                         
  -3   1  12         57.92         89.54        13.62 o                         
  -2   1  12       1341.68       1321.23        37.37 o                         
  -1   1  12        439.69        515.62        22.90 o                         
   0   1  12       6740.78       6853.54        97.27 o                         
   1   1  12        378.09        383.17        15.83 o                         
   2   1  12        176.52        195.25        12.07 o                         
   3   1  12       1864.63       1888.58        32.73 o                         
   4   1  12       2571.78       2447.51        54.06 o                         
   5   1  12        364.67        391.98        31.61 o                         
   6   1  12          5.14         32.23        22.89 o                         
  -7   2  12         24.51         48.69        44.78 o                         
  -6   2  12         91.78        104.70        40.04 o                         
  -5   2  12       1242.30       1347.97        44.96 o                         
  -4   2  12        339.52        345.65        24.24 o                         
  -3   2  12       1779.77       1694.85        40.83 o                         
  -2   2  12       1862.38       1896.12        43.31 o                         
  -1   2  12       8944.53       8481.65       124.54 o                         
   0   2  12        346.05        353.11        17.75 o                         
   1   2  12       2923.06       2911.71        51.27 o                         
   2   2  12         12.83         13.18         7.15 o                         
   3   2  12        434.84        448.88        21.12 o                         
   4   2  12        972.23        985.94        27.09 o                         
   5   2  12        119.52        133.88        16.00 o                         
   6   2  12          3.59         21.75        27.09 o                         
  -7   3  12        155.53        119.03        46.40 o                         
  -6   3  12          4.01         33.90        31.05 o                         
  -5   3  12       1060.72       1026.36        47.63 o                         
  -4   3  12         93.61        106.39        16.60 o                         
  -3   3  12        295.47        325.39        21.71 o                         
  -2   3  12       2386.15       2334.29        47.62 o                         
  -1   3  12       1061.65       1198.79        32.36 o                         
   0   3  12       4873.20       4866.46        77.95 o                         
   1   3  12        405.34        395.74        17.02 o                         
   2   3  12       2900.05       2842.56        42.41 o                         
   3   3  12        252.62        284.13        19.19 o                         
   4   3  12         88.79         75.00        15.99 o                         
   5   3  12        374.87        418.52        27.21 o                         
   6   3  12        609.99        595.40        31.51 o                         
  -7   4  12         70.93        112.55        51.31 o                         
  -6   4  12        831.10        880.60        66.45 o                         
  -5   4  12         93.20        130.59        26.89 o                         
  -4   4  12       5552.64       5516.72       102.24 o                         
  -3   4  12        593.66        600.54        28.16 o                         
  -2   4  12        323.60        312.26        19.87 o                         
  -1   4  12        340.35        281.31        18.05 o                         
   0   4  12        565.06        647.72        23.92 o                         
   1   4  12         76.34        104.72        11.51 o                         
   2   4  12       1929.51       1870.64        31.02 o                         
   3   4  12        233.69        246.56        18.04 o                         
   4   4  12       2233.65       2195.41        50.28 o                         
   5   4  12        133.54        125.13        18.64 o                         
   6   4  12        750.18        856.58        46.52 o                         
  -7   5  12       1204.05       1217.57        97.73 o                         
  -6   5  12         13.04         10.44        22.17 o                         
  -5   5  12       1723.62       1741.42        63.30 o                         
  -4   5  12       2016.78       1946.84        54.94 o                         
  -3   5  12       1866.20       1901.27        43.94 o                         
  -2   5  12         20.09         31.28        11.56 o                         
  -1   5  12         31.21         69.11        11.62 o                         
   0   5  12        388.96        393.57        20.96 o                         
   1   5  12         52.12        118.22        11.97 o                         
   2   5  12        255.71        234.87        12.27 o                         
   3   5  12       3101.21       3032.52        66.69 o                         
   4   5  12         50.60         84.49        12.69 o                         
   5   5  12       1140.89       1103.37        33.31 o                         
   6   5  12        154.24        179.21        22.03 o                         
  -7   6  12          0.46         -0.99        43.56 o                         
  -6   6  12        323.52        367.32        37.29 o                         
  -5   6  12        325.35        324.11        32.83 o                         
  -4   6  12       2049.29       2087.51        65.80 o                         
  -3   6  12       1341.90       1388.69        42.45 o                         
  -2   6  12        249.39        309.77        20.24 o                         
  -1   6  12       1657.92       1538.14        39.98 o                         
   0   6  12         16.44         20.74        10.18 o                         
   1   6  12       3561.88       3539.10        65.25 o                         
   2   6  12        783.16        776.60        23.66 o                         
   3   6  12         76.18         83.42        15.14 o                         
   4   6  12        355.62        408.55        32.50 o                         
   5   6  12          6.52         18.83        16.08 o                         
   6   6  12        396.22        413.13        38.87 o                         
  -7   7  12          0.97          9.14        43.10 o                         
  -6   7  12         62.80         27.98        23.96 o                         
  -5   7  12         19.37         32.53        22.13 o                         
  -4   7  12        198.51        288.98        28.62 o                         
  -3   7  12        350.69        355.57        24.10 o                         
  -2   7  12       3657.99       3566.40        68.20 o                         
  -1   7  12         21.87         22.65        11.38 o                         
   0   7  12       7949.15       7837.55       130.94 o                         
   1   7  12          9.06          1.09         9.40 o                         
   2   7  12        959.20        813.16        28.45 o                         
   3   7  12        327.27        387.35        25.63 o                         
   4   7  12       1953.21       1938.72        61.62 o                         
   5   7  12          6.55          0.36        18.05 o                         
   6   7  12         41.16         58.21        25.51 o                         
  -7   8  12          0.58          7.07        37.78 o                         
  -6   8  12        406.43        344.84        37.13 o                         
  -5   8  12       3290.21       3122.55        94.33 o                         
  -4   8  12       1763.87       1670.73        58.50 o                         
  -3   8  12       1431.58       1406.40        41.54 o                         
  -2   8  12         71.92        138.74        17.32 o                         
  -1   8  12       5752.78       5661.27        97.79 o                         
   0   8  12        156.63        178.04        14.79 o                         
   1   8  12       5179.05       5107.38        82.31 o                         
   2   8  12       1277.69       1290.50        39.19 o                         
   3   8  12         89.51         68.42        16.71 o                         
   4   8  12       3650.34       3429.93        91.09 o                         
   5   8  12         27.29         22.13        20.12 o                         
   6   8  12        242.23        269.73        35.74 o                         
  -7   9  12        789.94        641.65       100.95 o                         
  -6   9  12         31.86         61.19        32.77 o                         
  -5   9  12       2641.89       2732.40        88.32 o                         
  -4   9  12         16.08         13.58        20.53 o                         
  -3   9  12        661.30        723.50        44.05 o                         
  -2   9  12        362.05        369.01        23.47 o                         
  -1   9  12        986.71        981.08        34.15 o                         
   0   9  12        120.76        262.02        21.34 o                         
   1   9  12        122.45        140.49        12.92 o                         
   2   9  12        594.29        570.24        22.04 o                         
   3   9  12       2198.52       2224.32        71.01 o                         
   4   9  12        216.73        159.41        22.11 o                         
   5   9  12       1202.65       1233.19        51.42 o                         
   6   9  12        119.76        119.71        38.60 o                         
  -6  10  12        178.47        194.39        40.94 o                         
  -5  10  12         57.45         51.15        26.75 o                         
  -4  10  12       1358.02       1476.30        75.30 o                         
  -3  10  12       1245.15       1204.36        59.24 o                         
  -2  10  12        310.72        293.51        22.59 o                         
  -1  10  12       3061.97       3177.66        69.90 o                         
   0  10  12       1848.41       1862.44        50.57 o                         
   1  10  12        954.62        967.43        25.59 o                         
   2  10  12       1836.18       1741.64        57.43 o                         
   3  10  12        125.05        139.22        21.05 o                         
   4  10  12       2425.93       2388.22        92.76 o                         
   5  10  12        376.36        381.08        42.26 o                         
  -6  11  12         58.91        109.83        37.26 o                         
  -5  11  12        497.17        437.42        43.77 o                         
  -4  11  12        746.18        775.20        56.30 o                         
  -3  11  12         79.40        109.48        26.35 o                         
  -2  11  12       1066.57       1012.84        43.00 o                         
  -1  11  12       1201.10       1295.58        47.67 o                         
   0  11  12       6544.15       6291.34       115.37 o                         
   1  11  12        122.99        111.29        11.67 o                         
   2  11  12        320.15        362.09        32.48 o                         
   3  11  12         55.81         44.90        19.71 o                         
   4  11  12        586.73        664.34        60.89 o                         
   5  11  12        139.76        149.96        35.10 o                         
  -6  12  12         74.20         95.99        38.49 o                         
  -5  12  12        264.62        256.18        44.18 o                         
  -4  12  12          4.13         42.24        32.75 o                         
  -3  12  12       1117.92       1152.91        73.39 o                         
  -2  12  12         30.74          9.72        18.84 o                         
  -1  12  12       3966.79       3757.40        79.42 o                         
   0  12  12        395.32        420.94        30.20 o                         
   1  12  12         70.19         67.79        11.87 o                         
   2  12  12       1093.86       1064.73        68.79 o                         
   3  12  12        207.21        226.38        28.71 o                         
   4  12  12         33.50         47.63        30.98 o                         
   5  12  12         71.22         74.06        34.91 o                         
  -6  13  12         17.66          9.15        34.59 o                         
  -5  13  12       1318.93       1229.98        67.30 o                         
  -4  13  12          2.76         47.36        27.99 o                         
  -3  13  12        493.42        567.35        64.38 o                         
  -2  13  12       2302.18       2265.31        78.05 o                         
  -1  13  12         50.16         35.28        16.64 o                         
   0  13  12       1146.28       1113.34        46.05 o                         
   1  13  12        865.60        773.77        28.90 o                         
   2  13  12        151.54        171.68        28.86 o                         
   3  13  12        625.20        580.96        44.53 o                         
   4  13  12         45.26         78.92        32.06 o                         
   5  13  12        764.87        813.40        60.54 o                         
  -5  14  12         45.78         52.49        29.80 o                         
  -4  14  12        641.24        629.63        53.25 o                         
  -3  14  12        202.78        215.25        43.09 o                         
  -2  14  12        148.69        145.27        26.60 o                         
  -1  14  12        140.46        160.17        21.20 o                         
   0  14  12        214.00        200.53        22.90 o                         
   1  14  12          4.75         17.96        13.73 o                         
   2  14  12        768.55        828.77        51.48 o                         
   3  14  12         54.67         58.67        24.18 o                         
   4  14  12       2025.30       2244.42       124.87 o                         
   5  14  12         43.72         90.41        58.72 o                         
  -5  15  12        212.32        229.61        48.03 o                         
  -4  15  12          9.40         30.90        36.62 o                         
  -3  15  12         49.82         67.26        33.29 o                         
  -2  15  12       1285.36       1297.91        67.36 o                         
  -1  15  12         84.80         92.89        24.28 o                         
   0  15  12       1096.80       1014.91        44.72 o                         
   1  15  12        294.24        301.97        30.68 o                         
   2  15  12       1807.02       1724.25        71.19 o                         
   3  15  12       1861.78       1888.25        84.22 o                         
   4  15  12          8.16        -10.11        32.60 o                         
  -5  16  12        308.26        265.94        48.50 o                         
  -4  16  12          4.62        -25.53        25.53 o                         
  -3  16  12       1546.71       1530.27        89.50 o                         
  -2  16  12          7.98         27.79        26.83 o                         
  -1  16  12       1522.88       1448.35        59.67 o                         
   0  16  12         14.78         24.72        16.54 o                         
   1  16  12       1499.02       1447.91        59.30 o                         
   2  16  12          1.88         -1.69        23.48 o                         
   3  16  12        106.00        136.26        31.78 o                         
   4  16  12         27.75         16.47        34.66 o                         
  -4  17  12        379.72        317.31        45.70 o                         
  -3  17  12        261.09        241.40        47.37 o                         
  -2  17  12        392.86        432.75        46.37 o                         
  -1  17  12         50.53         89.84        22.66 o                         
   0  17  12        982.79       1064.82        43.18 o                         
   1  17  12        350.32        332.96        31.65 o                         
   2  17  12        247.81        243.92        36.01 o                         
   3  17  12        226.27        288.22        39.99 o                         
  -4  18  12        402.30        447.13        56.49 o                         
  -3  18  12          0.89        -14.78        30.54 o                         
  -2  18  12         90.13        125.73        42.17 o                         
  -1  18  12         61.74         90.70        26.57 o                         
   0  18  12         33.64         15.41        18.48 o                         
   1  18  12        126.42        135.12        37.05 o                         
   2  18  12       1653.56       1677.80        75.41 o                         
   3  18  12         27.13         27.16        28.88 o                         
  -3  19  12        582.37        560.38        61.35 o                         
  -2  19  12         51.69         90.08        34.29 o                         
  -1  19  12         19.77         37.95        25.37 o                         
   0  19  12       1064.95       1046.04        51.00 o                         
   1  19  12          6.27         -0.13        29.10 o                         
   2  19  12        246.64        232.84        39.85 o                         
  -2  20  12         41.65        110.62        38.74 o                         
  -1  20  12       1623.64       1560.15        92.93 o                         
   0  20  12        578.03        421.53        54.69 o                         
   1  20  12        346.62        403.38        51.96 o                         
  -7   0  13         96.56         67.18        55.16 o                         
  -5   0  13        694.28        729.32        78.66 o                         
  -3   0  13       5322.40       5665.10       206.50 o                         
  -1   0  13      10952.03      11061.50       302.67 o                         
   1   0  13        748.26        836.07        32.26 o                         
   3   0  13        287.66        303.95        21.38 o                         
   5   0  13       4594.10       4299.24       157.89 o                         
  -7   1  13        282.68        221.02        46.71 o                         
  -6   1  13        345.22        452.27        56.06 o                         
  -5   1  13         33.03         62.59        16.02 o                         
  -4   1  13       1061.25       1035.55        29.25 o                         
  -3   1  13        314.69        316.46        25.31 o                         
  -2   1  13       1266.67       1228.72        36.84 o                         
  -1   1  13       1270.96       1366.54        35.35 o                         
   0   1  13        158.36        268.35        16.96 o                         
   1   1  13       1560.43       1607.55        32.90 o                         
   2   1  13         64.68         97.99        10.17 o                         
   3   1  13       1098.84       1125.63        24.91 o                         
   4   1  13       1918.04       1853.15        46.16 o                         
   5   1  13        257.95        270.29        39.37 o                         
   6   1  13        596.93        533.80        44.54 o                         
  -7   2  13         76.03         94.05        39.58 o                         
  -6   2  13       1386.96       1442.86       105.21 o                         
  -5   2  13         42.75         49.67        23.66 o                         
  -4   2  13        230.02        255.21        15.70 o                         
  -3   2  13       4478.12       4487.45        89.34 o                         
  -2   2  13       1190.69       1263.62        36.31 o                         
  -1   2  13          4.20         51.82        11.39 o                         
   0   2  13       2593.27       2487.48        48.72 o                         
   1   2  13        102.63        100.91        11.91 o                         
   2   2  13       4245.60       4277.65        61.67 o                         
   3   2  13          8.17         11.77        10.88 o                         
   4   2  13       1332.08       1289.05        33.05 o                         
   5   2  13       1467.10       1382.91        42.21 o                         
   6   2  13        293.61        295.84        38.76 o                         
  -7   3  13        936.19        984.72        90.10 o                         
  -6   3  13        801.71        806.74        65.36 o                         
  -5   3  13         11.45         18.98        22.60 o                         
  -4   3  13        922.00        960.07        38.32 o                         
  -3   3  13          7.00         47.86        13.45 o                         
  -2   3  13       2419.36       2337.44        49.35 o                         
  -1   3  13        711.15        621.22        24.61 o                         
   0   3  13         72.33         79.44        11.84 o                         
   1   3  13       5314.51       5275.60        79.26 o                         
   2   3  13        507.93        558.34        17.72 o                         
   3   3  13       1873.64       1929.98        42.81 o                         
   4   3  13        200.13        215.92        18.56 o                         
   5   3  13        469.95        471.62        28.77 o                         
   6   3  13         72.25        124.07        16.65 o                         
  -7   4  13         98.86        127.49        49.55 o                         
  -6   4  13        726.91        691.22        36.09 o                         
  -5   4  13       1243.79       1212.35        54.65 o                         
  -4   4  13        844.01        880.99        38.63 o                         
  -3   4  13       4922.74       4890.73        89.60 o                         
  -2   4  13        285.85        301.82        19.53 o                         
  -1   4  13       1975.80       1857.19        42.85 o                         
   0   4  13        561.70        589.85        24.31 o                         
   1   4  13       2268.21       2385.11        46.97 o                         
   2   4  13       1199.05       1118.11        23.79 o                         
   3   4  13        110.22        142.17        15.29 o                         
   4   4  13       1350.71       1354.77        39.48 o                         
   5   4  13         87.69        107.68        18.42 o                         
   6   4  13        326.29        348.31        43.37 o                         
  -7   5  13         11.63        -27.18        36.27 o                         
  -6   5  13        747.83        755.09        40.74 o                         
  -5   5  13         86.83         90.90        25.04 o                         
  -4   5  13       8543.58       8341.08       167.36 o                         
  -3   5  13        158.24        188.89        18.73 o                         
  -2   5  13       1380.03       1298.91        36.85 o                         
  -1   5  13       1044.38       1056.38        30.98 o                         
   0   5  13       2001.81       2061.43        50.15 o                         
   1   5  13        174.07        180.25        14.43 o                         
   2   5  13         42.67         56.32         8.31 o                         
   3   5  13        471.26        509.50        29.19 o                         
   4   5  13       1308.53       1264.74        37.56 o                         
   5   5  13        184.02        181.59        17.04 o                         
   6   5  13        673.30        662.04        60.00 o                         
  -7   6  13         21.00         54.78        44.54 o                         
  -6   6  13       1052.63       1104.67        58.43 o                         
  -5   6  13         21.18         12.75        18.77 o                         
  -4   6  13        127.01         78.58        21.82 o                         
  -3   6  13         59.16         58.56        12.99 o                         
  -2   6  13       1374.81       1376.01        44.89 o                         
  -1   6  13        258.19        261.84        18.65 o                         
   0   6  13       8577.39       8501.22       126.35 o                         
   1   6  13          4.76         23.05        10.82 o                         
   2   6  13        542.75        532.86        21.95 o                         
   3   6  13         59.22         41.79        14.97 o                         
   4   6  13        668.87        784.08        42.36 o                         
   5   6  13       1193.31       1073.09        41.44 o                         
   6   6  13       1133.99       1224.42        73.99 o                         
  -7   7  13        349.77        346.10        62.46 o                         
  -6   7  13          0.33         28.53        25.20 o                         
  -5   7  13         60.86         83.02        24.84 o                         
  -4   7  13         18.59         41.52        20.45 o                         
  -3   7  13         96.13        122.18        18.70 o                         
  -2   7  13         63.79        133.02        16.90 o                         
  -1   7  13       2259.87       2227.75        52.30 o                         
   0   7  13        428.72        418.26        21.01 o                         
   1   7  13       6723.09       6426.10       104.05 o                         
   2   7  13        389.06        346.72        21.33 o                         
   3   7  13       1445.18       1410.77        45.68 o                         
   4   7  13         23.46         42.23        18.25 o                         
   5   7  13       1411.14       1321.60        51.61 o                         
   6   7  13         43.73         65.94        29.68 o                         
  -7   8  13         35.59         28.59        44.98 o                         
  -6   8  13        288.72        269.64        33.21 o                         
  -5   8  13        388.71        408.14        45.48 o                         
  -4   8  13       1356.79       1331.31        65.84 o                         
  -3   8  13        394.11        418.44        31.26 o                         
  -2   8  13        431.09        437.32        25.87 o                         
  -1   8  13        530.82        535.75        27.19 o                         
   0   8  13        391.41        371.78        21.21 o                         
   1   8  13       3866.67       3801.77        71.23 o                         
   2   8  13        456.63        467.06        24.27 o                         
   3   8  13        288.23        242.92        30.51 o                         
   4   8  13        678.07        664.58        38.63 o                         
   5   8  13        180.33        202.47        23.32 o                         
   6   8  13         34.45         29.36        25.47 o                         
  -6   9  13        947.97       1032.70        61.34 o                         
  -5   9  13        129.27        125.32        37.19 o                         
  -4   9  13       1553.87       1439.85        76.16 o                         
  -3   9  13         35.40         45.70        22.72 o                         
  -2   9  13       5840.30       5783.16       102.95 o                         
  -1   9  13         36.94         50.48        14.72 o                         
   0   9  13         68.37         82.12        13.64 o                         
   1   9  13        661.88        682.47        29.46 o                         
   2   9  13        199.34        198.29        23.19 o                         
   3   9  13         86.28         84.06        16.99 o                         
   4   9  13        657.63        663.58        38.46 o                         
   5   9  13         18.73         41.70        19.63 o                         
  -6  10  13        253.86        230.83        40.85 o                         
  -5  10  13       1462.24       1431.88        84.76 o                         
  -4  10  13         64.60         93.01        59.68 o                         
  -3  10  13       2927.58       2808.99       109.51 o                         
  -2  10  13         43.58        110.02        17.96 o                         
  -1  10  13       5299.11       5172.20       100.36 o                         
   0  10  13        125.05        170.24        16.72 o                         
   1  10  13       1287.00       1247.60        32.03 o                         
   2  10  13        372.49        362.15        19.18 o                         
   3  10  13         28.33         50.79        13.13 o                         
   4  10  13         94.09         93.40        30.53 o                         
   5  10  13        281.92        322.20        40.36 o                         
  -6  11  13         41.73         57.91        31.15 o                         
  -5  11  13        245.07        260.56        41.87 o                         
  -4  11  13        253.69        278.02        41.02 o                         
  -3  11  13         86.95        107.89        34.82 o                         
  -2  11  13         89.60         85.98        20.27 o                         
  -1  11  13       1679.06       1623.52        50.78 o                         
   0  11  13        309.43        359.23        25.58 o                         
   1  11  13       1549.71       1536.00        36.72 o                         
   2  11  13         96.30        122.47        28.04 o                         
   3  11  13       1564.49       1473.44        55.30 o                         
   4  11  13         31.27         44.63        29.62 o                         
   5  11  13       1237.16       1225.94        83.40 o                         
  -6  12  13        504.74        459.34        64.43 o                         
  -5  12  13        162.85        142.66        37.44 o                         
  -4  12  13        107.29        150.85        36.66 o                         
  -3  12  13       1185.17       1147.40        81.11 o                         
  -2  12  13        426.08        478.44        37.56 o                         
  -1  12  13       1290.80       1274.04        45.73 o                         
   0  12  13       1011.00       1044.74        39.28 o                         
   1  12  13       1011.53        927.65        32.61 o                         
   2  12  13       3686.01       3802.36       119.87 o                         
   3  12  13        168.15        125.94        31.19 o                         
   4  12  13       1320.66       1401.03        76.59 o                         
   5  12  13        381.69        346.09        44.41 o                         
  -6  13  13        203.06        192.11        51.94 o                         
  -5  13  13         11.11         20.26        38.13 o                         
  -4  13  13       1257.77       1226.08        75.31 o                         
  -3  13  13         61.42         60.90        33.76 o                         
  -2  13  13       1857.40       1755.99        74.34 o                         
  -1  13  13        720.23        678.89        37.90 o                         
   0  13  13        738.35        707.76        34.17 o                         
   1  13  13        506.73        481.01        19.34 o                         
   2  13  13        129.98        139.08        27.99 o                         
   3  13  13        151.48        174.83        28.28 o                         
   4  13  13        140.18        160.94        36.78 o                         
   5  13  13        314.29        339.05        45.14 o                         
  -5  14  13        220.36        285.05        61.19 o                         
  -4  14  13        126.94        142.80        47.34 o                         
  -3  14  13       2206.78       2133.16       118.54 o                         
  -2  14  13         22.50         35.82        27.59 o                         
  -1  14  13        862.69        950.82        40.83 o                         
   0  14  13        465.28        522.40        30.69 o                         
   1  14  13        391.35        404.27        26.59 o                         
   2  14  13        300.77        453.73        49.80 o                         
   3  14  13         38.73          5.77        22.45 o                         
   4  14  13          8.25         41.84        34.40 o                         
  -5  15  13          6.52          4.51        38.49 o                         
  -4  15  13        538.69        533.30        72.65 o                         
  -3  15  13          3.01         43.96        39.34 o                         
  -2  15  13        205.32        206.95        33.40 o                         
  -1  15  13          8.43         28.66        18.85 o                         
   0  15  13        146.41        199.04        25.11 o                         
   1  15  13        393.48        406.85        28.50 o                         
   2  15  13          0.64         16.60        23.74 o                         
   3  15  13       1681.35       1761.04       135.37 o                         
   4  15  13         56.60         15.73        32.54 o                         
  -4  16  13          1.73         49.86        33.85 o                         
  -3  16  13        106.84        111.31        38.97 o                         
  -2  16  13         15.30         -7.13        25.03 o                         
  -1  16  13        143.60        140.37        27.68 o                         
   0  16  13       2182.10       2119.18        62.52 o                         
   1  16  13        532.96        544.55        31.96 o                         
   2  16  13        894.47        870.62        61.30 o                         
   3  16  13         18.81          0.81        25.12 o                         
   4  16  13        905.76       1006.31        81.82 o                         
  -4  17  13        591.68        768.84        82.25 o                         
  -3  17  13         98.15         54.61        37.71 o                         
  -2  17  13        451.61        451.93        54.88 o                         
  -1  17  13         86.17         88.76        25.31 o                         
   0  17  13         89.57         80.24        19.82 o                         
   1  17  13       1031.71       1048.47        42.48 o                         
   2  17  13          2.34         21.50        27.28 o                         
   3  17  13         22.16         31.87        29.81 o                         
  -3  18  13       1061.90        897.04       115.32 o                         
  -2  18  13          0.64         20.57        37.36 o                         
  -1  18  13        318.46        306.22        36.14 o                         
   0  18  13         23.73         24.62        18.42 o                         
   1  18  13        431.48        394.13        29.54 o                         
   2  18  13        373.77        337.70        48.48 o                         
   3  18  13         82.84        113.61        47.77 o                         
  -3  19  13          1.92         34.30        34.34 o                         
  -2  19  13        581.93        562.04        64.88 o                         
  -1  19  13          1.26         -3.25        24.81 o                         
   0  19  13         41.98         90.27        21.67 o                         
   1  19  13        141.87        176.57        28.87 o                         
   2  19  13         16.51         42.02        33.39 o                         
  -2  20  13         20.85         20.55        31.54 o                         
  -1  20  13         47.60        100.70        41.80 o                         
   0  20  13        350.30        361.45        59.60 o                         
   1  20  13         71.43         49.35        35.41 o                         
  -6   0  14         89.15        146.22        61.19 o                         
  -4   0  14       1309.94       1347.43        55.12 o                         
  -2   0  14        212.00        255.51        28.40 o                         
   0   0  14       4739.79       4621.21       104.08 o                         
   2   0  14       5519.48       5685.05       114.04 o                         
   4   0  14       2106.04       2102.12        99.94 o                         
   6   0  14         32.49         23.27        34.98 o                         
  -7   1  14        284.11        320.22        54.71 o                         
  -6   1  14        339.27        345.96        51.86 o                         
  -5   1  14         13.10         34.75        15.36 o                         
  -4   1  14       5343.19       5283.14       107.52 o                         
  -3   1  14       4258.86       4184.64        79.90 o                         
  -2   1  14       1285.61       1256.60        38.31 o                         
  -1   1  14       4363.93       4165.93        73.38 o                         
   0   1  14        531.10        595.20        22.55 o                         
   1   1  14       2061.40       2179.93        39.56 o                         
   2   1  14        941.73        941.13        24.89 o                         
   3   1  14       2013.21       2088.62        37.50 o                         
   4   1  14        144.40        149.56        16.35 o                         
   5   1  14        117.59        124.55        27.72 o                         
   6   1  14        232.10        236.55        36.92 o                         
  -7   2  14        486.49        436.36        60.96 o                         
  -6   2  14          1.68         14.94        33.36 o                         
  -5   2  14       1897.82       1937.92        61.00 o                         
  -4   2  14         14.49         35.52        13.00 o                         
  -3   2  14       1819.24       1790.91        46.61 o                         
  -2   2  14        506.07        539.81        26.97 o                         
  -1   2  14         27.24         60.57        12.50 o                         
   0   2  14         29.81         31.18        11.13 o                         
   1   2  14       1252.96       1375.48        31.44 o                         
   2   2  14         18.55         47.86         9.76 o                         
   3   2  14       1852.49       1922.22        37.94 o                         
   4   2  14          0.16          5.62        11.74 o                         
   5   2  14       1952.42       1906.70        51.30 o                         
   6   2  14        234.44        259.71        40.26 o                         
  -7   3  14        103.82        108.82        41.84 o                         
  -6   3  14       1326.17       1339.37        98.90 o                         
  -5   3  14        116.60         99.32        25.09 o                         
  -4   3  14        231.97        263.42        17.41 o                         
  -3   3  14        990.98        907.90        33.33 o                         
  -2   3  14       1991.82       2096.25        46.99 o                         
  -1   3  14       1894.96       1956.70        45.36 o                         
   0   3  14        231.98        263.78        18.27 o                         
   1   3  14        547.83        571.43        23.01 o                         
   2   3  14       1683.84       1751.47        32.70 o                         
   3   3  14         57.52         65.45        12.84 o                         
   4   3  14       4039.66       3921.84        78.83 o                         
   5   3  14         72.38         63.52        17.46 o                         
   6   3  14       1252.24       1193.04        81.83 o                         
  -7   4  14          9.21        -15.53        39.93 o                         
  -6   4  14         14.84         35.64        22.77 o                         
  -5   4  14        124.45        123.41        25.19 o                         
  -4   4  14         79.39         81.78        23.22 o                         
  -3   4  14        491.32        480.93        26.55 o                         
  -2   4  14       2427.98       2376.23        51.87 o                         
  -1   4  14          0.42         -0.94        10.73 o                         
   0   4  14       4297.43       4344.83        78.40 o                         
   1   4  14       2235.70       2269.16        47.49 o                         
   2   4  14       1691.04       1692.15        31.61 o                         
   3   4  14        322.90        348.14        21.41 o                         
   4   4  14        189.67        186.60        20.22 o                         
   5   4  14        535.94        538.96        31.93 o                         
   6   4  14          3.20          7.40        32.88 o                         
  -7   5  14        240.56        229.10        54.12 o                         
  -6   5  14         36.56         54.19        22.64 o                         
  -5   5  14         65.94         93.95        24.61 o                         
  -4   5  14         17.32         13.06        21.41 o                         
  -3   5  14         93.21        128.35        17.36 o                         
  -2   5  14          7.96         15.34        11.56 o                         
  -1   5  14       4722.88       4562.43        76.38 o                         
   0   5  14          6.30         50.15        12.24 o                         
   1   5  14       3467.87       3427.41        65.02 o                         
   2   5  14         45.17         51.99         9.08 o                         
   3   5  14       2681.69       2648.23        67.20 o                         
   4   5  14       1164.69       1098.69        43.44 o                         
   5   5  14          2.08         26.69        17.01 o                         
   6   5  14        550.37        511.19        57.67 o                         
  -7   6  14        314.74        255.19        61.12 o                         
  -6   6  14         17.17         21.46        23.63 o                         
  -5   6  14       6346.53       5939.41       159.30 o                         
  -4   6  14         94.39        158.97        25.54 o                         
  -3   6  14       1110.80       1073.63        36.73 o                         
  -2   6  14       1798.71       1734.86        46.42 o                         
  -1   6  14       2854.97       2886.05        58.63 o                         
   0   6  14       1859.24       1884.72        46.47 o                         
   1   6  14        255.88        260.03        19.13 o                         
   2   6  14       1409.84       1348.17        28.31 o                         
   3   6  14        148.03        154.73        20.07 o                         
   4   6  14          6.91         -3.93        17.48 o                         
   5   6  14       1147.59       1125.04        42.88 o                         
   6   6  14         11.23         42.70        28.20 o                         
  -7   7  14          2.48         32.26        42.50 o                         
  -6   7  14       1184.92       1154.62        62.19 o                         
  -5   7  14          2.88         12.09        25.66 o                         
  -4   7  14       2797.61       2648.13       106.97 o                         
  -3   7  14        147.32        166.67        20.12 o                         
  -2   7  14       3287.16       3257.02        66.11 o                         
  -1   7  14         27.77         34.33        12.92 o                         
   0   7  14         31.34         38.50        11.61 o                         
   1   7  14         43.62         59.26        12.63 o                         
   2   7  14        747.07        726.33        25.09 o                         
   3   7  14        111.66        118.27        20.82 o                         
   4   7  14       1870.26       1873.73        59.08 o                         
   5   7  14         47.23         53.30        21.41 o                         
   6   7  14        779.91        848.67        57.67 o                         
  -6   8  14         17.31         27.41        33.23 o                         
  -5   8  14       1125.24       1149.21        64.62 o                         
  -4   8  14        274.41        330.43        56.09 o                         
  -3   8  14         47.18        101.19        27.56 o                         
  -2   8  14        989.40       1168.37        41.62 o                         
  -1   8  14       1149.79       1139.30        37.79 o                         
   0   8  14       3243.19       3121.60        58.78 o                         
   1   8  14        175.19        179.88        17.50 o                         
   2   8  14       1499.90       1410.43        44.47 o                         
   3   8  14       2063.02       2051.45        63.61 o                         
   4   8  14        174.56        132.39        23.12 o                         
   5   8  14        380.01        383.71        33.69 o                         
  -6   9  14         24.61         33.67        34.31 o                         
  -5   9  14          4.21         11.27        25.42 o                         
  -4   9  14        220.91        303.90        39.80 o                         
  -3   9  14       3039.68       2975.70       100.98 o                         
  -2   9  14       2017.61       1850.40        54.90 o                         
  -1   9  14       2635.91       2639.07        63.60 o                         
   0   9  14        500.77        520.57        25.29 o                         
   1   9  14       2098.28       2088.67        49.74 o                         
   2   9  14        677.65        580.17        27.15 o                         
   3   9  14        484.64        564.89        34.65 o                         
   4   9  14         62.12         86.21        21.23 o                         
   5   9  14         75.43         98.49        22.70 o                         
  -6  10  14          4.89         -3.53        39.11 o                         
  -5  10  14        181.90        238.97        40.15 o                         
  -4  10  14        102.34        131.54        34.52 o                         
  -3  10  14        391.61        404.82        52.87 o                         
  -2  10  14        248.36        245.81        32.17 o                         
  -1  10  14         25.73        149.22        20.89 o                         
   0  10  14       2594.00       2534.30        63.21 o                         
   1  10  14       1018.30       1031.06        32.36 o                         
   2  10  14        193.81        236.98        19.24 o                         
   3  10  14        829.13        745.06        64.53 o                         
   4  10  14        208.87        207.38        44.29 o                         
   5  10  14        116.39        151.23        39.86 o                         
  -6  11  14        399.47        385.25        73.82 o                         
  -5  11  14         55.64         40.16        35.23 o                         
  -4  11  14       1324.87       1439.33       108.84 o                         
  -3  11  14         18.78         77.15        32.23 o                         
  -2  11  14        195.85        240.92        28.99 o                         
  -1  11  14        294.76        367.14        30.22 o                         
   0  11  14        217.55        259.36        23.14 o                         
   1  11  14          2.52          9.39         9.91 o                         
   2  11  14        358.34        314.19        33.47 o                         
   3  11  14         23.73          5.34        15.42 o                         
   4  11  14       1348.64       1368.22        76.12 o                         
   5  11  14        134.50        124.81        38.87 o                         
  -6  12  14          1.45         14.83        44.59 o                         
  -5  12  14        894.09       1017.51       112.79 o                         
  -4  12  14        294.56        230.94        53.16 o                         
  -3  12  14         77.97        144.52        44.80 o                         
  -2  12  14        274.83        328.88        33.37 o                         
  -1  12  14        114.58        161.75        26.85 o                         
   0  12  14         54.51         56.55        15.70 o                         
   1  12  14        698.10        651.84        23.62 o                         
   2  12  14         63.45         92.20        26.23 o                         
   3  12  14        464.96        473.56        35.50 o                         
   4  12  14        281.21        366.37        46.75 o                         
   5  12  14        303.43        369.42        55.80 o                         
  -5  13  14        119.72        151.98       152.12 o                         
  -4  13  14        922.32        809.98        87.10 o                         
  -3  13  14        751.64        871.27        81.04 o                         
  -2  13  14        346.92        301.70        33.82 o                         
  -1  13  14       2269.39       2267.50        64.24 o                         
   0  13  14        234.43        264.32        24.86 o                         
   1  13  14        613.52        628.86        23.36 o                         
   2  13  14        556.40        573.68        44.90 o                         
   3  13  14        505.76        513.79        39.43 o                         
   4  13  14        150.88        116.29        45.17 o                         
  -5  14  14        232.74        186.08        55.25 o                         
  -4  14  14         91.82         90.43        46.72 o                         
  -3  14  14         71.53         47.18        41.08 o                         
  -2  14  14       1075.13       1031.22        69.76 o                         
  -1  14  14          0.98         -4.18        17.48 o                         
   0  14  14       1275.37       1193.79        44.20 o                         
   1  14  14         23.89         72.58        15.95 o                         
   2  14  14        860.65        812.45        55.00 o                         
   3  14  14        144.51        220.14        34.56 o                         
   4  14  14          8.36         25.27        36.38 o                         
  -5  15  14         12.72        -32.44        36.40 o                         
  -4  15  14        859.44        758.74       104.14 o                         
  -3  15  14        408.17        428.35        52.44 o                         
  -2  15  14        599.96        628.46        51.56 o                         
  -1  15  14       1184.04       1154.46        50.30 o                         
   0  15  14          1.56         24.74        15.40 o                         
   1  15  14        659.46        678.89        32.75 o                         
   2  15  14         74.61        109.79        30.09 o                         
   3  15  14        427.75        459.74        43.65 o                         
   4  15  14        167.85        171.27        41.31 o                         
  -4  16  14          0.02         35.10        40.12 o                         
  -3  16  14        919.51        878.38        81.85 o                         
  -2  16  14          8.79        -12.32        26.51 o                         
  -1  16  14        109.33         78.53        22.05 o                         
   0  16  14          4.54         10.40        19.04 o                         
   1  16  14         36.22         58.39        16.79 o                         
   2  16  14         80.92        124.06        31.80 o                         
   3  16  14        284.42        248.32        38.13 o                         
  -4  17  14        108.05        154.73        42.82 o                         
  -3  17  14         40.94         66.23        38.13 o                         
  -2  17  14        431.15        393.11        67.81 o                         
  -1  17  14        466.56        411.01        38.01 o                         
   0  17  14        138.93        152.61        27.34 o                         
   1  17  14        692.22        734.28        35.24 o                         
   2  17  14        187.54        213.42        37.99 o                         
   3  17  14        198.28        203.61        37.25 o                         
  -3  18  14         35.24         61.99        43.79 o                         
  -2  18  14        738.51        765.95        70.89 o                         
  -1  18  14        147.13        133.53        36.64 o                         
   0  18  14       1063.66       1125.17        64.77 o                         
   1  18  14          0.99         51.98        17.13 o                         
   2  18  14       1020.53       1081.02        71.77 o                         
  -2  19  14          7.07        -13.39        34.37 o                         
  -1  19  14        261.64        234.72        47.39 o                         
   0  19  14          9.41         30.80        40.50 o                         
   1  19  14        934.70        937.76        62.35 o                         
  -1  20  14         17.88         -1.86        31.84 o                         
   0  20  14         33.55         28.45        34.09 o                         
  -7   0  15       1087.29       1019.62       118.10 o                         
  -5   0  15         16.78         49.84        17.47 o                         
  -3   0  15        423.82        411.66        33.94 o                         
  -1   0  15        373.41        395.27        33.57 o                         
   1   0  15       4340.85       4531.86        95.86 o                         
   3   0  15       2066.00       2089.43        55.27 o                         
   5   0  15       1373.87       1484.48       125.93 o                         
  -7   1  15        132.66        185.18        56.84 o                         
  -6   1  15        299.87        262.93        49.37 o                         
  -5   1  15        442.22        520.54        41.85 o                         
  -4   1  15        106.96        125.28        16.93 o                         
  -3   1  15        372.56        387.92        23.93 o                         
  -2   1  15        180.61        210.27        20.47 o                         
  -1   1  15       2384.72       2315.71        50.88 o                         
   0   1  15       3357.92       3406.04        60.53 o                         
   1   1  15         84.41        120.69        12.63 o                         
   2   1  15       3164.39       3289.02        58.02 o                         
   3   1  15          5.23         18.70         9.32 o                         
   4   1  15        245.62        265.51        21.09 o                         
   5   1  15        215.23        218.64        30.20 o                         
   6   1  15        382.47        396.91        54.15 o                         
  -7   2  15         62.30         96.60        47.44 o                         
  -6   2  15        278.75        350.94        52.97 o                         
  -5   2  15        682.31        653.79        42.06 o                         
  -4   2  15       5586.70       5533.07       120.74 o                         
  -3   2  15       2996.47       3073.89        65.59 o                         
  -2   2  15       2783.11       2709.38        68.24 o                         
  -1   2  15         32.24         34.52        12.06 o                         
   0   2  15       2668.24       2739.05        54.63 o                         
   1   2  15          2.31         12.10         9.76 o                         
   2   2  15       1107.44       1135.54        29.66 o                         
   3   2  15          4.38         34.64         8.73 o                         
   4   2  15         91.23         88.77        16.36 o                         
   5   2  15         88.92         89.50        13.64 o                         
   6   2  15        772.38        763.50        69.12 o                         
  -7   3  15        265.05        336.37        55.71 o                         
  -6   3  15        385.13        396.76        56.34 o                         
  -5   3  15         51.37         77.73        22.18 o                         
  -4   3  15       2411.78       2327.05        55.11 o                         
  -3   3  15       3472.90       3487.78        74.58 o                         
  -2   3  15         14.66          9.54        11.95 o                         
  -1   3  15        445.74        445.32        24.16 o                         
   0   3  15        375.28        353.13        20.74 o                         
   1   3  15       6510.62       6663.75       103.48 o                         
   2   3  15         95.98         99.86        12.15 o                         
   3   3  15          4.77         18.67        12.42 o                         
   4   3  15        176.42        192.96        21.59 o                         
   5   3  15         56.83         66.43        17.61 o                         
   6   3  15          5.21        -18.44        31.50 o                         
  -7   4  15       1113.63       1094.75       105.10 o                         
  -6   4  15         12.05         28.82        21.30 o                         
  -5   4  15        627.40        621.80        43.01 o                         
  -4   4  15       1438.61       1376.90        54.37 o                         
  -3   4  15       1191.63       1134.04        40.09 o                         
  -2   4  15       1392.90       1397.67        40.78 o                         
  -1   4  15        298.67        277.51        20.15 o                         
   0   4  15         60.81        147.48        18.32 o                         
   1   4  15       2667.34       2759.93        55.22 o                         
   2   4  15        637.50        699.83        23.44 o                         
   3   4  15       1963.62       2036.29        46.48 o                         
   4   4  15        270.36        259.72        21.48 o                         
   5   4  15       1271.45       1244.07        47.14 o                         
   6   4  15         74.24         56.20        37.65 o                         
  -7   5  15        309.43        274.96        76.14 o                         
  -6   5  15        788.76        769.68        60.35 o                         
  -5   5  15          4.92         13.91        22.22 o                         
  -4   5  15        326.28        339.36        36.95 o                         
  -3   5  15         97.29        100.73        19.06 o                         
  -2   5  15        575.14        599.20        29.21 o                         
  -1   5  15         36.14        138.82        17.29 o                         
   0   5  15       1518.57       1580.61        42.89 o                         
   1   5  15       3693.32       3749.62        70.68 o                         
   2   5  15        513.75        550.68        19.36 o                         
   3   5  15        178.74        203.28        22.56 o                         
   4   5  15        727.73        744.84        38.64 o                         
   5   5  15          1.03        -17.17        17.75 o                         
   6   5  15        328.17        300.85        54.98 o                         
  -7   6  15        102.15         76.05        49.87 o                         
  -6   6  15        134.82        150.63        30.63 o                         
  -5   6  15         20.77         53.27        24.05 o                         
  -4   6  15       1025.01       1050.52        61.21 o                         
  -3   6  15        409.02        405.85        30.05 o                         
  -2   6  15       1485.06       1473.07        40.88 o                         
  -1   6  15        543.09        533.64        26.91 o                         
   0   6  15        233.85        337.68        22.30 o                         
   1   6  15       2812.64       2717.08        55.23 o                         
   2   6  15         82.10         76.39         9.94 o                         
   3   6  15        950.72        849.52        40.97 o                         
   4   6  15        326.47        267.67        26.84 o                         
   5   6  15        820.41        845.90        47.88 o                         
  -6   7  15          7.90          1.77        27.25 o                         
  -5   7  15        378.61        450.69        44.47 o                         
  -4   7  15         33.32         45.29        25.05 o                         
  -3   7  15       2218.24       2153.06        64.76 o                         
  -2   7  15        362.63        344.83        25.11 o                         
  -1   7  15        804.75        802.23        31.40 o                         
   0   7  15          9.45          9.60        11.87 o                         
   1   7  15       1493.46       1456.15        40.09 o                         
   2   7  15         74.43         68.89        12.58 o                         
   3   7  15          0.18         31.14        21.89 o                         
   4   7  15        203.03        229.11        33.32 o                         
   5   7  15        433.04        448.61        39.20 o                         
  -6   8  15        206.86        185.86        41.13 o                         
  -5   8  15        177.91        175.11        42.48 o                         
  -4   8  15       1313.50       1297.68        66.74 o                         
  -3   8  15          0.79         14.86        14.53 o                         
  -2   8  15       2257.70       2191.07        73.24 o                         
  -1   8  15         38.87         70.99        15.06 o                         
   0   8  15       3453.35       3274.22        62.00 o                         
   1   8  15       1343.36       1307.87        42.50 o                         
   2   8  15        115.22        127.63        19.18 o                         
   3   8  15       1569.70       1539.01        58.58 o                         
   4   8  15         95.56        108.31        23.05 o                         
   5   8  15        924.78        851.50        52.90 o                         
  -6   9  15       1098.62       1051.42        75.88 o                         
  -5   9  15        143.30        118.13        38.18 o                         
  -4   9  15        797.49        909.20        61.18 o                         
  -3   9  15        128.47        149.80        40.81 o                         
  -2   9  15        381.43        423.04        41.75 o                         
  -1   9  15       2182.60       2097.57        55.84 o                         
   0   9  15       1506.04       1443.66        42.29 o                         
   1   9  15        545.93        448.26        25.08 o                         
   2   9  15       2088.87       1974.01        55.93 o                         
   3   9  15          2.76         21.66        18.39 o                         
   4   9  15        929.95        904.53        48.75 o                         
   5   9  15        309.87        277.80        32.13 o                         
  -6  10  15        103.75        147.60        95.49 o                         
  -5  10  15        535.11        628.10        71.29 o                         
  -4  10  15        567.60        622.48        70.19 o                         
  -3  10  15        557.60        562.66        55.08 o                         
  -2  10  15       1132.89       1180.87        57.35 o                         
  -1  10  15        302.05        336.21        27.66 o                         
   0  10  15        672.75        600.63        32.90 o                         
   1  10  15       1252.07       1184.69        38.47 o                         
   2  10  15        404.08        341.08        23.35 o                         
   3  10  15       1866.25       1810.09        52.07 o                         
   4  10  15         18.15         34.07        28.90 o                         
   5  10  15        366.22        363.66        46.14 o                         
  -6  11  15         55.23         36.79        42.40 o                         
  -5  11  15        771.03        765.51        93.01 o                         
  -4  11  15          1.24         45.07        40.22 o                         
  -3  11  15       1466.66       1387.08        94.79 o                         
  -2  11  15          3.79         71.40        23.89 o                         
  -1  11  15       2700.43       2666.07        85.87 o                         
   0  11  15        123.34        181.36        24.39 o                         
   1  11  15        899.60        820.79        32.60 o                         
   2  11  15          4.73          4.02        10.25 o                         
   3  11  15         40.44          9.53        26.03 o                         
   4  11  15        777.64        771.89        65.58 o                         
   5  11  15        325.97        403.55        53.89 o                         
  -5  12  15         18.54          5.55        39.72 o                         
  -4  12  15       2770.25       2720.44       136.60 o                         
  -3  12  15        332.11        372.46        59.30 o                         
  -2  12  15       2184.37       2111.37        78.93 o                         
  -1  12  15        172.17        117.82        22.03 o                         
   0  12  15       1003.18       1007.34        40.93 o                         
   1  12  15       1082.34        972.37        30.54 o                         
   2  12  15        144.52        191.39        30.66 o                         
   3  12  15        130.26        163.54        26.65 o                         
   4  12  15        227.65        188.02        42.31 o                         
  -5  13  15          2.77        -10.22        47.81 o                         
  -4  13  15        159.00        144.93        50.21 o                         
  -3  13  15        334.95        343.11        59.56 o                         
  -2  13  15          4.40         55.88        21.71 o                         
  -1  13  15         23.52         29.58        20.06 o                         
   0  13  15        759.00        757.89        34.53 o                         
   1  13  15         30.48         51.67        11.55 o                         
   2  13  15       1296.99       1349.64        64.08 o                         
   3  13  15        394.20        350.47        34.96 o                         
   4  13  15        867.83        847.34        76.60 o                         
  -5  14  15        108.85        131.22        52.93 o                         
  -4  14  15         52.53         48.08        46.57 o                         
  -3  14  15        233.26        252.69        53.66 o                         
  -2  14  15        190.87        177.71        34.22 o                         
  -1  14  15        601.16        606.32        47.23 o                         
   0  14  15        420.00        399.62        27.03 o                         
   1  14  15       1997.79       1938.21        42.96 o                         
   2  14  15          2.19         -8.06        23.88 o                         
   3  14  15       1434.60       1448.71        65.22 o                         
   4  14  15         54.77         88.50        38.70 o                         
  -4  15  15         93.88        139.22        49.54 o                         
  -3  15  15        750.07        733.23        68.00 o                         
  -2  15  15         35.33         46.15        27.70 o                         
  -1  15  15         55.72         69.41        21.93 o                         
   0  15  15        208.35        198.72        25.27 o                         
   1  15  15       1078.13       1009.03        38.28 o                         
   2  15  15        218.94        226.74        35.03 o                         
   3  15  15          9.98         40.50        25.56 o                         
  -4  16  15       1303.66       1433.62        92.79 o                         
  -3  16  15          6.01          6.74        35.78 o                         
  -2  16  15        796.90        865.55        73.59 o                         
  -1  16  15         64.99         98.73        24.32 o                         
   0  16  15        541.87        550.24        35.99 o                         
   1  16  15        120.51         94.56        16.81 o                         
   2  16  15         36.70         25.10        27.48 o                         
   3  16  15          4.76         32.30        38.60 o                         
  -4  17  15         76.57        162.82        67.16 o                         
  -3  17  15        446.30        411.53        63.41 o                         
  -2  17  15         11.38         63.96        37.01 o                         
  -1  17  15        558.64        569.13        45.33 o                         
   0  17  15        775.70        696.79        47.51 o                         
   1  17  15          4.12         39.86        14.99 o                         
   2  17  15        110.92        107.33        36.01 o                         
  -3  18  15          0.67          8.34        35.38 o                         
  -2  18  15         27.99         12.94        41.96 o                         
  -1  18  15          2.88        -19.65        25.13 o                         
   0  18  15         97.03         67.30        21.70 o                         
   1  18  15        602.97        534.46        54.24 o                         
   2  18  15        190.86        171.23        38.18 o                         
  -2  19  15          9.19         17.01        57.27 o                         
  -1  19  15        331.09        337.37        53.28 o                         
   0  19  15        339.99        330.17        53.82 o                         
   1  19  15        430.19        372.45        49.51 o                         
  -6   0  16       2475.41       2649.59       200.21 o                         
  -4   0  16        509.63        582.26        47.67 o                         
  -2   0  16       3666.21       3491.84       103.20 o                         
   0   0  16        258.74        316.85        28.94 o                         
   2   0  16        750.36        835.01        39.46 o                         
   4   0  16       2976.16       3115.80       111.45 o                         
   6   0  16       1183.36       1128.37       118.82 o                         
  -7   1  16        762.96        790.61        83.05 o                         
  -6   1  16        135.20        210.35        46.54 o                         
  -5   1  16       1084.66       1205.78        52.40 o                         
  -4   1  16         47.72         71.65        18.13 o                         
  -3   1  16       5259.18       5098.48       102.88 o                         
  -2   1  16        199.61        242.64        21.44 o                         
  -1   1  16        261.45        268.41        20.45 o                         
   0   1  16        751.29        725.03        27.53 o                         
   1   1  16        525.46        626.57        23.03 o                         
   2   1  16       1010.87       1117.97        32.48 o                         
   3   1  16         79.18         91.97        13.23 o                         
   4   1  16         32.98         64.52        13.85 o                         
   5   1  16        374.28        373.40        37.39 o                         
   6   1  16          4.05         41.81        38.69 o                         
  -7   2  16        605.11        661.36        87.66 o                         
  -6   2  16        268.30        307.54        51.97 o                         
  -5   2  16         29.60         44.11        24.71 o                         
  -4   2  16        235.89        199.86        21.64 o                         
  -3   2  16       2806.42       2758.46        68.65 o                         
  -2   2  16        214.94        254.96        21.98 o                         
  -1   2  16       2060.90       2062.98        49.45 o                         
   0   2  16         99.40        139.73        15.83 o                         
   1   2  16       1610.02       1725.40        41.83 o                         
   2   2  16       2844.74       2898.80        53.11 o                         
   3   2  16       1121.67       1169.40        27.99 o                         
   4   2  16          2.91          6.60        14.72 o                         
   5   2  16         16.45        -17.73        21.53 o                         
   6   2  16        283.06        250.95        47.59 o                         
  -7   3  16        710.93        701.59        92.92 o                         
  -6   3  16          4.17         17.22        15.96 o                         
  -5   3  16         83.34        100.61        26.02 o                         
  -4   3  16        926.30        885.30        48.06 o                         
  -3   3  16        208.53        252.97        26.32 o                         
  -2   3  16       1271.35       1245.78        39.35 o                         
  -1   3  16        268.49        264.31        20.98 o                         
   0   3  16       3074.31       3014.47        60.24 o                         
   1   3  16         10.77         18.54        11.88 o                         
   2   3  16       5441.39       5592.79        83.96 o                         
   3   3  16       1134.70       1174.93        37.62 o                         
   4   3  16         67.83         90.98        16.60 o                         
   5   3  16        103.98         57.52        21.19 o                         
  -7   4  16         35.84         60.33        43.94 o                         
  -6   4  16        551.83        544.08        38.35 o                         
  -5   4  16          9.53         12.03        27.26 o                         
  -4   4  16        418.55        482.73        24.80 o                         
  -3   4  16        472.21        475.30        40.01 o                         
  -2   4  16       3637.76       3546.72        68.09 o                         
  -1   4  16        175.84        176.42        18.22 o                         
   0   4  16         83.29         73.84        15.12 o                         
   1   4  16       1688.26       1757.37        44.83 o                         
   2   4  16       1457.07       1490.86        34.92 o                         
   3   4  16        466.40        479.21        25.55 o                         
   4   4  16        451.07        454.77        27.89 o                         
   5   4  16          3.73         -1.04        15.04 o                         
  -7   5  16        117.72         88.42        45.01 o                         
  -6   5  16         11.61         32.80        30.91 o                         
  -5   5  16       4731.54       4510.26       151.64 o                         
  -4   5  16        820.60        768.20        44.40 o                         
  -3   5  16        678.45        641.83        38.16 o                         
  -2   5  16       2440.15       2431.74        54.55 o                         
  -1   5  16       3433.05       3395.46        64.67 o                         
   0   5  16        932.59        977.00        34.58 o                         
   1   5  16        438.35        508.04        26.20 o                         
   2   5  16        775.36        787.24        25.45 o                         
   3   5  16        512.57        565.98        31.53 o                         
   4   5  16        311.36        346.37        32.81 o                         
   5   5  16       1809.89       1722.46        59.54 o                         
  -6   6  16        743.32        675.86        62.59 o                         
  -5   6  16        282.85        289.35        44.35 o                         
  -4   6  16        191.26        197.70        33.20 o                         
  -3   6  16        770.09        837.00        42.43 o                         
  -2   6  16       2107.90       2101.50        55.38 o                         
  -1   6  16       5782.33       5504.56        91.12 o                         
   0   6  16        849.45        875.05        31.55 o                         
   1   6  16       1692.89       1615.96        44.80 o                         
   2   6  16        139.41        141.50        13.09 o                         
   3   6  16       1373.01       1428.86        64.81 o                         
   4   6  16        249.22        244.17        26.65 o                         
   5   6  16         42.47         25.35        19.68 o                         
  -6   7  16        196.35        193.93        40.62 o                         
  -5   7  16        451.49        393.98        49.86 o                         
  -4   7  16         43.65         49.39        28.12 o                         
  -3   7  16          0.39         -1.56        17.80 o                         
  -2   7  16       2778.26       2698.64        67.29 o                         
  -1   7  16        746.61        723.66        33.18 o                         
   0   7  16       2613.14       2585.42        56.11 o                         
   1   7  16          0.98         64.65        14.50 o                         
   2   7  16       3495.56       3480.95       105.00 o                         
   3   7  16         76.07         69.74        26.60 o                         
   4   7  16        269.52        287.98        31.62 o                         
   5   7  16        105.72        104.89        24.68 o                         
  -6   8  16        719.85        720.02        65.22 o                         
  -5   8  16        248.32        188.18        42.32 o                         
  -4   8  16         78.69        109.99        36.28 o                         
  -3   8  16        335.59        316.72        32.91 o                         
  -2   8  16       1086.27       1124.15        49.56 o                         
  -1   8  16         39.00         30.54        16.37 o                         
   0   8  16       1192.90       1105.40        38.40 o                         
   1   8  16        228.30        297.78        24.30 o                         
   2   8  16         11.95         46.75        11.27 o                         
   3   8  16        515.94        523.78        38.50 o                         
   4   8  16         13.79         41.42        21.00 o                         
   5   8  16         70.26         49.44        28.32 o                         
  -6   9  16          8.29         29.80        39.07 o                         
  -5   9  16        849.88        971.77        72.75 o                         
  -4   9  16         16.24         26.55        31.87 o                         
  -3   9  16       2608.51       2557.20        89.65 o                         
  -2   9  16         20.38         14.13        21.41 o                         
  -1   9  16        209.42        206.03        23.54 o                         
   0   9  16        452.68        448.69        29.44 o                         
   1   9  16        275.02        256.05        23.21 o                         
   2   9  16        157.48        155.01        23.07 o                         
   3   9  16        768.07        806.54        47.81 o                         
   4   9  16          4.29         -7.60        21.20 o                         
   5   9  16        496.48        572.98        55.02 o                         
  -6  10  16        435.96        434.16        62.73 o                         
  -5  10  16         13.81        -17.17        34.39 o                         
  -4  10  16         69.92        111.17        45.35 o                         
  -3  10  16        344.84        349.90        54.89 o                         
  -2  10  16       1631.19       1621.49        68.64 o                         
  -1  10  16        505.30        505.86        35.78 o                         
   0  10  16          1.06         70.14        18.26 o                         
   1  10  16        903.21        930.27        35.78 o                         
   2  10  16        351.42        334.68        24.85 o                         
   3  10  16        312.16        297.98        27.09 o                         
   4  10  16        454.14        478.15        51.83 o                         
   5  10  16         15.40         53.89        36.73 o                         
  -6  11  16        161.28        125.26        44.92 o                         
  -5  11  16        388.43        338.42        59.10 o                         
  -4  11  16        112.05        165.63        47.22 o                         
  -3  11  16          4.86         18.66        35.57 o                         
  -2  11  16        941.43        865.45        71.79 o                         
  -1  11  16          0.71          9.92        19.70 o                         
   0  11  16        661.47        636.22        36.76 o                         
   1  11  16          0.63         40.02        15.97 o                         
   2  11  16       2958.67       2880.14        80.92 o                         
   3  11  16         42.52         47.22        37.45 o                         
   4  11  16        771.57        761.80        62.55 o                         
  -5  12  16         11.29         40.24        46.61 o                         
  -4  12  16          3.91         15.21        39.03 o                         
  -3  12  16        601.57        602.99        73.57 o                         
  -2  12  16        109.29        155.74        29.24 o                         
  -1  12  16       1240.67       1265.57        56.37 o                         
   0  12  16        192.12        208.18        21.74 o                         
   1  12  16       1752.48       1729.63        39.59 o                         
   2  12  16        327.45        287.98        35.04 o                         
   3  12  16        799.69        869.15        47.08 o                         
   4  12  16        401.50        380.87        61.63 o                         
  -5  13  16        446.41        408.71        82.61 o                         
  -4  13  16          4.65         23.39        41.70 o                         
  -3  13  16       1209.89       1209.79        94.63 o                         
  -2  13  16         86.49         88.02        24.85 o                         
  -1  13  16        263.87        302.92        33.79 o                         
   0  13  16        113.16        134.14        19.05 o                         
   1  13  16         46.23         65.38        13.54 o                         
   2  13  16        222.73        229.80        33.55 o                         
   3  13  16         42.72         46.62        21.10 o                         
   4  13  16        129.02        133.31        47.38 o                         
  -5  14  16         42.77          3.62        41.06 o                         
  -4  14  16        948.03       1037.18        93.32 o                         
  -3  14  16         12.83         -4.29        38.74 o                         
  -2  14  16        756.17        788.64        68.05 o                         
  -1  14  16         84.45         95.03        23.96 o                         
   0  14  16        362.28        345.79        26.60 o                         
   1  14  16         21.65         38.66        11.06 o                         
   2  14  16        185.59        246.98        35.79 o                         
   3  14  16          3.71         51.05        22.93 o                         
  -4  15  16        513.64        451.80        81.18 o                         
  -3  15  16        804.39        740.19        87.43 o                         
  -2  15  16         96.74        109.96        39.22 o                         
  -1  15  16        158.66        143.73        25.08 o                         
   0  15  16        309.52        307.52        24.20 o                         
   1  15  16        124.38        123.91        17.01 o                         
   2  15  16       1478.83       1527.38        72.72 o                         
   3  15  16         21.28          1.96        26.08 o                         
  -4  16  16          0.06        -31.15        34.73 o                         
  -3  16  16         94.36        143.35        43.09 o                         
  -2  16  16         39.85         86.09        39.78 o                         
  -1  16  16        945.59        923.67        48.36 o                         
   0  16  16        213.06        197.47        20.77 o                         
   1  16  16       1256.01       1136.91        66.50 o                         
   2  16  16        347.75        323.90        42.61 o                         
   3  16  16        585.53        503.36        57.08 o                         
  -3  17  16        313.24        233.77        56.56 o                         
  -2  17  16        389.04        334.01        53.06 o                         
  -1  17  16        529.06        500.93        49.49 o                         
   0  17  16        789.83        820.20        47.10 o                         
   1  17  16          6.41          7.29        34.75 o                         
   2  17  16       1228.43       1269.84        74.10 o                         
  -2  18  16        612.48        618.94        68.05 o                         
  -1  18  16          4.13        -14.40        40.20 o                         
   0  18  16          4.79         -3.51        29.18 o                         
   1  18  16          0.70        -29.54        29.54 o                         
  -1  19  16         86.38        122.77        39.61 o                         
   0  19  16         34.03         31.37        29.23 o                         
  -7   0  17          0.10         87.09        91.47 o                         
  -5   0  17        943.75        952.18        52.69 o                         
  -3   0  17        523.25        545.94        57.21 o                         
  -1   0  17       2103.86       2174.26        86.05 o                         
   1   0  17       3951.18       4042.78        99.40 o                         
   3   0  17        322.69        318.82        26.32 o                         
   5   0  17        396.05        416.67        57.96 o                         
  -7   1  17        180.10        121.33        72.93 o                         
  -6   1  17          3.22         70.62        41.86 o                         
  -5   1  17        286.57        281.55        25.74 o                         
  -4   1  17       2717.70       2738.79        70.47 o                         
  -3   1  17        282.69        295.94        32.83 o                         
  -2   1  17       2281.80       2191.40        56.52 o                         
  -1   1  17          2.11         19.57        13.79 o                         
   0   1  17       2505.69       2596.35        53.35 o                         
   1   1  17       3165.73       3238.32        58.15 o                         
   2   1  17        907.05        929.07        30.69 o                         
   3   1  17       2734.24       2720.70        49.82 o                         
   4   1  17         72.69         67.47        12.58 o                         
   5   1  17        513.42        465.30        43.05 o                         
  -7   2  17          0.04         33.55        49.61 o                         
  -6   2  17       1094.60       1064.18        84.76 o                         
  -5   2  17          3.75         17.95        22.13 o                         
  -4   2  17       2090.70       2036.95        64.16 o                         
  -3   2  17        154.23        136.99        25.06 o                         
  -2   2  17         84.20        120.75        18.59 o                         
  -1   2  17          9.76         30.98        13.69 o                         
   0   2  17        642.82        755.29        30.24 o                         
   1   2  17        184.29        207.93        16.64 o                         
   2   2  17       2005.83       2096.63        44.32 o                         
   3   2  17         82.47         76.48        11.80 o                         
   4   2  17       2453.49       2531.92        62.69 o                         
   5   2  17        242.63        254.48        40.08 o                         
  -7   3  17       1321.78       1381.44       141.36 o                         
  -6   3  17        313.29        323.77        57.12 o                         
  -5   3  17       1024.24       1015.74        54.98 o                         
  -4   3  17        234.87        187.93        21.56 o                         
  -3   3  17        656.69        710.72        42.49 o                         
  -2   3  17       2086.54       1990.99        51.49 o                         
  -1   3  17        169.36        208.17        19.25 o                         
   0   3  17       2753.92       2866.60        60.48 o                         
   1   3  17         39.34        133.61        16.23 o                         
   2   3  17        170.04        197.32        17.86 o                         
   3   3  17       1112.95       1190.07        34.84 o                         
   4   3  17         31.05         40.95        17.87 o                         
   5   3  17       1189.58       1208.16        63.63 o                         
  -6   4  17        210.89        184.38        34.72 o                         
  -5   4  17        450.19        555.79        45.33 o                         
  -4   4  17        312.26        334.44        24.60 o                         
  -3   4  17       1404.69       1379.13        55.48 o                         
  -2   4  17          0.94         38.47        15.92 o                         
  -1   4  17       3204.42       3013.46        63.79 o                         
   0   4  17        655.55        658.13        32.31 o                         
   1   4  17       1460.98       1555.11        44.24 o                         
   2   4  17         17.31         39.60        12.35 o                         
   3   4  17        131.28        106.31        16.98 o                         
   4   4  17        164.96        160.34        19.52 o                         
   5   4  17         26.79         14.89        17.10 o                         
  -6   5  17        217.88        227.02        31.27 o                         
  -5   5  17        655.23        640.59        51.43 o                         
  -4   5  17         64.97         96.81        30.84 o                         
  -3   5  17          7.07         12.23        21.01 o                         
  -2   5  17       2101.34       2060.03        58.05 o                         
  -1   5  17       1446.57       1567.39        47.13 o                         
   0   5  17        118.06        171.93        18.36 o                         
   1   5  17       1808.95       1859.44        48.43 o                         
   2   5  17         86.65        240.64        16.92 o                         
   3   5  17         11.02         15.67        14.67 o                         
   4   5  17        186.01        145.11        26.02 o                         
   5   5  17         87.89        105.48        23.02 o                         
  -6   6  17        704.02        653.47        63.04 o                         
  -5   6  17        901.26        836.73        72.04 o                         
  -4   6  17        588.19        578.97        52.21 o                         
  -3   6  17        430.76        477.50        46.01 o                         
  -2   6  17        157.54        191.37        24.71 o                         
  -1   6  17        870.75        870.74        37.44 o                         
   0   6  17        629.16        628.48        32.83 o                         
   1   6  17       1245.86       1205.48        39.07 o                         
   2   6  17        684.39        694.08        26.52 o                         
   3   6  17         13.68         17.90        23.84 o                         
   4   6  17       1217.29       1243.80        55.39 o                         
   5   6  17        275.06        220.63        37.68 o                         
  -6   7  17         98.35        127.05        41.32 o                         
  -5   7  17        630.09        676.56        64.20 o                         
  -4   7  17          0.16         25.91        33.00 o                         
  -3   7  17          7.70         37.16        21.45 o                         
  -2   7  17         24.53         40.13        20.64 o                         
  -1   7  17        193.58        208.35        22.70 o                         
   0   7  17        147.43        176.37        19.16 o                         
   1   7  17        561.64        531.51        29.99 o                         
   2   7  17         73.68         87.00        10.84 o                         
   3   7  17       3195.78       3213.13        88.64 o                         
   4   7  17          3.87         12.89        22.87 o                         
   5   7  17        949.11       1044.09        68.23 o                         
  -6   8  17        415.68        386.96        70.57 o                         
  -5   8  17        498.93        520.53        69.93 o                         
  -4   8  17        564.94        638.82        62.66 o                         
  -3   8  17        374.56        449.67        39.73 o                         
  -2   8  17       1855.49       1746.40        77.10 o                         
  -1   8  17       3858.73       3831.07        94.87 o                         
   0   8  17        681.94        689.65        34.54 o                         
   1   8  17         89.27        122.06        18.92 o                         
   2   8  17       3003.95       2719.71        73.45 o                         
   3   8  17        448.32        503.04        44.78 o                         
   4   8  17        756.39        807.49        62.90 o                         
   5   8  17         80.47         53.00        26.19 o                         
  -6   9  17          8.39          2.70        43.01 o                         
  -5   9  17         27.08         21.05        32.69 o                         
  -4   9  17       1699.28       1644.50        90.19 o                         
  -3   9  17          0.72        -15.37        19.94 o                         
  -2   9  17       2843.95       2828.81        87.12 o                         
  -1   9  17          0.48          2.08        18.84 o                         
   0   9  17       5142.51       4788.75       114.81 o                         
   1   9  17         16.71         26.49        15.47 o                         
   2   9  17         49.43        109.17        21.06 o                         
   3   9  17         24.14         15.17        22.11 o                         
   4   9  17        201.44        216.07        35.39 o                         
   5   9  17        130.15        154.20        41.90 o                         
  -6  10  17        278.80        218.07        61.95 o                         
  -5  10  17        423.26        394.22        83.64 o                         
  -4  10  17        711.61        635.71        75.74 o                         
  -3  10  17        478.06        441.99        62.39 o                         
  -2  10  17          3.85         23.23        28.18 o                         
  -1  10  17       1926.65       1929.29        64.54 o                         
   0  10  17          2.04         25.04        17.45 o                         
   1  10  17        345.66        372.52        26.92 o                         
   2  10  17        458.98        533.49        35.84 o                         
   3  10  17         15.71         -3.03        15.68 o                         
   4  10  17        133.17         83.52        44.64 o                         
  -5  11  17        811.67        794.27        86.54 o                         
  -4  11  17         64.51        119.00        48.80 o                         
  -3  11  17        221.79        146.90        44.93 o                         
  -2  11  17        300.38        324.01        38.80 o                         
  -1  11  17          1.71         34.74        19.93 o                         
   0  11  17         89.96         66.27        20.46 o                         
   1  11  17        259.35        313.66        21.32 o                         
   2  11  17          0.40         28.38        16.47 o                         
   3  11  17       1402.72       1564.30        83.15 o                         
   4  11  17         42.19         95.53        44.01 o                         
  -5  12  17         21.93         -2.06        46.86 o                         
  -4  12  17        365.07        364.12        59.90 o                         
  -3  12  17        276.47        285.72        74.66 o                         
  -2  12  17         48.88         56.10        32.86 o                         
  -1  12  17        252.27        257.24        28.70 o                         
   0  12  17       1287.95       1159.57        45.77 o                         
   1  12  17         11.53         20.49        12.91 o                         
   2  12  17        319.10        346.35        21.33 o                         
   3  12  17        367.35        422.01        50.95 o                         
   4  12  17        460.07        442.54        53.64 o                         
  -5  13  17        143.13         94.82        49.87 o                         
  -4  13  17        915.46        951.46        93.42 o                         
  -3  13  17          1.68         62.00        43.46 o                         
  -2  13  17        886.93        871.95        58.06 o                         
  -1  13  17        192.95        251.16        27.12 o                         
   0  13  17       1011.81       1042.82        44.06 o                         
   1  13  17        625.61        557.83        24.98 o                         
   2  13  17        490.19        463.27        44.34 o                         
   3  13  17        495.04        482.84        36.43 o                         
  -4  14  17         41.82         39.94        44.23 o                         
  -3  14  17        843.47        847.46        87.81 o                         
  -2  14  17          4.01         -9.11        22.59 o                         
  -1  14  17       1182.64       1198.24        59.80 o                         
   0  14  17          7.22          4.78        16.30 o                         
   1  14  17        845.55        871.49        28.49 o                         
   2  14  17        137.38        115.44        31.43 o                         
   3  14  17          4.38         26.47        22.66 o                         
  -4  15  17        347.32        265.25        77.08 o                         
  -3  15  17        260.85        233.11        46.42 o                         
  -2  15  17        260.49        257.50        46.68 o                         
  -1  15  17         22.02         52.74        26.64 o                         
   0  15  17        111.97        113.07        19.72 o                         
   1  15  17        248.79        253.40        26.11 o                         
   2  15  17        241.75        275.24        38.42 o                         
   3  15  17        264.74        295.44        36.16 o                         
  -3  16  17         85.15         53.70        49.06 o                         
  -2  16  17         41.06         -9.81        33.83 o                         
  -1  16  17        194.36        180.29        32.36 o                         
   0  16  17        151.71        154.10        20.22 o                         
   1  16  17         27.15         -2.12        29.05 o                         
   2  16  17        428.69        404.13        44.53 o                         
  -3  17  17        201.51        117.85        57.82 o                         
  -2  17  17        197.39        191.86        47.40 o                         
  -1  17  17         55.63         83.60        33.46 o                         
   0  17  17        284.57        294.17        36.74 o                         
   1  17  17         90.24        110.77        35.71 o                         
   2  17  17          4.37        -33.40        48.60 o                         
  -2  18  17        173.90        193.07        51.22 o                         
  -1  18  17        690.19        742.34        66.85 o                         
   0  18  17          3.74         -1.56        23.56 o                         
   1  18  17        392.56        416.00       120.72 o                         
  -6   0  18        590.37        763.09       109.67 o                         
  -4   0  18        303.78        278.92        47.22 o                         
  -2   0  18        474.99        554.18        50.85 o                         
   0   0  18        818.83        816.69        43.90 o                         
   2   0  18       2070.34       2167.82        70.58 o                         
   4   0  18        989.18       1055.60        70.81 o                         
  -6   1  18       1429.11       1455.89        98.57 o                         
  -5   1  18         92.89        111.10        17.76 o                         
  -4   1  18         14.20         28.52        18.65 o                         
  -3   1  18         79.96         65.25        24.67 o                         
  -2   1  18       1702.20       1578.88        55.63 o                         
  -1   1  18       1507.82       1463.31        42.90 o                         
   0   1  18         48.03         65.60        14.10 o                         
   1   1  18       2336.60       2414.80        49.81 o                         
   2   1  18         26.62         40.79        13.95 o                         
   3   1  18         84.69        117.64        14.22 o                         
   4   1  18        411.25        436.07        22.46 o                         
   5   1  18        266.25        247.01        34.72 o                         
  -6   2  18        355.56        430.64        59.73 o                         
  -5   2  18       1468.26       1424.10        62.77 o                         
  -4   2  18          0.11         -0.21        17.11 o                         
  -3   2  18       3144.37       3220.44       107.07 o                         
  -2   2  18        423.26        414.77        35.06 o                         
  -1   2  18        486.49        603.90        30.15 o                         
   0   2  18       1161.35       1174.32        37.81 o                         
   1   2  18          2.66         22.74        12.59 o                         
   2   2  18       3470.17       3500.37        67.92 o                         
   3   2  18          4.89         29.14        12.23 o                         
   4   2  18        214.89        172.06        20.94 o                         
   5   2  18        182.68        187.92        35.32 o                         
  -6   3  18        159.18        174.45        40.66 o                         
  -5   3  18         48.16         60.80        26.15 o                         
  -4   3  18       1618.84       1578.02        52.47 o                         
  -3   3  18        569.73        636.87        46.26 o                         
  -2   3  18         23.04         33.96        18.61 o                         
  -1   3  18         39.86         64.61        16.75 o                         
   0   3  18        642.20        691.58        32.16 o                         
   1   3  18        692.13        725.96        29.92 o                         
   2   3  18         10.16         17.94        12.34 o                         
   3   3  18        297.83        331.57        18.41 o                         
   4   3  18        296.46        319.29        31.10 o                         
   5   3  18        179.61        139.95        30.70 o                         
  -6   4  18         25.35         15.91        24.77 o                         
  -5   4  18        154.77        136.17        29.41 o                         
  -4   4  18         27.41         11.88        17.81 o                         
  -3   4  18       1525.56       1512.44        83.20 o                         
  -2   4  18        208.77        231.34        27.65 o                         
  -1   4  18        460.56        516.48        29.87 o                         
   0   4  18       1877.16       1897.88        53.17 o                         
   1   4  18        436.73        479.04        26.92 o                         
   2   4  18       4259.58       4368.55        75.50 o                         
   3   4  18        289.00        268.65        24.79 o                         
   4   4  18       1165.71       1177.22        45.71 o                         
   5   4  18         44.62         34.05        26.47 o                         
  -6   5  18         23.32         50.65        30.53 o                         
  -5   5  18         35.21         34.97        31.60 o                         
  -4   5  18         30.92         29.95        15.83 o                         
  -3   5  18       1759.09       1691.09        72.55 o                         
  -2   5  18          3.03         56.16        20.76 o                         
  -1   5  18       7224.45       7134.31       147.87 o                         
   0   5  18        464.10        482.24        29.44 o                         
   1   5  18       2491.86       2562.50        61.91 o                         
   2   5  18         65.89         74.09        14.58 o                         
   3   5  18       2759.16       2777.47        72.88 o                         
   4   5  18          0.42        -18.95        18.95 o                         
   5   5  18        282.19        278.05        39.50 o                         
  -6   6  18        593.82        492.13        59.91 o                         
  -5   6  18        298.86        386.69        55.85 o                         
  -4   6  18         25.81         35.81        29.16 o                         
  -3   6  18       1982.42       1990.40        74.27 o                         
  -2   6  18          3.93         23.19        20.77 o                         
  -1   6  18        645.12        641.35        39.63 o                         
   0   6  18        166.30        145.37        20.15 o                         
   1   6  18          3.39         25.44        14.42 o                         
   2   6  18        412.66        469.59        25.81 o                         
   3   6  18       1509.47       1483.18        61.70 o                         
   4   6  18        108.00        104.73        29.56 o                         
   5   6  18         44.59         42.21        29.09 o                         
  -6   7  18        493.54        486.79        52.62 o                         
  -5   7  18          4.37         11.27        30.78 o                         
  -4   7  18       1763.84       1788.25        88.35 o                         
  -3   7  18          6.39         20.20        28.62 o                         
  -2   7  18       2511.68       2507.11        89.71 o                         
  -1   7  18        119.41        147.43        24.21 o                         
   0   7  18        740.67        758.92        35.18 o                         
   1   7  18         36.95         41.86        16.22 o                         
   2   7  18        332.44        368.79        21.27 o                         
   3   7  18        133.68        142.45        27.76 o                         
   4   7  18        364.74        350.97        35.92 o                         
   5   7  18          0.66          3.50        26.12 o                         
  -6   8  18         70.67         58.80        42.62 o                         
  -5   8  18        360.26        398.14        52.60 o                         
  -4   8  18        466.27        463.03        55.13 o                         
  -3   8  18        309.97        390.93        39.23 o                         
  -2   8  18        220.90        272.56        35.90 o                         
  -1   8  18        898.59        869.18        45.78 o                         
   0   8  18         83.11        181.03        22.95 o                         
   1   8  18         49.19         66.30        18.20 o                         
   2   8  18        984.71        977.15        38.13 o                         
   3   8  18         15.04         14.24        21.45 o                         
   4   8  18        525.74        610.66        50.47 o                         
  -6   9  18          1.44        -11.59        34.67 o                         
  -5   9  18        396.97        377.43        51.41 o                         
  -4   9  18         10.84         14.79        34.82 o                         
  -3   9  18        103.11        110.43        27.32 o                         
  -2   9  18        444.81        433.61        47.88 o                         
  -1   9  18        476.27        551.62        38.37 o                         
   0   9  18         57.17         55.55        18.87 o                         
   1   9  18       1650.07       1635.73        73.27 o                         
   2   9  18         67.51         71.03        24.30 o                         
   3   9  18        323.05        379.05        38.14 o                         
   4   9  18        218.72        198.81        30.87 o                         
  -5  10  18        244.85        207.74        50.55 o                         
  -4  10  18         79.84        142.69        47.30 o                         
  -3  10  18        884.95        893.31        52.33 o                         
  -2  10  18        523.73        514.20        48.40 o                         
  -1  10  18         64.14         69.48        21.36 o                         
   0  10  18       1106.63       1062.67        44.33 o                         
   1  10  18         78.77         95.31        17.87 o                         
   2  10  18       1692.76       1560.61        68.81 o                         
   3  10  18          1.47          2.12        15.85 o                         
   4  10  18        694.81        659.10        68.08 o                         
  -5  11  18         16.85         33.36        45.53 o                         
  -4  11  18        152.17        190.08        53.49 o                         
  -3  11  18        619.35        576.28        72.50 o                         
  -2  11  18        454.65        467.78        44.67 o                         
  -1  11  18         65.78         71.77        22.62 o                         
   0  11  18        474.01        462.03        32.81 o                         
   1  11  18         93.71         83.86        15.02 o                         
   2  11  18          2.13          4.06        14.94 o                         
   3  11  18        260.19        240.10        25.26 o                         
   4  11  18        830.34        813.10        73.22 o                         
  -5  12  18        759.58        636.25        83.27 o                         
  -4  12  18          3.30         22.83        44.85 o                         
  -3  12  18       2282.37       2131.71       122.47 o                         
  -2  12  18          2.81         -8.93        25.59 o                         
  -1  12  18       1057.52       1049.60        73.45 o                         
   0  12  18        215.27        207.65        26.35 o                         
   1  12  18         36.39         23.15        12.85 o                         
   2  12  18        105.75         90.99        15.82 o                         
   3  12  18         43.74         30.26        35.63 o                         
  -4  13  18        230.77        224.79        55.23 o                         
  -3  13  18        113.43        162.65        54.77 o                         
  -2  13  18         58.48         38.93        35.64 o                         
  -1  13  18        373.92        364.14        34.32 o                         
   0  13  18        218.96        209.73        23.13 o                         
   1  13  18       1388.51       1338.69        42.85 o                         
   2  13  18        226.80        232.41        36.03 o                         
   3  13  18        129.43        117.96        42.69 o                         
  -4  14  18         20.42         -1.27        40.91 o                         
  -3  14  18         57.04        112.97        41.52 o                         
  -2  14  18         95.53        109.92        31.44 o                         
  -1  14  18         70.37        116.18        25.03 o                         
   0  14  18        986.30       1032.91        44.88 o                         
   1  14  18        101.68         83.16        13.08 o                         
   2  14  18       1276.25       1231.97        68.46 o                         
   3  14  18          0.50          0.19        34.27 o                         
  -4  15  18        430.83        405.28        71.14 o                         
  -3  15  18          1.38         33.93        39.31 o                         
  -2  15  18        451.69        454.42        63.76 o                         
  -1  15  18        932.60        895.52        46.48 o                         
   0  15  18        209.67        247.51        26.12 o                         
   1  15  18        335.38        346.22        26.91 o                         
   2  15  18         48.19         71.38        30.89 o                         
  -3  16  18       1140.63       1177.17       120.66 o                         
  -2  16  18          9.13         31.75        45.44 o                         
  -1  16  18        505.88        638.96        45.31 o                         
   0  16  18          2.67         21.86        17.93 o                         
   1  16  18          0.79         -7.80        33.88 o                         
   2  16  18          0.61        -11.19        28.90 o                         
  -2  17  18        372.44        353.21        55.34 o                         
  -1  17  18        496.68        452.07        51.46 o                         
   0  17  18          2.42          7.36        28.04 o                         
   1  17  18        430.97        473.66        53.45 o                         
  -5   0  19       1034.17       1009.84        56.86 o                         
  -3   0  19        133.06        226.79        52.20 o                         
  -1   0  19        372.90        333.93        40.70 o                         
   1   0  19         47.07        136.43        21.96 o                         
   3   0  19       2743.58       2994.04        76.81 o                         
   5   0  19        967.40        959.96       115.82 o                         
  -6   1  19        977.72       1078.88        88.74 o                         
  -5   1  19        125.85        115.27        19.73 o                         
  -4   1  19       2588.01       2481.05        84.35 o                         
  -3   1  19        492.73        525.83        44.87 o                         
  -2   1  19         19.58         35.33        23.28 o                         
  -1   1  19       3595.07       3352.82        82.80 o                         
   0   1  19        212.45        276.11        23.76 o                         
   1   1  19       2494.79       2572.35        53.44 o                         
   2   1  19         31.70         48.09        14.77 o                         
   3   1  19        917.13        932.64        31.71 o                         
   4   1  19        884.19        916.64        40.10 o                         
   5   1  19          0.09        -35.62        35.62 o                         
  -6   2  19         21.70         96.24        45.17 o                         
  -5   2  19        112.27        102.73        33.16 o                         
  -4   2  19        615.39        649.45        47.00 o                         
  -3   2  19          0.62         -9.93        23.24 o                         
  -2   2  19       4029.75       4018.14       108.95 o                         
  -1   2  19        561.48        547.10        34.01 o                         
   0   2  19       3878.63       3911.93        79.94 o                         
   1   2  19        365.06        334.60        22.60 o                         
   2   2  19        315.43        444.22        25.40 o                         
   3   2  19         54.74         44.25        13.46 o                         
   4   2  19        141.65        145.13        20.40 o                         
   5   2  19          2.86         -9.22        35.84 o                         
  -6   3  19        263.99        248.01        53.64 o                         
  -5   3  19        367.92        420.19        41.35 o                         
  -4   3  19        152.75        180.05        30.56 o                         
  -3   3  19        278.81        343.80        36.49 o                         
  -2   3  19         32.25         53.22        23.47 o                         
  -1   3  19       3032.74       2883.95        76.18 o                         
   0   3  19        241.96        269.47        23.44 o                         
   1   3  19       1038.92       1030.74        40.02 o                         
   2   3  19       1813.53       1801.80        46.73 o                         
   3   3  19        314.52        353.16        18.39 o                         
   4   3  19        311.47        273.21        25.82 o                         
   5   3  19         64.14         49.14        42.79 o                         
  -6   4  19         38.69         18.59        37.26 o                         
  -5   4  19       1015.12        973.88        67.64 o                         
  -4   4  19        219.85        186.28        25.44 o                         
  -3   4  19        440.94        473.75        41.93 o                         
  -2   4  19        195.53        191.82        29.91 o                         
  -1   4  19        467.12        429.64        35.15 o                         
   0   4  19        413.54        381.52        30.17 o                         
   1   4  19         84.35        185.01        20.01 o                         
   2   4  19         25.05         13.73        14.36 o                         
   3   4  19        966.42        997.92        45.25 o                         
   4   4  19         39.28         13.26        22.05 o                         
   5   4  19        398.35        463.33        62.62 o                         
  -6   5  19       1300.63       1163.00        83.22 o                         
  -5   5  19         21.53          6.92        28.55 o                         
  -4   5  19       1334.22       1273.92        57.77 o                         
  -3   5  19         25.17         61.29        27.32 o                         
  -2   5  19        547.97        515.86        53.17 o                         
  -1   5  19         63.68        108.40        23.90 o                         
   0   5  19         42.10         58.53        18.40 o                         
   1   5  19         15.00         45.50        19.07 o                         
   2   5  19        438.65        508.33        26.63 o                         
   3   5  19        136.07        143.16        26.38 o                         
   4   5  19        367.01        460.15        40.81 o                         
   5   5  19         95.28        103.19        33.43 o                         
  -6   6  19         16.37         15.52        35.63 o                         
  -5   6  19         14.49         67.06        37.44 o                         
  -4   6  19        117.09        154.57        22.42 o                         
  -3   6  19          6.76         26.49        24.43 o                         
  -2   6  19       3008.45       2923.16        92.86 o                         
  -1   6  19         45.01         54.79        22.49 o                         
   0   6  19       1544.70       1425.58        55.74 o                         
   1   6  19        123.48        130.56        18.21 o                         
   2   6  19        588.27        590.84        26.38 o                         
   3   6  19        643.44        670.85        46.99 o                         
   4   6  19        192.72        198.02        29.98 o                         
  -6   7  19        227.63        227.94        45.89 o                         
  -5   7  19        617.95        568.05        56.10 o                         
  -4   7  19         21.34         18.62        30.87 o                         
  -3   7  19        675.49        709.30        48.27 o                         
  -2   7  19         28.62          0.42        22.18 o                         
  -1   7  19       1742.00       1626.88        59.50 o                         
   0   7  19          0.13         30.85        18.36 o                         
   1   7  19       1563.00       1619.18        53.59 o                         
   2   7  19        107.60         91.95        14.61 o                         
   3   7  19        667.86        693.15        50.55 o                         
   4   7  19          7.74          3.38        24.56 o                         
  -6   8  19          9.63         52.23        43.63 o                         
  -5   8  19        471.33        575.56        57.70 o                         
  -4   8  19        445.79        504.24        53.34 o                         
  -3   8  19        124.52        140.09        35.53 o                         
  -2   8  19       2506.42       2412.40        99.31 o                         
  -1   8  19         45.23         35.02        20.84 o                         
   0   8  19        688.31        791.27        38.06 o                         
   1   8  19         28.78         76.79        17.26 o                         
   2   8  19         11.53         31.57        15.91 o                         
   3   8  19        691.93        794.74        55.69 o                         
   4   8  19        261.58        310.47        41.42 o                         
  -5   9  19         62.11         34.67        35.72 o                         
  -4   9  19       1159.11       1117.82        73.42 o                         
  -3   9  19         13.51          3.90        23.43 o                         
  -2   9  19         32.70         61.30        28.56 o                         
  -1   9  19        106.27        130.15        24.84 o                         
   0   9  19         62.69         67.76        19.93 o                         
   1   9  19        206.13        165.53        20.21 o                         
   2   9  19       1979.22       1878.30        73.81 o                         
   3   9  19         14.05         -2.29        32.67 o                         
   4   9  19        852.22        675.75        85.66 o                         
  -5  10  19        511.11        479.07        69.16 o                         
  -4  10  19        411.84        399.33        62.71 o                         
  -3  10  19        491.03        495.54        42.95 o                         
  -2  10  19        167.55        202.14        34.74 o                         
  -1  10  19         42.78         41.27        23.02 o                         
   0  10  19        702.90        683.94        38.47 o                         
   1  10  19         69.12         68.98        16.84 o                         
   2  10  19         73.67         60.36        27.94 o                         
   3  10  19       1281.29       1353.32        64.43 o                         
   4  10  19         26.81          4.34        32.28 o                         
  -5  11  19          3.59         46.59        63.16 o                         
  -4  11  19          0.94         23.54        41.85 o                         
  -3  11  19        109.78        117.63        40.12 o                         
  -2  11  19          5.24         10.48        25.79 o                         
  -1  11  19       2683.62       2732.95        89.50 o                         
   0  11  19         90.60        127.05        22.37 o                         
   1  11  19       1500.72       1380.25        39.13 o                         
   2  11  19         90.95         50.98        20.95 o                         
   3  11  19        707.31        756.27        66.54 o                         
  -5  12  19         32.26         38.77        47.15 o                         
  -4  12  19          7.86          4.26        40.85 o                         
  -3  12  19        339.78        318.48        59.67 o                         
  -2  12  19        844.51        859.72        53.67 o                         
  -1  12  19        193.49        178.94        28.36 o                         
   0  12  19        360.25        329.47        29.54 o                         
   1  12  19          0.71         -2.59        14.44 o                         
   2  12  19         51.41         78.25        17.54 o                         
   3  12  19        115.62        103.78        44.03 o                         
  -4  13  19        428.59        403.50        77.97 o                         
  -3  13  19        436.62        401.05        67.16 o                         
  -2  13  19         98.16        122.52        32.33 o                         
  -1  13  19        249.94        223.06        30.27 o                         
   0  13  19        177.90        205.56        23.31 o                         
   1  13  19         86.42         90.90        12.87 o                         
   2  13  19        214.02        180.35        35.09 o                         
   3  13  19         36.72         57.50        41.31 o                         
  -4  14  19          0.49         10.93        58.58 o                         
  -3  14  19         22.99         51.28        38.73 o                         
  -2  14  19        209.09        191.07        41.70 o                         
  -1  14  19         30.13         29.41        21.43 o                         
   0  14  19         58.19         54.00        19.63 o                         
   1  14  19        384.04        368.04        25.75 o                         
   2  14  19        137.99        143.11        34.57 o                         
  -3  15  19        121.92        158.44        56.11 o                         
  -2  15  19          1.71         11.54        25.69 o                         
  -1  15  19        287.34        272.67        34.16 o                         
   0  15  19        130.94        123.72        22.53 o                         
   1  15  19        201.34        145.19        39.36 o                         
   2  15  19        147.08        141.89        35.06 o                         
  -2  16  19        591.78        590.62        67.27 o                         
  -1  16  19        334.20        310.48        41.43 o                         
   0  16  19        478.74        455.79        42.80 o                         
   1  16  19         77.97         84.85        44.10 o                         
  -1  17  19        210.75        285.52        43.04 o                         
   0  17  19         36.97         65.01        27.05 o                         
  -6   0  20        983.67       1276.30       191.80 o                         
  -4   0  20       1700.79       1731.88       101.27 o                         
  -2   0  20        234.67        317.46        48.78 o                         
   0   0  20       2110.25       2069.01        80.70 o                         
   2   0  20        985.28        983.48        51.08 o                         
   4   0  20        274.76        290.04        45.55 o                         
  -6   1  20         19.00        121.85        70.62 o                         
  -5   1  20        290.80        330.96        30.32 o                         
  -4   1  20         63.59         62.42        26.20 o                         
  -3   1  20        805.78        782.65        52.03 o                         
  -2   1  20        259.23        236.76        32.22 o                         
  -1   1  20        275.78        306.25        31.53 o                         
   0   1  20         75.94         93.18        20.03 o                         
   1   1  20        129.87        160.64        19.42 o                         
   2   1  20        435.22        533.43        29.71 o                         
   3   1  20        707.85        762.55        34.02 o                         
   4   1  20        150.00        187.81        20.56 o                         
   5   1  20        471.33        459.04       121.50 o                         
  -6   2  20        253.61        218.38        61.18 o                         
  -5   2  20        668.55        635.68        43.96 o                         
  -4   2  20        311.51        231.19        32.92 o                         
  -3   2  20        115.42        100.65        28.96 o                         
  -2   2  20        259.89        220.17        32.83 o                         
  -1   2  20        578.11        668.14        44.60 o                         
   0   2  20        371.85        367.40        30.12 o                         
   1   2  20       2562.06       2741.07        64.44 o                         
   2   2  20        108.02        122.36        19.17 o                         
   3   2  20        170.85        266.53        19.78 o                         
   4   2  20        161.78        136.51        19.69 o                         
  -6   3  20        340.65        283.98        62.73 o                         
  -5   3  20        424.30        389.96        48.00 o                         
  -4   3  20          9.28         53.59        25.25 o                         
  -3   3  20        617.17        586.60        47.41 o                         
  -2   3  20        356.13        299.15        42.73 o                         
  -1   3  20       1300.08       1124.94        55.03 o                         
   0   3  20       1523.37       1625.65        56.74 o                         
   1   3  20        175.14        192.80        21.57 o                         
   2   3  20        421.49        488.36        30.45 o                         
   3   3  20        519.17        491.75        22.66 o                         
   4   3  20       2202.88       2225.63        88.76 o                         
  -6   4  20         60.41         77.87        34.70 o                         
  -5   4  20          1.96         32.60        31.08 o                         
  -4   4  20       2229.55       2176.40        93.20 o                         
  -3   4  20        874.27        900.08        56.49 o                         
  -2   4  20        727.71        709.28        54.40 o                         
  -1   4  20       1038.79        908.36        47.76 o                         
   0   4  20       1264.38       1287.97        61.20 o                         
   1   4  20        437.43        433.21        28.46 o                         
   2   4  20          0.46         24.10        16.04 o                         
   3   4  20         58.34         76.92        23.79 o                         
   4   4  20        471.07        457.31        36.25 o                         
  -6   5  20          1.70         -6.51        27.34 o                         
  -5   5  20        412.92        455.01        51.18 o                         
  -4   5  20          1.36          5.58        18.71 o                         
  -3   5  20       4519.00       4341.65       118.83 o                         
  -2   5  20          1.60         36.48        25.70 o                         
  -1   5  20        231.15        285.41        36.76 o                         
   0   5  20         43.90         34.64        20.52 o                         
   1   5  20         12.52         34.83        16.73 o                         
   2   5  20         43.18         95.28        21.28 o                         
   3   5  20        226.35        209.75        25.45 o                         
   4   5  20        195.83        174.54        31.83 o                         
  -6   6  20         41.34         44.54        32.27 o                         
  -5   6  20         22.29         34.00        38.57 o                         
  -4   6  20        435.12        376.90        35.00 o                         
  -3   6  20          8.46         37.13        25.13 o                         
  -2   6  20         17.06        132.78        31.79 o                         
  -1   6  20        830.98        816.34        50.50 o                         
   0   6  20        112.41        176.72        26.91 o                         
   1   6  20       1100.00       1077.92        41.88 o                         
   2   6  20         19.55         16.37        14.46 o                         
   3   6  20       1589.36       1639.09        59.20 o                         
   4   6  20        602.74        557.10        46.01 o                         
  -5   7  20         98.64         55.19        33.23 o                         
  -4   7  20          9.99         50.08        32.91 o                         
  -3   7  20         80.05         92.39        28.27 o                         
  -2   7  20        738.08        732.61        49.30 o                         
  -1   7  20          3.17          0.25        19.51 o                         
   0   7  20       1647.38       1830.47        71.13 o                         
   1   7  20          6.16         14.03        16.72 o                         
   2   7  20        486.01        512.96        29.04 o                         
   3   7  20        126.46         77.20        29.04 o                         
   4   7  20        819.34        853.81        59.67 o                         
  -5   8  20        205.34        217.06        42.73 o                         
  -4   8  20        736.15        765.39        63.80 o                         
  -3   8  20        236.76        199.86        31.70 o                         
  -2   8  20       1020.23       1060.37        63.99 o                         
  -1   8  20        378.15        388.06        37.29 o                         
   0   8  20        690.24        703.38        40.26 o                         
   1   8  20       1985.49       1843.41        58.50 o                         
   2   8  20        348.03        354.36        31.66 o                         
   3   8  20        224.37        242.22        37.38 o                         
   4   8  20         58.94         59.90        31.55 o                         
  -5   9  20        810.64        848.77        92.21 o                         
  -4   9  20         13.41         15.15        33.02 o
[truncated: 53,463 more chars]
