# Supplementary material for: Crystal structures of four organic salts of trihexyphenidyl at 90 K
Source: Acta Crystallogr E Crystallogr Commun. 2023 Jul 14;79(Pt 8):730–5. doi: 10.1107/S2056989023005960 (PMC10439416; doi:10.1107/S2056989023005960)
Supplement: Supplementary file 5 [file e-79-00730-IVsup5.hkl]

data_IV                                                                         
_shelx_title ' m22312 : space group P1bar'                                      
_shelx_refln_list_code          4                                               
_shelx_F_calc_maximum      178.50                                               
_exptl_crystal_F_000       948.00                                               
_reflns_d_resolution_high  0.7687                                               
                                                                                
loop_                                                                           
 _space_group_symop_operation_xyz                                               
 'x, y, z'                                                                      
 '-x, -y, -z'                                                                   
                                                                                
_cell_length_a     6.2765                                                       
_cell_length_b    18.5390                                                       
_cell_length_c    20.6383                                                       
_cell_angle_alpha  89.710                                                       
_cell_angle_beta   81.600                                                       
_cell_angle_gamma  88.977                                                       
                                                                                
_shelx_F_squared_multiplier     1.000                                           
                                                                                
loop_                                                                           
 _refln_index_h                                                                 
 _refln_index_k                                                                 
 _refln_index_l                                                                 
 _refln_F_squared_calc                                                          
 _refln_F_squared_meas                                                          
 _refln_F_squared_sigma                                                         
 _refln_observed_status                                                         
   1   0   0       2474.90       2408.50        41.10 o                         
   2   0   0        173.58        157.84         3.93 o                         
   3   0   0        337.24        367.53        14.01 o                         
   4   0   0         33.94         37.07         6.46 o                         
   5   0   0       2985.82       2957.85        54.61 o                         
   6   0   0        662.41        649.59        27.53 o                         
   7   0   0         19.95         18.39        14.09 o                         
   8   0   0         28.04          6.91        14.21 o                         
  -8   1   0         90.41         87.04        16.28 o                         
  -7   1   0          6.00          6.52         7.64 o                         
  -6   1   0        265.53        265.44        17.75 o                         
  -5   1   0        200.85        232.68        15.57 o                         
  -4   1   0        224.63        209.46        12.37 o                         
  -3   1   0       1336.08       1313.85        27.01 o                         
  -2   1   0        131.35        108.18         6.45 o                         
  -1   1   0        170.31        202.39         3.80 o                         
   1   1   0          0.15          7.80         1.13 o                         
   2   1   0       8520.27       8485.93        53.56 o                         
   3   1   0          4.85          2.38         1.63 o                         
   4   1   0        221.65        206.20         6.22 o                         
   5   1   0       1397.14       1269.63        34.67 o                         
   6   1   0        934.17        980.68        33.02 o                         
   7   1   0          0.93          3.57         3.83 o                         
   8   1   0         45.40         35.72        11.99 o                         
  -8   2   0         47.33         51.18        11.64 o                         
  -7   2   0        129.77        169.74        16.47 o                         
  -6   2   0          2.09          9.34         7.16 o                         
  -5   2   0        312.02        339.07        24.81 o                         
  -4   2   0         63.97         86.07         8.19 o                         
  -3   2   0        344.96        326.31        12.80 o                         
  -2   2   0       1718.80       1641.57        28.83 o                         
  -1   2   0      15438.55      15989.93       184.85 o                         
   0   2   0       5337.56       5181.23       281.67 o                         
   1   2   0        214.93        227.82         3.53 o                         
   2   2   0         26.90         38.26         2.14 o                         
   3   2   0         19.11         16.51         2.05 o                         
   4   2   0       1000.26        912.39        13.17 o                         
   5   2   0         28.57         38.88         4.00 o                         
   6   2   0         64.18         64.99         7.66 o                         
   7   2   0        150.40        156.56         9.54 o                         
   8   2   0         51.28         64.32        10.72 o                         
  -7   3   0        115.83         98.41        12.84 o                         
  -6   3   0        199.66        216.78        22.77 o                         
  -5   3   0        649.25        679.99        23.40 o                         
  -4   3   0        984.21        917.32        24.48 o                         
  -3   3   0        506.63        503.09         8.32 o                         
  -2   3   0       1245.54       1225.12        12.45 o                         
  -1   3   0      11874.35      11309.92       156.96 o                         
   0   3   0        172.21        188.86         3.08 o                         
   1   3   0       7022.65       7142.56        39.53 o                         
   2   3   0         55.24         71.72         3.11 o                         
   3   3   0        648.20        683.60         9.09 o                         
   4   3   0         17.65         31.40         2.78 o                         
   5   3   0         30.03         34.12         4.49 o                         
   6   3   0        298.86        299.42        11.89 o                         
   7   3   0         19.62         15.31         6.78 o                         
   8   3   0          0.31         -3.20        10.12 o                         
  -7   4   0          3.52         18.53         8.02 o                         
  -6   4   0          3.34          5.81         5.81 o                         
  -5   4   0         63.48         79.98         9.67 o                         
  -4   4   0         53.73         31.68         9.09 o                         
  -3   4   0        723.93        706.99         8.90 o                         
  -2   4   0         83.88         75.55         3.37 o                         
  -1   4   0       5162.65       5010.30        25.71 o                         
   0   4   0       1340.43       1377.59        10.49 o                         
   1   4   0        587.47        598.67         7.23 o                         
   2   4   0         73.61         62.64         2.54 o                         
   3   4   0        268.40        275.96         6.70 o                         
   4   4   0         28.58         47.25         4.09 o                         
   5   4   0         21.24         17.40         2.74 o                         
   6   4   0        190.68        183.87         7.48 o                         
   7   4   0          0.44          5.97         8.09 o                         
  -7   5   0        124.47        182.47        20.93 o                         
  -6   5   0          7.69          2.00         6.26 o                         
  -5   5   0          0.18         -1.46         5.61 o                         
  -4   5   0        207.02        198.27         6.25 o                         
  -3   5   0        496.29        446.82         8.77 o                         
  -2   5   0       3547.10       3737.96        26.52 o                         
  -1   5   0          1.52          9.58         1.24 o                         
   0   5   0        101.98         94.87         3.07 o                         
   1   5   0       1905.90       1811.66        15.02 o                         
   2   5   0          0.10          4.09         1.54 o                         
   3   5   0       2953.32       2857.11        24.63 o                         
   4   5   0       1101.07       1048.62        14.72 o                         
   5   5   0          6.18          4.76         2.93 o                         
   6   5   0        143.16        144.42        15.44 o                         
   7   5   0          9.22          9.11         5.65 o                         
  -7   6   0        403.04        350.00        20.64 o                         
  -6   6   0        262.71        284.38        17.00 o                         
  -5   6   0        226.18        210.73        13.57 o                         
  -4   6   0         33.21         35.69         4.37 o                         
  -3   6   0        336.27        379.79         6.41 o                         
  -2   6   0          2.41          3.48         1.42 o                         
  -1   6   0          0.72          5.02         1.26 o                         
   0   6   0        788.95        657.67         8.10 o                         
   1   6   0        199.89        214.13         5.18 o                         
   2   6   0         74.37         91.70         4.07 o                         
   3   6   0         21.05         21.46         2.82 o                         
   4   6   0         40.75         41.25         4.55 o                         
   5   6   0        783.75        784.76        13.95 o                         
   6   6   0         66.49         62.73         5.90 o                         
   7   6   0         47.68         70.41        14.00 o                         
  -7   7   0          0.30         -1.40         5.12 o                         
  -6   7   0          8.28         -2.10         5.19 o                         
  -5   7   0        173.32        161.83         7.73 o                         
  -4   7   0         22.86         25.65         2.32 o                         
  -3   7   0         15.65         17.79         2.06 o                         
  -2   7   0        710.24        759.36         9.69 o                         
  -1   7   0        162.20        213.89         4.54 o                         
   0   7   0       1241.44       1144.84        11.78 o                         
   1   7   0       1945.44       1943.96        17.63 o                         
   2   7   0          0.83          2.02         1.64 o                         
   3   7   0         86.53         80.52         3.71 o                         
   4   7   0         57.68         69.62         5.02 o                         
   5   7   0         18.97         24.42         4.20 o                         
   6   7   0         53.25         56.96         6.14 o                         
   7   7   0         74.75         78.26         6.99 o                         
  -7   8   0          0.51         -5.13         5.13 o                         
  -6   8   0        123.39        123.75         7.27 o                         
  -5   8   0         85.74        106.57         5.63 o                         
  -4   8   0        369.16        340.87         7.53 o                         
  -3   8   0        115.97        118.58         4.44 o                         
  -2   8   0       1459.27       1459.27        12.20 o                         
  -1   8   0        975.42        931.28        10.32 o                         
   0   8   0         53.43         28.38         2.59 o                         
   1   8   0        566.34        534.40         9.60 o                         
   2   8   0         44.93         73.49         4.35 o                         
   3   8   0        347.15        359.26         7.68 o                         
   4   8   0        890.83        934.03        16.27 o                         
   5   8   0        596.31        596.72        15.48 o                         
   6   8   0         43.47         43.84         5.52 o                         
   7   8   0          2.42          7.68         5.86 o                         
  -7   9   0        123.44        124.60        12.41 o                         
  -6   9   0         17.08         32.67         5.31 o                         
  -5   9   0         96.72        101.83         5.83 o                         
  -4   9   0        583.68        562.79        10.08 o                         
  -3   9   0        725.55        765.98        14.66 o                         
  -2   9   0         67.62         56.14         2.97 o                         
  -1   9   0          6.17          4.69         1.74 o                         
   0   9   0       2050.93       2319.23        19.74 o                         
   1   9   0       4988.20       4938.11        33.71 o                         
   2   9   0          9.29          9.37         2.47 o                         
   3   9   0         17.86         16.06         3.31 o                         
   4   9   0        860.57        882.76        15.85 o                         
   5   9   0        106.57        109.58         9.72 o                         
   6   9   0        415.29        404.04        14.64 o                         
   7   9   0        126.96        132.94        10.82 o                         
  -7  10   0        218.71        218.66        14.46 o                         
  -6  10   0        137.99        143.23        12.35 o                         
  -5  10   0        137.41        129.18         6.62 o                         
  -4  10   0        455.71        463.32         8.94 o                         
  -3  10   0        222.28        195.50         6.41 o                         
  -2  10   0        264.83        253.53         5.48 o                         
  -1  10   0          0.56          8.00         1.97 o                         
   0  10   0       2391.77       2527.72        22.82 o                         
   1  10   0        333.54        318.63         7.63 o                         
   2  10   0       1089.70       1104.56        15.99 o                         
   3  10   0       2346.03       2270.16        23.37 o                         
   4  10   0         73.73         73.46         6.36 o                         
   5  10   0          0.70         -5.18         5.18 o                         
   6  10   0        214.48        202.03        12.97 o                         
   7  10   0        453.59        405.10        26.26 o                         
  -7  11   0          2.78          5.29         4.44 o                         
  -6  11   0         12.27         21.92         3.72 o                         
  -5  11   0        251.60        250.53         7.17 o                         
  -4  11   0         21.91         23.21         2.80 o                         
  -3  11   0        292.27        289.32         7.37 o                         
  -2  11   0        514.96        492.53         8.06 o                         
  -1  11   0       1703.46       1725.47        17.79 o                         
   0  11   0         13.95         24.18         2.96 o                         
   1  11   0        441.94        433.66         9.33 o                         
   2  11   0        185.15        154.53         6.38 o                         
   3  11   0        184.19        165.35         6.86 o                         
   4  11   0         10.15         11.38         3.37 o                         
   5  11   0        381.03        362.59        13.41 o                         
   6  11   0         10.13         13.94         7.41 o                         
   7  11   0         47.40         36.76        10.62 o                         
  -6  12   0         22.73         26.13         8.97 o                         
  -5  12   0         45.52         35.70         3.53 o                         
  -4  12   0         49.99         53.00         3.64 o                         
  -3  12   0        700.31        675.28        11.75 o                         
  -2  12   0        506.01        489.72         9.24 o                         
  -1  12   0          9.40         10.85         2.56 o                         
   0  12   0          4.44          9.86         2.68 o                         
   1  12   0         75.70         65.90         4.59 o                         
   2  12   0          0.09          0.35         2.69 o                         
   3  12   0        178.62        177.66         7.70 o                         
   4  12   0        293.08        292.27        10.48 o                         
   5  12   0         64.73         63.53         8.22 o                         
   6  12   0         10.58         -0.94         8.55 o                         
   7  12   0         16.41         25.26        13.07 o                         
  -6  13   0         26.00         27.46         6.80 o                         
  -5  13   0          0.00          3.93         4.16 o                         
  -4  13   0          0.01          1.49         5.43 o                         
  -3  13   0        482.30        513.85        15.83 o                         
  -2  13   0        868.67        826.71        12.18 o                         
  -1  13   0        181.57        198.84         7.05 o                         
   0  13   0        122.35        119.92         6.17 o                         
   1  13   0        451.54        464.66        10.94 o                         
   2  13   0       6790.06       6694.97        49.84 o                         
   3  13   0        659.90        629.60        14.29 o                         
   4  13   0          0.16          8.96         4.11 o                         
   5  13   0         80.54         77.27         9.48 o                         
   6  13   0         15.02         -3.03         7.52 o                         
  -6  14   0        160.04        154.39        10.74 o                         
  -5  14   0         19.13         22.28         5.21 o                         
  -4  14   0        140.04        146.30        10.68 o                         
  -3  14   0        590.87        555.34        13.52 o                         
  -2  14   0        984.78       1005.71        14.37 o                         
  -1  14   0          7.19         11.05         2.98 o                         
   0  14   0         17.18         13.32         4.13 o                         
   1  14   0        328.07        338.23         9.59 o                         
   2  14   0        795.05        702.95        13.96 o                         
   3  14   0        114.12        119.60         8.24 o                         
   4  14   0        282.63        280.11        14.17 o                         
   5  14   0          2.86         12.65         6.40 o                         
   6  14   0         65.12         79.28         9.81 o                         
  -6  15   0         81.83         64.63         8.81 o                         
  -5  15   0         32.26         35.49         6.52 o                         
  -4  15   0         26.40         24.86         5.85 o                         
  -3  15   0        757.63        762.98        15.91 o                         
  -2  15   0         11.39         14.17         3.58 o                         
  -1  15   0        435.97        440.67        10.54 o                         
   0  15   0          7.89         13.45         3.44 o                         
   1  15   0       1138.95       1114.45        18.35 o                         
   2  15   0         16.53         17.67         4.52 o                         
   3  15   0        115.55        127.74        10.88 o                         
   4  15   0         52.48         69.73         8.60 o                         
   5  15   0         12.79          1.55         7.66 o                         
   6  15   0        345.52        373.32        25.47 o                         
  -5  16   0         20.18          3.82        10.52 o                         
  -4  16   0        156.17        161.26        12.30 o                         
  -3  16   0        156.68        168.86         8.97 o                         
  -2  16   0         61.42         39.20         5.45 o                         
  -1  16   0        279.18        289.23        10.34 o                         
   0  16   0         77.21         72.77         6.04 o                         
   1  16   0         80.13         92.53         7.70 o                         
   2  16   0        883.67        888.31        26.86 o                         
   3  16   0        222.13        238.79        13.20 o                         
   4  16   0         35.90         27.14         7.50 o                         
   5  16   0          0.91          5.76         8.48 o                         
   6  16   0         19.14         10.34         8.21 o                         
  -5  17   0         43.10         45.25        11.17 o                         
  -4  17   0        267.86        266.18        17.82 o                         
  -3  17   0        284.40        317.87        11.69 o                         
  -2  17   0          3.01          3.26         3.75 o                         
  -1  17   0        280.33        288.68        11.70 o                         
   0  17   0        116.95        140.43        10.37 o                         
   1  17   0        661.96        650.35        18.32 o                         
   2  17   0         62.23         76.19         9.29 o                         
   3  17   0        287.41        259.53        14.43 o                         
   4  17   0        177.56        174.85        12.20 o                         
   5  17   0         10.91          0.50         9.37 o                         
  -5  18   0         77.30         87.42        15.57 o                         
  -4  18   0         55.58         54.67        10.40 o                         
  -3  18   0        174.67        201.26        10.07 o                         
  -2  18   0        131.67        152.02         8.77 o                         
  -1  18   0         35.77         47.16         6.11 o                         
   0  18   0        213.24        163.24        11.86 o                         
   1  18   0        762.81        770.10        21.77 o                         
   2  18   0        426.79        469.30        20.12 o                         
   3  18   0         86.87         84.69         9.67 o                         
   4  18   0         61.97         52.51         8.62 o                         
   5  18   0        192.69        216.89        23.76 o                         
  -4  19   0        621.33        561.37        30.27 o                         
  -3  19   0        565.63        599.78        25.83 o                         
  -2  19   0        129.28         99.15        13.92 o                         
  -1  19   0          3.22          4.54         4.88 o                         
   0  19   0        169.31        174.13        11.68 o                         
   1  19   0        236.89        245.86        17.97 o                         
   2  19   0        263.91        265.41        16.03 o                         
   3  19   0          1.07          7.70         6.41 o                         
   4  19   0         34.64         36.74         8.15 o                         
   5  19   0         10.46          1.96        11.79 o                         
  -4  20   0          5.67          3.54         9.27 o                         
  -3  20   0        109.50        119.62        12.05 o                         
  -2  20   0          0.15          1.25         5.60 o                         
  -1  20   0       1296.34       1297.27        26.82 o                         
   0  20   0        547.15        552.01        20.11 o                         
   1  20   0         23.70         16.17         7.08 o                         
   2  20   0        106.14        113.97        11.93 o                         
   3  20   0          2.57          4.68         7.90 o                         
   4  20   0         71.96         72.28        12.83 o                         
  -3  21   0          1.12         14.79        10.85 o                         
  -2  21   0         66.66         64.19         7.80 o                         
  -1  21   0         56.86         72.67        10.19 o                         
   0  21   0        133.86        134.32        14.94 o                         
   1  21   0        212.49        183.26        14.65 o                         
   2  21   0        234.39        251.78        23.33 o                         
   3  21   0          7.33          3.26         9.81 o                         
   4  21   0         19.80         26.96        10.33 o                         
  -3  22   0        179.14        177.01        22.30 o                         
  -2  22   0          3.89         13.82         8.29 o                         
  -1  22   0         96.13         90.40        11.74 o                         
   0  22   0         11.67         10.01         9.83 o                         
   1  22   0         57.83         46.24        10.33 o                         
   2  22   0        364.03        391.70        19.75 o                         
   3  22   0          3.86         12.28         9.28 o                         
  -2  23   0        172.47        146.38        15.68 o                         
  -1  23   0        109.04         95.40        16.87 o                         
   0  23   0         45.07         55.81        16.95 o                         
   1  23   0         15.81         31.55        10.24 o                         
   2  23   0          0.31          8.06         7.07 o                         
   0  24   0          0.43         11.38         9.39 o                         
   0 -24   1         84.31         85.72        14.27 o                         
  -2 -23   1          5.50          2.48         7.53 o                         
  -1 -23   1         78.08         87.73        12.76 o                         
   0 -23   1        171.13        164.70        19.69 o                         
   1 -23   1        235.79        232.70        25.28 o                         
   2 -23   1        104.07         96.15        13.71 o                         
  -3 -22   1          0.93         26.30        10.27 o                         
  -2 -22   1        219.73        209.03        16.71 o                         
  -1 -22   1         42.16         58.50        10.77 o                         
   0 -22   1        104.59        113.35        12.97 o                         
   1 -22   1        204.63        177.91        15.31 o                         
   2 -22   1         99.33         79.92        11.67 o                         
   3 -22   1          1.33         19.20        10.13 o                         
  -4 -21   1         55.23         52.29        12.55 o                         
  -3 -21   1         77.57         78.91        11.86 o                         
  -2 -21   1        867.82        865.81        27.61 o                         
  -1 -21   1         16.96         16.24         7.90 o                         
   0 -21   1         36.00         35.32        10.08 o                         
   1 -21   1          2.89         10.13         7.13 o                         
   2 -21   1          0.04          2.44         7.95 o                         
   3 -21   1         44.34         30.27        18.48 o                         
  -4 -20   1          8.45         13.05         9.37 o                         
  -3 -20   1          1.88         15.63         7.49 o                         
  -2 -20   1          0.84         14.64         8.22 o                         
  -1 -20   1        238.99        284.15        19.48 o                         
   0 -20   1        436.03        431.76        18.22 o                         
   1 -20   1          0.02          9.99         8.85 o                         
   2 -20   1          4.83         -5.22         5.22 o                         
   3 -20   1          2.43         -4.60        10.81 o                         
   4 -20   1          1.86          2.01         8.43 o                         
  -5 -19   1        173.80        178.90        19.20 o                         
  -4 -19   1         30.88         25.23        10.57 o                         
  -3 -19   1          9.00          2.30         6.86 o                         
  -2 -19   1         17.96          6.80         7.17 o                         
  -1 -19   1         21.66         32.50         9.15 o                         
   0 -19   1        121.74         94.78         9.25 o                         
   1 -19   1        734.15        758.87        20.53 o                         
   2 -19   1         12.94         10.79         5.34 o                         
   3 -19   1          3.80          4.12         6.01 o                         
   4 -19   1        298.12        283.95        22.80 o                         
  -5 -18   1         56.18         40.46        11.87 o                         
  -4 -18   1         36.29         26.84         8.06 o                         
  -3 -18   1        177.12        204.41        15.76 o                         
  -2 -18   1         46.55         41.83        12.20 o                         
  -1 -18   1         34.83         44.21         7.95 o                         
   0 -18   1          3.34          5.48         5.67 o                         
   1 -18   1         29.85         24.76         5.31 o                         
   2 -18   1         80.90         82.24         7.76 o                         
   3 -18   1        114.51        141.38         9.86 o                         
   4 -18   1          0.68         -5.39         5.39 o                         
   5 -18   1         80.39         69.05        17.20 o                         
  -5 -17   1         95.02         81.82        12.56 o                         
  -4 -17   1        215.40        246.99        16.06 o                         
  -3 -17   1         65.67         47.54         8.06 o                         
  -2 -17   1        153.00        161.43        13.05 o                         
  -1 -17   1        198.83        218.26        11.53 o                         
   0 -17   1        110.02        146.01        10.27 o                         
   1 -17   1        119.63        152.91        10.50 o                         
   2 -17   1          2.30          5.19         4.07 o                         
   3 -17   1        506.58        512.68        15.28 o                         
   4 -17   1         57.87         78.32         8.47 o                         
   5 -17   1          6.08         -2.28         9.04 o                         
  -6 -16   1         17.68         32.27         9.47 o                         
  -5 -16   1         14.78         29.06         8.89 o                         
  -4 -16   1         23.25         19.79         7.51 o                         
  -3 -16   1         22.56         19.62         6.31 o                         
  -2 -16   1         20.11          5.22         5.84 o                         
  -1 -16   1          6.23          9.49         3.97 o                         
   0 -16   1        552.53        545.80        13.89 o                         
   1 -16   1        511.91        511.59        13.42 o                         
   2 -16   1          0.85          0.38         5.32 o                         
   3 -16   1         13.53          9.93         4.93 o                         
   4 -16   1         49.30         53.48         7.13 o                         
   5 -16   1         43.39         50.54        10.44 o                         
  -6 -15   1         37.13         18.65        10.34 o                         
  -5 -15   1         57.11         52.26         8.82 o                         
  -4 -15   1         39.40         40.97         7.39 o                         
  -3 -15   1        682.91        665.65        20.35 o                         
  -2 -15   1        866.64        888.63        17.84 o                         
  -1 -15   1        387.39        383.51        11.10 o                         
   0 -15   1         33.49         25.79         3.84 o                         
   1 -15   1         31.44         45.43         4.67 o                         
   2 -15   1         21.72         24.47         4.24 o                         
   3 -15   1          0.07          6.74         4.17 o                         
   4 -15   1         17.17         11.50         4.39 o                         
   5 -15   1          9.48         22.84         8.70 o                         
   6 -15   1         20.62         20.58         7.93 o                         
  -6 -14   1        140.39        152.88        18.60 o                         
  -5 -14   1         21.14         12.97         7.50 o                         
  -4 -14   1         14.98         11.00         6.07 o                         
  -3 -14   1       1023.33       1014.17        21.50 o                         
  -2 -14   1         50.14         67.61         5.66 o                         
  -1 -14   1        814.48        769.94        14.07 o                         
   0 -14   1         98.61        112.75         6.45 o                         
   1 -14   1         66.26         65.09         4.84 o                         
   2 -14   1        903.93        905.04        14.62 o                         
   3 -14   1        608.75        624.69        15.09 o                         
   4 -14   1        595.99        592.04        12.20 o                         
   5 -14   1          0.17         -0.55         4.60 o                         
   6 -14   1          5.57         13.28         4.37 o                         
  -6 -13   1         82.84         85.88        10.02 o                         
  -5 -13   1          0.21          3.69         5.67 o                         
  -4 -13   1        981.48        999.61        20.68 o                         
  -3 -13   1         74.59         90.82         6.83 o                         
  -2 -13   1        990.15        970.82        17.16 o                         
  -1 -13   1        282.07        254.77         8.76 o                         
   0 -13   1        233.24        236.48         7.50 o                         
   1 -13   1        399.37        366.96         9.23 o                         
   2 -13   1       1058.72       1029.40        14.86 o                         
   3 -13   1        243.43        249.74         8.05 o                         
   4 -13   1          4.89          8.57         3.27 o                         
   5 -13   1         35.59         32.80         3.84 o                         
   6 -13   1        109.16        109.34         5.69 o                         
  -7 -12   1        165.39        155.35        20.52 o                         
  -6 -12   1        178.70        189.55        14.62 o                         
  -5 -12   1         21.85         22.43         6.26 o                         
  -4 -12   1        234.14        194.32        10.12 o                         
  -3 -12   1        138.47        158.88         7.17 o                         
  -2 -12   1       2404.65       2304.25        24.75 o                         
  -1 -12   1        165.70        154.27         6.19 o                         
   0 -12   1          1.89         -0.29         2.18 o                         
   1 -12   1          2.86          9.86         2.80 o                         
   2 -12   1        439.01        436.17         9.42 o                         
   3 -12   1        979.87       1008.29        14.41 o                         
   4 -12   1        810.16        803.20        13.45 o                         
   5 -12   1        102.61        107.69         5.79 o                         
   6 -12   1         54.61         68.95         5.31 o                         
  -7 -11   1          7.03         -6.38         6.38 o                         
  -6 -11   1        849.56        882.30        29.54 o                         
  -5 -11   1        155.10        174.52        10.05 o                         
  -4 -11   1        966.05        972.96        14.87 o                         
  -3 -11   1        708.51        684.10        12.71 o                         
  -2 -11   1        970.12       1019.32        15.28 o                         
  -1 -11   1        186.36        184.41         6.33 o                         
   0 -11   1        430.03        373.88         8.39 o                         
   1 -11   1        109.45        105.81         4.80 o                         
   2 -11   1          1.27          0.18         1.74 o                         
   3 -11   1        595.35        541.54        10.19 o                         
   4 -11   1        301.74        281.52         9.19 o                         
   5 -11   1         62.57         73.54         4.47 o                         
   6 -11   1          0.01          0.67         3.20 o                         
   7 -11   1        107.04        103.22        17.18 o                         
  -7 -10   1        474.30        470.59        18.37 o                         
  -6 -10   1        150.01        155.07        10.50 o                         
  -5 -10   1        559.03        553.42        16.54 o                         
  -4 -10   1        984.09       1005.89        18.73 o                         
  -3 -10   1         90.01         94.10         5.80 o                         
  -2 -10   1        430.75        415.75         9.79 o                         
  -1 -10   1         87.51        102.76         5.16 o                         
   0 -10   1        436.92        408.46         9.61 o                         
   1 -10   1       2575.42       2680.10        22.30 o                         
   2 -10   1       5169.79       5106.38        31.26 o                         
   3 -10   1        408.70        409.52         8.37 o                         
   4 -10   1         56.54         38.88         4.20 o                         
   5 -10   1          2.23          3.78         2.75 o                         
   6 -10   1          0.51         -3.90         5.36 o                         
   7 -10   1        399.29        424.46        15.29 o                         
  -7  -9   1         63.36         53.21         8.69 o                         
  -6  -9   1         66.77         50.11         7.17 o                         
  -5  -9   1        715.05        708.33        18.77 o                         
  -4  -9   1         33.24         25.41         4.42 o                         
  -3  -9   1       1249.27       1234.94        15.52 o                         
  -2  -9   1       2765.39       2557.42        23.38 o                         
  -1  -9   1       1228.80       1322.50        15.58 o                         
   0  -9   1       1087.90       1198.66        15.47 o                         
   1  -9   1        814.13        821.02        11.29 o                         
   2  -9   1        777.44        752.93         8.89 o                         
   3  -9   1        399.57        426.44         9.47 o                         
   4  -9   1         38.67         42.72         3.71 o                         
   5  -9   1          8.03         12.31         3.61 o                         
   6  -9   1        167.24        151.82         9.22 o                         
   7  -9   1        147.55        153.09        11.99 o                         
  -7  -8   1        285.22        279.47        11.97 o                         
  -6  -8   1          0.04          5.80         4.50 o                         
  -5  -8   1          3.98         14.73         6.10 o                         
  -4  -8   1        790.80        770.82        14.13 o                         
  -3  -8   1         23.83         11.37         2.59 o                         
  -2  -8   1        342.67        378.84         8.45 o                         
  -1  -8   1         51.90         58.20         3.68 o                         
   0  -8   1       5929.53       5876.83        35.57 o                         
   1  -8   1        305.02        352.36         6.82 o                         
   2  -8   1        592.37        664.16         7.80 o                         
   3  -8   1         88.64        119.58         4.64 o                         
   4  -8   1        548.55        498.84         9.09 o                         
   5  -8   1        221.72        216.62         6.65 o                         
   6  -8   1        539.33        541.76        12.86 o                         
   7  -8   1        210.52        226.29         9.22 o                         
  -7  -7   1          1.25         -0.56         4.72 o                         
  -6  -7   1        107.44        114.73         8.38 o                         
  -5  -7   1         62.55         60.61         5.83 o                         
  -4  -7   1        942.38        905.58        14.61 o                         
  -3  -7   1        193.55        177.78         4.93 o                         
  -2  -7   1        126.11        117.41         5.13 o                         
  -1  -7   1        541.96        627.51         9.81 o                         
   0  -7   1        176.01        233.79         5.30 o                         
   1  -7   1       1098.61       1028.60        10.62 o                         
   2  -7   1        514.10        476.55         7.80 o                         
   3  -7   1          3.33          4.23         1.58 o                         
   4  -7   1        737.54        701.75         9.73 o                         
   5  -7   1          1.37         -0.45         2.16 o                         
   6  -7   1        366.47        380.43        10.09 o                         
   7  -7   1          4.10          5.96         3.75 o                         
  -7  -6   1         11.89          3.23         5.83 o                         
  -6  -6   1         73.64         75.32         5.52 o                         
  -5  -6   1       1054.20       1044.60        15.93 o                         
  -4  -6   1        110.92        122.56         6.43 o                         
  -3  -6   1       2263.41       2238.29        21.90 o                         
  -2  -6   1        106.35         93.24         3.80 o                         
  -1  -6   1       1269.43       1316.40        13.18 o                         
   0  -6   1       1614.49       1811.06        14.62 o                         
   1  -6   1        154.01        126.61         3.39 o                         
   2  -6   1        762.32        672.62         9.13 o                         
   3  -6   1       1223.94       1295.06        14.44 o                         
   4  -6   1        102.65         92.56         4.94 o                         
   5  -6   1       1289.18       1193.18        38.39 o                         
   6  -6   1          0.72         18.26         9.01 o                         
   7  -6   1        246.64        186.60        18.88 o                         
  -7  -5   1         48.39         57.77         7.71 o                         
  -6  -5   1         65.13         74.82         6.02 o                         
  -5  -5   1        174.57        171.60         6.88 o                         
  -4  -5   1          0.13          0.16         2.00 o                         
  -3  -5   1        657.16        729.27        10.94 o                         
  -2  -5   1        921.67       1058.38        11.08 o                         
  -1  -5   1        213.29        179.91         4.48 o                         
   0  -5   1       1439.74       1661.78        13.53 o                         
   1  -5   1        297.80        336.88         4.82 o                         
   2  -5   1         64.70         52.46         2.92 o                         
   3  -5   1       2210.65       2267.63        23.31 o                         
   4  -5   1         84.01         76.84         5.79 o                         
   5  -5   1        365.48        392.98        46.65 o                         
   6  -5   1         14.47         15.85         6.64 o                         
   7  -5   1          6.48         23.01         8.46 o                         
  -7  -4   1         83.20         84.82         8.77 o                         
  -6  -4   1        624.18        614.31        12.73 o                         
  -5  -4   1        148.36        141.03         6.90 o                         
  -4  -4   1         42.97         52.60         4.03 o                         
  -3  -4   1       1677.04       1752.90        18.31 o                         
  -2  -4   1        944.23        995.51        10.37 o                         
  -1  -4   1       2216.56       2163.45        15.67 o                         
   0  -4   1       2572.57       2696.36        19.76 o                         
   1  -4   1        158.56        199.78         3.28 o                         
   2  -4   1          5.96         12.24         1.29 o                         
   3  -4   1        165.78        162.66         4.39 o                         
   4  -4   1        807.69        734.74        21.71 o                         
   5  -4   1        573.92        564.06        21.36 o                         
   6  -4   1          0.40          2.25         5.65 o                         
   7  -4   1         61.57         58.97        10.58 o                         
  -7  -3   1         74.68         93.81        10.51 o                         
  -6  -3   1        342.94        337.30        12.44 o                         
  -5  -3   1       1963.38       1960.72        25.09 o                         
  -4  -3   1          5.11          5.72         1.85 o                         
  -3  -3   1       1167.67       1164.68        12.09 o                         
  -2  -3   1         68.65         64.09         3.05 o                         
  -1  -3   1       2938.94       2744.21        17.22 o                         
   0  -3   1        155.34        220.01         3.62 o                         
   1  -3   1       3661.00       3449.70        19.31 o                         
   2  -3   1        166.87        191.33         4.67 o                         
   3  -3   1       2415.65       2510.62        28.56 o                         
   4  -3   1        309.63        303.08        14.25 o                         
   5  -3   1        216.35        261.90        15.06 o                         
   6  -3   1        199.75        189.95        16.39 o                         
   7  -3   1         40.18         36.56         9.23 o                         
   8  -3   1         91.16         84.58        12.87 o                         
  -8  -2   1          1.96          5.29         7.79 o                         
  -7  -2   1          9.53         13.25         4.92 o                         
  -6  -2   1          0.97          8.73         3.70 o                         
  -5  -2   1        900.59        878.90        12.83 o                         
  -4  -2   1        822.93        838.42        12.32 o                         
  -3  -2   1       3994.52       3982.49        30.17 o                         
  -2  -2   1        208.82        219.29         4.01 o                         
  -1  -2   1        137.56        132.53         2.66 o                         
   0  -2   1       3694.61       3456.16        24.25 o                         
   1  -2   1       1509.18       1507.48        13.69 o                         
   2  -2   1        795.53        642.10         7.48 o                         
   3  -2   1        706.49        810.37        20.26 o                         
   4  -2   1        132.90        133.27        10.56 o                         
   5  -2   1        524.07        536.17        21.41 o                         
   6  -2   1         11.30         12.62         6.19 o                         
   7  -2   1         47.10         57.18        10.85 o                         
   8  -2   1         40.78         38.96        10.04 o                         
  -8  -1   1         99.53         99.33        13.14 o                         
  -7  -1   1         83.49         79.61         7.04 o                         
  -6  -1   1       1046.93       1077.02        34.25 o                         
  -5  -1   1        306.05        287.36        17.34 o                         
  -4  -1   1        150.18        149.19         5.56 o                         
  -3  -1   1         41.56         29.89         2.26 o                         
  -2  -1   1         57.23         64.39         2.60 o                         
  -1  -1   1      14673.54      15471.56       259.94 o                         
   1  -1   1       3906.63       4090.73        33.04 o                         
   2  -1   1        141.94        112.64         4.63 o                         
   3  -1   1        247.55        327.27        12.97 o                         
   4  -1   1        118.71        112.54        11.69 o                         
   5  -1   1       1136.31       1151.56        32.05 o                         
   6  -1   1        966.35        977.83        32.35 o                         
   7  -1   1         31.62         32.02        11.53 o                         
   8  -1   1         90.76        100.85        13.10 o                         
  -8   0   1          8.97         15.58         8.94 o                         
  -7   0   1        278.39        288.05        24.57 o                         
  -6   0   1        716.49        721.49        27.81 o                         
  -5   0   1        532.42        571.13        22.55 o                         
  -4   0   1       4262.99       4164.11        89.55 o                         
  -3   0   1       4083.91       4183.53        36.88 o                         
  -2   0   1          0.94          6.26         0.93 o                         
  -1   0   1       1350.84       1252.58        10.64 o                         
   1   0   1      11962.58      12451.21       199.11 o                         
   2   0   1       2165.21       2027.25        16.31 o                         
   3   0   1         65.89         92.50         4.82 o                         
   4   0   1        116.40        103.68        10.16 o                         
   5   0   1       1261.83       1180.26        33.10 o                         
   6   0   1         59.48         75.54        10.81 o                         
   7   0   1         12.21         38.82         9.68 o                         
   8   0   1         16.99          7.30         9.52 o                         
  -8   1   1         15.78          5.93         8.10 o                         
  -7   1   1          3.07         12.12         7.84 o                         
  -6   1   1         17.67         15.91         7.01 o                         
  -5   1   1          8.46         10.34         5.59 o                         
  -4   1   1        384.39        404.20        16.32 o                         
  -3   1   1          0.74          1.26         2.96 o                         
  -2   1   1        142.52        174.92         6.67 o                         
  -1   1   1         55.80         51.50         1.75 o                         
   1   1   1      11190.18      11408.20       139.61 o                         
   2   1   1        389.23        393.28         6.32 o                         
   3   1   1         74.62         79.09         3.29 o                         
   4   1   1        184.53        164.98         5.92 o                         
   5   1   1        122.92        102.79        11.20 o                         
   6   1   1       1754.83       1771.88        45.47 o                         
   7   1   1          0.68          0.64         4.81 o                         
   8   1   1         50.15         53.02        16.74 o                         
  -7   2   1          0.36          4.41         6.62 o                         
  -6   2   1          1.19          0.09         6.99 o                         
  -5   2   1          1.22          3.02         6.14 o                         
  -4   2   1        120.35        142.83        12.45 o                         
  -3   2   1       1420.69       1463.57        36.22 o                         
  -2   2   1        494.52        439.77         5.60 o                         
  -1   2   1       9584.02       9557.95       123.57 o                         
   0   2   1          6.17          3.73         0.63 o                         
   1   2   1        614.39        580.83         5.92 o                         
   2   2   1         20.31         25.49         1.75 o                         
   3   2   1        443.92        388.33         7.61 o                         
   4   2   1        126.40        136.05         4.52 o                         
   5   2   1        396.35        414.94        19.43 o                         
   6   2   1         53.76         61.62         9.72 o                         
   7   2   1        147.44        190.15        13.76 o                         
   8   2   1         11.65         15.22         7.54 o                         
  -7   3   1         12.94          4.34         7.85 o                         
  -6   3   1        162.36        144.83        16.30 o                         
  -5   3   1       1231.80       1315.60        32.92 o                         
  -4   3   1        481.77        488.42        17.61 o                         
  -3   3   1       1028.98       1070.88        14.47 o                         
  -2   3   1         54.05         85.90         3.00 o                         
  -1   3   1       1666.56       1601.32        12.08 o                         
   0   3   1       1154.11       1317.86         8.95 o                         
   1   3   1        224.67        246.88         4.17 o                         
   2   3   1          0.12          4.40         1.51 o                         
   3   3   1         23.06         13.02         1.83 o                         
   4   3   1        420.17        365.70         6.91 o                         
   5   3   1       1891.97       1795.37        39.06 o                         
   6   3   1        483.97        468.12        14.07 o                         
   7   3   1         67.11         63.67         9.80 o                         
   8   3   1         12.96         -4.20        14.64 o                         
  -7   4   1          7.61          9.92         7.60 o                         
  -6   4   1        115.80        103.55        12.36 o                         
  -5   4   1         38.38         63.75         9.57 o                         
  -4   4   1        225.44        178.67        10.94 o                         
  -3   4   1       2195.67       2451.62        20.08 o                         
  -2   4   1       2123.69       2108.36        15.20 o                         
  -1   4   1         30.68         53.28         2.20 o                         
   0   4   1       1507.34       1493.71        10.71 o                         
   1   4   1       1050.17        997.48         9.77 o                         
   2   4   1          1.37          4.94         1.30 o                         
   3   4   1        559.39        562.08        10.51 o                         
   4   4   1        253.44        238.09         6.38 o                         
   5   4   1        222.86        225.68         6.40 o                         
   6   4   1        189.23        211.63         7.73 o                         
   7   4   1         26.99         34.32         9.01 o                         
   8   4   1          6.35        -10.18        10.18 o                         
  -7   5   1         33.54         57.39        10.14 o                         
  -6   5   1         58.60         92.53        11.11 o                         
  -5   5   1          8.90         12.03         5.33 o                         
  -4   5   1         16.55         20.99         3.52 o                         
  -3   5   1        773.56        818.08        10.79 o                         
  -2   5   1        631.02        543.00         8.17 o                         
  -1   5   1       1636.01       1590.35        11.24 o                         
   0   5   1       2339.67       2403.54        15.74 o                         
   1   5   1        360.23        288.06         5.54 o                         
   2   5   1         83.75         87.18         3.55 o                         
   3   5   1        207.11        196.44         6.12 o                         
   4   5   1         97.28        103.34         5.00 o                         
   5   5   1        604.32        570.23        10.99 o                         
   6   5   1         93.68         90.72         6.10 o                         
   7   5   1         26.78         42.36        11.15 o                         
  -7   6   1        385.91        430.15        21.26 o                         
  -6   6   1        373.24        380.04        18.86 o                         
  -5   6   1          0.04         -4.00         4.00 o                         
  -4   6   1        551.61        563.20        12.58 o                         
  -3   6   1        253.58        256.77         6.66 o                         
  -2   6   1        583.26        625.94         8.49 o                         
  -1   6   1        488.29        385.05         5.38 o                         
   0   6   1       1005.64       1142.86        10.61 o                         
   1   6   1        316.27        348.95         6.32 o                         
   2   6   1         38.81         48.80         3.08 o                         
   3   6   1        304.30        284.01         7.41 o                         
   4   6   1        980.89       1006.88        17.55 o                         
   5   6   1         19.76         32.31         4.12 o                         
   6   6   1         38.16         46.08         4.76 o                         
   7   6   1        112.78        113.38        13.78 o                         
  -7   7   1        125.66        143.32         7.94 o                         
  -6   7   1          2.21          2.75         3.06 o                         
  -5   7   1        204.05        201.37         7.91 o                         
  -4   7   1       1146.53       1043.36        12.43 o                         
  -3   7   1         87.15         95.67         3.49 o                         
  -2   7   1         92.28        135.75         4.08 o                         
  -1   7   1       6071.81       5935.78        35.84 o                         
   0   7   1       1420.36       1395.71        12.71 o                         
   1   7   1        143.77        188.27         5.29 o                         
   2   7   1          0.03          3.13         1.68 o                         
   3   7   1        642.14        647.25         9.45 o                         
   4   7   1          8.41         12.67         3.09 o                         
   5   7   1        215.64        195.96         9.40 o                         
   6   7   1        384.19        377.94        11.81 o                         
   7   7   1        207.00        250.93        12.43 o                         
  -7   8   1         40.94         64.20         8.24 o                         
  -6   8   1        352.62        353.90        10.57 o                         
  -5   8   1          7.45         14.50         4.40 o                         
  -4   8   1          2.65          5.08         1.88 o                         
  -3   8   1        394.13        378.70         6.57 o                         
  -2   8   1        198.98        185.68         5.24 o                         
  -1   8   1        690.54        711.30         9.03 o                         
   0   8   1        320.62        320.56         6.67 o                         
   1   8   1       1324.21       1361.34        14.58 o                         
   2   8   1        966.18        948.29        13.51 o                         
   3   8   1        531.73        574.23         9.73 o                         
   4   8   1         77.13         88.99         5.91 o                         
   5   8   1          7.20         12.56         4.99 o                         
   6   8   1         17.37         24.17         4.94 o                         
   7   8   1          1.52          9.82         5.11 o                         
  -7   9   1          7.47         11.20         7.03 o                         
  -6   9   1         69.21         80.87         7.03 o                         
  -5   9   1       1519.31       1441.72        17.54 o                         
  -4   9   1          1.66          4.23         1.91 o                         
  -3   9   1         31.80         42.01         3.29 o                         
  -2   9   1          3.64          3.56         1.40 o                         
  -1   9   1         38.79         67.30         3.41 o                         
   0   9   1        136.88        143.11         4.86 o                         
   1   9   1        683.61        674.79        11.06 o                         
   2   9   1         41.61         42.29         3.62 o                         
   3   9   1       1873.01       1923.58        21.33 o                         
   4   9   1        109.50        114.00         7.10 o                         
   5   9   1        433.55        401.24        13.32 o                         
   6   9   1        164.93        164.38        10.93 o                         
   7   9   1         10.41          4.21         7.65 o                         
  -7  10   1          1.94         -5.10         5.57 o                         
  -6  10   1        103.62        114.48         7.22 o                         
  -5  10   1        136.26        177.20         6.30 o                         
  -4  10   1        866.41        781.78        11.04 o                         
  -3  10   1          2.48          2.18         1.70 o                         
  -2  10   1        106.09        112.76         4.06 o                         
  -1  10   1        523.12        491.40         8.18 o                         
   0  10   1        243.65        237.10         6.51 o                         
   1  10   1       1684.81       1628.74        17.56 o                         
   2  10   1         86.03         69.34         4.71 o                         
   3  10   1          8.37          6.32         2.81 o                         
   4  10   1        638.03        602.22        14.39 o                         
   5  10   1         38.08         51.26         7.27 o                         
   6  10   1         14.14         15.71         6.27 o                         
   7  10   1         25.99         17.68        13.90 o                         
  -7  11   1         26.06         51.66        10.49 o                         
  -6  11   1         63.04         57.48         4.08 o                         
  -5  11   1        105.40         90.81         6.61 o                         
  -4  11   1        180.69        190.97         7.50 o                         
  -3  11   1         30.86         27.46         3.58 o                         
  -2  11   1        378.24        411.87         7.17 o                         
  -1  11   1        101.71         90.65         4.25 o                         
   0  11   1        278.64        253.67         6.97 o                         
   1  11   1       2574.49       2445.83        23.95 o                         
   2  11   1        299.51        340.52         8.68 o                         
   3  11   1        146.86        140.79         6.46 o                         
   4  11   1        413.98        397.63        10.28 o                         
   5  11   1        144.96        145.19         9.93 o                         
   6  11   1        236.55        280.07        20.02 o                         
   7  11   1         86.00         62.84        10.27 o                         
  -6  12   1          1.46         -3.91         7.55 o                         
  -5  12   1        198.64        200.97        11.76 o                         
  -4  12   1        550.65        571.18        13.08 o                         
  -3  12   1       1272.25       1277.92        18.76 o                         
  -2  12   1          9.42         11.39         2.52 o                         
  -1  12   1        317.27        312.74         7.78 o                         
   0  12   1         26.76         41.22         3.66 o                         
   1  12   1          0.77          6.48         2.72 o                         
   2  12   1         68.32         81.63         5.50 o                         
   3  12   1       1675.80       1675.43        23.49 o                         
   4  12   1        982.96        992.22        18.52 o                         
   5  12   1        115.96        100.41         9.60 o                         
   6  12   1        225.27        213.57        13.85 o                         
   7  12   1         55.62         38.85         9.95 o                         
  -6  13   1          6.46         12.87         5.32 o                         
  -5  13   1          3.43         -5.31         5.31 o                         
  -4  13   1         25.03         28.69         5.04 o                         
  -3  13   1        969.29       1018.53        18.32 o                         
  -2  13   1       1343.42       1236.37        14.29 o                         
  -1  13   1         14.21         18.87         3.39 o                         
   0  13   1         19.55         16.26         3.01 o                         
   1  13   1        674.42        690.61        12.85 o                         
   2  13   1          7.30         13.08         3.23 o                         
   3  13   1          2.51         -1.69         3.34 o                         
   4  13   1        199.88        204.36         9.86 o                         
   5  13   1        598.19        615.14        21.08 o                         
   6  13   1        114.59         80.75        10.28 o                         
  -6  14   1          0.01          8.52         5.86 o                         
  -5  14   1          2.60         18.18         6.43 o                         
  -4  14   1         30.06         26.77         5.44 o                         
  -3  14   1          1.07         11.19         4.04 o                         
  -2  14   1       2948.72       2927.09        29.83 o                         
  -1  14   1        618.75        624.64        15.18 o                         
   0  14   1        168.36        172.43         7.21 o                         
   1  14   1         21.42         18.76         4.22 o                         
   2  14   1         22.80         32.78         4.34 o                         
   3  14   1        555.68        555.24        16.19 o                         
   4  14   1         62.55         70.84        12.76 o                         
   5  14   1         73.20         70.98         9.50 o                         
   6  14   1          0.97          2.12         6.76 o                         
  -6  15   1         59.59         65.63        10.19 o                         
  -5  15   1          0.27          7.53        12.39 o                         
  -4  15   1         68.41         60.18         9.66 o                         
  -3  15   1        418.93        413.39        13.94 o                         
  -2  15   1        453.10        463.80        11.12 o                         
  -1  15   1        403.25        416.90        10.29 o                         
   0  15   1        217.51        199.02         7.68 o                         
   1  15   1         32.19         42.01         4.70 o                         
   2  15   1        789.92        750.90        17.16 o                         
   3  15   1         60.84         67.66         8.61 o                         
   4  15   1       1052.56       1054.02        22.81 o                         
   5  15   1         66.98         60.67         9.94 o                         
   6  15   1         25.09         31.70        11.02 o                         
  -5  16   1          0.66          5.16        11.77 o                         
  -4  16   1          1.60          2.19         5.16 o                         
  -3  16   1         30.34         30.29         6.96 o                         
  -2  16   1         83.96         73.99         5.79 o                         
  -1  16   1          0.01         -3.16         3.16 o                         
   0  16   1        311.81        300.70        10.11 o                         
   1  16   1         28.47         25.25         4.70 o                         
   2  16   1        745.78        720.98        23.90 o                         
   3  16   1         79.48         84.64         9.13 o                         
   4  16   1        476.90        512.07        18.40 o                         
   5  16   1         26.36         31.38         9.07 o                         
   6  16   1        108.94         75.21        12.44 o                         
  -5  17   1        190.03        188.54        16.74 o                         
  -4  17   1         38.88         36.95         8.30 o                         
  -3  17   1        274.09        265.09        16.50 o                         
  -2  17   1         76.19         90.84         8.30 o                         
  -1  17   1        124.98        122.07         8.49 o                         
   0  17   1         26.44         26.34         5.83 o                         
   1  17   1          5.65          7.11         4.98 o                         
   2  17   1        202.00        212.49        13.01 o                         
   3  17   1          1.25         -0.76         5.38 o                         
   4  17   1         99.04         94.83         9.31 o                         
   5  17   1         14.81         25.86         7.93 o                         
  -5  18   1         19.71         15.50        12.29 o                         
  -4  18   1          4.04         -1.07         7.01 o                         
  -3  18   1          1.98         -1.70         5.61 o                         
  -2  18   1          3.03         -1.62         4.21 o                         
  -1  18   1        323.14        312.32        13.29 o                         
   0  18   1        103.28        119.15         9.19 o                         
   1  18   1        754.00        812.82        24.05 o                         
   2  18   1         10.88         12.79         6.44 o                         
   3  18   1          1.17         -4.96         4.96 o                         
   4  18   1        362.52        347.63        17.41 o                         
   5  18   1          2.03         -7.02         7.02 o                         
  -4  19   1         40.29         32.93         9.87 o                         
  -3  19   1         33.84         29.76         7.92 o                         
  -2  19   1        165.62        172.58        11.13 o                         
  -1  19   1        186.31        161.62        10.12 o                         
   0  19   1        249.66        295.18        17.24 o                         
   1  19   1         31.15         13.50         7.75 o                         
   2  19   1         16.36         23.64         7.53 o                         
   3  19   1         60.12         55.36         9.44 o                         
   4  19   1         48.72         51.84        10.70 o                         
   5  19   1        125.43        113.99        14.56 o                         
  -4  20   1         64.17         44.76        19.31 o                         
  -3  20   1         59.57         52.70        10.17 o                         
  -2  20   1         10.51          7.97         5.19 o                         
  -1  20   1         77.50         62.87         7.37 o                         
   0  20   1         28.72         37.31         7.70 o                         
   1  20   1        297.93        282.33        16.84 o                         
   2  20   1       1210.34       1245.05        32.34 o                         
   3  20   1         36.98         42.04         9.02 o                         
   4  20   1         13.60         28.49        11.02 o                         
  -3  21   1         33.61         61.05        32.67 o                         
  -2  21   1         17.20          5.42         6.92 o                         
  -1  21   1        188.52        228.24        17.59 o                         
   0  21   1        116.91         85.38        10.99 o                         
   1  21   1        122.45        170.02        16.04 o                         
   2  21   1          1.41         -2.99         6.79 o                         
   3  21   1        114.67        125.62        13.93 o                         
   4  21   1        218.61        214.39        20.56 o                         
  -3  22   1         12.84         -9.85        10.68 o                         
  -2  22   1        107.72        121.28        24.55 o                         
  -1  22   1         11.41         24.97         8.98 o                         
   0  22   1         56.13         54.39        11.88 o                         
   1  22   1         34.56         26.47         8.96 o                         
   2  22   1         26.64         31.34         8.38 o                         
   3  22   1          1.40         23.18        12.14 o                         
  -2  23   1         91.33         79.12        15.75 o                         
  -1  23   1        257.77        262.49        22.06 o                         
   0  23   1        112.74         83.40        15.94 o                         
   1  23   1         38.67         41.67        11.38 o                         
   2  23   1         88.47         78.22        11.76 o                         
   0  24   1         80.23         95.13        12.68 o                         
   0 -24   2          0.48         -9.71        14.72 o                         
  -2 -23   2         25.37         -6.74         8.50 o                         
  -1 -23   2        102.31         65.05        16.21 o                         
   0 -23   2         70.62         69.45        14.99 o                         
   1 -23   2          5.45          0.23         9.95 o                         
   2 -23   2         21.97         -3.19         8.38 o                         
  -3 -22   2          0.29         11.64         8.28 o                         
  -2 -22   2        691.39        710.40        36.98 o                         
  -1 -22   2        174.08        160.33        15.72 o                         
   0 -22   2         76.91         66.18        12.14 o                         
   1 -22   2         47.40         29.70        11.00 o                         
   2 -22   2          1.03         10.73         8.77 o                         
   3 -22   2        212.45        206.81        21.04 o                         
  -3 -21   2         72.77         86.68        12.39 o                         
  -2 -21   2          1.12          2.02         7.89 o                         
  -1 -21   2         39.12         31.37         9.59 o                         
   0 -21   2        138.20        137.88        14.35 o                         
   1 -21   2        465.97        485.52        18.68 o                         
   2 -21   2         51.28         50.38        10.93 o                         
   3 -21   2         24.25         21.90        12.51 o                         
  -4 -20   2         32.95         25.81        10.91 o                         
  -3 -20   2          2.80         -3.64         6.89 o                         
  -2 -20   2         43.95         34.06         8.84 o                         
  -1 -20   2          0.11          2.97         6.52 o                         
   0 -20   2          1.23         12.33         7.45 o                         
   1 -20   2         47.43         45.91         7.21 o                         
   2 -20   2          0.03         -4.68         4.68 o                         
   3 -20   2          3.37         -6.48         6.48 o                         
   4 -20   2         54.90         49.74        16.30 o                         
  -4 -19   2         55.44         44.40         9.42 o                         
  -3 -19   2         16.76          9.88        10.45 o                         
  -2 -19   2          4.46         -2.77         6.22 o                         
  -1 -19   2         17.72         27.90         9.78 o                         
   0 -19   2         34.66         44.12         9.94 o                         
   1 -19   2        129.66        131.63         9.88 o                         
   2 -19   2         48.82         47.25         7.23 o                         
   3 -19   2          0.44          1.82         5.27 o                         
   4 -19   2          2.14          5.98         6.44 o                         
  -5 -18   2        120.63        118.62        16.18 o                         
  -4 -18   2        181.22        190.49        13.48 o                         
  -3 -18   2         30.45         26.29         7.84 o                         
  -2 -18   2        283.84        255.33        15.12 o                         
  -1 -18   2         21.33         15.36         6.56 o                         
   0 -18   2        395.28        351.48        14.89 o                         
   1 -18   2          0.45          5.13         4.49 o                         
   2 -18   2          0.03         -4.11         4.11 o                         
   3 -18   2         16.28         12.15         5.16 o                         
   4 -18   2          8.43          5.97         3.92 o                         
   5 -18   2         23.23         26.60        12.02 o                         
  -5 -17   2          2.75          3.86        10.16 o                         
  -4 -17   2         15.02         22.15         6.46 o                         
  -3 -17   2          5.24         12.07         5.65 o                         
  -2 -17   2        641.48        677.50        36.04 o                         
  -1 -17   2          5.25          5.71         5.07 o                         
   0 -17   2          0.21          0.44         4.08 o                         
   1 -17   2        701.02        691.77        17.74 o                         
   2 -17   2         38.49         35.54         4.94 o                         
   3 -17   2        298.62        299.19        14.68 o                         
   4 -17   2          5.59          9.03         6.59 o                         
   5 -17   2          4.58         -0.54         6.59 o                         
  -6 -16   2         13.03         -1.29         9.70 o                         
  -5 -16   2          0.05         -5.99         5.99 o                         
  -4 -16   2         98.74        108.51        10.01 o                         
  -3 -16   2        346.88        339.17        14.40 o                         
  -2 -16   2        271.07        270.69        16.01 o                         
  -1 -16   2        178.93        174.65         9.41 o                         
   0 -16   2          2.22          6.09         3.76 o                         
   1 -16   2          3.54         -2.05         3.80 o                         
   2 -16   2        519.97        526.55        14.07 o                         
   3 -16   2        238.29        214.48        12.26 o                         
   4 -16   2        228.55        258.32        13.22 o                         
   5 -16   2          6.49          9.31         6.70 o                         
  -6 -15   2        128.30        170.64        22.36 o                         
  -5 -15   2          3.65         23.11         8.77 o                         
  -4 -15   2         15.35         10.13         5.72 o                         
  -3 -15   2          9.47          7.74         5.32 o                         
  -2 -15   2        413.24        393.62        12.14 o                         
  -1 -15   2        174.38        184.97         8.92 o                         
   0 -15   2        222.76        258.82         8.88 o                         
   1 -15   2        222.07        208.11         8.07 o                         
   2 -15   2        257.72        257.23        10.26 o                         
   3 -15   2         92.78         85.49         7.94 o                         
   4 -15   2        341.22        316.54        13.77 o                         
   5 -15   2        123.20        128.79         8.98 o                         
   6 -15   2         23.08         20.37         8.36 o                         
  -6 -14   2         20.07         25.15         8.47 o                         
  -5 -14   2         46.67         46.94         8.38 o                         
  -4 -14   2          3.33          9.77         5.82 o                         
  -3 -14   2       1996.68       1996.13        28.85 o                         
  -2 -14   2       2720.04       2637.55        30.23 o                         
  -1 -14   2         29.02         27.41         4.11 o                         
   0 -14   2          5.66          5.41         2.91 o                         
   1 -14   2          0.03          2.52         2.90 o                         
   2 -14   2          1.17          6.34         3.29 o                         
   3 -14   2       1692.27       1704.52        24.74 o                         
   4 -14   2        499.79        486.83        15.73 o                         
   5 -14   2         24.14         20.62         4.64 o                         
   6 -14   2         42.02         30.34         5.04 o                         
  -6 -13   2        123.94        114.95        11.19 o                         
  -5 -13   2        156.25        142.49        11.63 o                         
  -4 -13   2        812.91        822.91        18.63 o                         
  -3 -13   2        103.92        123.55         7.64 o                         
  -2 -13   2          0.09         -0.44         3.07 o                         
  -1 -13   2         90.58         95.58         5.83 o                         
   0 -13   2        945.79        997.69        15.26 o                         
   1 -13   2        254.77        250.17         7.88 o                         
   2 -13   2        118.19        121.75         5.89 o                         
   3 -13   2          4.10          0.01         3.10 o                         
   4 -13   2          3.50         10.47         4.72 o                         
   5 -13   2         87.41        103.03         6.78 o                         
   6 -13   2          0.01          0.03         4.45 o                         
  -6 -12   2        187.71        200.04        13.99 o                         
  -5 -12   2         17.29         12.52         5.70 o                         
  -4 -12   2         52.16         64.74         7.89 o                         
  -3 -12   2          1.71          5.26         3.20 o                         
  -2 -12   2          2.80          3.24         3.24 o                         
  -1 -12   2         48.02         63.27         4.62 o                         
   0 -12   2        127.49        136.44         5.82 o                         
   1 -12   2        877.28        893.82        13.31 o                         
   2 -12   2        962.91        983.68        13.75 o                         
   3 -12   2          6.55          4.83         4.19 o                         
   4 -12   2       1031.13       1000.94        17.87 o                         
   5 -12   2         27.35         26.86         3.88 o                         
   6 -12   2         69.71         94.75        11.11 o                         
  -7 -11   2         17.44         12.34         7.76 o                         
  -6 -11   2         52.92         69.96        11.20 o                         
  -5 -11   2         16.14         19.10         5.26 o                         
  -4 -11   2        147.17        121.46         5.95 o                         
  -3 -11   2        123.37        125.85         6.33 o                         
  -2 -11   2        418.75        410.06         9.76 o                         
  -1 -11   2        598.53        656.44        12.33 o                         
   0 -11   2         55.83         59.97         4.12 o                         
   1 -11   2        916.35        868.61        12.86 o                         
   2 -11   2        333.43        309.19         6.95 o                         
   3 -11   2       1363.97       1321.17        15.99 o                         
   4 -11   2       1417.95       1323.73        17.63 o                         
   5 -11   2        223.96        229.03         7.82 o                         
   6 -11   2         79.47         82.10         6.98 o                         
   7 -11   2         93.29         95.88         9.10 o                         
  -7 -10   2         12.53         10.15         6.76 o                         
  -6 -10   2         52.89         46.55         7.78 o                         
  -5 -10   2       1500.26       1499.11        29.40 o                         
  -4 -10   2         11.96         15.06         4.43 o                         
  -3 -10   2         43.39         26.82         3.48 o                         
  -2 -10   2         65.96         75.43         5.02 o                         
  -1 -10   2         62.60         74.20         5.02 o                         
   0 -10   2       4116.76       4121.75        30.41 o                         
   1 -10   2       2048.29       2034.96        19.14 o                         
   2 -10   2        220.26        208.30         5.54 o                         
   3 -10   2          0.01         -1.69         1.69 o                         
   4 -10   2          0.26         -0.01         2.56 o                         
   5 -10   2         75.53         61.73         4.47 o                         
   6 -10   2          7.58          0.00         4.03 o                         
   7 -10   2         69.73         79.33         9.50 o                         
  -7  -9   2         61.62         47.60        10.50 o                         
  -6  -9   2          4.34         -0.13         5.34 o                         
  -5  -9   2         91.81         86.90         7.63 o                         
  -4  -9   2        630.14        562.36        15.06 o                         
  -3  -9   2         21.09         27.70         3.24 o                         
  -2  -9   2        255.34        246.00         7.26 o                         
  -1  -9   2         79.21         51.40         3.85 o                         
   0  -9   2       4909.93       5234.80        35.31 o                         
   1  -9   2       2767.79       2773.43        22.50 o                         
   2  -9   2          3.47         10.64         1.90 o                         
   3  -9   2         13.71         10.79         3.29 o                         
   4  -9   2         76.61         79.97         4.60 o                         
   5  -9   2        236.55        238.39         5.93 o                         
   6  -9   2         53.82         56.82         8.63 o                         
   7  -9   2          1.90         12.86         5.21 o                         
  -7  -8   2         10.18          7.26         4.75 o                         
  -6  -8   2          6.11          8.30         4.23 o                         
  -5  -8   2        432.60        441.81        13.64 o                         
  -4  -8   2          0.64         -1.50         2.57 o                         
  -3  -8   2        479.09        470.13         8.94 o                         
  -2  -8   2        297.52        261.08         6.90 o                         
  -1  -8   2       2278.31       2229.94        20.15 o                         
   0  -8   2         91.43         45.20         3.36 o                         
   1  -8   2        345.00        389.15         7.33 o                         
   2  -8   2       1493.23       1499.07        13.23 o                         
   3  -8   2        130.06        145.34         5.50 o                         
   4  -8   2        149.56        157.58         5.42 o                         
   5  -8   2         39.64         32.54         3.51 o                         
   6  -8   2          0.02         -3.46         3.46 o                         
   7  -8   2         33.09         25.16         6.94 o                         
  -7  -7   2          2.03         -1.45         4.34 o                         
  -6  -7   2          0.05          7.17         5.47 o                         
  -5  -7   2        399.44        414.50        12.40 o                         
  -4  -7   2         33.47         31.10         3.75 o                         
  -3  -7   2        178.59        180.39         5.17 o                         
  -2  -7   2        385.07        392.40         7.65 o                         
  -1  -7   2         52.59         33.44         3.30 o                         
   0  -7   2       3209.68       3304.91        24.00 o                         
   1  -7   2        882.26        934.36        10.41 o                         
   2  -7   2         75.34         97.05         3.57 o                         
   3  -7   2        330.25        342.83         7.69 o                         
   4  -7   2         81.80         71.65         3.67 o                         
   5  -7   2          0.12         13.62         2.37 o                         
   6  -7   2        140.31        152.73         7.03 o                         
   7  -7   2        137.70        124.39         8.13 o                         
  -7  -6   2         18.29         14.18         6.00 o                         
  -6  -6   2         63.42         52.42         5.05 o                         
  -5  -6   2        575.86        550.49        11.95 o                         
  -4  -6   2        434.24        400.73         9.92 o                         
  -3  -6   2       1925.67       1961.41        21.62 o                         
  -2  -6   2         42.98         50.52         3.19 o                         
  -1  -6   2         14.27          4.12         1.74 o                         
   0  -6   2        779.29        757.15         9.47 o                         
   1  -6   2        331.65        381.61         6.15 o                         
   2  -6   2          0.61          0.90         1.38 o                         
   3  -6   2        230.42        240.32         5.78 o                         
   4  -6   2         74.58         73.34         3.08 o                         
   5  -6   2        399.63        399.09        17.61 o                         
   6  -6   2        277.23        257.87        20.24 o                         
   7  -6   2          2.39          9.11         8.11 o                         
  -7  -5   2         68.26         71.50         8.80 o                         
  -6  -5   2        302.92        296.83        11.15 o                         
  -5  -5   2         71.51         82.16         5.17 o                         
  -4  -5   2        732.15        730.87        11.81 o                         
  -3  -5   2         16.06         16.41         2.46 o                         
  -2  -5   2       7859.36       8077.64        43.99 o                         
  -1  -5   2        356.46        380.34         6.42 o                         
   0  -5   2       1966.26       1628.15        13.73 o                         
   1  -5   2        146.84        106.78         3.14 o                         
   2  -5   2         46.53         83.78         2.97 o                         
   3  -5   2       1858.84       1892.62        16.43 o                         
   4  -5   2        250.04        239.13        10.30 o                         
   5  -5   2        113.94        138.29        11.32 o                         
   6  -5   2        140.32        134.07        14.00 o                         
   7  -5   2        137.43        129.55        16.97 o                         
  -7  -4   2         27.13         26.95         7.70 o                         
  -6  -4   2         25.00         17.49         5.75 o                         
  -5  -4   2        947.71        931.77        12.66 o                         
  -4  -4   2        243.10        256.96         6.88 o                         
  -3  -4   2        227.26        254.59         6.80 o                         
  -2  -4   2          2.19          7.77         1.40 o                         
  -1  -4   2        566.45        416.64         6.21 o                         
   1  -4   2       1371.56       1450.79        11.04 o                         
   2  -4   2        500.68        458.54         7.70 o                         
   3  -4   2       1351.08       1451.18        16.22 o                         
   4  -4   2        329.77        304.22         6.99 o                         
   5  -4   2         65.21         65.03         9.17 o                         
   6  -4   2        216.27        242.68        18.00 o                         
   7  -4   2        101.61        126.20        15.75 o                         
   8  -4   2          9.20         13.74         7.88 o                         
  -7  -3   2         13.44         20.50         8.58 o                         
  -6  -3   2        341.72        335.25         9.76 o                         
  -5  -3   2       1119.89       1089.55        14.28 o                         
  -4  -3   2        597.44        568.15         8.42 o                         
  -3  -3   2        667.38        695.48         9.15 o                         
  -2  -3   2         32.34         57.45         2.96 o                         
  -1  -3   2      12309.88      12597.28       252.17 o                         
   0  -3   2        863.28        819.70         8.10 o                         
   1  -3   2         20.56         13.97         1.43 o                         
   2  -3   2       4568.22       4452.69        36.31 o                         
   3  -3   2         24.34         18.03         1.71 o                         
   4  -3   2          0.77          1.53         3.35 o                         
   5  -3   2        587.01        605.68        22.83 o                         
   6  -3   2        121.80        145.88        16.67 o                         
   7  -3   2          6.02         -4.95         7.16 o                         
   8  -3   2         59.80         47.52        13.02 o                         
  -7  -2   2        178.22        188.84        10.11 o                         
  -6  -2   2        197.12        185.96         9.14 o                         
  -5  -2   2         10.77         27.05         4.42 o                         
  -4  -2   2        299.24        303.20         5.35 o                         
  -3  -2   2       1224.51       1113.52        10.60 o                         
  -2  -2   2        837.50        826.36         9.67 o                         
  -1  -2   2       3013.87       2993.51        17.24 o                         
   0  -2   2        218.99        194.30         3.46 o                         
   1  -2   2        856.08        827.04         8.68 o                         
   2  -2   2        632.45        580.70        10.49 o                         
   3  -2   2       1238.15       1284.33        16.53 o                         
   4  -2   2         60.21         55.74         7.24 o                         
   5  -2   2          8.35          6.61         5.09 o                         
   6  -2   2         16.69         16.31         7.14 o                         
   7  -2   2         17.72          0.05         7.35 o                         
   8  -2   2         22.17         16.31         8.49 o                         
  -7  -1   2         26.45         41.71         5.69 o                         
  -6  -1   2        331.90        320.22        18.87 o                         
  -5  -1   2        610.85        659.26        24.26 o                         
  -4  -1   2         36.47         40.78         3.69 o                         
  -3  -1   2        246.35        256.51         5.56 o                         
  -2  -1   2       1003.95        966.55        10.08 o                         
   0  -1   2         61.38         30.10         1.25 o                         
   2  -1   2        162.89        152.94         3.96 o                         
   3  -1   2        136.57        177.92         5.36 o                         
   4  -1   2        105.55        105.05         9.56 o                         
   5  -1   2        648.49        642.63        24.02 o                         
   6  -1   2        234.31        221.24        16.79 o                         
   7  -1   2        181.64        159.18        34.45 o                         
   8  -1   2         12.58         -5.58         7.73 o                         
  -7   0   2          0.50          1.72         9.79 o                         
  -6   0   2         82.19         56.57        10.29 o                         
  -5   0   2        777.43        752.51        25.58 o                         
  -4   0   2        128.40        108.45         6.24 o                         
  -3   0   2       1064.47       1054.03        10.55 o                         
  -2   0   2       1245.78       1211.57        11.58 o                         
  -1   0   2          0.03          4.78         1.09 o                         
   0   0   2       4041.63       4032.72        73.62 o                         
   1   0   2       2026.89       1806.43        13.48 o                         
   2   0   2        381.11        352.80         6.16 o                         
   3   0   2        275.52        273.96         6.08 o                         
   4   0   2        559.99        535.54        27.15 o                         
   5   0   2        464.86        481.82        21.35 o                         
   6   0   2        243.18        227.03        17.40 o                         
   7   0   2          4.17          8.08         7.54 o                         
   8   0   2          0.07         -7.31         7.31 o                         
  -7   1   2        136.87        163.04        16.00 o                         
  -6   1   2        326.59        355.53        33.42 o                         
  -5   1   2        174.84        146.94        14.31 o                         
  -4   1   2         62.10         64.64         7.80 o                         
  -3   1   2         69.26        105.82         4.08 o                         
  -2   1   2        393.87        434.52         5.74 o                         
  -1   1   2       4588.33       4344.59        25.13 o                         
   0   1   2       3604.16       3493.76        21.72 o                         
   1   1   2       6127.86       6148.35        36.84 o                         
   2   1   2          3.43          7.22         1.55 o                         
   3   1   2       1798.63       1786.98        17.46 o                         
   4   1   2        373.53        378.52         9.93 o                         
   5   1   2        150.97        175.83        26.19 o                         
   6   1   2         45.94         50.79        10.33 o                         
   7   1   2         40.23         41.50         5.26 o                         
   8   1   2        101.29         98.34         9.86 o                         
  -7   2   2          0.07         -6.90         6.90 o                         
  -6   2   2         77.46        119.81        12.37 o                         
  -5   2   2          0.54         -3.70         3.70 o                         
  -4   2   2        559.92        518.07        18.32 o                         
  -3   2   2       2467.81       2633.34        28.66 o                         
  -2   2   2         19.40          7.34         1.56 o                         
  -1   2   2       6883.21       6606.02        34.76 o                         
   0   2   2        103.35        158.79         2.91 o                         
   1   2   2       1459.53       1515.29        11.32 o                         
   2   2   2       1142.34       1135.03        11.84 o                         
   3   2   2       1124.36       1102.54        10.97 o                         
   4   2   2         56.43         73.02         4.05 o                         
   5   2   2       2900.01       2872.65        33.78 o                         
   6   2   2        329.47        314.89        10.63 o                         
   7   2   2          5.96          7.58         6.37 o                         
   8   2   2         95.15        103.30        15.61 o                         
  -7   3   2        105.50        112.20        19.00 o                         
  -6   3   2        256.64        260.98        16.78 o                         
  -5   3   2        477.55        431.55        18.92 o                         
  -4   3   2          6.04          8.88         4.35 o                         
  -3   3   2        500.16        477.20        10.38 o                         
  -2   3   2       8004.37       7964.04        51.60 o                         
  -1   3   2        405.30        424.36         4.88 o                         
   0   3   2       4397.54       4111.63        22.04 o                         
   1   3   2       4631.04       4631.41        26.14 o                         
   2   3   2        415.94        373.63         6.78 o                         
   3   3   2        799.20        844.60        10.74 o                         
   4   3   2         40.42         23.37         2.43 o                         
   5   3   2        178.60        195.29         6.68 o                         
   6   3   2          2.41          5.79         5.77 o                         
   7   3   2         53.81         84.79         9.59 o                         
   8   3   2         14.12         14.47         8.05 o                         
  -7   4   2         49.98         61.80        10.69 o                         
  -6   4   2          5.28          1.44         5.92 o                         
  -5   4   2         91.91        104.75        23.29 o                         
  -4   4   2         88.60         89.84         9.18 o                         
  -3   4   2         37.82         23.94         2.29 o                         
  -2   4   2       4092.31       4286.84        27.10 o                         
  -1   4   2      10758.97      10340.42        50.19 o                         
   0   4   2       6781.12       6651.34        33.79 o                         
   1   4   2       1457.73       1559.19        13.04 o                         
   2   4   2       7314.60       6951.60        39.43 o                         
   3   4   2       6546.48       6426.90        46.29 o                         
   4   4   2         10.01          6.15         2.16 o                         
   5   4   2        312.40        297.52         7.43 o                         
   6   4   2         63.61         86.60         8.79 o                         
   7   4   2         81.88         81.56        12.86 o                         
   8   4   2          8.76         20.28         9.59 o                         
  -7   5   2          6.77          9.04         7.45 o                         
  -6   5   2          7.60         32.31         8.25 o                         
  -5   5   2         46.41         63.27        10.29 o                         
  -4   5   2         99.38         88.58         8.29 o                         
  -3   5   2       1846.68       1904.80        15.28 o                         
  -2   5   2       1288.44       1165.33        10.46 o                         
  -1   5   2       6686.14       7058.27        37.55 o                         
   0   5   2      18910.42      18982.35       503.13 o                         
   1   5   2        700.41        610.49         7.93 o                         
   2   5   2        476.13        474.01         8.17 o                         
   3   5   2       2292.32       2390.90        22.93 o                         
   4   5   2        124.80        123.92         5.64 o                         
   5   5   2        372.26        370.92         9.09 o                         
   6   5   2          0.16          2.08         2.88 o                         
   7   5   2         14.46         19.14         3.65 o                         
  -7   6   2        141.29        141.43        14.82 o                         
  -6   6   2          1.37         -0.08         7.92 o                         
  -5   6   2        155.04        158.78        11.47 o                         
  -4   6   2         25.56         26.43         2.33 o                         
  -3   6   2         65.48         70.65         3.22 o                         
  -2   6   2         30.44         24.24         2.71 o                         
  -1   6   2       1560.17       1734.47        12.39 o                         
   0   6   2        801.39        867.30         9.19 o                         
   1   6   2        519.20        605.09         8.42 o                         
   2   6   2       1703.91       1654.47        17.41 o                         
   3   6   2         16.82         16.62         2.80 o                         
   4   6   2         28.27         44.43         4.64 o                         
   5   6   2          5.16          4.24         2.89 o                         
   6   6   2        280.24        288.50         8.74 o                         
   7   6   2        290.19        341.24        17.80 o                         
  -7   7   2         41.90         55.42         5.54 o                         
  -6   7   2         31.33         24.71         4.74 o                         
  -5   7   2        912.46        871.74        12.04 o                         
  -4   7   2        366.70        365.29         6.80 o                         
  -3   7   2       1350.87       1432.08        12.85 o                         
  -2   7   2       1639.41       1604.06        18.13 o                         
  -1   7   2       1422.71       1464.05        11.98 o                         
   0   7   2       1246.93       1236.17        11.94 o                         
   1   7   2         34.58         38.11         3.14 o                         
   2   7   2        370.17        364.99         7.61 o                         
   3   7   2        853.93        852.21        11.56 o                         
   4   7   2        384.45        384.45        10.07 o                         
   5   7   2        665.91        658.46        14.76 o                         
   6   7   2        143.55        168.28         8.38 o                         
   7   7   2        173.12        180.64        12.27 o                         
  -7   8   2          7.76         21.51         4.92 o                         
  -6   8   2         33.47         47.05         6.97 o                         
  -5   8   2        580.79        568.15        10.07 o                         
  -4   8   2        604.67        572.44         8.35 o                         
  -3   8   2          1.13          3.68         2.08 o                         
  -2   8   2        149.24        186.60         5.97 o                         
  -1   8   2          7.34          9.57         1.77 o                         
   0   8   2       4854.35       4569.34        35.85 o                         
   1   8   2        287.57        236.91         6.20 o                         
   2   8   2        144.40        118.98         5.10 o                         
   3   8   2        388.71        429.46         8.90 o                         
   4   8   2        992.12        952.55        16.81 o                         
   5   8   2        465.69        449.80        14.86 o                         
   6   8   2         80.40         93.03         7.59 o                         
   7   8   2          0.24          6.72         5.27 o                         
  -7   9   2        152.30        137.77        10.94 o                         
  -6   9   2         25.34         31.14         6.70 o                         
  -5   9   2          7.60         -1.38         2.45 o                         
  -4   9   2         17.69         23.74         2.56 o                         
  -3   9   2         41.96         36.67         4.03 o                         
  -2   9   2        109.37         95.75         3.86 o                         
  -1   9   2        714.34        710.49         9.64 o                         
   0   9   2        292.18        321.48         6.94 o                         
   1   9   2          0.30         -1.72         1.72 o                         
   2   9   2       2626.18       2570.95        22.79 o                         
   3   9   2        242.93        218.95         7.69 o                         
   4   9   2         40.25         39.91         4.76 o                         
   5   9   2         70.19         88.72         7.25 o                         
   6   9   2       1060.99       1063.26        26.50 o                         
   7   9   2          0.35          6.23         7.36 o                         
  -7  10   2         10.74         -1.58         8.20 o                         
  -6  10   2        105.71        134.56         6.61 o                         
  -5  10   2        295.71        304.09         9.50 o                         
  -4  10   2         91.09         79.18         5.90 o                         
  -3  10   2        243.51        251.67         7.81 o                         
  -2  10   2        295.70        308.94         6.93 o                         
  -1  10   2       1113.53       1185.56        12.61 o                         
   0  10   2        630.42        631.15         9.89 o                         
   1  10   2       4108.32       4139.11        30.73 o                         
   2  10   2        326.27        370.52         8.67 o                         
   3  10   2        335.76        381.07         9.41 o                         
   4  10   2        126.66        140.38         8.18 o                         
   5  10   2         30.43         26.88         6.08 o                         
   6  10   2          7.87         17.17         5.15 o                         
   7  10   2         95.39         76.47         9.97 o                         
  -7  11   2         23.40         11.17        12.91 o                         
  -6  11   2          1.50          2.07         3.89 o                         
  -5  11   2        230.06        247.83         9.68 o                         
  -4  11   2         72.20        102.44         6.61 o                         
  -3  11   2        371.52        360.46         9.67 o                         
  -2  11   2        649.78        624.21         9.32 o                         
  -1  11   2         21.65         17.91         2.46 o                         
   0  11   2        903.56        853.69        12.42 o                         
   1  11   2        391.06        367.61         9.42 o                         
   2  11   2         83.34         75.56         4.96 o                         
   3  11   2         69.37         76.74         6.16 o                         
   4  11   2         20.36         28.27         4.08 o                         
   5  11   2        417.62        414.08        15.09 o                         
   6  11   2          2.24         -0.85         9.35 o                         
   7  11   2          0.02         -5.95         5.95 o                         
  -6  12   2          7.19          4.95         5.43 o                         
  -5  12   2         96.61        126.62         9.68 o                         
  -4  12   2        167.42        179.85         8.18 o                         
  -3  12   2         99.11         90.12         6.23 o                         
  -2  12   2        297.23        308.35         7.42 o                         
  -1  12   2        419.07        406.57         8.48 o                         
   0  12   2        221.53        238.35         7.25 o                         
   1  12   2       5658.12       5597.96        43.80 o                         
   2  12   2        575.15        559.44        11.83 o                         
   3  12   2        450.03        447.39        11.20 o                         
   4  12   2        247.20        239.35         9.84 o                         
   5  12   2          3.90          9.19         5.43 o                         
   6  12   2          0.96         -3.80         5.66 o                         
   7  12   2         11.02         -3.71         7.43 o                         
  -6  13   2         13.76         10.90         8.51 o                         
  -5  13   2          8.45          3.15         4.79 o                         
  -4  13   2         19.99         19.61         6.16 o                         
  -3  13   2       2301.37       2266.12        31.37 o                         
  -2  13   2        220.78        211.16         5.87 o                         
  -1  13   2        922.02        885.64        13.06 o                         
   0  13   2         44.84         55.85         4.39 o                         
   1  13   2         70.81        100.11         6.23 o                         
   2  13   2         37.41         49.79         4.61 o                         
   3  13   2        220.11        209.87         8.83 o                         
   4  13   2         65.15         66.78         6.60 o                         
   5  13   2         16.20          9.75         6.44 o                         
   6  13   2        162.71        150.63        12.10 o                         
  -6  14   2          0.14         -1.23         6.89 o                         
  -5  14   2         23.87         15.78         6.13 o                         
  -4  14   2        289.31        279.74        12.08 o                         
  -3  14   2         18.70         27.37         5.24 o                         
  -2  14   2         43.01         57.29         3.93 o                         
  -1  14   2        740.89        724.68        12.71 o                         
   0  14   2        259.23        285.29         9.76 o                         
   1  14   2          4.14          3.64         2.91 o                         
   2  14   2         60.79         78.58         5.70 o                         
   3  14   2         25.45         41.99         6.45 o                         
   4  14   2          1.70         -0.17         5.85 o                         
   5  14   2        225.45        262.12        15.38 o                         
   6  14   2         13.00         12.27         6.99 o                         
  -6  15   2         12.77          1.87         5.45 o                         
  -5  15   2        249.92        264.80        13.10 o                         
  -4  15   2        378.74        389.44        14.37 o                         
  -3  15   2         78.14        108.31         8.33 o                         
  -2  15   2          4.45          5.53         3.17 o                         
  -1  15   2         87.74        101.99         6.94 o                         
   0  15   2         45.27         46.05         4.70 o                         
   1  15   2         42.55         41.02         4.79 o                         
   2  15   2         84.10         89.60         7.61 o                         
   3  15   2        249.57        245.23        14.06 o                         
   4  15   2        471.33        515.70        15.93 o                         
   5  15   2          3.46          6.74         6.89 o                         
   6  15   2         20.05         14.08        11.95 o                         
  -5  16   2        365.97        364.91        17.23 o                         
  -4  16   2          4.86          6.28         5.54 o                         
  -3  16   2         27.76         24.07         6.40 o                         
  -2  16   2         81.26         81.53         6.97 o                         
  -1  16   2        426.74        409.25        13.04 o                         
   0  16   2       1742.60       1682.82        25.60 o                         
   1  16   2         96.44        119.89         8.08 o                         
   2  16   2         53.46         49.24         7.28 o                         
   3  16   2        337.46        347.91        16.55 o                         
   4  16   2        201.37        193.49        17.48 o                         
   5  16   2         21.81         25.73        11.24 o                         
   6  16   2         32.59         17.29         9.44 o                         
  -5  17   2         33.40         11.39         8.24 o                         
  -4  17   2         23.45         24.95         6.32 o                         
  -3  17   2        246.96        276.61        15.78 o                         
  -2  17   2         34.51         24.20         4.90 o                         
  -1  17   2          2.96          8.87         4.95 o                         
   0  17   2         47.93         49.73         6.68 o                         
   1  17   2        174.46        172.02        11.87 o                         
   2  17   2        382.56        388.81        16.51 o                         
   3  17   2        620.92        674.91        20.89 o                         
   4  17   2        348.10        392.83        16.85 o                         
   5  17   2        638.96        667.56        24.12 o                         
  -5  18   2          2.58          2.61        27.87 o                         
  -4  18   2        302.86        289.31        16.12 o                         
  -3  18   2        321.52        318.01        17.19 o                         
  -2  18   2         10.44         14.97         4.57 o                         
  -1  18   2        742.52        748.45        17.72 o                         
   0  18   2          6.19          4.96         5.09 o                         
   1  18   2          3.07          0.69         4.70 o                         
   2  18   2         16.56         11.06         6.40 o                         
   3  18   2         91.13         88.80         9.66 o                         
   4  18   2          1.24          3.25         6.24 o                         
   5  18   2         16.25         13.62         8.63 o                         
  -4  19   2         10.99         11.81         8.83 o                         
  -3  19   2        228.49        229.93        15.95 o                         
  -2  19   2          7.90          6.86         5.40 o                         
  -1  19   2         27.34         32.43         7.37 o                         
   0  19   2        572.37        608.35        19.16 o                         
   1  19   2        259.15        267.67        19.83 o                         
   2  19   2        171.31        142.56        13.07 o                         
   3  19   2         80.60         55.88         9.68 o                         
   4  19   2        470.57        481.60        20.86 o                         
   5  19   2         63.66         38.04        11.91 o                         
  -4  20   2          9.69          1.12         8.82 o                         
  -3  20   2        136.57        140.95        13.97 o                         
  -2  20   2        122.21        130.37        14.69 o                         
  -1  20   2         91.06         79.91         9.84 o                         
   0  20   2         29.15         29.61         7.39 o                         
   1  20   2        320.18        343.52        17.75 o                         
   2  20   2          2.75         14.32         7.25 o                         
   3  20   2         65.62         69.87        10.82 o                         
   4  20   2         15.97         33.91        11.38 o                         
  -3  21   2         56.39         55.91        12.89 o                         
  -2  21   2        100.20        103.57         9.72 o                         
  -1  21   2        123.12        114.32        14.00 o                         
   0  21   2         70.48         60.76        11.60 o                         
   1  21   2          7.34         10.17         7.38 o                         
   2  21   2        100.83        108.95        11.75 o                         
   3  21   2          5.25          1.13         7.87 o                         
   4  21   2        134.12        112.06        20.35 o                         
  -3  22   2          3.35         27.97        13.76 o                         
  -2  22   2          1.07         30.44        15.43 o                         
  -1  22   2         74.07         86.30        12.34 o                         
   0  22   2        160.58        148.56        14.15 o                         
   1  22   2         56.24         34.65        10.60 o                         
   2  22   2          5.52         11.84         6.90 o                         
   3  22   2          0.05          4.13         8.60 o                         
  -2  23   2          1.71         -0.81        10.52 o                         
  -1  23   2        110.10         89.27        16.37 o                         
   0  23   2        428.98        409.92        25.14 o                         
   1  23   2         19.38          8.54         9.20 o                         
   2  23   2         18.10         12.39         8.23 o                         
   0  24   2         29.90         24.74        10.57 o                         
  -2 -23   3        278.23        278.61        23.91 o                         
  -1 -23   3          9.18         -7.88         7.88 o                         
   0 -23   3          2.23         10.31         9.60 o                         
   1 -23   3          2.03         -1.56        10.04 o                         
   2 -23   3         15.78         28.04        11.73 o                         
  -3 -22   3        329.00        327.39        21.43 o                         
  -2 -22   3         29.28         44.95        17.46 o                         
  -1 -22   3        666.49        697.24        29.68 o                         
   0 -22   3         10.43         22.19         9.33 o                         
   1 -22   3          0.01         -3.31         7.68 o                         
   2 -22   3         19.25         30.32         8.03 o                         
   3 -22   3        312.83        229.87        49.24 o                         
  -3 -21   3         53.33         64.37        11.46 o                         
  -2 -21   3        197.06        188.45        16.55 o                         
  -1 -21   3        284.72        313.15        20.18 o                         
   0 -21   3         58.97         45.82         9.94 o                         
   1 -21   3        173.71        182.32        12.04 o                         
   2 -21   3        311.88        376.98        17.10 o                         
   3 -21   3         33.84         47.04        15.01 o                         
  -4 -20   3          0.03          5.53         7.18 o                         
  -3 -20   3          7.72         -6.21         6.21 o                         
  -2 -20   3        103.97         94.68        11.52 o                         
  -1 -20   3         57.71         53.46         9.65 o                         
   0 -20   3        164.77        172.89        21.24 o                         
   1 -20   3         78.14        101.12        10.03 o                         
   2 -20   3         41.94         29.96         6.95 o                         
   3 -20   3        437.68        447.23        21.80 o                         
   4 -20   3        216.05        201.08        29.72 o                         
  -4 -19   3        191.35        200.24        15.32 o                         
  -3 -19   3          6.85         13.09         6.70 o                         
  -2 -19   3         19.08         18.15         7.89 o                         
  -1 -19   3         23.73         19.37        12.17 o                         
   0 -19   3          3.65          6.30         5.81 o                         
   1 -19   3        156.34        141.58        10.15 o                         
   2 -19   3          2.33         -4.26         4.26 o                         
   3 -19   3          0.55         15.47         5.82 o                         
   4 -19   3          3.52          5.70        10.38 o                         
  -5 -18   3         25.77         21.04        11.56 o                         
  -4 -18   3         24.90         25.32         8.76 o                         
  -3 -18   3         77.58         89.38        10.15 o                         
  -2 -18   3        638.67        678.23        23.86 o                         
  -1 -18   3        306.23        272.83        16.44 o                         
   0 -18   3         79.70         71.15         8.76 o                         
   1 -18   3         48.79         50.48         7.02 o                         
   2 -18   3          0.08          3.37         4.25 o                         
   3 -18   3         22.69         16.36         5.33 o                         
   4 -18   3          1.31         -7.69         7.69 o                         
   5 -18   3          1.46         -8.08         9.70 o                         
  -5 -17   3         64.42         60.93        11.97 o                         
  -4 -17   3        129.46        138.69        10.58 o                         
  -3 -17   3         64.89         66.44         8.67 o                         
  -2 -17   3         20.11         14.87         7.96 o                         
  -1 -17   3          0.15         -4.45         5.40 o                         
   0 -17   3        500.35        501.00        16.52 o                         
   1 -17   3       1043.81       1048.96        22.47 o                         
   2 -17   3        139.65        126.75         7.71 o                         
   3 -17   3        286.63        317.21        13.20 o                         
   4 -17   3         14.21          8.76        18.95 o                         
   5 -17   3          2.59         11.39         5.37 o                         
  -5 -16   3         81.24         65.91        11.09 o                         
  -4 -16   3         31.06         29.24         6.53 o                         
  -3 -16   3        193.49        187.82        12.45 o                         
  -2 -16   3       1210.63       1269.42        28.44 o                         
  -1 -16   3        128.75        146.32         8.54 o                         
   0 -16   3        217.05        240.05        10.68 o                         
   1 -16   3        283.95        275.89        10.37 o                         
   2 -16   3         30.02         33.83         4.73 o                         
   3 -16   3         53.56         60.95         6.61 o                         
   4 -16   3         69.61         83.20        18.80 o                         
   5 -16   3          5.57         -4.59         4.59 o                         
  -6 -15   3          4.97          0.64         8.74 o                         
  -5 -15   3          1.35          5.04         6.62 o                         
  -4 -15   3         51.01         34.48         7.42 o                         
  -3 -15   3        131.25        117.35         9.36 o                         
  -2 -15   3        623.64        634.20        16.76 o                         
  -1 -15   3         32.17         46.56         6.21 o                         
   0 -15   3        208.23        194.43         8.20 o                         
   1 -15   3        107.23         97.33         6.70 o                         
   2 -15   3        306.46        305.27         9.60 o                         
   3 -15   3        338.56        322.13        10.89 o                         
   4 -15   3         23.52         13.34         8.15 o                         
   5 -15   3        141.79        158.22        15.30 o                         
   6 -15   3         15.88         13.21         6.32 o                         
  -6 -14   3         26.13         20.85        10.88 o                         
  -5 -14   3         25.29         19.15         7.57 o                         
  -4 -14   3        153.95        161.19        12.03 o                         
  -3 -14   3       1349.26       1382.14        24.14 o                         
  -2 -14   3         76.11         69.73         6.16 o                         
  -1 -14   3          0.06          1.60         3.03 o                         
   0 -14   3        301.97        297.42         9.59 o                         
   1 -14   3        182.81        184.04         8.04 o                         
   2 -14   3        868.94        831.76        15.28 o                         
   3 -14   3       1084.22       1137.03        18.99 o                         
   4 -14   3        108.35        119.13        10.51 o                         
   5 -14   3        223.70        239.87        13.93 o                         
   6 -14   3         75.42         84.89         8.93 o                         
  -6 -13   3        254.33        221.38        17.02 o                         
  -5 -13   3        308.36        323.88        15.91 o                         
  -4 -13   3         99.97        121.16         9.90 o                         
  -3 -13   3        597.49        624.63        15.00 o                         
  -2 -13   3       1975.54       1953.33        23.60 o                         
  -1 -13   3         28.13         13.87         3.53 o                         
   0 -13   3        350.27        353.65         9.45 o                         
   1 -13   3        467.36        453.79        10.88 o                         
   2 -13   3         72.47         79.67         4.84 o                         
   3 -13   3        346.22        364.84        10.30 o                         
   4 -13   3        555.88        537.10        17.66 o                         
   5 -13   3         25.06         30.34         5.65 o                         
   6 -13   3         30.97         26.32         6.02 o                         
  -6 -12   3          3.71         -0.31         5.70 o                         
  -5 -12   3        203.39        192.68        12.92 o                         
  -4 -12   3       1459.47       1412.58        24.29 o                         
  -3 -12   3          1.66          1.31         3.17 o                         
  -2 -12   3        236.65        224.36         9.30 o                         
  -1 -12   3          8.65         17.91         3.39 o                         
   0 -12   3        467.88        414.58         9.79 o                         
   1 -12   3        142.02        148.42         5.97 o                         
   2 -12   3        254.28        259.37         7.21 o                         
   3 -12   3         80.85         68.26         5.06 o                         
   4 -12   3       1169.79       1144.49        24.14 o                         
   5 -12   3          0.50          2.69         4.73 o                         
   6 -12   3         56.65         65.70        10.11 o                         
   7 -12   3         41.47         29.48        13.24 o                         
  -7 -11   3         35.34         29.01         8.29 o                         
  -6 -11   3         24.98         23.59         6.98 o                         
  -5 -11   3        241.36        277.48        12.56 o                         
  -4 -11   3          6.21         14.74         3.30 o                         
  -3 -11   3         15.81         19.10         3.69 o                         
  -2 -11   3        401.73        371.92         9.48 o                         
  -1 -11   3        198.60        177.85         6.92 o                         
   0 -11   3       1969.17       2038.49        22.17 o                         
   1 -11   3       6248.22       6065.42        42.61 o                         
   2 -11   3       1129.38       1130.34        14.58 o                         
   3 -11   3         86.57         63.75         4.20 o                         
   4 -11   3        455.88        462.61        12.33 o                         
   5 -11   3        317.59        315.59        10.74 o                         
   6 -11   3        300.67        386.36         9.98 o                         
   7 -11   3         18.22         28.68         8.51 o                         
  -7 -10   3          0.16          6.56         5.87 o                         
  -6 -10   3        260.42        252.59        11.86 o                         
  -5 -10   3        209.83        197.85        10.36 o                         
  -4 -10   3        590.58        571.84        15.02 o                         
  -3 -10   3       1048.58       1002.86        14.75 o                         
  -2 -10   3        200.35        184.20         6.64 o                         
  -1 -10   3         69.96         70.80         4.51 o                         
   0 -10   3         59.22         70.14         4.22 o                         
   1 -10   3        393.13        399.64         8.33 o                         
   2 -10   3         28.01         23.75         2.54 o                         
   3 -10   3          7.42          9.49         3.02 o                         
   4 -10   3         25.70         23.84         3.57 o                         
   5 -10   3         21.11         17.97         3.18 o                         
   6 -10   3        208.70        213.48         6.82 o                         
   7 -10   3        223.88        207.81        18.73 o                         
  -7  -9   3         58.81         61.32         7.68 o                         
  -6  -9   3         70.54         76.45         7.25 o                         
  -5  -9   3         82.48         82.76         7.66 o                         
  -4  -9   3        166.09        157.67         7.71 o                         
  -3  -9   3          3.69         -0.51         3.44 o                         
  -2  -9   3          7.96         18.15         2.83 o                         
  -1  -9   3        339.39        320.71         9.07 o                         
   0  -9   3         18.89          8.20         2.70 o                         
   1  -9   3       1907.76       1980.15        19.02 o                         
   2  -9   3        402.99        418.61         7.13 o                         
   3  -9   3        559.55        532.29        14.84 o                         
   4  -9   3         15.24         11.39         3.49 o                         
   5  -9   3          0.44         -3.13         3.13 o                         
   6  -9   3         24.92         34.88         6.18 o                         
   7  -9   3         39.34         37.64         6.97 o                         
  -7  -8   3        161.97        153.23         9.98 o                         
  -6  -8   3        136.43        147.61         9.80 o                         
  -5  -8   3         25.41         26.99         5.60 o                         
  -4  -8   3       1187.24       1126.03        17.23 o                         
  -3  -8   3       1463.59       1496.67        16.36 o                         
  -2  -8   3       1172.45       1118.14        15.87 o                         
  -1  -8   3       1028.52        998.58        12.96 o                         
   0  -8   3        546.66        540.32         9.57 o                         
   1  -8   3       3310.25       3152.01        23.50 o                         
   2  -8   3         68.18         91.92         3.36 o                         
   3  -8   3         83.64         73.96         4.00 o                         
   4  -8   3          1.82          6.38         2.18 o                         
   5  -8   3        123.56        126.86         6.08 o                         
   6  -8   3         53.71         59.96         5.63 o                         
   7  -8   3        122.19        111.36         8.67 o                         
  -7  -7   3          0.03         -3.06         4.66 o                         
  -6  -7   3         55.18         58.03         5.75 o                         
  -5  -7   3         17.88         13.15         4.03 o                         
  -4  -7   3       2126.50       2024.97        24.53 o                         
  -3  -7   3        335.42        317.10         7.64 o                         
  -2  -7   3        354.98        336.63         7.26 o                         
  -1  -7   3       1927.32       1875.43        18.47 o                         
   0  -7   3      12037.43      12393.75        75.27 o                         
   1  -7   3        202.86        191.46         4.92 o                         
   2  -7   3       1640.42       1827.79        16.79 o                         
   3  -7   3       3249.11       3142.08        27.67 o                         
   4  -7   3         13.08          8.67         2.90 o                         
   5  -7   3       1367.31       1285.84        16.51 o                         
   6  -7   3         83.82         81.86         6.21 o                         
   7  -7   3         54.40         52.68        11.72 o                         
  -7  -6   3         12.19         14.21         4.55 o                         
  -6  -6   3        414.39        434.13        12.89 o                         
  -5  -6   3        142.81        158.97         6.72 o                         
  -4  -6   3         32.09         31.12         4.56 o                         
  -3  -6   3        366.24        407.61         9.35 o                         
  -2  -6   3        770.70        669.41         9.77 o                         
  -1  -6   3       4444.93       4430.46        29.13 o                         
   0  -6   3       1306.62       1416.24        14.33 o                         
   1  -6   3        477.05        418.86         6.71 o                         
   2  -6   3        301.82        254.96         7.52 o                         
   3  -6   3         15.72         35.02         2.63 o                         
   4  -6   3        282.32        333.58         6.27 o                         
   5  -6   3        986.75        953.21        11.40 o                         
   6  -6   3          0.01          1.41         7.54 o                         
   7  -6   3         67.81         75.54        10.93 o                         
  -7  -5   3        214.24        220.43        15.20 o                         
  -6  -5   3         37.16         49.00         5.70 o                         
  -5  -5   3        247.49        245.45         8.78 o                         
  -4  -5   3          1.74          0.89         2.48 o                         
  -3  -5   3        178.41        164.11         5.51 o                         
  -2  -5   3        789.61        823.18         9.89 o                         
  -1  -5   3       1985.12       2163.12        17.24 o                         
   0  -5   3      15808.87      15343.63       227.55 o                         
   1  -5   3         55.72         53.14         2.53 o                         
   2  -5   3          2.03         -0.36         1.56 o                         
   3  -5   3        210.97        229.05         5.02 o                         
   4  -5   3        379.21        355.48         7.37 o                         
   5  -5   3       2809.23       2807.82        50.30 o                         
   6  -5   3        328.26        341.69        18.24 o                         
   7  -5   3        217.39        277.59        27.37 o                         
  -7  -4   3         93.68         69.36         8.74 o                         
  -6  -4   3        492.85        528.44        14.58 o                         
  -5  -4   3          2.98          8.02         3.06 o                         
  -4  -4   3        360.41        372.07         7.59 o                         
  -3  -4   3         64.56         48.95         3.63 o                         
  -2  -4   3          8.54         26.84         2.09 o                         
  -1  -4   3       5583.91       5391.94        31.03 o                         
   0  -4   3       3238.69       3070.81        21.14 o                         
   1  -4   3          1.76          0.06         0.69 o                         
   2  -4   3       6392.81       6337.72        42.54 o                         
   3  -4   3        214.33        221.43         6.20 o                         
   4  -4   3       1039.16       1102.87        17.45 o                         
   5  -4   3       1098.95       1067.49        29.70 o                         
   6  -4   3        732.72        792.98        42.03 o                         
   7  -4   3        312.30        370.57        20.89 o                         
   8  -4   3         88.35         77.24        14.11 o                         
  -7  -3   3         23.35         19.07         5.96 o                         
  -6  -3   3        331.04        330.57        10.43 o                         
  -5  -3   3        873.07        831.92        11.33 o                         
  -4  -3   3         18.46         25.60         2.45 o                         
  -3  -3   3       1545.04       1662.78        16.03 o                         
  -2  -3   3         42.72         40.87         2.71 o                         
  -1  -3   3      24740.83      24479.66       444.65 o                         
   0  -3   3       2239.61       2499.65        17.89 o                         
   1  -3   3        980.19        933.55         9.31 o                         
   2  -3   3       1472.07       1485.24        15.37 o                         
   3  -3   3        435.11        502.89         8.63 o                         
   4  -3   3       1645.03       1445.67        24.64 o                         
   5  -3   3          0.06          3.68         5.00 o                         
   6  -3   3          6.99         -1.57         8.50 o                         
   7  -3   3         13.48         14.48         9.00 o                         
   8  -3   3          1.03          0.43         7.53 o                         
  -7  -2   3        149.78        165.65        12.21 o                         
  -6  -2   3        327.35        350.28        16.36 o                         
  -5  -2   3         54.45         81.46         6.77 o                         
  -4  -2   3         12.76         18.03         2.93 o                         
  -3  -2   3        866.56        828.64         9.40 o                         
  -2  -2   3        144.20        127.82         3.63 o                         
  -1  -2   3         66.17         70.05         2.31 o                         
   0  -2   3       2801.19       2553.47        15.89 o                         
   1  -2   3       1080.79       1022.22         7.97 o                         
   2  -2   3       2014.03       1897.15        18.29 o                         
   3  -2   3        814.93        795.87        12.30 o                         
   4  -2   3       2413.42       2434.06        89.97 o                         
   5  -2   3       1253.77       1235.02        33.27 o                         
   6  -2   3        105.49        109.97        13.07 o                         
   7  -2   3        205.91        268.06        36.41 o                         
   8  -2   3         56.54         36.74        10.60 o                         
  -7  -1   3         10.22         18.38         6.48 o                         
  -6  -1   3          8.56         10.86         3.72 o                         
  -5  -1   3       5102.10       5016.69        47.61 o                         
  -4  -1   3        253.43        243.10         5.87 o                         
  -3  -1   3       1236.03       1267.12        15.48 o                         
  -2  -1   3         51.69         72.98         2.82 o                         
  -1  -1   3       3719.76       3616.29        18.41 o                         
   0  -1   3       7877.01       8203.40       165.44 o                         
   1  -1   3         49.48         46.79         1.91 o                         
   2  -1   3       1563.64       1444.81        16.88 o                         
   3  -1   3        906.42       1037.81        12.70 o                         
   4  -1   3        168.01        129.81         6.56 o                         
   5  -1   3         14.55         18.36         6.45 o                         
   6  -1   3         68.21         64.90        16.11 o                         
   7  -1   3        102.72         79.24        13.15 o                         
   8  -1   3        108.80         78.17        17.24 o                         
  -7   0   3         44.83         57.82        11.79 o                         
  -6   0   3         20.90         21.69         7.99 o                         
  -5   0   3        114.66        134.59        12.19 o                         
  -4   0   3        172.21        159.70         6.82 o                         
  -3   0   3        144.29        152.09         4.28 o                         
  -2   0   3       3683.76       3450.09        25.94 o                         
  -1   0   3        524.36        520.09         5.27 o                         
   0   0   3        343.34        382.45         4.07 o                         
   1   0   3        660.33        652.57         6.19 o                         
   2   0   3         82.33         69.61         2.59 o                         
   3   0   3        379.47        382.34         7.60 o                         
   4   0   3        150.46        164.94         6.26 o                         
   5   0   3        196.21        189.40        22.41 o                         
   6   0   3        597.06        625.83        26.98 o                         
   7   0   3         24.50         21.05         8.01 o                         
   8   0   3          2.74         12.88         5.32 o                         
  -7   1   3          1.19         -6.73         6.73 o                         
  -6   1   3        176.31        168.50        14.39 o                         
  -5   1   3       1020.26       1125.00        30.32 o                         
  -4   1   3          0.17         -1.57         1.57 o                         
  -3   1   3         59.55         67.23         2.86 o                         
  -2   1   3          7.09          5.13         1.50 o                         
  -1   1   3        932.40        782.21         6.40 o                         
   0   1   3       1005.03       1016.93         7.76 o                         
   1   1   3       1799.34       1718.60        12.04 o                         
   2   1   3        826.99        828.94        10.19 o                         
   3   1   3          0.13          5.62         1.98 o                         
   4   1   3        195.82        195.25         5.30 o                         
   5   1   3          0.03          2.34         6.31 o                         
   6   1   3        104.56        102.50        13.74 o                         
   7   1   3          1.48         -1.16         3.80 o                         
   8   1   3         25.36         13.89        11.21 o                         
  -7   2   3        102.22        128.19        14.28 o                         
  -6   2   3        199.03        215.93        16.88 o                         
  -5   2   3         93.93         85.16        10.34 o                         
  -4   2   3         49.69         49.18         5.75 o                         
  -3   2   3       2195.57       2215.42        21.42 o                         
  -2   2   3        408.30        373.31         6.40 o                         
  -1   2   3       2880.29       2914.64        15.22 o                         
   0   2   3       1458.25       1367.78        11.05 o                         
   1   2   3       2839.16       2589.19        16.87 o                         
   2   2   3       3265.22       3481.96        28.07 o                         
   3   2   3        476.35        504.56         7.74 o                         
   4   2   3        871.02        869.37        10.33 o                         
   5   2   3         12.59         27.23         2.95 o                         
   6   2   3        331.23        341.49        11.36 o                         
   7   2   3          9.55         12.26         7.59 o                         
   8   2   3          9.76         12.33         9.65 o                         
  -7   3   3          0.12          1.01         6.67 o                         
  -6   3   3        259.20        293.04        17.17 o                         
  -5   3   3        612.16        596.54        22.54 o                         
  -4   3   3        173.84        160.94         5.35 o                         
  -3   3   3        277.50        326.81         6.53 o                         
  -2   3   3        369.84        452.52         5.91 o                         
  -1   3   3       1232.16       1174.88         8.34 o                         
   1   3   3         27.66         26.16         2.01 o                         
   2   3   3       2061.50       1958.81        15.33 o                         
   3   3   3         31.27         34.28         2.89 o                         
   4   3   3        854.53        843.55        11.56 o                         
   5   3   3         82.76         77.53         4.01 o                         
   6   3   3       1227.07       1205.94        19.37 o                         
   7   3   3         10.28         17.58         8.63 o                         
   8   3   3          5.37          7.96         9.84 o                         
  -7   4   3          4.95         13.40         8.09 o                         
  -6   4   3         38.16         40.91         8.39 o                         
  -5   4   3         58.26         91.03        10.14 o                         
  -4   4   3         28.79         33.53         4.10 o                         
  -3   4   3         65.04         78.82         3.66 o                         
  -2   4   3       8335.76       8262.12        51.07 o                         
  -1   4   3          0.43         11.63         1.54 o                         
   0   4   3         80.81         85.31         3.14 o                         
   1   4   3        254.89        329.99         5.87 o                         
   2   4   3       1091.94       1255.49        12.04 o                         
   3   4   3        118.56        125.27         5.88 o                         
   4   4   3         36.98         64.28         4.29 o                         
   5   4   3         13.62         13.27         2.95 o                         
   6   4   3         83.17         81.94         8.47 o                         
   7   4   3        236.55        257.21        13.51 o                         
   8   4   3        409.69        424.22        18.63 o                         
  -7   5   3          6.10          7.78         8.45 o                         
  -6   5   3         35.39         29.34         7.55 o                         
  -5   5   3        871.89        801.87        24.78 o                         
  -4   5   3        508.39        492.04        11.86 o                         
  -3   5   3       2054.79       2143.76        17.82 o                         
  -2   5   3       1498.37       1347.20        15.09 o                         
  -1   5   3       4242.70       4267.48        26.03 o                         
   0   5   3       7360.85       7389.51        38.62 o                         
   1   5   3         10.08         32.34         2.40 o                         
   2   5   3        341.23        254.31         5.89 o                         
   3   5   3       3221.57       3182.36        28.39 o                         
   4   5   3        161.29        118.95         5.44 o                         
   5   5   3         62.21         55.12         4.75 o                         
   6   5   3         29.35         24.25         3.92 o                         
   7   5   3         71.20         77.54        13.17 o                         
   8   5   3         88.47         82.61        15.80 o                         
  -7   6   3        162.83        164.19         8.21 o                         
  -6   6   3          8.99         -0.08         3.53 o                         
  -5   6   3          5.34          7.97         3.31 o                         
  -4   6   3        356.01        289.66         5.58 o                         
  -3   6   3        515.48        531.32         7.82 o                         
  -2   6   3        646.59        666.25        10.14 o                         
  -1   6   3       2506.37       2429.47        17.01 o                         
   0   6   3         89.96         71.29         3.23 o                         
   1   6   3       4477.07       4392.41        29.19 o                         
   2   6   3       4467.32       4618.94        30.88 o                         
   3   6   3        325.87        376.58         7.01 o                         
   4   6   3         26.24         16.04         3.19 o                         
   5   6   3       2877.48       2847.12        29.44 o                         
   6   6   3         36.80         27.72         4.22 o                         
   7   6   3          0.01          0.13         6.88 o                         
  -7   7   3        407.86        437.06        11.75 o                         
  -6   7   3          0.01          3.51         4.63 o                         
  -5   7   3         75.97         76.49         4.99 o                         
  -4   7   3         71.87         59.14         3.44 o                         
  -3   7   3       1142.36       1123.38        14.17 o                         
  -2   7   3        458.61        455.15         8.88 o                         
  -1   7   3         16.21         19.07         1.87 o                         
   0   7   3         35.75         49.56         3.01 o                         
   1   7   3        708.75        667.51        10.63 o                         
   2   7   3       3367.99       3351.29        28.72 o                         
   3   7   3        372.91        325.62         8.78 o                         
   4   7   3        125.31        113.49         6.15 o                         
   5   7   3         41.69         41.63         4.66 o                         
   6   7   3        118.18        109.33         7.95 o                         
   7   7   3        201.22        234.19        10.29 o                         
  -7   8   3         61.97         58.43        12.96 o                         
  -6   8   3         14.44         30.61         4.72 o                         
  -5   8   3        389.07        428.43         8.68 o                         
  -4   8   3       1393.93       1330.44        12.97 o                         
  -3   8   3       1101.53       1107.95        15.87 o                         
  -2   8   3        449.44        392.93         7.30 o                         
  -1   8   3        803.69        726.93         9.36 o                         
   0   8   3        335.47        365.52         7.42 o                         
   1   8   3        145.32        155.75         5.33 o                         
   2   8   3        749.16        698.30        11.29 o                         
   3   8   3       1572.27       1545.60        17.21 o                         
   4   8   3        925.89        929.37        16.54 o                         
   5   8   3         27.87         19.61         4.70 o                         
   6   8   3         20.16         13.16         4.69 o                         
   7   8   3         18.02          5.62         5.08 o                         
  -7   9   3          2.96         -3.63        12.12 o                         
  -6   9   3         72.58         75.68         6.25 o                         
  -5   9   3        552.46        553.76         9.02 o                         
  -4   9   3         16.33         14.90         3.45 o                         
  -3   9   3         35.20         29.15         3.78 o                         
  -2   9   3          0.63          4.20         2.06 o                         
  -1   9   3         45.04         35.03         3.12 o                         
   0   9   3        198.84        189.29         5.52 o                         
   1   9   3        299.08        265.44         7.04 o                         
   2   9   3       3621.37       3735.22        29.99 o                         
   3   9   3        119.89        142.44         5.94 o                         
   4   9   3        103.55        107.51         6.82 o                         
   5   9   3        127.81        132.43         8.69 o                         
   6   9   3        344.13        361.05        14.92 o                         
   7   9   3         18.88         14.91         7.05 o                         
  -7  10   3          1.32          0.74         7.08 o                         
  -6  10   3          1.57          8.51         6.64 o                         
  -5  10   3          5.11          8.69         3.45 o                         
  -4  10   3       1006.59       1017.04        15.62 o                         
  -3  10   3        154.94        154.28         6.57 o                         
  -2  10   3       1148.50       1029.30        13.22 o                         
  -1  10   3          3.10          0.34         1.74 o                         
   0  10   3          6.69          3.46         1.97 o                         
   1  10   3        361.99        383.82         8.38 o                         
   2  10   3          4.01          1.22         2.56 o                         
   3  10   3       1187.13       1158.36        16.91 o                         
   4  10   3        427.28        393.59        11.52 o                         
   5  10   3          2.37          1.06         4.90 o                         
   6  10   3         21.49         23.73         6.11 o                         
   7  10   3          2.63          2.08         5.63 o                         
  -6  11   3        261.68        283.42        10.23 o                         
  -5  11   3        245.33        229.21        10.51 o                         
  -4  11   3         11.63         11.88         3.67 o                         
  -3  11   3          2.36          0.64         2.67 o                         
  -2  11   3          0.49         -2.10         2.10 o                         
  -1  11   3        171.71        161.13         5.45 o                         
   0  11   3       2104.31       2056.55        19.45 o                         
   1  11   3         61.41         78.00         5.04 o                         
   2  11   3        483.35        522.66        11.20 o                         
   3  11   3        155.22        175.22         8.85 o                         
   4  11   3          3.13          0.83         3.05 o                         
   5  11   3         57.78         48.39         7.31 o                         
   6  11   3        245.01        236.91        17.03 o                         
   7  11   3        131.00        115.79        12.36 o                         
  -6  12   3          0.19         -5.25         5.39 o                         
  -5  12   3        180.46        190.13         9.24 o                         
  -4  12   3        467.16        468.67        12.57 o                         
  -3  12   3        180.50        156.95         7.78 o                         
  -2  12   3        653.31        648.89        12.59 o                         
  -1  12   3         39.20         44.02         3.86 o                         
   0  12   3        323.51        413.68        10.14 o                         
   1  12   3       1748.37       1733.19        19.84 o                         
   2  12   3        174.91        190.70         7.64 o                         
   3  12   3         67.80         76.32         6.41 o                         
   4  12   3        150.08        159.83         8.37 o                         
   5  12   3        190.89        203.52        12.70 o                         
   6  12   3         75.58         75.03         9.38 o                         
   7  12   3         37.05         40.35         9.72 o                         
  -6  13   3        185.58        185.15        12.97 o                         
  -5  13   3          0.02          1.26         5.03 o                         
  -4  13   3          0.79         11.14         5.58 o                         
  -3  13   3         60.52         68.82         6.29 o                         
  -2  13   3         96.61        114.06         6.47 o                         
  -1  13   3       1110.65       1106.79        15.20 o                         
   0  13   3         64.44         75.91         5.04 o                         
   1  13   3          7.95          3.31         3.58 o                         
   2  13   3        509.11        510.22        12.01 o                         
   3  13   3        284.91        265.07        11.47 o                         
   4  13   3          7.45          6.81         4.99 o                         
   5  13   3         61.43         59.81         8.39 o                         
   6  13   3          9.99          8.79         6.89 o                         
  -6  14   3          7.07          1.73         8.21 o                         
  -5  14   3          2.48         -3.71         5.55 o                         
  -4  14   3         41.57         39.27         6.17 o                         
  -3  14   3        165.73        160.43         9.93 o                         
  -2  14   3        507.77        482.44        11.72 o                         
  -1  14   3        277.91        278.48         8.23 o                         
   0  14   3          1.00          6.53         2.96 o                         
   1  14   3        176.33        187.76         7.63 o                         
   2  14   3        341.27        340.13        10.44 o                         
   3  14   3        309.04        292.91        15.66 o                         
   4  14   3        652.04        676.07        20.23 o                         
   5  14   3        663.60        637.88        22.32 o                         
   6  14   3         40.14         23.66         8.26 o                         
  -6  15   3          2.82         10.13         7.15 o                         
  -5  15   3         77.92         75.41         8.56 o                         
  -4  15   3        233.11        234.13        12.08 o                         
  -3  15   3         84.48         87.89         8.45 o                         
  -2  15   3        492.24        473.19        11.71 o                         
  -1  15   3        950.04        942.63        15.71 o                         
   0  15   3         47.61         46.72         4.70 o                         
   1  15   3        359.69        367.63        10.86 o                         
   2  15   3        114.72         91.62         8.28 o                         
   3  15   3         12.25          9.20         5.99 o                         
   4  15   3        428.48        403.33        14.66 o                         
   5  15   3         51.61         48.66         8.51 o                         
   6  15   3        661.28        668.22        43.39 o                         
  -5  16   3         70.14         82.68         9.02 o                         
  -4  16   3        490.89        497.25        16.90 o                         
  -3  16   3        162.99        177.42        12.66 o                         
  -2  16   3       1158.47       1174.17        19.09 o                         
  -1  16   3        477.00        458.18        15.26 o                         
   0  16   3          0.38          6.48         4.13 o                         
   1  16   3        893.24        928.43        20.05 o                         
   2  16   3        603.78        689.01        21.80 o                         
   3  16   3        113.21        107.79        10.94 o                         
   4  16   3       1142.93       1166.30        27.05 o                         
   5  16   3        103.79        100.11        12.06 o                         
   6  16   3         32.16         20.56         9.48 o                         
  -5  17   3         44.49         30.55        10.77 o                         
  -4  17   3          0.74         10.78         5.94 o                         
  -3  17   3         59.59         51.28         8.17 o                         
  -2  17   3        806.09        792.81        16.74 o                         
  -1  17   3         48.12         59.79         6.74 o                         
   0  17   3        531.53        513.60        18.70 o                         
   1  17   3        439.37        500.42        19.66 o                         
   2  17   3        265.43        250.15        14.04 o                         
   3  17   3        403.67        362.50        16.39 o                         
   4  17   3         74.23         82.88         9.58 o                         
   5  17   3         73.79         90.78        10.28 o                         
  -5  18   3         93.57        109.26        14.31 o                         
  -4  18   3        101.30         89.58         9.64 o                         
  -3  18   3         33.95         20.89         8.40 o                         
  -2  18   3          0.03         -0.67         4.56 o                         
  -1  18   3        111.75        107.22         9.37 o                         
   0  18   3        247.05        246.17        13.56 o                         
   1  18   3        114.80        110.61        10.83 o                         
   2  18   3         19.39         11.61         6.49 o                         
   3  18   3          8.89          4.78         6.75 o                         
   4  18   3         27.57         24.95         7.40 o                         
   5  18   3         50.63         64.54        13.77 o                         
  -4  19   3          4.07          0.80         8.93 o                         
  -3  19   3          0.05         -2.82         7.61 o                         
  -2  19   3          8.75         13.44         5.36 o                         
  -1  19   3        108.81         98.82         9.59 o                         
   0  19   3        124.19        168.73        12.73 o                         
   1  19   3        239.95        235.68        14.80 o                         
   2  19   3        223.49        231.12        17.45 o                         
   3  19   3         33.63         29.86         8.48 o                         
   4  19   3          7.90         18.12         7.55 o                         
   5  19   3        125.42        127.23        14.68 o                         
  -4  20   3          0.37         23.77        15.62 o                         
  -3  20   3          7.03         -7.15         7.15 o                         
  -2  20   3          4.53         -1.28         5.09 o                         
  -1  20   3         11.00          0.20         6.22 o                         
   0  20   3        189.70        199.13        14.01 o                         
   1  20   3          5.70          7.41         6.83 o                         
   2  20   3        112.45        139.26        13.21 o                         
   3  20   3         44.18         37.65         8.71 o                         
   4  20   3        189.95        202.21        22.30 o                         
  -3  21   3         96.41        137.63        17.05 o                         
  -2  21   3        103.82        100.01        13.35 o                         
  -1  21   3         33.02         45.76         9.25 o                         
   0  21   3         34.78         44.47        11.66 o                         
   1  21   3         42.65         29.44         8.02 o                         
   2  21   3        227.81        252.58        16.35 o                         
   3  21   3         52.23         67.23        10.05 o                         
   4  21   3          0.76         -8.56         8.56 o                         
  -2  22   3         45.77         20.29        19.86 o                         
  -1  22   3        352.01        373.43        20.81 o                         
   0  22   3         25.05         17.87         8.32 o                         
   1  22   3         40.88         34.10         8.72 o                         
   2  22   3         35.35         47.76         9.06 o                         
   3  22   3         22.66         32.26        10.79 o                         
  -1  23   3         14.01          9.25         8.45 o                         
   0  23   3         50.36         47.88        11.33 o                         
   1  23   3        125.88        124.62        14.69 o                         
   2  23   3          9.03         20.75         8.42 o                         
  -2 -23   4        202.05        242.70        34.73 o                         
  -1 -23   4        194.66        203.76        19.15 o                         
   0 -23   4        170.78        187.95        16.64 o                         
   1 -23   4          1.64         -6.80         8.82 o                         
   2 -23   4         91.49         83.36        10.89 o                         
  -3 -22   4         15.28         20.47        14.87 o                         
  -2 -22   4          4.75          1.24         8.59 o                         
  -1 -22   4         44.48         56.87        10.55 o                         
   0 -22   4          8.67         13.71         7.93 o                         
   1 -22   4         14.50         10.57         9.38 o                         
   2 -22   4          0.04         10.21         7.71 o                         
   3 -22   4          2.60         38.24        12.81 o                         
  -3 -21   4          5.96          0.71         7.22 o                         
  -2 -21   4        156.16        168.61        15.78 o                         
  -1 -21   4         54.86         44.48        10.41 o                         
   0 -21   4          9.43         10.24         7.51 o                         
   1 -21   4         15.52         -0.51         6.77 o                         
   2 -21   4        164.88        202.28        11.69 o                         
   3 -21   4          0.13         18.01         7.08 o                         
  -4 -20   4        176.35        183.49        14.87 o                         
  -3 -20   4          9.78         11.39         7.52 o                         
  -2 -20   4        288.61        396.12        20.96 o                         
  -1 -20   4        488.99        580.72        24.30 o                         
   0 -20   4        651.25        618.12        24.91 o                         
   1 -20   4        200.18        220.24        14.36 o                         
   2 -20   4         18.91         21.02         6.07 o                         
   3 -20   4        200.55        191.22        17.60 o                         
   4 -20   4        381.04        382.45        32.14 o                         
  -4 -19   4          2.11          5.71        10.10 o                         
  -3 -19   4         22.36         21.31         8.41 o                         
  -2 -19   4          1.31         -6.15         6.15 o                         
  -1 -19   4        308.87        290.07        17.96 o                         
   0 -19   4         17.37         26.99         7.24 o                         
   1 -19   4        113.23        100.21        11.01 o                         
   2 -19   4         22.28          6.37         4.99 o                         
   3 -19   4          2.08          7.01         4.50 o                         
   4 -19   4        109.28        106.06        11.16 o                         
  -5 -18   4         61.33         73.43        11.70 o                         
  -4 -18   4          6.59         17.07         7.13 o                         
  -3 -18   4         15.16          3.36         8.49 o                         
  -2 -18   4        248.48        233.97        15.16 o                         
  -1 -18   4          0.57         -6.86         6.86 o                         
   0 -18   4          0.18          3.07         5.37 o                         
   1 -18   4         44.72         58.06         7.05 o                         
   2 -18   4         16.14         13.99         4.75 o                         
   3 -18   4         98.99         99.32         9.87 o                         
   4 -18   4         87.82         95.89         9.99 o                         
   5 -18   4        136.64        140.37        25.42 o                         
  -5 -17   4         41.03         48.28        10.54 o                         
  -4 -17   4        273.71        263.38        13.74 o                         
  -3 -17   4          1.49         -1.83         4.99 o                         
  -2 -17   4        741.58        775.67        24.02 o                         
  -1 -17   4        105.97        115.31        11.51 o                         
   0 -17   4         59.82         74.10         7.62 o                         
   1 -17   4          7.40          2.17         4.12 o                         
   2 -17   4         88.90        101.43         7.18 o                         
   3 -17   4         12.53         13.17         3.84 o                         
   4 -17   4          2.32         13.06         6.03 o                         
   5 -17   4          9.17         18.83        10.64 o                         
  -5 -16   4         16.11          9.88         8.16 o                         
  -4 -16   4          3.14          6.97         5.68 o                         
  -3 -16   4        246.80        263.70        13.87 o                         
  -2 -16   4         25.68         18.50         5.79 o                         
  -1 -16   4        246.96        211.71        10.59 o                         
   0 -16   4          3.48          4.41         4.84 o                         
   1 -16   4       1019.13        950.47        18.60 o                         
   2 -16   4         61.48         66.14         7.45 o                         
   3 -16   4        450.16        466.15        13.26 o                         
   4 -16   4          2.84          7.39         5.76 o                         
   5 -16   4          8.53         -5.02         5.02 o                         
  -6 -15   4          3.97          5.83         7.08 o                         
  -5 -15   4          6.47         13.84         7.63 o                         
  -4 -15   4        218.82        216.36        11.58 o                         
  -3 -15   4         54.75         47.06         6.81 o                         
  -2 -15   4       1225.88       1201.70        26.12 o                         
  -1 -15   4        570.94        587.44        15.80 o                         
   0 -15   4          1.88          1.65         3.19 o                         
   1 -15   4        395.08        383.30        11.79 o                         
   2 -15   4        126.58        127.34         7.06 o                         
   3 -15   4       1264.47       1266.69        21.14 o                         
   4 -15   4        204.83        194.15        12.74 o                         
   5 -15   4          0.17         -1.62         5.37 o                         
   6 -15   4         69.23         62.97        10.00 o                         
  -6 -14   4         78.10         60.32        11.39 o                         
  -5 -14   4        275.81        271.97        15.80 o                         
  -4 -14   4         26.61         21.88         5.66 o                         
  -3 -14   4         51.02         47.13         7.11 o                         
  -2 -14   4       1896.08       1937.53        31.35 o                         
  -1 -14   4        270.73        253.66         9.66 o                         
   0 -14   4         49.76         62.19         5.30 o                         
   1 -14   4        659.83        704.36        13.15 o                         
   2 -14   4         26.47         33.56         4.39 o                         
   3 -14   4          8.79         12.53         3.46 o                         
   4 -14   4         89.94         82.23         7.93 o                         
   5 -14   4         54.91         58.92         7.84 o                         
   6 -14   4         58.70         62.95         7.43 o                         
  -6 -13   4        100.21        121.17        12.20 o                         
  -5 -13   4        146.43        141.87        10.97 o                         
  -4 -13   4         64.11         71.61         7.48 o                         
  -3 -13   4        468.99        510.37        15.54 o                         
  -2 -13   4        693.87        707.16        14.40 o                         
  -1 -13   4         13.50         21.25         3.66 o                         
   0 -13   4        282.56        299.59         9.30 o                         
   1 -13   4         90.22        107.58         6.46 o                         
   2 -13   4         36.81         36.78         3.84 o                         
   3 -13   4          0.43         13.33         5.12 o                         
   4 -13   4         14.67         19.76         5.63 o                         
   5 -13   4         85.84         94.92        11.11 o                         
   6 -13   4        142.26        161.10         9.48 o                         
  -6 -12   4         54.30         76.98         9.55 o                         
  -5 -12   4          0.22          9.53         5.92 o                         
  -4 -12   4         13.60         11.01         4.27 o                         
  -3 -12   4        372.94        344.72        10.83 o                         
  -2 -12   4        274.49        266.02         9.80 o                         
  -1 -12   4          1.40          4.44         2.79 o                         
   0 -12   4          4.03          8.13         2.74 o                         
   1 -12   4         35.06         70.26         4.69 o                         
   2 -12   4         56.56         72.09         4.36 o                         
   3 -12   4       1126.57       1149.68        22.92 o                         
   4 -12   4         33.55         37.02         6.01 o                         
   5 -12   4         67.89         61.76         6.42 o                         
   6 -12   4         32.71         36.16         5.48 o                         
   7 -12   4          0.79          1.46         9.79 o                         
  -6 -11   4        378.82        372.06        15.62 o                         
  -5 -11   4        249.05        258.23        14.02 o                         
  -4 -11   4        614.13        586.53        11.23 o                         
  -3 -11   4        711.17        723.18        15.46 o                         
  -2 -11   4         31.69         46.78         4.38 o                         
  -1 -11   4         36.63         43.55         3.97 o                         
   0 -11   4        177.61        207.61         7.59 o                         
   1 -11   4        530.19        515.49        10.85 o                         
   2 -11   4       3653.97       3685.57        28.20 o                         
   3 -11   4         37.87         40.33         5.49 o                         
   4 -11   4         23.83         31.81         4.98 o                         
   5 -11   4        287.97        306.12        10.87 o                         
   6 -11   4         18.63         30.43         5.70 o                         
   7 -11   4         43.11         39.60         8.90 o                         
  -7 -10   4         27.14         39.19         7.99 o                         
  -6 -10   4         11.95         13.75         5.83 o                         
  -5 -10   4          3.37         10.81         4.85 o                         
  -4 -10   4         32.07         29.12         5.67 o                         
  -3 -10   4         61.54         73.39         5.03 o                         
  -2 -10   4         24.76         25.50         3.44 o                         
  -1 -10   4         23.87         27.07         3.49 o                         
   0 -10   4        125.91        126.40         5.98 o                         
   1 -10   4        188.98        183.61         5.91 o                         
   2 -10   4         67.94         60.11         3.59 o                         
   3 -10   4          1.72         -1.96         3.32 o                         
   4 -10   4        299.13        262.58        10.29 o                         
   5 -10   4         83.16         90.73         6.45 o                         
   6 -10   4         11.32          4.47         4.26 o                         
   7 -10   4        187.30        197.57        15.60 o                         
  -7  -9   4         71.31         78.79         9.14 o                         
  -6  -9   4        280.10        271.26        12.84 o                         
  -5  -9   4        248.88        247.80        10.65 o                         
  -4  -9   4        450.85        417.88        11.72 o                         
  -3  -9   4         24.05         27.47         3.93 o                         
  -2  -9   4         25.06         22.22         3.06 o                         
  -1  -9   4       1079.67       1068.10        14.34 o                         
   0  -9   4        144.75        113.42         5.44 o                         
   1  -9   4        320.86        344.51         7.75 o                         
   2  -9   4         21.24         14.98         2.40 o                         
   3  -9   4         60.50         86.36         6.21 o                         
   4  -9   4        156.41        163.97         7.72 o                         
   5  -9   4          3.73          4.32         3.16 o                         
   6  -9   4          0.00         -2.71         2.71 o                         
   7  -9   4        131.44        122.46         7.73 o                         
  -7  -8   4          4.62         14.89         6.42 o                         
  -6  -8   4        255.61        240.00        10.59 o                         
  -5  -8   4        475.29        472.60        14.16 o                         
  -4  -8   4       1109.49       1108.54        18.52 o                         
  -3  -8   4        176.29        165.71         6.21 o                         
  -2  -8   4         78.49         93.74         4.66 o                         
  -1  -8   4       5323.95       5369.79        38.34 o                         
   0  -8   4        424.41        368.61         8.14 o                         
   1  -8   4        538.33        554.54         9.36 o                         
   2  -8   4        937.84        930.00        12.76 o                         
   3  -8   4        241.18        236.78         9.18 o                         
   4  -8   4         49.69         56.50         4.74 o                         
   5  -8   4         54.51         44.97         4.32 o                         
   6  -8   4        108.74        127.42         7.38 o                         
   7  -8   4        196.87        202.93        11.50 o                         
  -7  -7   4        127.66        127.00         8.68 o                         
  -6  -7   4        106.90        122.09         7.39 o                         
  -5  -7   4        326.65        303.35        10.10 o                         
  -4  -7   4         22.84         16.58         3.38 o                         
  -3  -7   4        738.04        722.01        10.57 o                         
  -2  -7   4       1211.42       1252.34        14.67 o                         
  -1  -7   4       3292.61       3323.46        25.42 o                         
   0  -7   4        394.15        493.19         8.86 o                         
   1  -7   4       6744.66       6889.91        43.56 o                         
   2  -7   4       7671.08       7608.34        48.57 o                         
   3  -7   4        240.89        276.24         8.60 o                         
   4  -7   4        150.33        126.64         5.13 o                         
   5  -7   4         42.44         42.13         3.93 o                         
   6  -7   4         24.42         22.27         4.53 o                         
   7  -7   4          0.84          1.28         5.40 o                         
  -7  -6   4         96.07         73.65         9.18 o                         
  -6  -6   4         13.76         10.51         7.51 o                         
  -5  -6   4         27.28         37.53         6.10 o                         
  -4  -6   4        197.69        185.88         6.99 o                         
  -3  -6   4        664.23        608.48        10.97 o                         
  -2  -6   4        384.34        374.73         7.37 o                         
  -1  -6   4       5464.86       5118.56        35.90 o                         
   0  -6   4        198.57        217.29         5.73 o                         
   1  -6   4        145.07        131.64         4.70 o                         
   2  -6   4         17.48         38.28         2.57 o                         
   3  -6   4        553.48        508.60        10.62 o                         
   4  -6   4       2660.77       2568.37        22.65 o                         
   5  -6   4         16.67         38.17         3.38 o                         
   6  -6   4        252.50        232.78         8.90 o                         
   7  -6   4          2.54          3.75         4.14 o                         
  -7  -5   4         39.28         28.54         6.68 o                         
  -6  -5   4        519.00        526.23        11.85 o                         
  -5  -5   4         49.06         51.52         4.14 o                         
  -4  -5   4        124.80        127.31         5.49 o                         
  -3  -5   4         41.28         51.19         3.74 o                         
  -2  -5   4       3277.82       3550.95        24.70 o                         
  -1  -5   4       5316.36       5367.14        32.67 o                         
   0  -5   4        647.04        642.94         9.10 o                         
   1  -5   4       3641.77       3414.31        23.08 o                         
   2  -5   4        447.13        551.12         9.99 o                         
   3  -5   4        861.67        930.82        11.74 o                         
   4  -5   4         37.38         33.76         2.57 o                         
   5  -5   4        134.98        148.13         8.86 o                         
   6  -5   4        613.03        604.02        33.77 o                         
   7  -5   4          6.38          2.10         7.16 o                         
  -7  -4   4         62.69         71.99        11.85 o                         
  -6  -4   4          2.37          1.29         3.25 o                         
  -5  -4   4         38.84         52.26         4.14 o                         
  -4  -4   4         33.79         33.21         2.99 o                         
  -3  -4   4        368.31        396.01         7.88 o                         
  -2  -4   4       3945.80       4098.09        25.01 o                         
  -1  -4   4        121.37        130.71         3.93 o                         
   0  -4   4      31863.27      33684.82       420.95 o                         
   1  -4   4       3260.79       3096.12        20.66 o                         
   2  -4   4         91.27         75.99         3.90 o                         
   3  -4   4       1307.93       1409.27        14.27 o                         
   4  -4   4        368.27        380.36         7.55 o                         
   5  -4   4          3.91         13.90         6.77 o                         
   6  -4   4        172.74        197.41        15.16 o                         
   7  -4   4          2.91         -1.46         7.31 o                         
   8  -4   4          2.50          4.01         6.86 o                         
  -7  -3   4         34.16         24.21         8.78 o                         
  -6  -3   4        175.08        174.40         9.23 o                         
  -5  -3   4          1.29          3.76         2.17 o                         
  -4  -3   4          2.34         10.03         2.23 o                         
  -3  -3   4        268.87        326.31         6.76 o                         
  -2  -3   4        688.58        607.11         6.86 o                         
  -1  -3   4       2968.56       2895.86        19.60 o                         
   0  -3   4       1737.60       1386.98        12.26 o                         
   1  -3   4         49.63         52.69         2.05 o                         
   2  -3   4        561.93        573.89         8.36 o                         
   3  -3   4       2788.15       2781.59        22.51 o                         
   4  -3   4          5.07         10.38         2.98 o                         
   5  -3   4        103.87        122.65        11.99 o                         
   6  -3   4          9.01          1.69         6.09 o                         
   7  -3   4         49.22         69.10        11.57 o                         
   8  -3   4        233.20        228.07        16.87 o                         
  -7  -2   4          6.52         -1.02         5.59 o                         
  -6  -2   4        238.53        230.03        11.66 o                         
  -5  -2   4        553.27        550.76        12.27 o                         
  -4  -2   4         12.80         13.54         2.12 o                         
  -3  -2   4         12.65         27.32         2.22 o                         
  -2  -2   4        240.31        189.69         4.28 o                         
  -1  -2   4       5189.08       4947.23        27.88 o                         
   0  -2   4      11908.14      11959.18       177.62 o                         
   1  -2   4        517.34        471.57         5.76 o                         
   2  -2   4          4.83         17.64         2.02 o                         
   3  -2   4       1006.75       1008.97        15.06 o                         
   4  -2   4         30.37         26.18         5.12 o                         
   5  -2   4       3170.16       3089.33        73.54 o                         
   6  -2   4        320.74        336.00        19.31 o                         
   7  -2   4         44.68         43.26        17.79 o                         
   8  -2   4        221.60        179.38        24.13 o                         
  -7  -1   4         51.32         49.96         7.35 o                         
  -6  -1   4         23.69         30.40         5.58 o                         
  -5  -1   4        800.37        821.41        12.20 o                         
  -4  -1   4       2510.55       2457.15        19.37 o                         
  -3  -1   4       2531.39       2614.35        19.69 o                         
  -2  -1   4        533.76        527.16         7.79 o                         
  -1  -1   4       6906.92       6946.77        34.09 o                         
   0  -1   4        361.71        371.06         5.20 o                         
   1  -1   4       1594.91       1759.56        12.37 o                         
   2  -1   4       1175.26       1062.18        12.07 o                         
   3  -1   4        241.67        256.07         6.91 o                         
   4  -1   4         57.24         64.45        11.55 o                         
   5  -1   4          1.07          1.62         8.74 o                         
   6  -1   4        323.89        306.07        19.93 o                         
   7  -1   4         76.10         92.50        13.15 o                         
   8  -1   4         24.98         32.49         9.30 o                         
  -7   0   4        112.52        105.09        11.59 o                         
  -6   0   4          0.11          3.29         3.44 o                         
  -5   0   4         40.84         38.00         2.98 o                         
  -4   0   4        380.64        382.67         7.20 o                         
  -3   0   4        123.01        134.36         3.98 o                         
  -2   0   4        249.72        229.75         4.50 o                         
  -1   0   4         94.07         95.17         2.98 o                         
   0   0   4        721.93        710.43         6.59 o                         
   1   0   4        713.06        816.87         7.83 o                         
   2   0   4        756.99        737.35         9.59 o                         
   3   0   4       1796.45       1778.98        16.00 o                         
   4   0   4        687.78        684.38        11.12 o                         
   5   0   4          0.15          2.53         2.37 o                         
   6   0   4         63.77         74.50        11.29 o                         
   7   0   4          5.96          3.58         4.15 o                         
   8   0   4        143.18        141.34        11.74 o                         
  -7   1   4         90.44         76.46         6.98 o                         
  -6   1   4        250.64        248.59        13.54 o                         
  -5   1   4         92.68         72.28         9.14 o                         
  -4   1   4          6.65          3.02         2.19 o                         
  -3   1   4          3.90          0.45         1.65 o                         
  -2   1   4       4280.37       4150.31        34.87 o                         
  -1   1   4          0.00          1.76         0.85 o                         
   0   1   4        941.11        913.25         7.81 o                         
   1   1   4        343.27        313.69         4.96 o                         
   2   1   4        139.70        122.86         4.24 o                         
   3   1   4       1080.41       1192.25        13.07 o                         
   4   1   4        327.12        313.72         6.16 o                         
   5   1   4         46.73         33.42         3.59 o                         
   6   1   4          2.41         -0.78         3.11 o                         
   7   1   4          4.40          0.89         4.34 o                         
   8   1   4          0.09          0.73         8.70 o                         
  -7   2   4          0.34          3.67         3.88 o                         
  -6   2   4          2.27          1.21         5.51 o                         
  -5   2   4        541.76        487.92        20.00 o                         
  -4   2   4        609.92        566.02        11.68 o                         
  -3   2   4        547.91        566.23         8.41 o                         
  -2   2   4       3405.26       3433.05        32.62 o                         
  -1   2   4        704.45        725.28         6.53 o                         
   0   2   4       5142.00       4605.47        26.19 o                         
   2   2   4       1608.93       1643.42        12.97 o                         
   3   2   4         85.43        105.79         4.45 o                         
   4   2   4          9.02         12.54         1.95 o                         
   5   2   4        127.08        126.86         5.02 o                         
   6   2   4         35.64         29.49         7.10 o                         
   7   2   4         91.67        112.95        10.09 o                         
   8   2   4          4.83          3.87         6.14 o                         
  -7   3   4         28.44         30.91         6.04 o                         
  -6   3   4        129.66        135.23        12.51 o                         
  -5   3   4        227.18        248.47        14.57 o                         
  -4   3   4        176.22        186.21         6.74 o                         
  -3   3   4        405.75        487.45         6.78 o                         
  -2   3   4         41.64         52.57         2.58 o                         
  -1   3   4       1094.80       1005.06         8.29 o                         
   1   3   4        890.11        850.29        10.79 o                         
   2   3   4       6234.36       6111.09        35.93 o                         
   3   3   4       1195.51       1125.11        14.89 o                         
   4   3   4        136.89         98.57         4.54 o                         
   5   3   4        220.28        218.78         6.38 o                         
   6   3   4        272.61        265.86         8.76 o                         
   7   3   4         29.42         25.57        10.13 o                         
   8   3   4        179.14        172.47        13.38 o                         
  -7   4   4         35.04         36.51         5.16 o                         
  -6   4   4         66.00         77.97        10.17 o                         
  -5   4   4        334.05        325.33        16.37 o                         
  -4   4   4        378.35        352.06         6.65 o                         
  -3   4   4       2621.33       2767.72        20.51 o                         
  -2   4   4       1422.96       1692.24        14.31 o                         
  -1   4   4       1262.30       1456.73        11.37 o                         
   0   4   4      14517.38      14721.54       221.18 o                         
   1   4   4       2860.85       2909.27        20.84 o                         
   2   4   4       2087.22       1989.65        19.23 o                         
   3   4   4          3.14          1.16         1.86 o                         
   4   4   4        220.06        225.44         6.85 o                         
   5   4   4        112.24        117.87         5.59 o                         
   6   4   4          0.01          1.57         3.84 o                         
   7   4   4        180.46        207.78        12.46 o                         
   8   4   4         26.45         20.51         7.58 o                         
  -7   5   4          2.11          0.22         3.98 o                         
  -6   5   4         20.47         20.43         4.01 o                         
  -5   5   4          0.76          5.41         2.79 o                         
  -4   5   4          7.32          8.00         1.91 o                         
  -3   5   4          0.93         13.69         1.90 o                         
  -2   5   4         60.43         73.91         4.06 o                         
  -1   5   4         36.18         17.34         1.64 o                         
   0   5   4       5898.78       5702.05        33.97 o                         
   1   5   4        319.30        304.59         6.63 o                         
   2   5   4          0.30          6.55         1.80 o                         
   3   5   4        205.23        215.05         6.54 o                         
   4   5   4        328.10        348.15        10.57 o                         
   5   5   4        302.99        300.20        10.84 o                         
   6   5   4        481.47        474.01        12.23 o                         
   7   5   4         23.54         24.47         9.32 o                         
   8   5   4          0.01         -5.34        18.20 o                         
  -7   6   4          3.24          8.34         4.22 o                         
  -6   6   4          7.53         10.32         4.42 o                         
  -5   6   4          2.99          2.79         2.10 o                         
  -4   6   4         13.07         11.54         2.02 o                         
  -3   6   4         38.91         31.20         3.21 o                         
  -2   6   4        884.81        921.83        14.17 o                         
  -1   6   4         15.21         59.50         2.40 o                         
   0   6   4         69.84         67.58         3.32 o                         
   1   6   4       1764.60       1624.89        15.30 o                         
   2   6   4          8.35         28.96         2.96 o                         
   3   6   4         18.60         49.06         3.18 o                         
   4   6   4        257.10        231.35         8.39 o                         
   5   6   4       1372.63       1380.04        19.57 o                         
   6   6   4         39.04         53.00         5.57 o                         
   7   6   4        116.87        115.93         8.59 o                         
  -7   7   4         24.90         23.74         6.99 o                         
  -6   7   4         78.50         98.17         9.11 o                         
  -5   7   4        138.38        142.55         6.45 o                         
  -4   7   4        218.90        232.45         5.84 o                         
  -3   7   4        383.85        409.00         9.08 o                         
  -2   7   4       2969.34       2978.47        27.81 o                         
  -1   7   4         59.69         59.70         2.83 o                         
   0   7   4        842.11        964.25        12.59 o                         
   1   7   4          1.99          3.92         1.81 o                         
   2   7   4        713.81        749.74        12.32 o                         
   3   7   4       1773.29       1753.29        17.95 o                         
   4   7   4        158.39        181.57         7.16 o                         
   5   7   4          0.28          2.37         3.08 o                         
   6   7   4        301.74        275.72        12.27 o                         
   7   7   4          0.18         -4.32         4.32 o                         
  -7   8   4         55.53         71.97        12.08 o                         
  -6   8   4          3.37          0.15         6.98 o                         
  -5   8   4         14.13         16.51         3.22 o                         
  -4   8   4          0.00          4.67         2.45 o                         
  -3   8   4         30.00         34.86         3.99 o                         
  -2   8   4       1728.77       1869.80        17.14 o                         
  -1   8   4        170.54        160.46         4.44 o                         
   0   8   4         10.99         20.52         2.47 o                         
   1   8   4        258.35        260.45         6.65 o                         
   2   8   4        754.20        779.93        12.64 o                         
   3   8   4        260.07        283.32         7.43 o                         
   4   8   4         61.49         63.66         5.28 o                         
   5   8   4        470.28        472.52        14.54 o                         
   6   8   4          0.16          5.91         4.49 o                         
   7   8   4          1.58          2.03         9.37 o                         
  -7   9   4          1.58         10.99         9.49 o                         
  -6   9   4         32.92         33.10         6.57 o                         
  -5   9   4          2.31         -0.13         4.50 o                         
  -4   9   4         41.36         56.36         4.79 o                         
  -3   9   4         88.63         82.58         5.91 o                         
  -2   9   4        229.59        221.01         6.02 o                         
  -1   9   4        671.25        759.98        10.37 o                         
   0   9   4        629.52        664.53        10.42 o                         
   1   9   4        813.95        777.59        12.09 o                         
   2   9   4       2474.48       2543.88        24.22 o                         
   3   9   4       2267.81       2344.99        23.15 o                         
   4   9   4        182.31        204.07         8.91 o                         
   5   9   4         46.23         32.98         6.11 o                         
   6   9   4        159.83        153.50        10.47 o                         
   7   9   4          0.05         -5.73         5.73 o                         
  -7  10   4         89.92         93.65        26.59 o                         
  -6  10   4         32.82         33.36         9.27 o                         
  -5  10   4         38.04         26.13         4.15 o                         
  -4  10   4        828.37        833.27        14.37 o                         
  -3  10   4        198.73        187.83         7.49 o                         
  -2  10   4        271.80        267.04         7.17 o                         
  -1  10   4          2.50          0.85         1.69 o                         
   0  10   4       1143.41       1119.96        14.14 o                         
   1  10   4         17.74         21.22         3.08 o                         
   2  10   4        533.08        531.68        10.85 o                         
   3  10   4        148.85        182.86         8.49 o                         
   4  10   4         78.11         76.92         4.88 o                         
   5  10   4        476.34        485.11        15.81 o                         
   6  10   4         13.28         15.71         6.16 o                         
   7  10   4         65.27         59.93         9.67 o                         
  -6  11   4          0.67          2.56         5.35 o                         
  -5  11   4          2.34          4.54         4.17 o                         
  -4  11   4        473.63        479.27        14.04 o                         
  -3  11   4          0.04          4.22         3.13 o                         
  -2  11   4        570.85        619.85        11.01 o                         
  -1  11   4          6.19         15.11         2.57 o                         
   0  11   4         25.33         30.91         3.32 o                         
   1  11   4       1133.82       1213.41        16.83 o                         
   2  11   4        356.77        380.14         9.69 o                         
   3  11   4         18.50         15.97         3.56 o                         
   4  11   4         52.93         56.51         5.60 o                         
   5  11   4         14.36         11.46         5.64 o                         
   6  11   4        175.97        176.66        18.69 o                         
   7  11   4        188.05        190.27        13.92 o                         
  -6  12   4         21.99         16.88         7.75 o                         
  -5  12   4       1846.02       1858.87        29.30 o                         
  -4  12   4        246.44        236.24         9.77 o                         
  -3  12   4        176.92        179.44         8.55 o                         
  -2  12   4        671.56        682.50        13.15 o                         
  -1  12   4        397.45        336.87         8.12 o                         
   0  12   4       2356.29       2377.72        23.50 o                         
   1  12   4       2565.77       2541.41        26.00 o                         
   2  12   4        143.72        145.05         7.78 o                         
   3  12   4         44.09         52.98         4.81 o                         
   4  12   4         75.44         83.68         6.77 o                         
   5  12   4          0.19         -5.34         6.08 o                         
   6  12   4        282.87        304.82        15.56 o                         
   7  12   4        116.36        109.96        13.83 o                         
  -6  13   4         11.98         15.60         6.12 o                         
  -5  13   4         52.69         44.03         9.76 o                         
  -4  13   4         67.88         51.25         9.75 o                         
  -3  13   4        625.75        597.97        15.20 o                         
  -2  13   4        102.86        132.57         6.39 o                         
  -1  13   4         81.49         93.54         5.39 o                         
   0  13   4        120.87        111.10         6.32 o                         
   1  13   4       1176.91       1096.27        18.10 o                         
   2  13   4         12.30         13.84         3.91 o                         
   3  13   4        335.40        369.81        12.74 o                         
   4  13   4        567.79        570.12        17.78 o                         
   5  13   4        178.37        190.74        12.86 o                         
   6  13   4         11.06         26.48         8.01 o                         
  -6  14   4         14.91         22.00         7.32 o                         
  -5  14   4          0.89          5.64         5.25 o                         
  -4  14   4         30.72         63.02         7.63 o                         
  -3  14   4          0.26          1.85         6.45 o                         
  -2  14   4          6.41         10.14         3.55 o                         
  -1  14   4        723.32        680.37        12.51 o                         
   0  14   4        470.34        475.79        11.46 o                         
   1  14   4        188.08        200.61         8.25 o                         
   2  14   4        373.29        345.35        10.86 o                         
   3  14   4        345.92        360.03        14.25 o                         
   4  14   4        180.38        199.10        10.91 o                         
   5  14   4         19.08         26.33         7.25 o                         
   6  14   4        148.00        150.99        12.63 o                         
  -5  15   4         59.49         57.28         9.35 o                         
  -4  15   4         90.68         50.66         7.26 o                         
  -3  15   4        162.90        168.23        12.08 o                         
  -2  15   4        369.53        389.94        13.53 o                         
  -1  15   4       1549.20       1505.85        21.00 o                         
   0  15   4         15.48         18.67         4.37 o                         
   1  15   4        164.73        179.88         9.48 o                         
   2  15   4        697.60        689.76        18.53 o                         
   3  15   4        796.78        780.10        28.70 o                         
   4  15   4         51.26         69.04         7.47 o                         
   5  15   4         30.46         34.61         9.77 o                         
   6  15   4         80.31         95.01        15.81 o                         
  -5  16   4         94.82         81.79        10.72 o                         
  -4  16   4          8.31          2.95         6.02 o                         
  -3  16   4         97.75        145.48        11.52 o                         
  -2  16   4        136.24        123.46         9.49 o                         
  -1  16   4        523.17        521.49        14.11 o                         
   0  16   4        144.84        162.49        10.78 o                         
   1  16   4         75.00         60.80         6.80 o                         
   2  16   4          1.80          5.56         5.49 o                         
   3  16   4        157.11        142.47        12.28 o                         
   4  16   4        208.96        229.42        12.58 o                         
   5  16   4        220.80        214.88        11.69 o                         
   6  16   4          7.26          7.93         7.92 o                         
  -5  17   4         53.72         43.66        14.39 o                         
  -4  17   4         16.66         12.80         6.21 o                         
  -3  17   4         30.15         26.20         7.96 o                         
  -2  17   4        238.03        240.90        11.29 o                         
  -1  17   4        102.80        114.12         8.60 o                         
   0  17   4        465.90        432.56        16.36 o                         
   1  17   4        652.26        682.71        26.80 o                         
   2  17   4        278.58        273.80        15.34 o                         
   3  17   4        290.43        324.88        21.06 o                         
   4  17   4        159.00        141.86        12.03 o                         
   5  17   4        116.43        107.13         9.70 o                         
  -4  18   4          0.01         -4.87         5.65 o                         
  -3  18   4          1.98         -5.93         5.93 o                         
  -2  18   4         35.30         29.14         5.95 o                         
  -1  18   4        254.23        259.31        12.52 o                         
   0  18   4         19.38         19.81         6.06 o                         
   1  18   4         10.10         -6.39         7.09 o                         
   2  18   4         66.73         58.91        11.57 o                         
   3  18   4          0.48         -0.82         5.83 o                         
   4  18   4          5.00          6.70         6.58 o                         
   5  18   4        276.32        274.91        22.82 o                         
  -4  19   4          1.11          6.51         8.77 o                         
  -3  19   4         48.13         37.83        11.71 o                         
  -2  19   4         67.16         68.19         9.22 o                         
  -1  19   4          3.73          4.05         5.48 o                         
   0  19   4        148.11        171.38        14.95 o                         
   1  19   4         16.41         28.53         7.66 o                         
   2  19   4          0.70         -2.08         6.77 o                         
   3  19   4        140.62        140.72        12.89 o                         
   4  19   4          5.37         -5.92         6.63 o                         
   5  19   4         53.18         48.06        12.78 o                         
  -4  20   4          5.33         -9.94        12.68 o                         
  -3  20   4         47.44         46.21        11.51 o                         
  -2  20   4        164.02        138.61        12.81 o                         
  -1  20   4          8.70          6.21         7.73 o                         
   0  20   4        366.44        381.76        17.73 o                         
   1  20   4         18.75         38.29        10.66 o                         
   2  20   4        119.60        125.10        12.16 o                         
   3  20   4          3.15         -6.83         6.83 o                         
   4  20   4        164.57        160.35        21.82 o                         
  -3  21   4        192.36        175.29        36.84 o                         
  -2  21   4         36.41         32.66        19.47 o                         
  -1  21   4        133.74        129.98        14.07 o                         
   0  21   4         29.39         39.32         8.50 o                         
   1  21   4         25.41         26.00         8.08 o                         
   2  21   4        196.86        192.47        15.15 o                         
   3  21   4          2.28         -5.96         7.53 o                         
   4  21   4         31.73         26.14        10.30 o                         
  -2  22   4          5.05          3.02        10.82 o                         
  -1  22   4        272.05        286.87        19.58 o                         
   0  22   4         33.54         33.76         9.07 o                         
   1  22   4         32.69         18.70         9.90 o                         
   2  22   4        236.72        251.16        17.43 o                         
   3  22   4          0.16         -1.26         8.17 o                         
  -1  23   4        132.69        138.85        16.35 o                         
   0  23   4        339.49        382.82        22.37 o                         
   1  23   4         42.85         47.67        10.33 o                         
   2  23   4          9.04         20.23         7.81 o                         
  -1 -23   5          0.19         -4.94         9.60 o                         
   0 -23   5          2.32         -1.89         8.47 o                         
   1 -23   5          9.62          0.28         9.20 o                         
  -2 -22   5         43.29         14.81        10.72 o                         
  -1 -22   5          0.17          5.29         8.40 o                         
   0 -22   5         12.78         14.42         8.23 o                         
   1 -22   5          9.73         10.24         8.81 o                         
   2 -22   5          0.89         -5.92         8.30 o                         
  -3 -21   5         84.37         85.54        14.94 o                         
  -2 -21   5        360.81        423.22        32.02 o                         
  -1 -21   5          2.64         13.08         8.39 o                         
   0 -21   5         76.96         80.71        11.51 o                         
   1 -21   5         73.61         79.84         9.98 o                         
   2 -21   5          5.58         -5.08         7.10 o                         
   3 -21   5        302.68        335.24        34.18 o                         
  -4 -20   5          0.76         -3.28         6.94 o                         
  -3 -20   5         90.75         84.16        14.00 o                         
  -2 -20   5         90.06         80.66        15.90 o                         
  -1 -20   5          8.04          4.92         7.37 o                         
   0 -20   5        107.83         99.01        13.85 o                         
   1 -20   5        141.01        125.78        11.89 o                         
   2 -20   5          0.09         -1.57         6.21 o                         
   3 -20   5         94.38        103.13        12.09 o                         
   4 -20   5          2.31         -5.55         8.97 o                         
  -4 -19   5         78.30         94.54        15.59 o                         
  -3 -19   5         15.21         19.48         7.70 o                         
  -2 -19   5        333.22        347.33        19.61 o                         
  -1 -19   5         44.72         34.90         9.68 o                         
   0 -19   5        392.96        389.45        17.77 o                         
   1 -19   5        423.87        359.84        14.51 o                         
   2 -19   5          0.01         -4.43         4.55 o                         
   3 -19   5        112.82         87.17         9.15 o                         
   4 -19   5         94.33         96.72        11.39 o                         
  -5 -18   5          4.96        -10.73        10.73 o                         
  -4 -18   5        280.55        254.91        15.66 o                         
  -3 -18   5         58.55         46.94         8.97 o                         
  -2 -18   5        661.86        707.42        26.16 o                         
  -1 -18   5          0.06         -6.70         6.70 o                         
   0 -18   5        132.93        152.84        12.67 o                         
   1 -18   5        740.27        753.15        18.93 o                         
   2 -18   5         33.82         38.12         5.43 o                         
   3 -18   5         55.14         75.12         8.97 o                         
   4 -18   5         86.94         61.09         9.90 o                         
   5 -18   5        110.12        107.30        30.35 o                         
  -5 -17   5          7.05         11.40         8.75 o                         
  -4 -17   5          2.53          8.57         6.43 o                         
  -3 -17   5        280.13        288.12        15.20 o                         
  -2 -17   5       1102.66       1143.27        33.07 o                         
  -1 -17   5          5.89          7.98         5.78 o                         
   0 -17   5        460.85        381.93        14.36 o                         
   1 -17   5         69.36         64.81         6.89 o                         
   2 -17   5         48.75         37.22         6.47 o                         
   3 -17   5         10.95         11.50         5.43 o                         
   4 -17   5         38.17         39.92         7.60 o                         
   5 -17   5         24.27         30.81         8.01 o                         
  -5 -16   5        465.31        417.46        22.60 o                         
  -4 -16   5        179.69        210.40        13.45 o                         
  -3 -16   5         11.81         11.03         5.96 o                         
  -2 -16   5        106.18        106.25        11.93 o                         
  -1 -16   5         41.06         22.77         7.32 o                         
   0 -16   5        233.44        268.89        11.69 o                         
   1 -16   5          5.75          4.90         4.15 o                         
   2 -16   5         33.15         33.09         4.99 o                         
   3 -16   5         28.88         38.19         5.24 o                         
   4 -16   5        348.99        336.03        16.01 o                         
   5 -16   5         42.94         27.60         7.60 o                         
  -6 -15   5         67.83         65.04        18.21 o                         
  -5 -15   5        185.34        189.48        15.51 o                         
  -4 -15   5          9.67          9.96         7.11 o                         
  -3 -15   5         65.91         44.26         6.78 o                         
  -2 -15   5        537.14        546.24        17.13 o                         
  -1 -15   5          9.52          3.52         4.18 o                         
   0 -15   5          1.57         -0.80         3.79 o                         
   1 -15   5        820.33        842.18        22.42 o                         
   2 -15   5        187.12        171.93         7.97 o                         
   3 -15   5        499.31        510.81        12.03 o                         
   4 -15   5        497.03        452.63        17.87 o                         
   5 -15   5          4.93         11.64         8.12 o                         
   6 -15   5        186.76        244.13        15.89 o                         
  -6 -14   5        171.78        190.79        15.31 o                         
  -5 -14   5          2.00          4.60         6.97 o                         
  -4 -14   5        340.45        323.18        13.46 o                         
  -3 -14   5        160.89        181.93        12.77 o                         
  -2 -14   5        179.45        181.92         9.75 o                         
  -1 -14   5        152.89        156.60         8.04 o                         
   0 -14   5          0.78          3.33         3.05 o                         
   1 -14   5        184.35        176.07         7.43 o                         
   2 -14   5        114.31        128.43         6.67 o                         
   3 -14   5        325.72        324.60        15.16 o                         
   4 -14   5         92.78        108.35         8.91 o                         
   5 -14   5        115.51        116.99        10.24 o                         
   6 -14   5         38.84         23.99         8.99 o                         
  -6 -13   5         86.52         86.06        11.30 o                         
  -5 -13   5          4.62          5.66         5.96 o                         
  -4 -13   5        357.83        370.46        13.33 o                         
  -3 -13   5       1535.95       1568.33        26.15 o                         
  -2 -13   5        350.66        373.81        11.18 o                         
  -1 -13   5       1422.00       1402.12        20.75 o                         
   0 -13   5         22.15         28.68         4.03 o                         
   1 -13   5         12.27         14.99         3.44 o                         
   2 -13   5        848.51        826.66        14.77 o                         
   3 -13   5       1000.95       1004.01        26.83 o                         
   4 -13   5        457.44        433.69        16.52 o                         
   5 -13   5          1.54          8.92         5.01 o                         
   6 -13   5         26.45         14.93         5.56 o                         
  -6 -12   5         20.99         31.29         6.55 o                         
  -5 -12   5         16.31         17.52         5.99 o                         
  -4 -12   5        390.83        395.98        13.34 o                         
  -3 -12   5        202.32        212.39         9.03 o                         
  -2 -12   5        633.80        589.53        12.59 o                         
  -1 -12   5          2.31          0.39         2.83 o                         
   0 -12   5        487.65        567.59        12.29 o                         
   1 -12   5       1625.02       1438.07        18.86 o                         
   2 -12   5        101.89        124.06         5.40 o                         
   3 -12   5        561.58        589.37        15.15 o                         
   4 -12   5         89.70         90.21         7.69 o                         
   5 -12   5          1.71          3.64         4.88 o                         
   6 -12   5          1.34         14.28         5.13 o                         
  -6 -11   5        131.24        115.72        13.51 o                         
  -5 -11   5        176.20        146.38        10.22 o                         
  -4 -11   5         85.39         77.63         8.52 o                         
  -3 -11   5        492.43        506.34        12.14 o                         
  -2 -11   5       2099.71       2101.25        25.33 o                         
  -1 -11   5          7.22         10.03         3.07 o                         
   0 -11   5          6.49          5.39         2.71 o                         
   1 -11   5          7.33          7.89         2.53 o                         
   2 -11   5          0.72          3.13         2.10 o                         
   3 -11   5       3880.54       3686.07        42.76 o                         
   4 -11   5        345.71        332.26        12.31 o                         
   5 -11   5          4.64         -3.60         5.08 o                         
   6 -11   5         12.38         12.57         5.26 o                         
   7 -11   5         36.66         26.22        10.34 o                         
  -7 -10   5         54.37         46.28        10.52 o                         
  -6 -10   5        241.05        231.92        11.67 o                         
  -5 -10   5       1351.91       1321.96        22.87 o                         
  -4 -10   5         39.75         25.92         5.45 o                         
  -3 -10   5          0.00          0.62         2.59 o                         
  -2 -10   5         58.81         65.88         4.68 o                         
  -1 -10   5       1078.01       1067.92        15.83 o                         
   0 -10   5         71.95         98.34         5.27 o                         
   1 -10   5        303.91        306.04         7.86 o                         
   2 -10   5         52.22         58.51         3.76 o                         
   3 -10   5         45.87         54.86         6.48 o                         
   4 -10   5         56.55         67.02         5.73 o                         
   5 -10   5        112.93        126.59         6.98 o                         
   6 -10   5         48.61         44.97         8.29 o                         
   7 -10   5         28.28          4.94         8.01 o                         
  -7  -9   5         63.38         42.03         7.98 o                         
  -6  -9   5          0.04         11.79         5.34 o                         
  -5  -9   5        261.92        271.57        10.58 o                         
  -4  -9   5        580.05        538.84        14.34 o                         
  -3  -9   5        916.77        932.84        15.52 o                         
  -2  -9   5        130.33        129.12         5.80 o                         
  -1  -9   5        891.47        884.12        13.73 o                         
   0  -9   5       1734.22       1728.43        19.56 o                         
   1  -9   5         55.86         27.47         2.91 o                         
   2  -9   5        609.90        653.18        11.47 o                         
   3  -9   5        243.50        263.45         8.98 o                         
   4  -9   5         50.97         57.79         5.52 o                         
   5  -9   5        305.92        304.72         9.16 o                         
   6  -9   5         45.96         47.68         5.87 o                         
   7  -9   5        104.39        103.28         9.23 o                         
  -7  -8   5         10.46         17.99         5.89 o                         
  -6  -8   5        525.54        513.58        13.71 o                         
  -5  -8   5       1112.22       1087.19        21.99 o                         
  -4  -8   5        895.48        849.90        14.70 o                         
  -3  -8   5         30.11         41.53         3.54 o                         
  -2  -8   5        106.55        138.42         5.45 o                         
  -1  -8   5       1803.88       1855.74        21.14 o                         
   0  -8   5       1947.27       2117.51        23.03 o                         
   1  -8   5        339.29        304.65         7.87 o                         
   2  -8   5       3525.70       3610.53        28.49 o                         
   3  -8   5        245.85        237.62         8.30 o                         
   4  -8   5        489.70        480.16        12.14 o                         
   5  -8   5        210.19        168.04         7.18 o                         
   6  -8   5         83.35         79.19         6.60 o                         
   7  -8   5        127.24        147.30         7.91 o                         
  -7  -7   5         20.56         31.82         6.77 o                         
  -6  -7   5         98.77         95.86         7.33 o                         
  -5  -7   5         56.07         67.68         8.17 o                         
  -4  -7   5        192.83        186.94         7.05 o                         
  -3  -7   5         13.50          7.35         2.12 o                         
  -2  -7   5        243.75        257.87         7.03 o                         
  -1  -7   5       1274.97       1279.02        15.38 o                         
   0  -7   5       3807.51       3765.17        31.71 o                         
   1  -7   5        413.11        469.48         8.41 o                         
   2  -7   5         36.40         46.26         3.34 o                         
   3  -7   5         46.57         53.81         4.84 o                         
   4  -7   5        485.04        446.97        10.09 o                         
   5  -7   5         24.88         16.70         2.48 o                         
   6  -7   5          3.23         -0.87         4.22 o                         
   7  -7   5         10.74         -0.50         8.87 o                         
  -7  -6   5         34.47         36.30         6.90 o                         
  -6  -6   5        167.26        174.67         8.57 o                         
  -5  -6   5          2.06          2.11         2.89 o                         
  -4  -6   5          0.17          2.11         2.65 o                         
  -3  -6   5         45.21         52.93         4.01 o                         
  -2  -6   5       2040.58       1985.11        18.24 o                         
  -1  -6   5        102.93        160.90         5.96 o                         
   0  -6   5        169.56        131.35         5.24 o                         
   1  -6   5         37.06         50.02         3.00 o                         
   2  -6   5       2220.11       2225.34        20.21 o                         
   3  -6   5        604.27        611.50        12.35 o                         
   4  -6   5        341.79        329.55         6.40 o                         
   5  -6   5        483.51        489.82         9.93 o                         
   6  -6   5         13.93         23.79         6.55 o                         
   7  -6   5        137.32        131.41         8.38 o                         
  -7  -5   5        122.65        119.71         7.32 o                         
  -6  -5   5          0.12         -2.08         3.68 o                         
  -5  -5   5         72.56         73.91         5.21 o                         
  -4  -5   5         57.57         68.34         4.82 o                         
  -3  -5   5         34.94         30.71         3.16 o                         
  -2  -5   5        122.64        149.59         4.84 o                         
  -1  -5   5       1216.83       1405.75        15.41 o                         
   0  -5   5        530.92        542.33         8.54 o                         
   1  -5   5         31.41         41.06         2.62 o                         
   2  -5   5         89.68        123.32         3.97 o                         
   3  -5   5        599.50        578.54         8.29 o                         
   4  -5   5        410.48        353.59         6.70 o                         
   5  -5   5          1.70          7.79         2.42 o                         
   6  -5   5        260.35        236.21        10.19 o                         
   7  -5   5         38.09         42.36         7.50 o                         
  -7  -4   5         70.78         76.98         8.66 o                         
  -6  -4   5          2.89          0.52         3.59 o                         
  -5  -4   5        188.88        177.08         7.01 o                         
  -4  -4   5         18.22         20.86         2.87 o                         
  -3  -4   5         98.41        113.46         4.36 o                         
  -2  -4   5        235.66        298.53         5.59 o                         
  -1  -4   5       2310.77       2270.01        18.05 o                         
   0  -4   5       9826.86      10065.24        60.75 o                         
   1  -4   5        965.18       1051.76        11.31 o                         
   2  -4   5         49.93         46.96         2.54 o                         
   3  -4   5        153.71        153.05         4.33 o                         
   4  -4   5        370.83        362.11         6.77 o                         
   5  -4   5        179.61        197.21         5.63 o                         
   6  -4   5        245.28        236.28         8.47 o                         
   7  -4   5         99.22        110.86        11.20 o                         
   8  -4   5         11.68         20.64         5.28 o                         
  -7  -3   5         52.23         54.27         9.83 o                         
  -6  -3   5         33.04         31.68         4.37 o                         
  -5  -3   5        136.85        130.33         5.36 o                         
  -4  -3   5        768.14        783.36        11.54 o                         
  -3  -3   5          3.17          6.67         1.85 o                         
  -2  -3   5       1535.29       1637.97        13.11 o                         
  -1  -3   5        202.22        232.49         4.99 o                         
   0  -3   5         30.52         33.74         2.32 o                         
   1  -3   5        196.90        187.65         3.97 o                         
   2  -3   5        158.92        300.47         6.08 o                         
   3  -3   5        162.38        160.39         4.74 o                         
   4  -3   5        571.16        593.64         8.22 o                         
   5  -3   5         41.28         34.74         3.29 o                         
   6  -3   5        611.89        646.29        25.71 o                         
   7  -3   5          1.57          4.94         5.16 o                         
   8  -3   5          7.87         -9.08         9.08 o                         
  -7  -2   5          1.55         -4.96         5.71 o                         
  -6  -2   5        133.26        130.71         7.19 o                         
  -5  -2   5         21.27         33.99         3.41 o                         
  -4  -2   5         80.00         91.78         4.18 o                         
  -3  -2   5          9.91          4.28         1.65 o                         
  -2  -2   5       3195.94       3410.52        22.80 o                         
  -1  -2   5       3553.38       3572.43        21.75 o                         
   0  -2   5       1343.25       1586.45        13.09 o                         
   1  -2   5         17.34         12.17         1.49 o                         
   2  -2   5       2946.62       3279.67        25.70 o                         
   3  -2   5       2278.03       2412.48        21.72 o                         
   4  -2   5       1218.47       1256.40        13.07 o                         
   5  -2   5        628.15        672.31        15.78 o                         
   6  -2   5         21.64         22.11         8.12 o                         
   7  -2   5        407.02        392.39        11.99 o                         
   8  -2   5          6.87         17.83         5.44 o                         
  -7  -1   5         25.46         38.48         8.35 o                         
  -6  -1   5         98.07         69.87         6.70 o                         
  -5  -1   5        358.15        367.42         9.25 o                         
  -4  -1   5       3582.28       3548.45        26.31 o                         
  -3  -1   5        137.95        158.21         4.48 o                         
  -2  -1   5        548.52        567.25         9.98 o                         
  -1  -1   5        619.51        699.23         6.61 o                         
   0  -1   5       8062.36       7677.42        38.47 o                         
   1  -1   5          7.43          0.93         1.14 o                         
   2  -1   5       2447.94       2372.74        20.65 o                         
   3  -1   5        315.60        301.66         6.22 o                         
   4  -1   5        208.39        206.12         4.93 o                         
   5  -1   5        109.80         96.74         6.25 o                         
   6  -1   5          7.06          8.04         4.19 o                         
   7  -1   5          0.61         -1.07         3.80 o                         
   8  -1   5          0.05          3.79         9.18 o                         
  -7   0   5         78.70        169.05        28.56 o                         
  -6   0   5         64.34         75.35         7.05 o                         
  -5   0   5          0.02          0.48         2.10 o                         
  -4   0   5         21.00         31.63         2.53 o                         
  -3   0   5       4177.28       4338.23        30.18 o                         
  -2   0   5       4079.50       3853.55        28.41 o                         
  -1   0   5        297.40        237.07         4.00 o                         
   0   0   5       9356.03       9462.26        62.69 o                         
   1   0   5         12.53         31.59         2.06 o                         
   2   0   5       5987.79       5963.31        38.89 o                         
   3   0   5        871.34       1043.17        12.46 o                         
   4   0   5          0.85         -0.44         1.39 o                         
   5   0   5        756.55        727.60        11.76 o                         
   6   0   5          0.43         -1.90         3.88 o                         
   7   0   5         35.11         37.70         5.56 o                         
   8   0   5        222.76        223.77        21.50 o                         
  -7   1   5        125.55        120.89         9.26 o                         
  -6   1   5          3.45         -0.28         3.49 o                         
  -5   1   5       1848.68       1844.65        20.75 o                         
  -4   1   5        356.53        356.49         6.57 o                         
  -3   1   5        337.66        331.39         5.80 o                         
  -2   1   5        302.75        346.96         6.58 o                         
  -1   1   5        484.48        488.06         5.45 o                         
   0   1   5      27474.81      28529.34       510.09 o                         
   1   1   5        303.97        355.13         5.73 o                         
   2   1   5       1091.34       1015.86         9.99 o                         
   3   1   5       4484.22       4655.40        57.86 o                         
   4   1   5         18.08         34.06         3.96 o                         
   5   1   5         93.35         96.82         4.62 o                         
   6   1   5         21.29         26.46         5.32 o                         
   7   1   5         70.82         85.87         8.11 o                         
   8   1   5          0.26         10.84         8.01 o                         
  -7   2   5        291.86        300.83        11.46 o                         
  -6   2   5         81.94         86.09         8.44 o                         
  -5   2   5         98.98         89.41         4.58 o                         
  -4   2   5        196.72        224.53         4.85 o                         
  -3   2   5          9.54         19.59         2.01 o                         
  -2   2   5        342.68        400.63         6.85 o                         
  -1   2   5        279.85        339.96         4.91 o                         
   0   2   5       3311.24       3347.51        21.41 o                         
   1   2   5          7.40         20.70         2.03 o                         
   2   2   5        158.60        185.86         4.49 o                         
   3   2   5         96.64         97.87         4.93 o                         
   4   2   5        560.11        558.18         9.61 o                         
   5   2   5       1450.44       1412.03        16.42 o                         
   6   2   5         88.74        107.84         8.43 o                         
   7   2   5         23.69         31.33         9.36 o                         
   8   2   5         65.22         59.48        12.58 o                         
  -7   3   5        214.88        232.28         9.55 o                         
  -6   3   5        109.19        121.42         7.80 o                         
  -5   3   5          0.01         12.88         4.54 o                         
  -4   3   5        238.71        227.49         5.52 o                         
  -3   3   5       2790.28       2805.04        20.22 o                         
  -2   3   5       1299.06       1205.18        12.24 o                         
  -1   3   5        473.22        429.09         5.62 o                         
   0   3   5        314.56        347.29         6.00 o                         
   1   3   5        175.45        129.63         4.10 o                         
   2   3   5        739.82        740.16        10.00 o                         
   3   3   5       3075.00       3256.00        30.56 o                         
   4   3   5          0.04          0.62         1.78 o                         
   5   3   5          7.87         14.10         2.88 o                         
   6   3   5         16.49         17.79         3.90 o                         
   7   3   5          1.27          8.59         6.70 o                         
   8   3   5          0.49          7.88         7.97 o                         
  -7   4   5        473.79        478.78        14.85 o                         
  -6   4   5         65.94         65.15         5.39 o                         
  -5   4   5       1077.59       1060.79        12.64 o                         
  -4   4   5        335.90        339.19         6.06 o                         
  -3   4   5       1203.47       1231.18        13.25 o                         
  -2   4   5         32.96          5.79         1.66 o                         
  -1   4   5       5827.79       5893.82        31.91 o                         
   0   4   5       2148.75       2109.29        17.04 o                         
   1   4   5       4604.32       4712.17        29.90 o                         
   2   4   5        478.00        388.10         7.33 o                         
   3   4   5        107.38        154.74         5.53 o                         
   4   4   5          1.68          3.33         2.05 o                         
   5   4   5         53.00         55.86         4.59 o                         
   6   4   5        134.49        131.14         8.90 o                         
   7   4   5          8.07         13.48         8.97 o                         
   8   4   5         88.60         87.28        11.40 o                         
  -7   5   5         26.89         36.41         4.92 o                         
  -6   5   5         39.57         43.92         4.99 o                         
  -5   5   5         31.54         34.09         3.10 o                         
  -4   5   5         57.45         60.75         4.01 o                         
  -3   5   5        316.00        351.04         6.75 o                         
  -2   5   5       1446.40       1447.22        12.71 o                         
  -1   5   5        951.40       1005.69        10.15 o                         
   0   5   5        198.53        191.89         5.14 o                         
   1   5   5       8433.72       8570.80        48.04 o                         
   2   5   5       2602.48       2672.25        22.40 o                         
   3   5   5        701.17        733.11         9.84 o                         
   4   5   5        311.70        314.85        10.66 o                         
   5   5   5       1942.00       1855.87        23.33 o                         
   6   5   5       1694.58       1686.33        21.91 o                         
   7   5   5         86.35         68.00        10.12 o                         
   8   5   5          1.87         -9.30         9.30 o                         
  -7   6   5          3.36         -2.52         6.27 o                         
  -6   6   5         80.52         69.19         6.99 o                         
  -5   6   5        425.03        419.27         8.94 o                         
  -4   6   5        303.24        299.97         6.67 o                         
  -3   6   5       1464.21       1391.65        15.11 o                         
  -2   6   5        984.18       1054.52        14.07 o                         
  -1   6   5       1323.24       1335.28        12.47 o                         
   0   6   5      10814.25      10468.93        58.82 o                         
   1   6   5        253.69        286.95         6.71 o                         
   2   6   5        631.65        637.42        10.14 o                         
   3   6   5        418.09        408.45         7.88 o                         
   4   6   5         15.62         15.86         3.16 o                         
   5   6   5          0.49          6.18         3.28 o                         
   6   6   5        282.85        300.88        10.92 o                         
   7   6   5        146.29        162.46        10.99 o                         
  -7   7   5         63.75        103.74        10.67 o                         
  -6   7   5         10.38         13.69         4.80 o                         
  -5   7   5          6.07         11.22         2.98 o                         
  -4   7   5       1146.77       1180.13        13.56 o                         
  -3   7   5         55.56         76.36         4.87 o                         
  -2   7   5        307.78        335.05         8.72 o                         
  -1   7   5        267.44        259.76         4.87 o                         
   0   7   5       8793.86       8729.44        48.22 o                         
   1   7   5        679.65        733.52        10.58 o                         
   2   7   5         37.41         24.21         3.57 o                         
   3   7   5        109.91        135.30         5.23 o                         
   4   7   5          6.11          1.08         2.86 o                         
   5   7   5        111.89        125.01         7.46 o                         
   6   7   5        162.10        153.33         9.67 o                         
   7   7   5         35.13         31.27         6.07 o                         
  -7   8   5         13.31          7.56         5.50 o                         
  -6   8   5          3.20         -2.54         4.01 o                         
  -5   8   5          6.82          6.25         2.50 o                         
  -4   8   5         69.02         70.47         6.97 o                         
  -3   8   5        153.03        160.98         6.80 o                         
  -2   8   5         64.18         76.62         3.71 o                         
  -1   8   5          0.50          2.65         1.85 o                         
   0   8   5        259.84        313.23         8.74 o                         
   1   8   5       5387.63       5553.92        43.27 o                         
   2   8   5          4.89          0.36         2.38 o                         
   3   8   5          1.01         -1.00         2.25 o                         
   4   8   5         33.88         32.24         4.60 o                         
   5   8   5         22.18         20.55         6.72 o                         
   6   8   5          5.74          5.44         7.74 o                         
   7   8   5         88.80        105.24        12.24 o                         
  -7   9   5          6.88         -5.76         7.15 o                         
  -6   9   5         32.75         36.48         6.85 o                         
  -5   9   5         16.28         13.14         3.24 o                         
  -4   9   5       1201.86       1203.47        17.07 o                         
  -3   9   5        206.40        197.58         7.34 o                         
  -2   9   5        683.28        624.12        10.16 o                         
  -1   9   5        519.00        591.98         9.15 o                         
   0   9   5         10.11         36.09         3.69 o                         
   1   9   5        211.07        205.74         6.53 o                         
   2   9   5       1843.52       1874.43        22.73 o                         
   3   9   5        881.99        853.93        13.59 o                         
   4   9   5        356.14        366.29         8.74 o                         
   5   9   5         20.29         13.17         4.90 o                         
   6   9   5          8.52          6.62         6.03 o                         
   7   9   5         19.19         23.79        12.01 o                         
  -6  10   5         16.08         21.13         4.07 o                         
  -5  10   5         26.87         37.98         6.25 o                         
  -4  10   5        201.31        192.23         7.70 o                         
  -3  10   5         76.15         66.54         5.26 o                         
  -2  10   5          5.19         22.88         3.38 o                         
  -1  10   5        345.47        402.51         7.80 o                         
   0  10   5          0.52          6.37         2.34 o                         
   1  10   5        387.49        347.35         8.68 o                         
   2  10   5          0.33         -2.43         2.43 o                         
   3  10   5          0.68          4.76         4.34 o                         
   4  10   5        284.52        290.84         8.65 o                         
   5  10   5         38.23         31.32         5.82 o                         
   6  10   5         78.90         67.65         9.37 o                         
   7  10   5          3.96         16.76         7.81 o                         
  -6  11   5         56.23         53.25         6.99 o                         
  -5  11   5        513.92        542.42        13.24 o                         
  -4  11   5        677.43        699.58        16.64 o                         
  -3  11   5        123.69        117.24         6.86 o                         
  -2  11   5          0.86         -0.35         2.44 o                         
  -1  11   5       1217.47       1168.22        14.96 o                         
   0  11   5       1036.26       1050.53        14.42 o                         
   1  11   5        495.46        548.75        11.95 o                         
   2  11   5         57.35         72.82         5.15 o                         
   3  11   5          1.98          1.13         3.50 o                         
   4  11   5          7.87          9.75         4.12 o                         
   5  11   5          2.36         -4.96         4.96 o                         
   6  11   5        308.54        303.94        15.34 o                         
   7  11   5         48.88         60.44        11.76 o                         
  -6  12   5         57.40         70.39         8.99 o                         
  -5  12   5         15.86         22.95         4.84 o                         
  -4  12   5          0.02          2.34         5.02 o                         
  -3  12   5          1.40          3.38         3.58 o                         
  -2  12   5       1157.47       1119.09        17.20 o                         
  -1  12   5        133.97        115.23         5.37 o                         
   0  12   5          1.68          4.78         2.47 o                         
   1  12   5        680.59        687.48        13.05 o                         
   2  12   5          5.83          9.24         3.33 o                         
   3  12   5        607.56        593.67        13.00 o                         
   4  12   5         62.89         57.45         9.04 o                         
   5  12   5         46.07         38.01         7.93 o                         
   6  12   5         55.56         61.60         8.68 o                         
   7  12   5         68.50         62.65        11.41 o                         
  -6  13   5         20.85          4.55         6.57 o                         
  -5  13   5        215.03        244.33        11.30 o                         
  -4  13   5         13.57         28.79         6.45 o                         
  -3  13   5         88.06         98.39         7.95 o                         
  -2  13   5        559.35        575.94        12.54 o                         
  -1  13   5        116.30        121.78         6.22 o                         
   0  13   5        276.42        307.69        11.36 o                         
   1  13   5        510.58        485.86        11.53 o                         
   2  13   5          0.16          4.39         3.06 o                         
   3  13   5        472.24        457.01        14.33 o                         
   4  13   5       1127.82       1146.14        24.83 o                         
   5  13   5        106.30        116.92        12.43 o                         
   6  13   5          7.13          2.68         6.41 o                         
  -6  14   5        121.09         94.49        12.06 o                         
  -5  14   5         10.95         15.09         5.72 o                         
  -4  14   5          0.19          3.84         5.24 o                         
  -3  14   5        351.09        340.52        12.62 o                         
  -2  14   5         75.92         78.27         6.16 o                         
  -1  14   5        577.60        546.03        11.53 o                         
   0  14   5          5.02          0.04         2.99 o                         
   1  14   5       1135.32       1099.93        17.79 o                         
   2  14   5        647.58        663.68        15.97 o                         
   3  14   5          4.79          2.04         4.36 o                         
   4  14   5          6.67         -3.25         4.40 o                         
   5  14   5          9.96         14.24         6.53 o                         
   6  14   5        190.18        210.20        19.46 o                         
  -5  15   5        601.98        591.16        20.79 o                         
  -4  15   5        377.55        426.01        17.21 o                         
  -3  15   5          6.83          8.51         5.41 o                         
  -2  15   5        423.84        380.10        14.71 o                         
  -1  15   5       1307.54       1325.91        20.60 o                         
   0  15   5        205.80        210.61        10.20 o                         
   1  15   5        285.49        280.55        11.25 o                         
   2  15   5          6.84         14.22         4.87 o                         
   3  15   5        479.11        466.33        17.71 o                         
   4  15   5          0.92         10.89         5.38 o                         
   5  15   5        137.72        132.33        13.43 o                         
   6  15   5        109.81         92.50        15.20 o                         
  -5  16   5         27.25         34.17         8.86 o                         
  -4  16   5         15.06         10.26         6.01 o                         
  -3  16   5          0.18          6.51         5.12 o                         
  -2  16   5        269.50        268.48        13.32 o                         
  -1  16   5       1545.53       1501.23        22.28 o                         
   0  16   5        811.23        819.92        19.39 o                         
   1  16   5        361.90        380.75        14.26 o                         
   2  16   5        193.77        173.54        12.23 o                         
   3  16   5        196.85        197.67        13.95 o                         
   4  16   5        427.28        453.03        16.48 o                         
   5  16   5        140.57        140.40         9.51 o                         
   6  16   5         31.84         14.26         8.88 o                         
  -5  17   5         22.24         23.60         9.46 o                         
  -4  17   5          0.11         14.81         7.18 o                         
  -3  17   5         85.30         86.44         9.46 o                         
  -2  17   5        210.58        210.84        10.64 o                         
  -1  17   5         49.01         42.24         5.42 o                         
   0  17   5        302.15        289.29        13.57 o                         
   1  17   5        336.68        355.11        18.14 o                         
   2  17   5        112.04        137.84        12.11 o                         
   3  17   5          6.59         -0.55         5.79 o                         
   4  17   5         17.08         22.84         8.08 o                         
   5  17   5        336.27        347.41        14.84 o                         
  -4  18   5          0.03          4.49         6.43 o                         
  -3  18   5        109.75        121.61        11.36 o                         
  -2  18   5         56.40         61.22         7.43 o                         
  -1  18   5        400.16        438.01        15.35 o                         
   0  18   5        419.32        396.90        15.87 o                         
   1  18   5          1.51         -1.84         5.34 o                         
   2  18   5         75.67         72.98        10.51 o                         
   3  18   5        169.03        196.77        16.20 o                         
   4  18   5        242.25        283.78        16.42 o                         
   5  18   5         94.32        104.28        16.45 o                         
  -4  19   5         69.88         47.23        11.25 o                         
  -3  19   5        143.66        147.82        13.88 o                         
  -2  19   5        177.82        213.15        15.12 o                         
  -1  19   5        452.05        462.25        17.22 o                         
   0  19   5         13.87         10.91         8.16 o                         
   1  19   5         16.60         16.59         7.60 o                         
   2  19   5        356.21        376.42        21.31 o                         
   3  19   5        418.67        423.29        20.07 o                         
   4  19   5        247.81        244.53        17.68 o                         
   5  19   5        112.39        117.36        14.24 o                         
  -3  20   5          2.21         25.68         8.61 o                         
  -2  20   5         80.23         77.56        11.30 o                         
  -1  20   5        468.36        447.30        22.20 o                         
   0  20   5         51.92         60.63         8.84 o                         
   1  20   5         34.01         20.37         7.77 o                         
   2  20   5          0.66          2.24         6.82 o                         
   3  20   5          4.27          6.26         7.23 o                         
   4  20   5        206.22        222.24        18.71 o                         
  -3  21   5          7.92        -18.22        20.59 o                         
  -2  21   5         11.25          7.74         8.17 o                         
  -1  21   5         21.30         14.10        13.52 o                         
   0  21   5        138.55        149.48        13.11 o                         
   1  21   5          2.71         -2.05         6.61 o                         
   2  21   5         31.69         14.88         9.24 o                         
   3  21   5         48.18         53.88        13.87 o                         
   4  21   5          9.58          1.03        10.76 o                         
  -2  22   5         31.38         53.34        12.69 o                         
  -1  22   5          2.33         -1.42         8.44 o                         
   0  22   5          0.25         -0.05         7.79 o                         
   1  22   5          0.34         -6.82         6.82 o                         
   2  22   5          0.00         -8.79         8.79 o                         
   3  22   5          9.31          8.43         9.32 o                         
  -1  23   5         43.53         42.71         9.47 o                         
   0  23   5         28.75         25.24        11.32 o                         
   1  23   5         32.16         37.24        12.00 o                         
   2  23   5         39.75         33.68        10.69 o                         
  -1 -23   6        166.85        140.85        17.59 o                         
   0 -23   6          1.23         -5.08         7.25 o                         
   1 -23   6        174.67        176.09        15.57 o                         
  -2 -22   6          2.78          0.36         7.75 o                         
  -1 -22   6         27.10         29.16         9.95 o                         
   0 -22   6         28.47         10.63        10.48 o                         
   1 -22   6         81.70         57.12        11.73 o                         
   2 -22   6          7.14         18.60        10.22 o                         
  -3 -21   6          5.67          8.36        10.46 o                         
  -2 -21   6        395.09        404.43        22.62 o                         
  -1 -21   6         47.81         29.65         9.31 o                         
   0 -21   6         94.72        103.46        13.18 o                         
   1 -21   6         67.22         43.44        10.63 o                         
   2 -21   6         52.68         49.35         9.04 o                         
   3 -21   6         32.92         57.02        16.62 o                         
  -3 -20   6        277.39        300.54        27.08 o                         
  -2 -20   6          0.44         15.03        12.11 o                         
  -1 -20   6        179.70        170.18        15.63 o                         
   0 -20   6         53.07         53.52         9.42 o                         
   1 -20   6        217.75        189.96        14.05 o                         
   2 -20   6          1.34         -0.71         5.53 o                         
   3 -20   6          3.17         10.31         6.57 o                         
   4 -20   6          1.14          4.98         9.30 o                         
  -4 -19   6         33.25         43.90        10.74 o                         
  -3 -19   6          2.91         -0.95         7.16 o                         
  -2 -19   6         99.39         96.08        12.46 o                         
  -1 -19   6          9.75          1.24        10.10 o                         
   0 -19   6        139.61        158.15        12.88 o                         
   1 -19   6          3.23         11.82         6.34 o                         
   2 -19   6         21.74         14.17         5.73 o                         
   3 -19   6        444.78        453.16        16.82 o                         
   4 -19   6        168.72        163.32        14.91 o                         
  -4 -18   6         42.06         32.29         8.85 o                         
  -3 -18   6        355.49        362.05        20.31 o                         
  -2 -18   6         36.67         28.85         8.60 o                         
  -1 -18   6          8.44         18.55         7.57 o                         
   0 -18   6          3.19         22.01         8.66 o                         
   1 -18   6        263.73        268.58        12.72 o                         
   2 -18   6         96.66         82.42         8.92 o                         
   3 -18   6          0.37          0.36         6.89 o                         
   4 -18   6        286.56        284.57        18.38 o                         
   5 -18   6        193.52        169.07        26.68 o                         
  -5 -17   6         27.08         15.10        13.44 o                         
  -4 -17   6        501.74        487.14        20.64 o                         
  -3 -17   6        290.82        338.50        16.01 o                         
  -2 -17   6         43.01         25.90         7.62 o                         
  -1 -17   6          1.49         -3.10         5.59 o                         
   0 -17   6        126.70        111.43         9.98 o                         
   1 -17   6         49.56         81.01         7.75 o                         
   2 -17   6         10.33          5.77         4.92 o                         
   3 -17   6         16.42         15.11         5.76 o                         
   4 -17   6         24.09         21.58         7.09 o                         
   5 -17   6          7.40         -3.80        10.11 o                         
  -5 -16   6         21.28         31.87        10.98 o                         
  -4 -16   6         30.99         22.07         6.72 o                         
  -3 -16   6         32.66         32.69         7.34 o                         
  -2 -16   6        285.86        279.72        15.61 o                         
  -1 -16   6         12.31          8.27         6.94 o                         
   0 -16   6          0.03         -4.59         4.59 o                         
   1 -16   6         70.81         30.26         5.38 o                         
   2 -16   6        258.19        276.81        10.58 o                         
   3 -16   6         61.87         67.20         6.81 o                         
   4 -16   6        232.76        211.80        13.93 o                         
   5 -16   6         43.52          9.59         8.10 o                         
  -5 -15   6         60.32         50.81         8.59 o                         
  -4 -15   6         99.60        137.20        10.29 o                         
  -3 -15   6        269.18        268.72        12.26 o                         
  -2 -15   6          4.94          6.28         5.57 o                         
  -1 -15   6         13.90          6.60         5.58 o                         
   0 -15   6       1257.28       1272.78        24.08 o                         
   1 -15   6        305.94        302.92        10.75 o                         
   2 -15   6        219.86        216.71         9.17 o                         
   3 -15   6        228.91        223.11         9.60 o                         
   4 -15   6        388.56        351.21        24.25 o                         
   5 -15   6          5.94          8.15         5.95 o                         
   6 -15   6          0.04          9.35         6.59 o                         
  -6 -14   6         31.05         28.78         8.78 o                         
  -5 -14   6         48.72         61.33         8.33 o                         
  -4 -14   6        291.98        289.39        17.05 o                         
  -3 -14   6         23.95         21.74         5.45 o                         
  -2 -14   6        109.49        113.49        11.85 o                         
  -1 -14   6          0.72          3.17         4.00 o                         
   0 -14   6         11.07         12.27         3.71 o                         
   1 -14   6        129.48        131.32         6.98 o                         
   2 -14   6          6.72          5.32         3.33 o                         
   3 -14   6         46.86         51.93         6.44 o                         
   4 -14   6         51.08         55.30         6.87 o                         
   5 -14   6         68.69         73.97         8.64 o                         
   6 -14   6        193.84        196.70        14.52 o                         
  -6 -13   6        283.78        307.47        20.14 o                         
  -5 -13   6          3.99         12.10         5.75 o                         
  -4 -13   6         25.05         19.99         5.25 o                         
  -3 -13   6         46.37         45.39         6.38 o                         
  -2 -13   6        537.44        558.49        13.75 o                         
  -1 -13   6       1553.78       1515.03        22.67 o                         
   0 -13   6        117.36        139.53         7.60 o                         
   1 -13   6        425.84        429.63        10.40 o                         
   2 -13   6         72.49         69.00         4.33 o                         
   3 -13   6        385.87        389.68        10.76 o                         
   4 -13   6        297.26        294.74        12.91 o                         
   5 -13   6         95.27         82.72        13.08 o                         
   6 -13   6          0.21         -5.43         5.43 o                         
  -6 -12   6        315.62        305.29        15.72 o                         
  -5 -12   6         82.88         67.19         8.27 o                         
  -4 -12   6        148.82        161.97         9.36 o                         
  -3 -12   6         44.72         34.40         5.14 o                         
  -2 -12   6          1.31          7.13         3.20 o                         
  -1 -12   6        825.54        841.81        15.80 o                         
   0 -12   6       1083.87       1191.09        18.16 o                         
   1 -12   6        170.67        177.39         6.77 o                         
   2 -12   6         60.74         56.49         3.67 o                         
   3 -12   6       2095.97       2061.67        32.15 o                         
   4 -12   6        322.05        325.35        13.02 o                         
   5 -12   6         63.39         54.21         6.34 o                         
   6 -12   6         74.14         78.83         7.72 o                         
  -6 -11   6        112.78        107.53        10.21 o                         
  -5 -11   6         17.72         15.71         5.75 o                         
  -4 -11   6        164.36        170.95         7.99 o                         
  -3 -11   6        183.91        181.87         8.70 o                         
  -2 -11   6         65.37         56.13         5.11 o                         
  -1 -11   6         49.25         47.88         4.72 o                         
   0 -11   6         29.34         25.95         3.60 o                         
   1 -11   6        683.18        705.53        12.05 o                         
   2 -11   6        135.76        137.70         5.43 o                         
   3 -11   6         95.15         96.82         7.48 o                         
   4 -11   6          0.01          0.02         4.36 o                         
   5 -11   6         42.32         55.87         6.95 o                         
   6 -11   6        290.26        343.53        13.87 o                         
   7 -11   6         14.17         -3.58        14.19 o                         
  -6 -10   6        105.30        129.52         9.82 o                         
  -5 -10   6        408.66        413.40        13.96 o                         
  -4 -10   6         11.12         16.07         4.47 o                         
  -3 -10   6        190.44        165.88         7.37 o                         
  -2 -10   6        746.99        722.60        12.88 o                         
  -1 -10   6       2507.58       2425.78        25.64 o                         
   0 -10   6        453.81        409.90        10.29 o                         
   1 -10   6          3.51          2.50         2.60 o                         
   2 -10   6        405.27        414.60         7.55 o                         
   3 -10   6          1.52          1.26         3.16 o                         
   4 -10   6       1237.33       1200.99        22.07 o                         
   5 -10   6        434.87        458.80        13.32 o                         
   6 -10   6         36.49         31.75         6.85 o                         
   7 -10   6         82.92        107.49        13.35 o                         
  -7  -9   6          2.11          9.69         7.43 o                         
  -6  -9   6        210.72        215.49        12.52 o                         
  -5  -9   6        108.19         97.98         7.40 o                         
  -4  -9   6        411.99        420.72        12.20 o                         
  -3  -9   6        138.52        160.97         6.44 o                         
  -2  -9   6        102.91         88.78         5.45 o                         
  -1  -9   6        792.87        702.61        12.68 o                         
   0  -9   6        381.89        363.25         9.04 o                         
   1  -9   6       1138.90       1181.05        15.10 o                         
   2  -9   6        980.90        979.17        14.39 o                         
   3  -9   6         88.25         98.93         6.48 o                         
   4  -9   6        152.64        132.95         7.15 o                         
   5  -9   6        112.53        129.80         6.93 o                         
   6  -9   6          0.15         -3.67         3.67 o                         
   7  -9   6          5.43          2.31         7.77 o                         
  -7  -8   6        101.22         73.74         8.76 o                         
  -6  -8   6         22.68         22.95         5.18 o                         
  -5  -8   6         19.87         22.23         5.22 o                         
  -4  -8   6        100.58         95.74         6.43 o                         
  -3  -8   6         65.61         66.99         4.35 o                         
  -2  -8   6        360.58        382.63         8.70 o                         
  -1  -8   6        135.02        151.67         6.60 o                         
   0  -8   6       2852.12       3056.10        26.74 o                         
   1  -8   6        430.62        354.22         7.72 o                         
   2  -8   6       3450.54       3521.98        29.27 o                         
   3  -8   6         85.64         71.52         5.89 o                         
   4  -8   6        287.19        293.27        11.06 o                         
   5  -8   6         96.22        108.93         6.55 o                         
   6  -8   6          8.70         -0.27         4.02 o                         
   7  -8   6         36.45         58.10        10.02 o                         
  -7  -7   6          8.28         12.17         6.73 o                         
  -6  -7   6        139.10        138.33        12.33 o                         
  -5  -7   6        189.63        169.21         7.99 o                         
  -4  -7   6        616.90        532.84        12.66 o                         
  -3  -7   6        596.72        561.04         9.18 o                         
  -2  -7   6          2.91          9.05         2.16 o                         
  -1  -7   6       1787.75       1916.29        19.68 o                         
   0  -7   6       2008.14       2037.43        19.27 o                         
   1  -7   6       4845.47       4884.79        33.63 o                         
   2  -7   6        465.78        481.61         8.97 o                         
   3  -7   6       1959.82       1824.67        25.30 o                         
   4  -7   6         66.41         64.24         4.86 o                         
   5  -7   6        224.81        225.56         5.29 o                         
   6  -7   6          1.54          3.65         4.63 o                         
   7  -7   6         52.37         31.83         8.12 o                         
  -7  -6   6        406.11        406.44        17.37 o                         
  -6  -6   6         27.06         19.29         6.98 o                         
  -5  -6   6        442.54        461.67        13.19 o                         
  -4  -6   6        498.77        476.26        10.07 o                         
  -3  -6   6          0.11          1.14         1.63 o                         
  -2  -6   6         28.59         51.40         3.48 o                         
  -1  -6   6       3350.00       3463.25        26.22 o                         
   0  -6   6       1462.37       1378.34        15.31 o                         
   1  -6   6       1367.26       1215.80        14.28 o                         
   2  -6   6        141.68        112.38         4.70 o                         
   3  -6   6        203.73        182.00         7.87 o                         
   4  -6   6        379.43        380.06         6.38 o                         
   5  -6   6        116.60        101.34         5.33 o                         
   6  -6   6         21.10         12.72         4.06 o                         
   7  -6   6         13.17          2.78         8.85 o                         
  -7  -5   6          0.85          2.68         3.94 o                         
  -6  -5   6        264.82        251.09        10.34 o                         
  -5  -5   6        136.76        130.57         6.67 o                         
  -4  -5   6        233.02        231.47         7.87 o                         
  -3  -5   6       1938.07       1935.35        20.30 o                         
  -2  -5   6        596.60        623.95         8.90 o                         
  -1  -5   6       2055.79       2080.96        18.58 o                         
   0  -5   6        335.19        342.70         7.27 o                         
   1  -5   6       2215.57       2154.43        18.56 o                         
   2  -5   6          6.36         16.95         2.32 o                         
   3  -5   6         99.54         89.04         5.43 o                         
   4  -5   6        701.72        699.20         9.56 o                         
   5  -5   6         55.33         72.88         3.92 o                         
   6  -5   6         18.33         14.41         4.36 o                         
   7  -5   6        155.60        195.74        12.51 o                         
  -7  -4   6        188.66        213.41        12.87 o                         
  -6  -4   6        149.32        164.72         6.44 o                         
  -5  -4   6        127.61        116.78         5.80 o                         
  -4  -4   6          6.15          8.84         2.51 o                         
  -3  -4   6        236.85        235.26         6.35 o                         
  -2  -4   6         87.21         78.19         3.58 o                         
  -1  -4   6       9318.29       9460.48        60.12 o                         
   0  -4   6       4597.12       4632.57        30.68 o                         
   1  -4   6        233.98        235.78         4.93 o                         
   2  -4   6        569.47        649.80         8.37 o                         
   3  -4   6          1.82          3.96         1.82 o                         
   4  -4   6         69.00         65.09         3.50 o                         
   5  -4   6        185.15        173.05         6.13 o                         
   6  -4   6        283.94        280.95        10.61 o                         
   7  -4   6        167.26        167.45         9.28 o                         
  -7  -3   6         84.40         72.05         8.45 o                         
  -6  -3   6        341.86        351.70        10.45 o                         
  -5  -3   6         87.87         81.20         5.25 o                         
  -4  -3   6        705.56        683.63        11.16 o                         
  -3  -3   6        139.35        230.23         5.53 o                         
  -2  -3   6       1686.05       1623.18        14.38 o                         
  -1  -3   6      12202.39      12496.50        63.21 o                         
   0  -3   6       1342.43       1363.17        13.01 o                         
   1  -3   6         35.60         36.58         2.40 o                         
   2  -3   6        195.68        218.44         4.69 o                         
   3  -3   6        531.74        676.71        11.91 o                         
   4  -3   6        241.56        236.16         6.53 o                         
   5  -3   6       1128.19       1070.26        15.36 o                         
   6  -3   6        459.31        463.05        12.13 o                         
   7  -3   6        205.11        196.13         9.79 o                         
   8  -3   6         15.02          7.38         9.20 o                         
  -7  -2   6        175.58        181.89        10.83 o                         
  -6  -2   6        155.12        141.44         7.34 o                         
  -5  -2   6          5.67          9.28         2.48 o                         
  -4  -2   6        575.07        562.81         9.64 o                         
  -3  -2   6        310.92        299.39         6.82 o                         
  -2  -2   6       8846.92       9196.87        55.21 o                         
  -1  -2   6          3.32          6.03         1.45 o                         
   0  -2   6       9720.40       9841.18        53.55 o                         
   1  -2   6        347.36        373.16         6.04 o                         
   2  -2   6       5269.66       5238.31        31.15 o                         
   3  -2   6        343.55        299.06         7.43 o                         
   4  -2   6        101.89        130.58         4.60 o                         
   5  -2   6         32.46         21.18         3.47 o                         
   6  -2   6        329.44        341.90        11.28 o                         
   7  -2   6        150.76        169.06         9.46 o                         
   8  -2   6         67.56         58.85        12.85 o                         
  -7  -1   6          7.10          0.45         4.95 o                         
  -6  -1   6         35.21         26.69         5.02 o                         
  -5  -1   6        570.30        573.39         9.93 o                         
  -4  -1   6        294.00        311.59         6.86 o                         
  -3  -1   6        953.41        959.71        11.55 o                         
  -2  -1   6        552.59        613.64         9.59 o                         
  -1  -1   6        173.35        168.05         3.88 o                         
   0  -1   6        373.62        399.94         6.14 o                         
   1  -1   6       4526.37       4432.45        27.04 o                         
   2  -1   6       1351.92       1527.03        13.16 o                         
   3  -1   6        381.12        369.47         8.30 o                         
   4  -1   6        454.86        438.04         8.21 o                         
   5  -1   6        208.20        213.69         5.79 o                         
   6  -1   6        450.99        422.58        12.22 o                         
   7  -1   6        289.12        307.82        16.40 o                         
   8  -1   6        358.84        352.95        16.28 o                         
  -7   0   6         32.74         28.61         7.52 o                         
  -6   0   6         19.75         24.59         5.59 o                         
  -5   0   6         53.40         63.06         4.56 o                         
  -4   0   6        850.29        801.76        10.65 o                         
  -3   0   6        680.36        751.30         8.57 o                         
  -2   0   6        188.25        243.62         5.94 o                         
  -1   0   6         15.36         12.78         1.50 o                         
   0   0   6        285.61        299.74         5.09 o                         
   1   0   6        382.83        407.47         6.23 o                         
   2   0   6       1324.23       1376.34        12.64 o                         
   3   0   6          7.71          8.72         2.35 o                         
   4   0   6         23.63         35.35         2.95 o                         
   5   0   6         90.33         82.75         4.31 o                         
   6   0   6         12.52          5.75         4.43 o                         
   7   0   6          5.60          6.99         4.86 o                         
   8   0   6          9.06         15.91        15.55 o                         
  -7   1   6         98.51         84.58         9.30 o                         
  -6   1   6         60.39         60.39         6.32 o                         
  -5   1   6         15.23         25.99         4.03 o                         
  -4   1   6         43.58         48.87         3.21 o                         
  -3   1   6       3214.37       3242.44        21.55 o                         
  -2   1   6        115.40         88.41         3.79 o                         
  -1   1   6       3134.13       3213.42        19.09 o                         
   0   1   6        796.00        848.09         8.66 o                         
   1   1   6       6574.57       6349.37        36.07 o                         
   2   1   6       2379.74       2294.27        18.30 o                         
   3   1   6       2853.43       2773.75        26.52 o                         
   4   1   6        101.70         99.88         4.80 o                         
   5   1   6        616.63        571.72         9.82 o                         
   6   1   6        916.37        891.86        14.89 o                         
   7   1   6          0.01          1.98        11.60 o                         
   8   1   6          0.27         13.80         6.53 o                         
  -7   2   6        280.93        281.76        16.58 o                         
  -6   2   6         31.65         23.50         4.59 o                         
  -5   2   6        694.79        651.95        11.51 o                         
  -4   2   6       1011.64        961.16        10.84 o                         
  -3   2   6          3.43          8.18         1.61 o                         
  -2   2   6       1367.91       1450.02        14.06 o                         
  -1   2   6        376.17        296.56         4.86 o                         
   0   2   6        245.91        195.37         4.52 o                         
   1   2   6      18082.32      18087.85       303.34 o                         
   2   2   6       1053.80       1080.57        11.70 o                         
   3   2   6          2.00          7.36         2.21 o                         
   4   2   6        297.22        278.30         7.36 o                         
   5   2   6        202.69        220.45         7.80 o                         
   6   2   6         17.31         19.97         3.80 o                         
   7   2   6          3.53         -6.20         6.20 o                         
   8   2   6        366.06        366.68        24.71 o                         
  -7   3   6          0.03          1.58         7.94 o                         
  -6   3   6         23.00         13.46         5.54 o                         
  -5   3   6        653.32        641.36        11.04 o                         
  -4   3   6         12.37          6.73         1.90 o                         
  -3   3   6       1696.04       1820.04        16.04 o                         
  -2   3   6       1072.61        959.35        10.79 o                         
  -1   3   6       1777.83       1867.03        14.26 o                         
   0   3   6       3438.24       3444.39        22.58 o                         
   1   3   6        436.39        433.14         7.33 o                         
   2   3   6        603.94        593.66         8.74 o                         
   3   3   6        214.39        275.59         7.97 o                         
   4   3   6         97.37         89.35         4.83 o                         
   5   3   6       1006.31        970.40        14.30 o                         
   6   3   6        501.16        470.61        13.01 o                         
   7   3   6          2.32          4.74         7.93 o                         
   8   3   6          0.16         -0.32         6.90 o                         
  -7   4   6         57.53         74.80         8.67 o                         
  -6   4   6        267.65        267.17         9.72 o                         
  -5   4   6        144.79        119.29         5.92 o                         
  -4   4   6       1009.99       1014.36        11.74 o                         
  -3   4   6        280.45        297.16         6.50 o                         
  -2   4   6       1727.52       1712.09        15.80 o                         
  -1   4   6        582.41        494.00         7.13 o                         
   0   4   6       1535.77       1573.20        14.84 o                         
   1   4   6         23.08         25.61         2.59 o                         
   2   4   6          0.51          4.21         1.80 o                         
   3   4   6         60.11         65.00         3.43 o                         
   4   4   6         72.33         84.64         5.66 o                         
   5   4   6        167.04        137.44         7.36 o                         
   6   4   6        693.09        668.60        14.72 o                         
   7   4   6          4.52          8.77         7.41 o                         
   8   4   6          1.22          2.48         7.61 o                         
  -7   5   6        113.37        117.55        10.59 o                         
  -6   5   6         17.25         24.25         5.15 o                         
  -5   5   6         41.85         63.52         5.31 o                         
  -4   5   6        661.74        599.33         9.61 o                         
  -3   5   6        109.96        113.31         6.24 o                         
  -2   5   6        236.24        216.15         4.91 o                         
  -1   5   6        357.57        402.90         6.58 o                         
   0   5   6          4.13          0.52         1.76 o                         
   1   5   6        669.40        630.50        10.98 o                         
   2   5   6       1599.31       1621.78        17.27 o                         
   3   5   6       2016.59       2040.05        19.22 o                         
   4   5   6         99.17         89.28         5.62 o                         
   5   5   6        110.88        119.32         7.10 o                         
   6   5   6       1270.40       1269.25        21.30 o                         
   7   5   6          0.09          5.62         4.33 o                         
  -7   6   6          6.12          6.30         5.39 o                         
  -6   6   6        300.63        301.33        14.40 o                         
  -5   6   6        636.67        672.12        12.30 o                         
  -4   6   6       1009.74        921.35        12.33 o                         
  -3   6   6          2.45          9.49         3.52 o                         
  -2   6   6        330.21        488.73         9.89 o                         
  -1   6   6        963.35        969.10        12.04 o                         
   0   6   6        593.14        649.56        10.19 o                         
   1   6   6        823.84        940.51        12.56 o                         
   2   6   6        154.88        176.16         6.27 o                         
   3   6   6         82.56         88.78         4.49 o                         
   4   6   6        167.06        165.52         6.91 o                         
   5   6   6        481.86        449.03        11.24 o                         
   6   6   6         37.44         34.99         5.76 o                         
   7   6   6        178.34        163.11         9.18 o                         
  -7   7   6        138.07        140.12        18.03 o                         
  -6   7   6         12.56          5.47         6.64 o                         
  -5   7   6         43.08         36.38         6.13 o                         
  -4   7   6         49.30         43.04         4.54 o                         
  -3   7   6         32.36         33.64         4.63 o                         
  -2   7   6       1527.96       1523.13        15.34 o                         
  -1   7   6        580.77        664.20         8.55 o                         
   0   7   6       1196.22       1086.02        13.72 o                         
   1   7   6        567.84        507.69         9.53 o                         
   2   7   6        449.73        460.32         9.14 o                         
   3   7   6        137.68        127.40         5.43 o                         
   4   7   6         60.64         58.45         5.21 o                         
   5   7   6        118.40        119.26         7.93 o                         
   6   7   6        290.58        281.06        12.31 o                         
   7   7   6        280.24        299.33        11.94 o                         
  -7   8   6          5.75         21.06         6.37 o                         
  -6   8   6          1.17          3.41         3.86 o                         
  -5   8   6        164.53        158.09         8.05 o                         
  -4   8   6         10.93          8.86         3.02 o                         
  -3   8   6         46.02         71.66         5.76 o                         
  -2   8   6        608.43        548.94         9.10 o                         
  -1   8   6        176.88        204.81         6.28 o                         
   0   8   6        934.55       1006.15        13.40 o                         
   1   8   6         46.35         48.15         3.70 o                         
   2   8   6       3476.43       3372.16        28.42 o                         
   3   8   6       2241.35       2270.56        22.60 o                         
   4   8   6        110.41        104.76         6.42 o                         
   5   8   6         12.96         -1.35         4.04 o                         
   6   8   6        448.66        484.20        22.12 o                         
   7   8   6        152.02        159.32        12.37 o                         
  -6   9   6          0.06         -2.89         3.14 o                         
  -5   9   6         58.99         51.10         4.98 o                         
  -4   9   6         82.95         97.42         5.84 o                         
  -3   9   6         76.16         84.63         5.61 o                         
  -2   9   6          3.76          6.91         2.22 o                         
  -1   9   6        899.86        858.38        11.30 o                         
   0   9   6        400.56        361.27         8.03 o                         
   1   9   6         32.76         62.28         4.14 o                         
   2   9   6         21.28         26.22         3.51 o                         
   3   9   6         80.92         88.35         5.47 o                         
   4   9   6          0.17         -0.33         2.43 o                         
   5   9   6        236.11        232.26        12.63 o                         
   6   9   6        112.48        138.54        11.89 o                         
   7   9   6         66.59         54.72         8.10 o                         
  -6  10   6          0.00         -1.66         6.12 o                         
  -5  10   6        240.28        232.38        10.61 o                         
  -4  10   6        163.35        149.14         8.33 o                         
  -3  10   6          4.36          7.93         3.08 o                         
  -2  10   6        642.66        584.12        10.60 o                         
  -1  10   6         63.57         85.05         4.23 o                         
   0  10   6        115.31         79.76         4.70 o                         
   1  10   6        928.14        863.05        13.30 o                         
   2  10   6        109.64         99.56         5.67 o                         
   3  10   6       2002.78       1983.54        24.25 o                         
   4  10   6         14.88         22.30         4.28 o                         
   5  10   6        156.78        162.60        10.40 o                         
   6  10   6        105.41        111.75        11.41 o                         
   7  10   6        197.89        204.69        15.43 o                         
  -6  11   6         15.65          7.02         6.95 o                         
  -5  11   6          0.51         -1.48         4.90 o                         
  -4  11   6        987.87        984.77        18.80 o                         
  -3  11   6         12.76         22.25         3.94 o                         
  -2  11   6        714.48        718.84        12.56 o                         
  -1  11   6       1949.12       1908.91        19.55 o                         
   0  11   6        464.46        478.54         9.89 o                         
   1  11   6          0.99          2.78         3.16 o                         
   2  11   6         11.66          5.06         3.19 o                         
   3  11   6        163.12        176.01         7.51 o                         
   4  11   6        782.96        783.30        15.90 o                         
   5  11   6        175.45        219.23        12.73 o                         
   6  11   6          5.65         -1.35         5.26 o                         
   7  11   6         10.77          7.37         7.82 o                         
  -6  12   6         29.45         48.05         7.46 o                         
  -5  12   6          4.12         -4.52         4.52 o                         
  -4  12   6         18.68          9.28         4.85 o                         
  -3  12   6        202.61        214.65        10.11 o                         
  -2  12   6        281.74        256.77         8.95 o                         
  -1  12   6         39.08         45.11         3.83 o                         
   0  12   6         24.58         16.48         3.47 o                         
   1  12   6        892.30        880.63        14.67 o                         
   2  12   6         35.83         37.10         4.91 o                         
   3  12   6         15.62          9.99         3.99 o                         
   4  12   6        660.22        662.22        17.31 o                         
   5  12   6          2.24         13.80         6.75 o                         
   6  12   6        193.16        204.96        17.59 o                         
   7  12   6         13.53         21.32        15.32 o                         
  -6  13   6          0.99          1.49         7.16 o                         
  -5  13   6        196.12        185.72        11.01 o                         
  -4  13   6        208.35        239.92        11.75 o                         
  -3  13   6          7.65         10.28         5.08 o                         
  -2  13   6       1118.07       1116.71        17.55 o                         
  -1  13   6         29.91         41.13         4.11 o                         
   0  13   6        613.32        661.08        13.15 o                         
   1  13   6         92.13        105.53         6.51 o                         
   2  13   6        153.29        144.65         7.37 o                         
   3  13   6        153.22        152.96         9.42 o                         
   4  13   6        603.77        591.09        18.77 o                         
   5  13   6         73.78         67.72         9.31 o                         
   6  13   6         79.98         55.98         9.29 o                         
  -5  14   6         22.53         32.41         7.89 o                         
  -4  14   6          0.00          1.30         4.99 o                         
  -3  14   6         15.29          6.66         4.52 o                         
  -2  14   6         57.44         46.92         5.26 o                         
  -1  14   6          2.87          5.83         3.20 o                         
   0  14   6        862.85        846.72        14.82 o                         
   1  14   6        172.21        184.32         8.92 o                         
   2  14   6         22.64         21.27         5.54 o                         
   3  14   6        468.25        489.92        15.61 o                         
   4  14   6         77.45         65.35         7.33 o                         
   5  14   6        458.88        509.68        20.54 o                         
   6  14   6          1.23         -6.11         6.11 o                         
  -5  15   6        283.16        336.51        19.66 o                         
  -4  15   6        303.53        310.92        15.29 o                         
  -3  15   6          3.29          3.50         5.79 o                         
  -2  15   6        330.99        356.77        13.32 o                         
  -1  15   6        602.85        609.12        14.42 o                         
   0  15   6        355.41        355.70        11.48 o                         
   1  15   6         23.83         20.56         5.11 o                         
   2  15   6        152.89        176.90        12.92 o                         
   3  15   6        149.94        155.59        10.55 o                         
   4  15   6         55.40         61.01         8.31 o                         
   5  15   6        112.89         99.59         9.39 o                         
   6  15   6          4.30        -12.36        12.36 o                         
  -5  16   6         43.39         49.98        10.11 o                         
  -4  16   6          1.06         13.66         9.35 o                         
  -3  16   6        167.16        178.21        12.18 o                         
  -2  16   6        134.51        132.13        10.07 o                         
  -1  16   6         13.96         11.15         4.56 o                         
   0  16   6          4.77          0.96         4.61 o                         
   1  16   6        773.48        790.78        20.67 o                         
   2  16   6        315.72        295.25        14.42 o                         
   3  16   6         17.82         15.62         7.18 o                         
   4  16   6         61.61         83.43        11.65 o                         
   5  16   6         31.85         28.38         7.28 o                         
   6  16   6        114.09         75.88        21.33 o                         
  -5  17   6         80.60         93.93        15.08 o                         
  -4  17   6          9.98          4.15         6.41 o                         
  -3  17   6          3.76         13.64         6.78 o                         
  -2  17   6          2.04          0.69         4.72 o                         
  -1  17   6        335.13        340.63        12.52 o                         
   0  17   6         14.92         20.05         6.30 o                         
   1  17   6          1.53         -2.81         5.27 o                         
   2  17   6        117.92        127.50        12.85 o                         
   3  17   6         14.41         19.20         6.83 o                         
   4  17   6        847.11        910.23        25.24 o                         
   5  17   6         10.34         19.48         7.21 o                         
  -4  18   6          2.63         -2.80         6.59 o                         
  -3  18   6         26.30         19.37         8.62 o                         
  -2  18   6          6.47          0.57         6.01 o                         
  -1  18   6         76.24         82.77         8.10 o                         
   0  18   6          0.56         -2.19         4.89 o                         
   1  18   6          8.41          2.52         5.93 o                         
   2  18   6         73.33         38.18         9.18 o                         
   3  18   6          4.07          9.62         6.38 o                         
   4  18   6          8.63         -2.65         6.67 o                         
   5  18   6         64.98         31.15        20.07 o                         
  -4  19   6         31.29         36.61        10.51 o                         
  -3  19   6        183.49        186.03        15.69 o                         
  -2  19   6         66.09         47.72         8.72 o                         
  -1  19   6        217.58        260.70        19.01 o                         
   0  19   6         30.04         25.87         8.08 o                         
   1  19   6         14.50         18.30         7.74 o                         
   2  19   6         22.64         40.31         9.61 o                         
   3  19   6        193.45        206.90        15.17 o                         
   4  19   6        688.48        693.80        25.89 o                         
   5  19   6         15.91          5.10         9.70 o                         
  -3  20   6         15.69         36.26        12.37 o                         
  -2  20   6         32.91         32.65         9.28 o                         
  -1  20   6        227.04        231.51        17.06 o                         
   0  20   6        787.83        806.42        24.21 o                         
   1  20   6         18.00         11.30         7.42 o                         
   2  20   6         36.29         41.46         8.64 o                         
   3  20   6         48.16         30.81        13.81 o                         
   4  20   6          9.97          2.39         9.07 o                         
  -3  21   6         82.19         62.25        20.28 o                         
  -2  21   6          0.02          3.79         7.66 o                         
  -1  21   6         11.64          2.34         7.88 o                         
   0  21   6         14.15         10.73         8.07 o                         
   1  21   6        123.00        123.08        12.45 o                         
   2  21   6         14.27          7.51         7.25 o                         
   3  21   6          5.15          6.28         9.30 o                         
  -2  22   6         26.89          8.08        11.37 o                         
  -1  22   6        108.17        103.33        22.11 o                         
   0  22   6        120.72        111.15        13.96 o                         
   1  22   6        546.62        586.14        27.71 o                         
   2  22   6          2.45          1.10         7.61 o                         
   3  22   6         52.86         47.26        11.38 o                         
  -1  23   6        224.09        226.27        19.43 o                         
   0  23   6         15.64         14.71         9.52 o                         
   1  23   6          0.06          4.36         9.10 o                         
   2  23   6          0.01         11.22         8.87 o                         
   0 -23   7        115.49        106.44        17.49 o                         
   1 -23   7          1.03         12.09         7.18 o                         
  -2 -22   7        111.48        119.52        15.91 o                         
  -1 -22   7         49.73         54.70        11.70 o                         
   0 -22   7         25.16         25.33        10.86 o                         
   1 -22   7         64.09         43.27        14.09 o                         
   2 -22   7         84.12         81.67        13.17 o                         
  -3 -21   7         10.34          1.39        10.31 o                         
  -2 -21   7        710.26        806.98        44.46 o                         
  -1 -21   7         16.17         11.74         7.98 o                         
   0 -21   7          4.16         10.69         8.07 o                         
   1 -21   7         82.26         69.28        12.29 o                         
   2 -21   7         14.09          7.86         7.58 o                         
   3 -21   7          0.27         -0.27        11.19 o                         
  -3 -20   7         23.03          9.88        11.12 o                         
  -2 -20   7         31.11         15.76         8.49 o                         
  -1 -20   7          1.94         14.87         7.86 o                         
   0 -20   7         37.13         32.65         8.63 o                         
   1 -20   7         13.78          0.42         7.13 o                         
   2 -20   7          0.07          0.99         5.12 o                         
   3 -20   7          2.41         10.35         8.32 o                         
   4 -20   7         58.61          9.65        34.69 o                         
  -4 -19   7         37.77         28.73        11.89 o                         
  -3 -19   7        332.76        349.58        20.52 o                         
  -2 -19   7          4.30         17.03         8.41 o                         
  -1 -19   7          7.48          9.89         7.04 o                         
   0 -19   7         39.12         40.16         8.27 o                         
   1 -19   7          5.67         10.24         6.62 o                         
   2 -19   7        174.95        190.03        14.64 o                         
   3 -19   7          0.02         -2.02         5.56 o                         
   4 -19   7        108.67        120.15        17.06 o                         
  -4 -18   7          2.19         18.35         8.68 o                         
  -3 -18   7        399.76        410.26        24.15 o                         
  -2 -18   7         37.34         28.14         8.06 o                         
  -1 -18   7         58.05         46.24         9.51 o                         
   0 -18   7         85.77         88.65        12.45 o                         
   1 -18   7         13.82          2.79         5.34 o                         
   2 -18   7        444.73        470.53        16.82 o                         
   3 -18   7        644.40        689.67        17.30 o                         
   4 -18   7         65.57         59.16         9.58 o                         
   5 -18   7          5.99         25.90        14.59 o                         
  -5 -17   7        105.00         95.82        12.57 o                         
  -4 -17   7        275.70        311.84        18.50 o                         
  -3 -17   7        187.77        183.11        16.86 o                         
  -2 -17   7        246.35        239.46        19.07 o                         
  -1 -17   7         83.07         88.46        12.03 o                         
   0 -17   7          4.48         10.96         6.69 o                         
   1 -17   7         76.45         71.91         7.66 o                         
   2 -17   7        165.31        182.51         8.33 o                         
   3 -17   7        131.34        155.58        11.24 o                         
   4 -17   7         86.40         90.43        21.93 o                         
   5 -17   7        163.35        186.00        21.38 o                         
  -5 -16   7         20.34         19.37         8.71 o                         
  -4 -16   7        138.25        135.89        11.64 o                         
  -3 -16   7        125.03        103.10        12.01 o                         
  -2 -16   7         88.25         86.94        10.16 o                         
  -1 -16   7        132.76        140.14        11.39 o                         
   0 -16   7          3.97          0.76         4.50 o                         
   1 -16   7        658.41        589.18        17.03 o                         
   2 -16   7         69.38         82.61         6.71 o                         
   3 -16   7         50.62         58.69         7.23 o                         
   4 -16   7        195.59        205.81        14.12 o                         
   5 -16   7          2.09         -2.05         8.37 o                         
  -5 -15   7          0.98          3.61         6.28 o                         
  -4 -15   7        128.51        134.13         9.91 o                         
  -3 -15   7         58.58         53.89         8.10 o                         
  -2 -15   7        919.77        931.33        35.56 o                         
  -1 -15   7        269.03        260.43        13.32 o                         
   0 -15   7        103.60        122.62         9.05 o                         
   1 -15   7         13.24         20.98         5.02 o                         
   2 -15   7         28.81         45.35         4.85 o                         
   3 -15   7        340.88        342.40        13.33 o                         
   4 -15   7        100.87        124.28        11.32 o                         
   5 -15   7         63.82         48.44         9.42 o                         
   6 -15   7          9.52          9.91         9.25 o                         
  -5 -14   7        116.02        106.41         9.76 o                         
  -4 -14   7         18.71         16.79         5.62 o                         
  -3 -14   7        131.60        137.23         9.91 o                         
  -2 -14   7        127.79        130.32         9.67 o                         
  -1 -14   7         54.87         49.18         6.18 o                         
   0 -14   7        687.27        696.87        15.75 o                         
   1 -14   7        990.01       1019.94        18.28 o                         
   2 -14   7        154.82        152.47         6.34 o                         
   3 -14   7         30.91         28.58         4.64 o                         
   4 -14   7         44.63         61.21         8.36 o                         
   5 -14   7          3.01          4.64         6.26 o                         
   6 -14   7          0.60         -5.13         7.74 o                         
  -6 -13   7          7.16         11.09         7.81 o                         
  -5 -13   7         29.27         11.29         7.89 o                         
  -4 -13   7        234.49        230.12        10.26 o                         
  -3 -13   7          9.79          2.86         5.61 o                         
  -2 -13   7       1908.92       1932.51        29.68 o                         
  -1 -13   7         23.96         26.36         4.37 o                         
   0 -13   7       2362.51       2231.25        29.65 o                         
   1 -13   7        676.24        628.40        13.56 o                         
   2 -13   7          0.04         -1.98         2.43 o                         
   3 -13   7        162.72        148.94         9.76 o                         
   4 -13   7         12.54         17.67         5.51 o                         
   5 -13   7         99.28        125.86        13.60 o                         
   6 -13   7          5.75          8.70         5.44 o                         
  -6 -12   7         46.53         28.87         9.84 o                         
  -5 -12   7         63.80         61.24         7.62 o                         
  -4 -12   7         10.68          6.55         4.08 o                         
  -3 -12   7        973.36        964.52        18.87 o                         
  -2 -12   7         84.25         89.12         6.44 o                         
  -1 -12   7       1716.70       1649.67        22.82 o                         
   0 -12   7        130.28        139.73         7.30 o                         
   1 -12   7         29.45         47.10         4.48 o                         
   2 -12   7       2405.84       2348.14        22.76 o                         
   3 -12   7         10.68         10.80         3.17 o                         
   4 -12   7        949.64        949.59        26.32 o                         
   5 -12   7        107.45         99.72        10.60 o                         
   6 -12   7          4.74          5.80         6.25 o                         
  -6 -11   7        258.90        267.49        13.66 o                         
  -5 -11   7         12.65         19.84         5.36 o                         
  -4 -11   7          0.46          2.02         3.34 o                         
  -3 -11   7         98.29        125.91         7.39 o                         
  -2 -11   7        812.59        832.35        16.73 o                         
  -1 -11   7         38.68         29.31         4.33 o                         
   0 -11   7          5.17         10.51         3.56 o                         
   1 -11   7        320.91        284.83         8.33 o                         
   2 -11   7          9.82          6.02         2.34 o                         
   3 -11   7         10.21          4.25         4.04 o                         
   4 -11   7       1017.02        998.38        21.46 o                         
   5 -11   7        144.61        135.76         9.27 o                         
   6 -11   7        178.25        175.73        11.76 o                         
   7 -11   7         43.82         39.03        11.77 o                         
  -6 -10   7        145.41        160.43         9.81 o                         
  -5 -10   7         47.89         35.99         6.03 o                         
  -4 -10   7        150.23        139.13         9.42 o                         
  -3 -10   7        657.19        615.60        12.09 o                         
  -2 -10   7       1937.27       1970.05        24.43 o                         
  -1 -10   7        658.01        654.66        12.71 o                         
   0 -10   7        195.60        213.59         7.27 o                         
   1 -10   7        194.30        254.45         7.23 o                         
   2 -10   7        289.94        349.08         9.29 o                         
   3 -10   7       1996.72       1860.28        26.99 o                         
   4 -10   7        372.27        312.97        12.31 o                         
   5 -10   7         15.69         12.64         4.58 o                         
   6 -10   7        324.75        349.27        12.79 o                         
   7 -10   7          7.75          2.13         7.26 o                         
  -6  -9   7          1.43          3.77         4.89 o                         
  -5  -9   7        230.39        217.86         9.94 o                         
  -4  -9   7         51.67         66.30         6.01 o                         
  -3  -9   7         25.80         23.54         3.34 o                         
  -2  -9   7        204.50        196.45         7.09 o                         
  -1  -9   7         20.56         20.62         3.15 o                         
   0  -9   7        561.90        510.19        10.19 o                         
   1  -9   7         86.63        109.81         5.07 o                         
   2  -9   7        563.22        548.27        10.95 o                         
   3  -9   7        140.95        133.30         8.17 o                         
   4  -9   7       1697.75       1602.81        25.78 o                         
   5  -9   7        169.93        190.83         8.54 o                         
   6  -9   7         15.38         14.48         4.88 o                         
   7  -9   7         22.94         21.79         9.23 o                         
  -7  -8   7         24.18         17.47         7.54 o                         
  -6  -8   7          6.71         15.94         6.18 o                         
  -5  -8   7          0.08          8.86         4.09 o                         
  -4  -8   7       1167.99       1083.66        18.54 o                         
  -3  -8   7        248.15        261.22         8.05 o                         
  -2  -8   7        458.03        455.15         9.79 o                         
  -1  -8   7        730.79        647.99        11.41 o                         
   0  -8   7        322.66        355.56         8.11 o                         
   1  -8   7         22.11         20.65         2.87 o                         
   2  -8   7        897.49        976.31        14.52 o                         
   3  -8   7       1040.62       1039.78        18.21 o                         
   4  -8   7        396.65        369.25        13.61 o                         
   5  -8   7        239.08        240.98        11.28 o                         
   6  -8   7         27.76         33.39         6.43 o                         
   7  -8   7          5.48         17.43        11.73 o                         
  -7  -7   7        305.18        303.29        12.31 o                         
  -6  -7   7         24.05         19.06         4.86 o                         
  -5  -7   7        132.52        122.39         8.72 o                         
  -4  -7   7          7.16         11.66         3.19 o                         
  -3  -7   7          0.89          3.23         2.16 o                         
  -2  -7   7        325.90        347.20         8.10 o                         
  -1  -7   7       4883.42       4801.47        34.59 o                         
   0  -7   7        579.64        592.63        11.11 o                         
   1  -7   7        305.23        342.42         7.64 o                         
   2  -7   7         16.67         13.04         2.61 o                         
   3  -7   7          0.24          1.09         3.04 o                         
   4  -7   7        398.66        439.00        13.39 o                         
   5  -7   7         77.18         99.25         6.07 o                         
   6  -7   7          0.12          0.47         2.36 o                         
   7  -7   7          7.37          5.02         4.21 o                         
  -7  -6   7         12.20         23.36         6.11 o                         
  -6  -6   7        455.52        470.09        13.45 o                         
  -5  -6   7          0.61          3.39         3.37 o                         
  -4  -6   7        173.33        170.97         7.00 o                         
  -3  -6   7        444.05        424.77         7.46 o                         
  -2  -6   7        244.64        302.29         7.28 o                         
  -1  -6   7          8.00          5.60         2.32 o                         
   0  -6   7        189.86        183.55         6.18 o                         
   1  -6   7         20.95         23.29         2.62 o                         
   2  -6   7        103.09        105.73         4.79 o                         
   3  -6   7          2.16          3.61         2.84 o                         
   4  -6   7        470.80        469.69        11.31 o                         
   5  -6   7       1084.94       1036.03        12.57 o                         
   6  -6   7         15.62         33.49         4.47 o                         
   7  -6   7         24.74         20.24         8.38 o                         
  -7  -5   7         70.56         61.94         6.37 o                         
  -6  -5   7          8.69          4.90         4.03 o                         
  -5  -5   7        582.47        599.99        13.33 o                         
  -4  -5   7        132.45        129.95         5.77 o                         
  -3  -5   7         75.34         61.35         3.96 o                         
  -2  -5   7        164.07        141.77         5.21 o                         
  -1  -5   7       4363.95       4390.70        30.58 o                         
   0  -5   7       3340.96       3233.17        25.79 o                         
   1  -5   7       1185.81       1274.17        15.82 o                         
   2  -5   7          0.08          4.06         1.54 o                         
   3  -5   7        739.25        741.86        13.59 o                         
   4  -5   7         64.92         68.12         3.52 o                         
   5  -5   7          2.54          8.28         2.18 o                         
   6  -5   7          3.10          2.75         3.10 o                         
   7  -5   7        248.00        234.15        32.16 o                         
  -7  -4   7        130.12        140.90        10.21 o                         
  -6  -4   7          0.69          5.29         3.64 o                         
  -5  -4   7          6.58          7.02         3.06 o                         
  -4  -4   7       1298.83       1275.34        17.63 o                         
  -3  -4   7       1415.75       1364.50        15.72 o                         
  -2  -4   7        669.13        652.25         9.43 o                         
  -1  -4   7        254.78        259.38         6.38 o                         
   0  -4   7        142.08        149.80         5.50 o                         
   1  -4   7        261.73        234.27         5.59 o                         
   2  -4   7         27.91         21.37         2.06 o                         
   3  -4   7        362.49        381.11         7.83 o                         
   4  -4   7        917.37        859.39        13.72 o                         
   5  -4   7        481.49        466.00         8.49 o                         
   6  -4   7         43.32         25.99         4.68 o                         
   7  -4   7        155.65        179.39        14.38 o                         
  -7  -3   7          8.11         -4.26         6.52 o                         
  -6  -3   7         29.52         24.11         3.82 o                         
  -5  -3   7          6.17          2.70         2.62 o                         
  -4  -3   7        408.17        409.04         9.52 o                         
  -3  -3   7        501.03        543.45        11.71 o                         
  -2  -3   7       1594.73       1713.39        15.30 o                         
  -1  -3   7         26.05         58.95         3.40 o                         
   0  -3   7        693.22        697.50         9.51 o                         
   1  -3   7        484.18        403.58         6.86 o                         
   2  -3   7        171.52        206.12         4.98 o                         
   3  -3   7       1662.12       1801.03        20.69 o                         
   4  -3   7          0.51          3.42         1.94 o                         
   5  -3   7         27.87         25.49         2.90 o                         
   6  -3   7         23.69         18.85         4.14 o                         
   7  -3   7        154.11        157.55         9.92 o                         
   8  -3   7         15.38         17.71         6.87 o                         
  -7  -2   7         23.74         35.81        10.12 o                         
  -6  -2   7         48.33         47.09         4.55 o                         
  -5  -2   7          1.45          4.19         2.49 o                         
  -4  -2   7         12.20         13.56         2.60 o                         
  -3  -2   7        837.09        880.19        13.73 o                         
  -2  -2   7        235.94        273.85         6.45 o                         
  -1  -2   7        178.42        242.83         5.79 o                         
   0  -2   7          1.12         -1.38         1.38 o                         
   1  -2   7         10.57         17.92         1.96 o                         
   2  -2   7        219.57        228.94         4.99 o                         
   3  -2   7        194.82        198.17         6.57 o                         
   4  -2   7        238.39        246.07         6.85 o                         
   5  -2   7        549.48        525.86         9.45 o                         
   6  -2   7          0.51         -2.72         2.72 o                         
   7  -2   7         69.40         75.47         8.46 o                         
   8  -2   7         39.00         -1.73         7.31 o                         
  -7  -1   7         94.83        135.58        11.37 o                         
  -6  -1   7         46.89         46.21         6.95 o                         
  -5  -1   7        252.92        242.40         7.41 o                         
  -4  -1   7        110.47        107.58         5.52 o                         
  -3  -1   7        401.07        371.90         9.24 o                         
  -2  -1   7       3078.60       3146.70        24.32 o                         
  -1  -1   7       4822.28       4793.97        29.77 o                         
   0  -1   7        586.81        677.10         8.59 o                         
   1  -1   7        253.53        269.80         5.64 o                         
   2  -1   7       1632.12       1787.20        15.73 o                         
   3  -1   7       2170.54       2427.96        25.22 o                         
   4  -1   7       1437.68       1442.54        17.25 o                         
   5  -1   7         89.52         82.79         4.63 o                         
   6  -1   7         28.42         34.58         4.87 o                         
   7  -1   7        219.06        219.42        16.34 o                         
   8  -1   7        112.38        111.12        12.66 o                         
  -7   0   7         69.19         76.78         6.45 o                         
  -6   0   7         13.34         14.21         2.85 o                         
  -5   0   7         19.89         11.52         2.35 o                         
  -4   0   7         32.50         49.20         3.83 o                         
  -3   0   7       1397.30       1468.62        17.34 o                         
  -2   0   7        358.03        405.90         6.35 o                         
  -1   0   7        377.36        399.92         6.34 o                         
   0   0   7       1958.47       2153.80        15.91 o                         
   1   0   7       1070.81       1059.60        11.07 o                         
   2   0   7       4937.43       5217.76        31.85 o                         
   3   0   7        197.46        194.18         6.30 o                         
   4   0   7         31.80         23.51         3.10 o                         
   5   0   7        823.23        769.39        12.28 o                         
   6   0   7          1.73          8.43         2.93 o                         
   7   0   7          0.11         -3.03         7.47 o                         
   8   0   7          6.01          1.89         6.34 o                         
  -7   1   7         36.75         36.28         4.55 o                         
  -6   1   7         39.65         31.53         5.58 o                         
  -5   1   7         98.66         93.72         4.26 o                         
  -4   1   7         99.21         91.12         3.83 o                         
  -3   1   7       3997.68       3933.43        33.66 o                         
  -2   1   7        762.09        779.91        11.66 o                         
  -1   1   7       3533.65       3499.29        22.74 o                         
   0   1   7       1418.56       1536.41        13.00 o                         
   1   1   7       2872.11       2972.10        21.75 o                         
   2   1   7        760.75        769.31         9.81 o                         
   3   1   7         51.51         53.77         3.95 o                         
   4   1   7       1172.96       1176.35        16.30 o                         
   5   1   7        398.43        393.01         9.27 o                         
   6   1   7          0.01          3.17         3.69 o                         
   7   1   7          5.34         -5.08         5.08 o                         
   8   1   7          9.74        -11.41        12.15 o                         
  -7   2   7         27.20         31.30         5.40 o                         
  -6   2   7          0.64          0.79         4.14 o                         
  -5   2   7        234.05        229.80         6.80 o                         
  -4   2   7        928.52        910.99        11.46 o                         
  -3   2   7        225.57        261.83         5.16 o                         
  -2   2   7          7.08          4.98         1.65 o                         
  -1   2   7        381.39        434.83         6.34 o                         
   0   2   7         90.95        116.37         3.83 o                         
   1   2   7       2910.70       2554.07        20.16 o                         
   2   2   7         40.50         40.89         2.94 o                         
   3   2   7       2820.04       2787.91        26.27 o                         
   4   2   7          2.02          3.20         2.36 o                         
   5   2   7       1186.51       1142.59        16.17 o                         
   6   2   7        365.03        360.38        10.49 o                         
   7   2   7         67.86         87.76        10.79 o                         
   8   2   7        121.19        145.20        13.16 o                         
  -7   3   7         61.63         69.84        12.22 o                         
  -6   3   7         52.34         56.37         7.06 o                         
  -5   3   7          0.38          6.85         2.94 o                         
  -4   3   7        371.05        372.57         7.26 o                         
  -3   3   7        537.06        544.40         8.53 o                         
  -2   3   7       1543.09       1566.71        16.26 o                         
  -1   3   7       1474.97       1522.18        12.81 o                         
   0   3   7        603.13        596.24         8.38 o                         
   1   3   7          1.36          4.15         1.67 o                         
   2   3   7       1501.77       1627.52        16.59 o                         
   3   3   7         47.82         49.45         3.25 o                         
   4   3   7        854.01        865.99        16.47 o                         
   5   3   7       1344.43       1259.48        20.66 o                         
   6   3   7        352.23        337.53        10.38 o                         
   7   3   7         84.97         91.45         6.85 o                         
   8   3   7          4.64          6.90         9.46 o                         
  -7   4   7         85.74        101.30         9.17 o                         
  -6   4   7         18.16          2.55         7.22 o                         
  -5   4   7        630.82        687.96        12.74 o                         
  -4   4   7        658.60        654.38        10.60 o                         
  -3   4   7        119.73        129.81         4.76 o                         
  -2   4   7        238.21        296.03         6.14 o                         
  -1   4   7         19.11         37.97         2.73 o                         
   0   4   7        459.70        431.09         7.75 o                         
   1   4   7       1886.15       1789.47        20.25 o                         
   2   4   7         28.68         35.07         3.09 o                         
   3   4   7        854.72        874.52        11.51 o                         
   4   4   7        322.15        301.42         9.51 o                         
   5   4   7         41.58         47.05         4.42 o                         
   6   4   7          8.61          0.92         3.49 o                         
   7   4   7         38.25         35.41        10.68 o                         
   8   4   7          6.24         13.36        20.48 o                         
  -7   5   7          4.30         12.03         7.40 o                         
  -6   5   7         38.26         32.81         7.30 o                         
  -5   5   7         17.83         11.95         3.07 o                         
  -4   5   7        484.26        457.34         8.93 o                         
  -3   5   7        986.85       1001.77        12.56 o                         
  -2   5   7       1256.44       1284.32        11.21 o                         
  -1   5   7       1583.05       1526.95        17.19 o                         
   0   5   7       1738.41       1996.49        19.32 o                         
   1   5   7       7076.43       7371.51        44.93 o                         
   2   5   7       2715.67       2738.57        26.45 o                         
   3   5   7        725.79        691.86        11.47 o                         
   4   5   7         30.13         19.03         3.96 o                         
   5   5   7        329.27        313.37         9.45 o                         
   6   5   7         11.40          3.79         4.79 o                         
   7   5   7        207.58        210.06        10.79 o                         
  -7   6   7         27.29         24.86         6.26 o                         
  -6   6   7          9.05          9.35         4.84 o                         
  -5   6   7         43.39         49.85         4.32 o                         
  -4   6   7        182.35        204.64         6.70 o                         
  -3   6   7          9.43         13.97         2.56 o                         
  -2   6   7        187.43        153.29         4.64 o                         
  -1   6   7         45.63         49.65         3.10 o                         
   0   6   7       3973.28       3759.27        32.03 o                         
   1   6   7       2615.14       2677.12        23.19 o                         
   2   6   7        759.95        745.33        11.73 o                         
   3   6   7         59.05         81.10         4.58 o                         
   4   6   7         19.90         26.12         4.13 o                         
   5   6   7         42.16         28.15         4.62 o                         
   6   6   7         34.23         35.43         5.73 o                         
   7   6   7          4.36         -4.54         4.54 o                         
  -7   7   7         20.06         -0.07        10.47 o                         
  -6   7   7          0.23          4.63         7.32 o                         
  -5   7   7        928.90        980.69        13.09 o                         
  -4   7   7         88.03         84.18         4.42 o                         
  -3   7   7         52.62         79.48         5.75 o                         
  -2   7   7          4.75          4.65         2.03 o                         
  -1   7   7        610.48        631.39         9.79 o                         
   0   7   7       6709.59       7014.50        46.54 o                         
   1   7   7        275.85        314.14         8.54 o                         
   2   7   7         83.69         83.53         4.86 o                         
   3   7   7        130.17        139.72         6.10 o                         
   4   7   7          4.04          9.07         3.34 o                         
   5   7   7         10.63         12.63         4.85 o                         
   6   7   7         85.01         76.34         7.35 o                         
   7   7   7        117.91        126.98        11.03 o                         
  -6   8   7          0.38          2.76         3.46 o                         
  -5   8   7        130.47        170.19         9.32 o                         
  -4   8   7        102.98        103.15         6.30 o                         
  -3   8   7          0.11         -0.50         2.63 o                         
  -2   8   7        722.19        656.64        10.45 o                         
  -1   8   7          7.89         13.78         1.98 o                         
   0   8   7       1413.51       1517.23        17.34 o                         
   1   8   7       6120.46       6191.20        43.86 o                         
   2   8   7       3174.76       3212.06        27.36 o                         
   3   8   7        194.86        241.26         7.62 o                         
   4   8   7        432.63        447.99         8.66 o                         
   5   8   7         42.71         42.23         6.13 o                         
   6   8   7        334.74        313.38        13.21 o                         
   7   8   7        194.49        178.75        13.11 o                         
  -6   9   7          8.62          3.26         4.55 o                         
  -5   9   7        307.47        308.71        11.70 o                         
  -4   9   7         57.22         51.62         4.82 o                         
  -3   9   7         90.62         81.64         5.91 o                         
  -2   9   7         32.29         55.22         3.99 o                         
  -1   9   7       2530.03       2511.76        20.05 o                         
   0   9   7         26.20         15.41         2.72 o                         
   1   9   7        455.44        500.96        10.85 o                         
   2   9   7        659.23        691.79        12.46 o                         
   3   9   7        278.41        280.38         9.45 o                         
   4   9   7        474.11        480.06        11.04 o                         
   5   9   7        344.06        345.60        14.64 o                         
   6   9   7         84.66         77.41        11.03 o                         
   7   9   7        150.63        102.79        13.78 o                         
  -6  10   7          0.14         -3.84         3.84 o                         
  -5  10   7          1.07         12.58         4.85 o                         
  -4  10   7          9.43         13.25         4.08 o                         
  -3  10   7          5.56         -1.12         2.98 o                         
  -2  10   7        178.47        194.96         6.73 o                         
  -1  10   7          6.18          7.81         2.35 o                         
   0  10   7       1163.32       1148.10        15.06 o                         
   1  10   7        794.40        768.00        12.80 o                         
   2  10   7         26.87         31.38         3.83 o                         
   3  10   7        154.61        158.05         7.05 o                         
   4  10   7          8.32         12.29         4.22 o                         
   5  10   7        466.54        462.09        17.20 o                         
   6  10   7        197.14        189.87        17.22 o                         
   7  10   7         17.18         15.87         7.43 o                         
  -6  11   7        158.15        160.18        11.07 o                         
  -5  11   7        180.23        161.15         9.42 o                         
  -4  11   7        160.66        170.51         9.83 o                         
  -3  11   7        347.45        345.59        11.70 o                         
  -2  11   7        220.30        189.30         9.68 o                         
  -1  11   7       2284.17       2249.34        21.65 o                         
   0  11   7         32.62         47.62         4.14 o                         
   1  11   7         70.49         96.43         5.84 o                         
   2  11   7          7.38          1.69         3.12 o                         
   3  11   7        731.22        714.14        13.96 o                         
   4  11   7        142.91        125.69         8.28 o                         
   5  11   7         13.55         16.61         6.26 o                         
   6  11   7        100.27        112.55        10.58 o                         
   7  11   7         43.57         40.51        10.40 o                         
  -6  12   7         29.30         24.47         8.39 o                         
  -5  12   7        176.06        228.02        11.01 o                         
  -4  12   7         51.55         42.23         7.43 o                         
  -3  12   7        155.84        162.62        10.73 o                         
  -2  12   7        108.73        111.12         6.50 o                         
  -1  12   7        251.13        228.31         7.37 o                         
   0  12   7        308.82        291.37         8.85 o                         
   1  12   7        466.79        508.17        12.59 o                         
   2  12   7          0.95         -1.15         3.06 o                         
   3  12   7        236.36        241.41        10.44 o                         
   4  12   7         41.37         42.90         6.80 o                         
   5  12   7        230.72        204.95        13.70 o                         
   6  12   7        155.27        196.58        20.31 o                         
   7  12   7         77.61         75.32        15.60 o                         
  -6  13   7         20.10         16.95         6.96 o                         
  -5  13   7         92.44         98.20         9.62 o                         
  -4  13   7         25.66         21.00         6.19 o                         
  -3  13   7        193.14        195.97        10.26 o                         
  -2  13   7        558.23        535.65        12.75 o                         
  -1  13   7         81.36         82.78         5.07 o                         
   0  13   7        585.91        546.91        12.35 o                         
   1  13   7       1432.83       1414.81        19.42 o                         
   2  13   7          1.55         -2.24         3.65 o                         
   3  13   7          9.53          5.31         4.47 o                         
   4  13   7        143.55        142.22         9.91 o                         
   5  13   7        332.54        329.52        16.57 o                         
   6  13   7         79.87         43.71         9.27 o                         
  -5  14   7        222.44        189.94        16.69 o                         
  -4  14   7        104.04        134.10        10.97 o                         
  -3  14   7         78.71         90.10         8.79 o                         
  -2  14   7        219.08        253.60        10.12 o                         
  -1  14   7        803.47        758.14        14.18 o                         
   0  14   7         55.74         63.68         5.40 o                         
   1  14   7        461.15        439.31        12.28 o                         
   2  14   7          9.58          5.65         4.21 o                         
   3  14   7        272.11        296.88        14.38 o                         
   4  14   7        651.74        606.18        17.62 o                         
   5  14   7        156.87        146.44        13.04 o                         
   6  14   7        214.30        205.88        16.77 o                         
  -5  15   7        129.09        126.42        15.32 o                         
  -4  15   7         13.20          8.11         7.21 o                         
  -3  15   7          1.47          0.79         5.83 o                         
  -2  15   7         59.62         53.88         8.63 o                         
  -1  15   7         60.07         50.68         5.51 o                         
   0  15   7         87.01        103.75         7.39 o                         
   1  15   7          7.34          0.90         4.33 o                         
   2  15   7        235.25        261.76        13.31 o                         
   3  15   7        189.73        179.00        11.87 o                         
   4  15   7          4.01          6.95         5.47 o                         
   5  15   7         15.73         12.36         5.84 o                         
   6  15   7        179.52        185.13        21.08 o                         
  -5  16   7         32.47         35.78        13.67 o                         
  -4  16   7        213.69        251.76        15.08 o                         
  -3  16   7         71.19         58.00        10.81 o                         
  -2  16   7         24.27         26.61         5.87 o                         
  -1  16   7         95.14         87.90         6.73 o                         
   0  16   7          1.13          1.82         4.93 o                         
   1  16   7        415.37        402.82        17.54 o                         
   2  16   7         78.73         88.29         8.98 o                         
   3  16   7        794.56        822.68        25.53 o                         
   4  16   7         85.29         56.75         8.48 o                         
   5  16   7         25.86         22.39         7.60 o                         
   6  16   7         52.68         26.76        19.54 o                         
  -4  17   7        112.85        127.59        20.19 o                         
  -3  17   7        163.06        173.85        14.70 o                         
  -2  17   7        243.66        230.93        12.40 o                         
  -1  17   7          7.66          4.06         4.21 o                         
   0  17   7         86.08        117.21         9.75 o                         
   1  17   7         16.69         25.60         6.34 o                         
   2  17   7        176.55        168.30        14.33 o                         
   3  17   7         57.54         53.41         8.18 o                         
   4  17   7         41.87         40.34         7.94 o                         
   5  17   7          2.07          3.87         7.30 o                         
  -4  18   7         10.99         -8.26         8.26 o                         
  -3  18   7         11.66         35.12         8.34 o                         
  -2  18   7        585.63        588.69        18.26 o                         
  -1  18   7          0.36         -0.33         4.59 o                         
   0  18   7        164.16        160.60        12.32 o                         
   1  18   7         76.04         83.70         9.86 o                         
   2  18   7         16.51          8.35         8.03 o                         
   3  18   7         23.76         31.79         8.03 o                         
   4  18   7        685.27        717.77        23.56 o                         
   5  18   7        171.13        155.57        24.05 o                         
  -4  19   7        138.36        150.52        18.00 o                         
  -3  19   7         32.78         17.13         8.54 o                         
  -2  19   7          8.53          2.93         6.56 o                         
  -1  19   7          0.31         -4.59         4.59 o                         
   0  19   7          0.43          9.05         6.29 o                         
   1  19   7         98.28         89.45        11.72 o                         
   2  19   7         48.82         40.15         8.33 o                         
   3  19   7         38.60         27.44         9.62 o                         
   4  19   7          0.05          9.29         8.90 o                         
  -3  20   7         44.81         33.94        10.34 o                         
  -2  20   7          0.03         -5.71         5.71 o                         
  -1  20   7          8.12         -3.73         5.89 o                         
   0  20   7          1.50          5.07         5.77 o                         
   1  20   7        249.59        261.14        15.97 o                         
   2  20   7         10.11          1.15         6.89 o                         
   3  20   7         10.65          2.05         6.67 o                         
   4  20   7         40.17         55.65        10.18 o                         
  -2  21   7          2.24         16.15         8.82 o                         
  -1  21   7          5.62         10.56         6.34 o                         
   0  21   7        105.46        102.56        12.28 o                         
   1  21   7        319.32        328.10        19.80 o                         
   2  21   7         24.98         14.34         8.09 o                         
   3  21   7         48.98         33.07         9.95 o                         
  -2  22   7         12.38         10.11         8.50 o                         
  -1  22   7         59.07         32.96        18.26 o                         
   0  22   7          0.76          4.16         7.36 o                         
   1  22   7        128.75        117.04        16.10 o                         
   2  22   7        239.98        247.96        17.81 o                         
   3  22   7        161.28        142.53        20.86 o                         
   0  23   7         12.04         30.12         8.33 o                         
   1  23   7          0.05          2.15         6.92 o                         
  -2 -22   8         17.84         13.77        18.36 o                         
  -1 -22   8         52.63         56.28        12.23 o                         
   0 -22   8          2.37         13.33        10.88 o                         
   1 -22   8          2.86         -0.16         7.72 o                         
   2 -22   8          0.95          6.80         8.55 o                         
  -2 -21   8          1.32         11.91        10.33 o                         
  -1 -21   8        121.26        143.05        20.48 o                         
   0 -21   8        546.04        593.88        26.26 o                         
   1 -21   8        109.05        118.87        11.46 o                         
   2 -21   8          0.03         -2.70         6.30 o                         
   3 -21   8         10.02         -0.59        12.10 o                         
  -3 -20   8         18.68         24.51        11.37 o                         
  -2 -20   8          1.41         -0.31        10.24 o                         
  -1 -20   8          5.17         18.16         9.28 o                         
   0 -20   8        133.15        137.00        14.09 o                         
   1 -20   8        146.67        167.74        12.19 o                         
   2 -20   8        443.08        439.52        16.92 o                         
   3 -20   8        143.38        119.39        20.72 o                         
   4 -20   8         24.27         23.46        16.97 o                         
  -4 -19   8         63.15         40.71        10.42 o                         
  -3 -19   8         29.32         16.32         9.39 o                         
  -2 -19   8         76.97         87.41        13.45 o                         
  -1 -19   8          7.82          7.71         8.93 o                         
   0 -19   8         72.58         54.03        10.72 o                         
   1 -19   8         43.55         61.31         8.93 o                         
   2 -19   8         63.27         58.54         7.14 o                         
   3 -19   8        440.58        423.93        18.19 o                         
   4 -19   8         14.43         20.66        17.91 o                         
  -4 -18   8        107.25         91.65        12.80 o                         
  -3 -18   8        384.03        388.12        24.15 o                         
  -2 -18   8         11.58         13.03        10.63 o                         
  -1 -18   8        172.58        170.28        19.87 o                         
   0 -18   8        163.87        175.85        14.40 o                         
   1 -18   8         12.47         10.81         5.30 o                         
   2 -18   8         46.44         59.42         6.22 o                         
   3 -18   8        594.42        643.22        18.65 o                         
   4 -18   8         95.58         93.87        15.65 o                         
   5 -18   8         37.62         39.66        13.12 o                         
  -4 -17   8          4.99          1.05         7.57 o                         
  -3 -17   8        339.69        339.68        17.70 o                         
  -2 -17   8          0.29          3.44         7.33 o                         
  -1 -17   8          4.80         -4.96         5.90 o                         
   0 -17   8          2.86         -0.03         6.43 o                         
   1 -17   8        124.46        131.98         9.48 o                         
   2 -17   8         37.66         40.56         4.86 o                         
   3 -17   8         55.78         52.24         7.16 o                         
   4 -17   8          7.74          2.38         7.57 o                         
   5 -17   8          6.06         17.04        13.82 o                         
  -5 -16   8         24.81         14.17        10.78 o                         
  -4 -16   8        165.45        199.37        12.83 o                         
  -3 -16   8         58.31         50.52         8.97 o                         
  -2 -16   8        156.67        130.07        13.27 o                         
  -1 -16   8         47.34         41.75        13.72 o                         
   0 -16   8         35.00         40.11         7.31 o                         
   1 -16   8        539.25        521.51        17.81 o                         
   2 -16   8         34.19         25.54         4.00 o                         
   3 -16   8        551.96        562.84        15.41 o                         
   4 -16   8          5.74         22.94         7.77 o                         
   5 -16   8          1.35          1.03         6.76 o                         
  -5 -15   8        234.76        210.51        43.24 o                         
  -4 -15   8        132.41        147.47        10.36 o                         
  -3 -15   8         23.15         25.01         6.93 o                         
  -2 -15   8          7.68          4.14         5.38 o                         
  -1 -15   8          5.77         11.55         6.28 o                         
   0 -15   8         36.67         20.79         5.77 o                         
   1 -15   8         20.13         11.24         4.10 o                         
   2 -15   8        318.00        328.08         9.49 o                         
   3 -15   8         56.02         53.89         7.64 o                         
   4 -15   8          0.98          1.53         5.79 o                         
   5 -15   8        309.55        339.82        17.86 o                         
   6 -15   8          0.02         -7.08        19.09 o                         
  -5 -14   8          7.44         20.80         9.71 o                         
  -4 -14   8         36.04         49.91         6.94 o                         
  -3 -14   8         44.08         34.31         5.93 o                         
  -2 -14   8        226.33        249.67        14.10 o                         
  -1 -14   8        532.70        529.61        16.17 o                         
   0 -14   8        687.63        578.12        15.34 o                         
   1 -14   8        110.99        140.70         7.41 o                         
   2 -14   8          9.63          9.58         2.88 o                         
   3 -14   8         11.87         10.48         5.07 o                         
   4 -14   8          4.28          9.45         6.88 o                         
   5 -14   8          0.94          2.29         8.00 o                         
   6 -14   8         21.65         17.77         9.56 o                         
  -6 -13   8          8.21         14.97         7.38 o                         
  -5 -13   8         29.93         37.55         7.53 o                         
  -4 -13   8         48.65         46.59         6.05 o                         
  -3 -13   8          0.60          9.02         5.05 o                         
  -2 -13   8        124.16        135.41         9.32 o                         
  -1 -13   8        120.25        143.77         8.30 o                         
   0 -13   8         88.63        113.80         6.95 o                         
   1 -13   8        903.35        881.84        16.69 o                         
   2 -13   8         40.27         22.70         4.40 o                         
   3 -13   8          8.57         12.06         5.22 o                         
   4 -13   8         19.82         26.34         5.96 o                         
   5 -13   8        342.80        357.98        17.96 o                         
   6 -13   8        176.75        169.38        15.91 o                         
  -6 -12   8         93.51        113.56        18.98 o                         
  -5 -12   8         17.13          7.36         6.04 o                         
  -4 -12   8        303.70        308.57        10.54 o                         
  -3 -12   8        173.09        174.71        11.20 o                         
  -2 -12   8        233.31        236.80        12.51 o                         
  -1 -12   8       2276.91       2293.79        27.09 o                         
   0 -12   8        116.50         93.90         5.87 o                         
   1 -12   8        360.99        347.35         9.32 o                         
   2 -12   8         58.98         55.66         3.98 o                         
   3 -12   8        399.29        392.12        10.43 o                         
   4 -12   8         99.59         92.39         8.39 o                         
   5 -12   8         27.31         22.48         6.27 o                         
   6 -12   8          8.21         16.07         5.92 o                         
  -6 -11   8        133.89        116.69        11.59 o                         
  -5 -11   8         56.92         42.81         7.25 o                         
  -4 -11   8        509.94        480.12        12.88 o                         
  -3 -11   8        167.36        172.68         8.54 o                         
  -2 -11   8       1578.76       1547.95        21.65 o                         
  -1 -11   8        434.81        443.47        11.31 o                         
   0 -11   8          1.76          6.23         2.70 o                         
   1 -11   8        391.53        356.33         9.19 o                         
   2 -11   8        193.34        173.65         5.18 o                         
   3 -11   8       1025.10       1066.79        15.59 o                         
   4 -11   8          0.52          2.45         4.43 o                         
   5 -11   8        210.50        217.34        12.56 o                         
   6 -11   8         28.35         27.81         6.08 o                         
   7 -11   8         35.64         32.49         6.05 o                         
  -6 -10   8         13.02          8.23         5.78 o                         
  -5 -10   8          1.56         -2.97         4.46 o                         
  -4 -10   8          9.32         -0.70         3.92 o                         
  -3 -10   8         13.18         14.07         4.39 o                         
  -2 -10   8        555.19        508.47        11.94 o                         
  -1 -10   8        398.77        397.32         9.88 o                         
   0 -10   8         22.28         19.03         3.14 o                         
   1 -10   8        324.12        300.61         8.05 o                         
   2 -10   8        182.17        169.63         4.54 o                         
   3 -10   8          1.88          3.59         2.46 o                         
   4 -10   8        721.77        724.70        23.91 o                         
   5 -10   8          0.22         -3.21         5.31 o                         
   6 -10   8          0.08          4.40         4.81 o                         
   7 -10   8         16.29         17.30         9.67 o                         
  -6  -9   8         35.98         38.80         6.39 o                         
  -5  -9   8         63.65         58.48         6.32 o                         
  -4  -9   8          5.23         -2.53         3.74 o                         
  -3  -9   8        159.13        144.03         6.80 o                         
  -2  -9   8         74.04         84.04         5.82 o                         
  -1  -9   8         81.53        110.46         5.64 o                         
   0  -9   8          2.67          7.84         2.51 o                         
   1  -9   8          8.03         13.76         2.73 o                         
   2  -9   8        270.29        280.18         8.35 o                         
   3  -9   8       1607.26       1668.54        25.27 o                         
   4  -9   8       2008.52       2012.03        28.45 o                         
   5  -9   8        138.92        135.28        10.83 o                         
   6  -9   8        104.28        101.35         7.24 o                         
   7  -9   8         68.88         71.04        12.40 o                         
  -6  -8   8        331.41        331.28        15.20 o                         
  -5  -8   8          8.64          3.26         4.06 o                         
  -4  -8   8        317.38        303.04        10.96 o                         
  -3  -8   8         34.05         44.41         4.36 o                         
  -2  -8   8       1901.14       1892.32        23.30 o                         
  -1  -8   8       4294.58       4182.41        34.49 o                         
   0  -8   8       1485.59       1544.89        17.98 o                         
   1  -8   8        483.83        512.57        10.12 o                         
   2  -8   8        112.60        124.12         6.08 o                         
   3  -8   8        859.64        824.92        16.83 o                         
   4  -8   8        386.24        425.22        13.27 o                         
   5  -8   8          1.91          4.10         3.63 o                         
   6  -8   8          0.32         -1.22         4.28 o                         
   7  -8   8         45.30         44.05         8.12 o                         
  -7  -7   8         36.33         38.10        10.30 o                         
  -6  -7   8       1060.16       1184.70        37.36 o                         
  -5  -7   8         18.41         10.90         4.13 o                         
  -4  -7   8        595.07        612.95        13.14 o                         
  -3  -7   8        429.01        403.96         8.73 o                         
  -2  -7   8        321.69        360.69         8.56 o                         
  -1  -7   8        266.54        236.42         7.02 o                         
   0  -7   8       1277.81       1264.72        16.11 o                         
   1  -7   8       4041.87       3918.09        30.62 o                         
   2  -7   8        535.95        529.47         9.23 o                         
   3  -7   8         26.49         35.62         4.36 o                         
   4  -7   8        422.26        393.17        12.23 o                         
   5  -7   8          6.38          2.99         4.94 o                         
   6  -7   8         19.69         12.58         8.51 o                         
   7  -7   8          0.09         -3.61         9.34 o                         
  -7  -6   8         96.91        108.62        11.18 o                         
  -6  -6   8          9.09         15.27         4.26 o                         
  -5  -6   8          3.82         -3.26         3.26 o                         
  -4  -6   8       1282.12       1253.94        16.63 o                         
  -3  -6   8         98.80         96.85         4.57 o                         
  -2  -6   8         13.92          8.17         2.41 o                         
  -1  -6   8        251.50        250.33         6.85 o                         
   0  -6   8        578.77        648.37        12.35 o                         
   1  -6   8         68.20         60.68         4.19 o                         
   2  -6   8        433.81        425.23         8.23 o                         
   3  -6   8        850.33        801.54        16.80 o                         
   4  -6   8        115.86        104.76         6.74 o                         
   5  -6   8        628.78        631.92         9.33 o                         
   6  -6   8        580.21        621.85        11.49 o                         
   7  -6   8         37.68         33.11         6.40 o                         
  -7  -5   8        135.42        140.04        16.94 o                         
  -6  -5   8        107.03        144.52         9.76 o                         
  -5  -5   8          2.45         -1.95         3.58 o                         
  -4  -5   8          8.23          7.73         4.09 o                         
  -3  -5   8        245.95        232.46         7.26 o                         
  -2  -5   8       1051.45       1146.71        14.62 o                         
  -1  -5   8       6285.77       6402.11        41.29 o                         
   0  -5   8       2054.00       2085.52        20.86 o                         
   1  -5   8       1143.71       1182.58        13.19 o                         
   2  -5   8       4638.47       4684.74        30.93 o                         
   3  -5   8         15.17         14.24         2.15 o                         
   4  -5   8         67.86         57.63         3.71 o                         
   5  -5   8         25.16         18.32         3.09 o                         
   6  -5   8         93.41         89.49         5.74 o                         
   7  -5   8          5.36         -4.64         4.64 o                         
  -7  -4   8         50.99         48.26         7.08 o                         
  -6  -4   8         13.36         13.98         5.00 o                         
  -5  -4   8        251.42        256.74        10.45 o                         
  -4  -4   8        669.49        678.64        14.90 o                         
  -3  -4   8         68.54         57.81         3.80 o                         
  -2  -4   8        462.10        529.06         9.06 o                         
  -1  -4   8          8.92         14.72         2.49 o                         
   0  -4   8         81.33         72.86         3.89 o                         
   1  -4   8       2284.49       2550.16        20.73 o                         
   2  -4   8        947.89       1092.92        12.16 o                         
   3  -4   8         98.45        105.28         4.72 o                         
   4  -4   8         53.16         48.67         4.06 o                         
   5  -4   8        587.25        581.07        10.24 o                         
   6  -4   8        336.96        347.94        13.95 o                         
   7  -4   8         13.88         16.08         5.99 o                         
  -7  -3   8        290.11        296.26        11.02 o                         
  -6  -3   8        258.68        258.90        10.26 o                         
  -5  -3   8        147.04        132.23         7.16 o                         
  -4  -3   8        406.85        410.96        11.25 o                         
  -3  -3   8       1539.86       1540.00        21.22 o                         
  -2  -3   8        126.93        125.26         4.25 o                         
  -1  -3   8       2560.21       2745.07        23.63 o                         
   0  -3   8          1.74          2.94         1.68 o                         
   1  -3   8       1769.35       1749.04        21.72 o                         
   2  -3   8       1927.86       1870.36        17.61 o                         
   3  -3   8        203.78        218.81         6.55 o                         
   4  -3   8         87.83         97.91         5.19 o                         
   5  -3   8         37.96         35.00         3.85 o                         
   6  -3   8        105.25        110.58         7.16 o                         
   7  -3   8          4.23          8.30         8.44 o                         
  -7  -2   8        131.47        133.81        14.95 o                         
  -6  -2   8         31.60         26.01         5.35 o                         
  -5  -2   8        270.66        271.55         8.93 o                         
  -4  -2   8          7.11         13.59         3.29 o                         
  -3  -2   8        968.87        924.63        14.72 o                         
  -2  -2   8       3076.97       3259.20        24.68 o                         
  -1  -2   8       1110.42       1094.86        12.05 o                         
   0  -2   8        184.51        154.63         5.03 o                         
   1  -2   8       2380.87       2271.76        19.05 o                         
   2  -2   8         41.20         55.32         3.20 o                         
   3  -2   8        275.27        283.67         7.83 o                         
   4  -2   8       1058.38       1015.19        15.30 o                         
   5  -2   8         41.59         44.62         3.90 o                         
   6  -2   8        139.48        130.31         7.47 o                         
   7  -2   8         24.57         29.16         6.22 o                         
   8  -2   8          8.18          5.05         6.38 o                         
  -7  -1   8         79.24         85.30        11.61 o                         
  -6  -1   8         30.77         32.21         5.05 o                         
  -5  -1   8        154.38        159.78         7.96 o                         
  -4  -1   8        941.39        928.55        15.79 o                         
  -3  -1   8        710.40        780.39        14.33 o                         
  -2  -1   8       2721.08       2973.02        23.51 o                         
  -1  -1   8       2058.55       1982.63        16.64 o                         
   0  -1   8        764.59        790.12         9.91 o                         
   1  -1   8       2505.54       2625.84        21.47 o                         
   2  -1   8         94.55        109.74         4.04 o                         
   3  -1   8        228.85        225.13         7.10 o                         
   4  -1   8        761.83        745.54        14.11 o                         
   5  -1   8          0.39          4.42         2.65 o                         
   6  -1   8        234.05        221.43        15.48 o                         
   7  -1   8         45.61         44.31         6.89 o                         
   8  -1   8          7.63         -3.46         7.23 o                         
  -7   0   8          2.75         -5.61         9.55 o                         
  -6   0   8         63.65         70.44         6.87 o                         
  -5   0   8         91.33         80.84         5.17 o                         
  -4   0   8        156.02        175.70         7.08 o                         
  -3   0   8        145.60        134.74         6.39 o                         
  -2   0   8         23.39         27.96         2.47 o                         
  -1   0   8         70.37        114.06         3.83 o                         
   0   0   8        658.63        616.51         8.31 o                         
   1   0   8        600.93        619.08         8.79 o                         
   2   0   8        332.82        305.08         6.44 o                         
   3   0   8        768.28        735.91        12.83 o                         
   4   0   8        109.53        124.88         6.05 o                         
   5   0   8         89.00         90.26         6.81 o                         
   6   0   8        335.99        327.47        13.55 o                         
   7   0   8         36.78         41.81         6.58 o                         
   8   0   8        126.32        115.98        19.86 o                         
  -7   1   8         72.87         71.90        11.41 o                         
  -6   1   8         11.11         23.95         7.50 o                         
  -5   1   8         35.54         36.98         4.60 o                         
  -4   1   8         21.02         19.04         3.25 o                         
  -3   1   8        111.39        112.79         5.41 o                         
  -2   1   8        126.13        111.70         3.92 o                         
  -1   1   8        678.82        641.18         8.32 o                         
   0   1   8       2414.39       2394.00        17.98 o                         
   1   1   8        322.28        279.25         6.06 o                         
   2   1   8         67.03         80.07         3.82 o                         
   3   1   8        630.86        646.81        12.42 o                         
   4   1   8        190.01        180.93         7.56 o                         
   5   1   8        302.51        250.46         8.93 o                         
   6   1   8          3.31          2.11         3.67 o                         
   7   1   8          0.84          5.47         6.08 o                         
   8   1   8         50.18         64.07         8.96 o                         
  -7   2   8          0.72         -0.41         6.50 o                         
  -6   2   8          5.14          5.65         3.52 o                         
  -5   2   8        137.71        118.54         6.20 o                         
  -4   2   8        436.13        411.43         9.35 o                         
  -3   2   8          1.81          3.67         2.23 o                         
  -2   2   8       1723.96       1786.05        14.12 o                         
  -1   2   8        986.53       1000.30        10.38 o                         
   0   2   8        673.36        780.83        10.39 o                         
   1   2   8         97.27         88.42         4.34 o                         
   2   2   8        787.54        820.51        11.61 o                         
   3   2   8         17.70         12.91         1.97 o                         
   4   2   8         50.03         59.98         5.24 o                         
   5   2   8       2188.99       2095.97        27.17 o                         
   6   2   8         61.64         76.70         5.89 o                         
   7   2   8         78.40         79.80         6.56 o                         
   8   2   8          0.76          2.20         6.18 o                         
  -7   3   8         51.58         56.45         9.63 o                         
  -6   3   8        384.16        382.54        10.06 o                         
  -5   3   8        399.08        367.55         9.49 o                         
  -4   3   8          2.31          0.72         2.80 o                         
  -3   3   8        528.48        534.89         9.07 o                         
  -2   3   8        274.69        263.23         5.08 o                         
  -1   3   8        533.30        547.01         7.93 o                         
   0   3   8        207.28        257.48         6.50 o                         
   1   3   8       1023.55       1020.47        13.94 o                         
   2   3   8       1860.73       1919.45        19.16 o                         
   3   3   8        208.39        198.55         5.55 o                         
   4   3   8        119.04        128.71         6.57 o                         
   5   3   8        182.43        202.74         7.77 o                         
   6   3   8        366.89        351.08        10.35 o                         
   7   3   8        273.88        265.69        17.11 o                         
   8   3   8         42.28         49.45        19.88 o                         
  -7   4   8         42.11         32.49         9.97 o                         
  -6   4   8        140.73        112.68        10.36 o                         
  -5   4   8        673.41        681.28        14.95 o                         
  -4   4   8         71.02         66.88         3.87 o                         
  -3   4   8         10.07         14.09         2.56 o                         
  -2   4   8        697.91        661.18         8.48 o                         
  -1   4   8        626.18        701.40         9.68 o                         
   0   4   8       3006.15       3051.69        22.91 o                         
   1   4   8        200.14        218.47         7.75 o                         
   2   4   8        217.30        236.61         6.77 o                         
   3   4   8       1684.43       1704.05        18.68 o                         
   4   4   8        169.06        175.82         7.39 o                         
   5   4   8        794.63        749.10        14.45 o                         
   6   4   8        734.93        738.99        16.73 o                         
   7   4   8         48.29         55.42         6.99 o                         
  -7   5   8          0.00          0.46         4.42 o                         
  -6   5   8          3.73          4.90         4.51 o                         
  -5   5   8        203.32        181.99         7.65 o                         
  -4   5   8          0.20          6.14         2.79 o                         
  -3   5   8         11.01          9.07         2.36 o                         
  -2   5   8          2.22          1.90         1.57 o                         
  -1   5   8         48.16         51.58         3.50 o                         
   0   5   8       1343.17       1376.20        14.56 o                         
   1   5   8       5100.04       5385.64        36.44 o                         
   2   5   8         23.03         45.30         3.73 o                         
   3   5   8        243.92        247.84         7.01 o                         
   4   5   8        373.19        384.34        11.43 o                         
   5   5   8         84.53        102.61         7.07 o                         
   6   5   8          7.42          9.67         5.68 o                         
   7   5   8         86.11         71.95         7.08 o                         
  -7   6   8         35.40         39.66         7.07 o                         
  -6   6   8        115.02        122.66         6.06 o                         
  -5   6   8          4.12         -2.00         2.72 o                         
  -4   6   8        284.47        271.13         7.42 o                         
  -3   6   8         84.72         97.79         4.24 o                         
  -2   6   8       2025.87       1984.84        17.05 o                         
  -1   6   8        426.25        434.87         7.95 o                         
   0   6   8        556.48        515.89         9.81 o                         
   1   6   8          6.03          1.97         2.22 o                         
   2   6   8       1236.60       1185.46        15.31 o                         
   3   6   8       2308.65       2224.52        24.37 o                         
   4   6   8         53.70         53.19         5.16 o                         
   5   6   8        386.76        368.80        13.50 o                         
   6   6   8        208.77        198.87        10.39 o                         
   7   6   8         18.46         18.30         5.79 o                         
  -6   7   8         14.76         22.22         3.63 o                         
  -5   7   8          0.05          5.60         2.76 o                         
  -4   7   8          1.77          6.24         3.57 o                         
  -3   7   8          9.25         11.63         3.56 o                         
  -2   7   8         67.58         71.82         3.38 o                         
  -1   7   8          3.43          1.50         1.79 o                         
   0   7   8       2918.80       2979.74        29.66 o                         
   1   7   8       1687.33       1651.78        18.83 o                         
   2   7   8        638.83        676.20        12.42 o                         
   3   7   8         55.44         79.62         4.91 o                         
   4   7   8         36.56         39.76         4.46 o                         
   5   7   8        155.76        173.99         9.85 o                         
   6   7   8        152.43        167.52        10.92 o                         
   7   7   8         24.97         42.95         7.58 o                         
  -6   8   8         27.89         15.31         5.10 o                         
  -5   8   8        276.90        260.51        11.01 o                         
  -4   8   8         34.75         54.81         4.85 o                         
  -3   8   8         73.02         66.50         5.28 o                         
  -2   8   8        894.96        820.83        12.86 o                         
  -1   8   8        256.11        241.29         6.38 o                         
   0   8   8       2183.34       2208.56        22.12 o                         
   1   8   8       1692.86       1697.24        19.51 o                         
   2   8   8         42.65         43.93         3.88 o                         
   3   8   8          0.28          2.02         2.63 o                         
   4   8   8        300.55        297.87         7.95 o                         
   5   8   8        167.28        149.22        10.87 o                         
   6   8   8          0.01          2.01         4.94 o                         
   7   8   8         84.88        103.63         9.69 o                         
  -6   9   8         14.32         21.82         4.50 o                         
  -5   9   8          2.66          7.47         4.96 o                         
  -4   9   8         36.61         42.44         6.85 o                         
  -3   9   8        252.72        257.39         9.13 o                         
  -2   9   8        222.51        200.51         6.72 o                         
  -1   9   8        225.61        251.55         6.08 o                         
   0   9   8        162.73        121.62         5.39 o                         
   1   9   8         50.45         57.41         4.36 o                         
   2   9   8          0.11         -0.63         2.27 o                         
   3   9   8        301.05        265.74         9.43 o                         
   4   9   8        757.70        796.26        15.58 o                         
   5   9   8          0.15         -2.55         5.06 o                         
   6   9   8         54.72         55.19         8.72 o                         
   7   9   8         35.98         28.21         8.75 o                         
  -6  10   8          0.78          4.75         4.88 o                         
  -5  10   8         72.44         57.65         7.31 o                         
  -4  10   8        118.15        118.02         7.46 o                         
  -3  10   8        105.98         82.04         7.18 o                         
  -2  10   8        495.85        510.20        10.32 o                         
  -1  10   8        160.50        181.20         5.61 o                         
   0  10   8       1158.44       1047.43        14.91 o                         
   1  10   8        559.39        583.62        12.61 o                         
   2  10   8        217.90        216.69         8.31 o                         
   3  10   8       1412.92       1358.05        19.25 o                         
   4  10   8         59.05         43.08         5.20 o                         
   5  10   8        670.30        650.28        20.77 o                         
   6  10   8         38.38         31.59        12.74 o                         
   7  10   8         45.18         44.18         9.86 o                         
  -6  11   8         26.53         16.89         7.98 o                         
  -5  11   8        247.94        314.92        12.44 o                         
  -4  11   8        307.31        319.29        13.69 o                         
  -3  11   8         48.71         53.09         5.91 o                         
  -2  11   8        301.69        306.35         9.19 o                         
  -1  11   8         41.27         37.66         3.27 o                         
   0  11   8         25.28         31.24         3.92 o                         
   1  11   8        580.15        569.41        11.71 o                         
   2  11   8         51.54         47.21         4.94 o                         
   3  11   8        104.65         72.10         5.70 o                         
   4  11   8         18.15         21.27         6.21 o                         
   5  11   8          1.34          0.28         5.80 o                         
   6  11   8         54.79         51.43         8.27 o                         
   7  11   8        124.48         86.13        18.04 o                         
  -6  12   8         21.95         22.95         9.03 o                         
  -5  12   8          2.44          2.48         5.29 o
[truncated: 487,135 more chars]
